# Supplementary material for: An eQTL-based approach reveals candidate regulators of LINE-1 RNA levels in lymphoblastoid cells
Source: PLoS Genet. 2024 Jun 7;20(6):e1011311. doi: 10.1371/journal.pgen.1011311 (PMC11189215; doi:10.1371/journal.pgen.1011311)
Supplement: S1 Table — (A) L1 subfamily trans-eQTLs passing FDR < 0.05 in the European populations. (B) Gene cis-eQTLs passing FDR < 0.05 in the European populations. (C) SNV-Gene-L1 trios passing FDR < 0.05 in the cis-eQTL, trans-eQTL, and linear regression analyses in the European cohort. (D) L1 subfamily trans-eQTLs passing Benjamini-Hochberg FDR < 0.05 in the European populations, after correcting for PEER factors. (E) European L1 trans-eQTLs clumped by p-value. (F) Significant SNV-Gene-L1 trios that survived clumping in the European populations. (G) Mediation analysis results for all SNV-Gene-L1 trios in the European cohort. FDR: False Discovery Rate. (XLSX) [file pgen.1011311.s018.xlsx]

## Sheet: Index
Supplementary Table S1
	A	L1 subfamily trans-eQTLs passing FDR < 0.05 in the European populations
	B	Gene cis-eQTLs passing FDR < 0.05 in the European populations
	C	SNV-Gene-L1 trios passing FDR < 0.05 in the cis-eQTL, trans-eQTL, and linear regression analyses in the European population.
	D	L1 subfamily trans-eQTLs passing BH FDR < 0.05 in the European populations, after correcting for PEER factors
	E	EUR L1 trans-eQTLs clumped by p-value.
	F	Significant SNV-Gene-L1 trios that survived clumping in the European populations.
	G	Mediation analysis results for all SNV-Gene-L1 trios in EUR.

## Sheet: A
RsID	snps	gene	statistic	pvalue	FDR	beta
rs11635336	7040354_15_81292032	L1P4a:L1:LINE	12.4828	6.55378e-30	4.82458e-21	0.94902
rs67951045	7040346_15_81288110	L1P4a:L1:LINE	12.4461	9.0349e-30	4.82458e-21	0.947073
rs11635611	7040344_15_81286987	L1P4a:L1:LINE	12.2124	6.89258e-29	2.45373e-20	0.934577
rs11633024	7040293_15_81269018	L1P4a:L1:LINE	11.5935	1.388e-26	2.26602e-18	0.896274
rs8025180	7040330_15_81282402	L1P4a:L1:LINE	11.5489	2.02599e-26	2.26602e-18	0.885414
rs67853122	7040336_15_81285021	L1P4a:L1:LINE	11.5348	2.28252e-26	2.26602e-18	0.893632
rs67157897	7040295_15_81270196	L1P4a:L1:LINE	11.5118	2.77092e-26	2.26602e-18	0.891677
rs72746155	7040296_15_81270358	L1P4a:L1:LINE	11.5118	2.77092e-26	2.26602e-18	0.891677
rs66935966	7040297_15_81270486	L1P4a:L1:LINE	11.5118	2.77092e-26	2.26602e-18	0.891677
rs113569519	7040299_15_81271278	L1P4a:L1:LINE	11.5118	2.77092e-26	2.26602e-18	0.891677
rs11857325	7040301_15_81271563	L1P4a:L1:LINE	11.5118	2.77092e-26	2.26602e-18	0.891677
rs11637813	7040294_15_81269300	L1P4a:L1:LINE	11.4738	3.82185e-26	2.26602e-18	0.889525
rs67882884	7040331_15_81283203	L1P4a:L1:LINE	11.4659	4.08497e-26	2.26602e-18	0.889397
rs67571153	7040332_15_81283314	L1P4a:L1:LINE	11.4659	4.08497e-26	2.26602e-18	0.889397
rs4468565	7040333_15_81283358	L1P4a:L1:LINE	11.4659	4.08497e-26	2.26602e-18	0.889397
rs68081678	7040335_15_81283689	L1P4a:L1:LINE	11.4659	4.08497e-26	2.26602e-18	0.889397
rs58843615	7040298_15_81270889	L1P4a:L1:LINE	11.4614	4.24354e-26	2.26602e-18	0.889141
rs67106133	7040303_15_81272096	L1P4a:L1:LINE	11.4614	4.24354e-26	2.26602e-18	0.889141
rs67847307	7040307_15_81273311	L1P4a:L1:LINE	11.4614	4.24354e-26	2.26602e-18	0.889141
rs11630050	7040309_15_81273954	L1P4a:L1:LINE	11.4614	4.24354e-26	2.26602e-18	0.889141
rs8040740	7040329_15_81282047	L1P4a:L1:LINE	11.4438	4.91911e-26	2.50169e-18	0.887532
rs4616256	7040334_15_81283413	L1P4a:L1:LINE	11.433	5.38767e-26	2.61544e-18	0.887217
rs67476632	7040313_15_81274628	L1P4a:L1:LINE	11.3126	1.48305e-25	6.33553e-18	0.8726
rs11637363	7040318_15_81275632	L1P4a:L1:LINE	11.3126	1.48305e-25	6.33553e-18	0.8726
rs11638043	7040321_15_81277598	L1P4a:L1:LINE	11.3126	1.48305e-25	6.33553e-18	0.8726
rs11634869	7040310_15_81274272	L1P4a:L1:LINE	11.2624	2.25744e-25	8.0364e-18	0.870016
rs55697022	7040314_15_81275133	L1P4a:L1:LINE	11.2624	2.25744e-25	8.0364e-18	0.870016
rs58076056	7040315_15_81275235	L1P4a:L1:LINE	11.2624	2.25744e-25	8.0364e-18	0.870016
rs11637313	7040316_15_81275411	L1P4a:L1:LINE	11.2624	2.25744e-25	8.0364e-18	0.870016
rs4076201	7040323_15_81279962	L1P4a:L1:LINE	11.2624	2.25744e-25	8.0364e-18	0.870016
rs7175701	7040283_15_81266282	L1P4a:L1:LINE	11.2398	2.72775e-25	8.32345e-18	0.876821
rs11637642	7040285_15_81266983	L1P4a:L1:LINE	11.2398	2.72775e-25	8.32345e-18	0.876821
rs7181247	7040289_15_81267736	L1P4a:L1:LINE	11.2398	2.72775e-25	8.32345e-18	0.876821
rs8026245	7040291_15_81268660	L1P4a:L1:LINE	11.2398	2.72775e-25	8.32345e-18	0.876821
rs67396561	7040292_15_81268783	L1P4a:L1:LINE	11.2398	2.72775e-25	8.32345e-18	0.876821
rs28440856	7040281_15_81265118	L1P4a:L1:LINE	11.2274	3.02438e-25	8.97225e-18	0.875776
rs11853837	7040302_15_81271572	L1P4a:L1:LINE	11.2	3.80429e-25	1.09809e-17	0.874525
rs8030065	7040218_15_81244342	L1P4a:L1:LINE	11.0683	1.13863e-24	2.29441e-17	0.875303
rs57131042	7040223_15_81246213	L1P4a:L1:LINE	11.0683	1.13863e-24	2.29441e-17	0.875303
rs7172611	7040229_15_81248628	L1P4a:L1:LINE	11.0683	1.13863e-24	2.29441e-17	0.875303
rs59254248	7040232_15_81249332	L1P4a:L1:LINE	11.0683	1.13863e-24	2.29441e-17	0.875303
rs58607573	7040233_15_81250330	L1P4a:L1:LINE	11.0683	1.13863e-24	2.29441e-17	0.875303
rs66535467	7040234_15_81250531	L1P4a:L1:LINE	11.0683	1.13863e-24	2.29441e-17	0.875303
rs4128766	7040238_15_81251128	L1P4a:L1:LINE	11.0683	1.13863e-24	2.29441e-17	0.875303
rs60493572	7040241_15_81251364	L1P4a:L1:LINE	11.0683	1.13863e-24	2.29441e-17	0.875303
rs58541174	7040242_15_81251453	L1P4a:L1:LINE	11.0683	1.13863e-24	2.29441e-17	0.875303
rs66862541	7040244_15_81251580	L1P4a:L1:LINE	11.0683	1.13863e-24	2.29441e-17	0.875303
rs66718746	7040245_15_81251632	L1P4a:L1:LINE	11.0683	1.13863e-24	2.29441e-17	0.875303
rs28455908	7040252_15_81254972	L1P4a:L1:LINE	11.0683	1.13863e-24	2.29441e-17	0.875303
rs6495554	7040254_15_81256040	L1P4a:L1:LINE	11.0683	1.13863e-24	2.29441e-17	0.875303
rs6495555	7040255_15_81256246	L1P4a:L1:LINE	11.0683	1.13863e-24	2.29441e-17	0.875303
rs6495556	7040256_15_81256373	L1P4a:L1:LINE	11.0683	1.13863e-24	2.29441e-17	0.875303
rs8028334	7040257_15_81256640	L1P4a:L1:LINE	11.0683	1.13863e-24	2.29441e-17	0.875303
rs28453231	7040274_15_81262558	L1P4a:L1:LINE	11.0547	1.27444e-24	2.43051e-17	0.865764
rs7172451	7040275_15_81262719	L1P4a:L1:LINE	11.0547	1.27444e-24	2.43051e-17	0.865764
rs8039027	7040280_15_81263931	L1P4a:L1:LINE	11.0547	1.27444e-24	2.43051e-17	0.865764
rs67940821	7040224_15_81246409	L1P4a:L1:LINE	11.0205	1.69259e-24	2.96339e-17	0.872908
rs67766197	7040226_15_81247610	L1P4a:L1:LINE	11.0205	1.69259e-24	2.96339e-17	0.872908
rs59545248	7040228_15_81248089	L1P4a:L1:LINE	11.0205	1.69259e-24	2.96339e-17	0.872908
rs4128768	7040235_15_81250926	L1P4a:L1:LINE	11.0205	1.69259e-24	2.96339e-17	0.872908
rs66628172	7040243_15_81251482	L1P4a:L1:LINE	11.0205	1.69259e-24	2.96339e-17	0.872908
rs112797520	7040276_15_81262882	L1P4a:L1:LINE	11.006	1.90854e-24	3.2354e-17	0.863247
rs60831942	7040279_15_81263775	L1P4a:L1:LINE	11.006	1.90854e-24	3.2354e-17	0.863247
rs11072995	7040194_15_81234691	L1P4a:L1:LINE	10.9695	2.58041e-24	4.04808e-17	0.862219
rs11072997	7040198_15_81237294	L1P4a:L1:LINE	10.9695	2.58041e-24	4.04808e-17	0.862219
rs11856780	7040199_15_81237582	L1P4a:L1:LINE	10.9594	2.80488e-24	4.04808e-17	0.861236
rs11853619	7040200_15_81237696	L1P4a:L1:LINE	10.9594	2.80488e-24	4.04808e-17	0.861236
rs4587933	7040202_15_81239142	L1P4a:L1:LINE	10.9594	2.80488e-24	4.04808e-17	0.861236
rs4296216	7040203_15_81239143	L1P4a:L1:LINE	10.9594	2.80488e-24	4.04808e-17	0.861236
rs6495553	7040204_15_81239728	L1P4a:L1:LINE	10.9594	2.80488e-24	4.04808e-17	0.861236
rs28648707	7040212_15_81241693	L1P4a:L1:LINE	10.9594	2.80488e-24	4.04808e-17	0.861236
rs11638444	7040213_15_81242479	L1P4a:L1:LINE	10.9594	2.80488e-24	4.04808e-17	0.861236
rs7180245	7040214_15_81242808	L1P4a:L1:LINE	10.9594	2.80488e-24	4.04808e-17	0.861236
rs11636298	7040220_15_81245271	L1P4a:L1:LINE	10.9594	2.80488e-24	4.04808e-17	0.861236
rs57688280	7040195_15_81235269	L1P4a:L1:LINE	10.9447	3.16746e-24	4.45106e-17	0.86076
rs67645404	7040196_15_81236336	L1P4a:L1:LINE	10.9447	3.16746e-24	4.45106e-17	0.86076
rs60317813	7040205_15_81240659	L1P4a:L1:LINE	10.9336	3.4697e-24	4.69064e-17	0.86011
rs58854988	7040207_15_81240921	L1P4a:L1:LINE	10.9336	3.4697e-24	4.69064e-17	0.86011
rs7172689	7040210_15_81241354	L1P4a:L1:LINE	10.9336	3.4697e-24	4.69064e-17	0.86011
rs67093094	7040201_15_81238507	L1P4a:L1:LINE	10.9119	4.15064e-24	5.4059e-17	0.858829
rs11634673	7040216_15_81243448	L1P4a:L1:LINE	10.9119	4.15064e-24	5.4059e-17	0.858829
rs72746132	7040221_15_81245599	L1P4a:L1:LINE	10.9119	4.15064e-24	5.4059e-17	0.858829
rs61637497	7040209_15_81241104	L1P4a:L1:LINE	10.8865	5.11565e-24	6.50412e-17	0.85774
rs61219147	7040211_15_81241421	L1P4a:L1:LINE	10.8865	5.11565e-24	6.50412e-17	0.85774
rs11638115	7040191_15_81233777	L1P4a:L1:LINE	10.8198	8.85225e-24	1.11225e-16	0.853789
rs72746144	7040259_15_81258345	L1P4a:L1:LINE	10.7456	1.62737e-23	1.99771e-16	0.856518
rs11630877	7040262_15_81258656	L1P4a:L1:LINE	10.7456	1.62737e-23	1.99771e-16	0.856518
rs67117127	7040248_15_81253258	L1P4a:L1:LINE	10.699	2.38184e-23	2.85818e-16	0.854142
rs67689826	7040250_15_81254032	L1P4a:L1:LINE	10.699	2.38184e-23	2.85818e-16	0.854142
rs7167782	7040343_15_81286877	L1P4a:L1:LINE	10.693	2.50082e-23	2.96761e-16	0.791495
rs12324786	7040193_15_81233961	L1P4a:L1:LINE	10.6805	2.76809e-23	3.24867e-16	0.853483
rs7179134	7040208_15_81241037	L1P4a:L1:LINE	10.6164	4.66815e-23	5.41905e-16	0.841623
rs28418832	7040268_15_81259307	L1P4a:L1:LINE	10.584	6.07617e-23	6.9035e-16	0.839268
rs7163931	7040269_15_81259501	L1P4a:L1:LINE	10.584	6.07617e-23	6.9035e-16	0.839268
rs72744156	7040192_15_81233938	L1P4a:L1:LINE	10.4761	1.4557e-22	1.6365e-15	0.841024
rs9271894	3244467_6_32628097	L1MEb:L1:LINE	8.48255	5.98064e-16	6.65339e-09	0.634635
rs5006180	7040277_15_81263355	L1P4a:L1:LINE	8.46884	6.59632e-16	7.26268e-09	0.889863
rs17875577	7040359_15_81293903	L1P4a:L1:LINE	8.45283	7.39506e-16	8.05903e-09	0.946347
rs114969562	3244378_6_32626522	L1MEb:L1:LINE	8.44008	8.09925e-16	8.73729e-09	0.631708
rs9271850	3244435_6_32627283	L1MEb:L1:LINE	8.43296	8.52099e-16	8.83131e-09	0.630996
rs1061810	5597428_11_43856384	L1MEg2:L1:LINE	8.41048	9.99923e-16	8.83131e-09	0.626506
rs35130701	3244373_6_32626422	L1MEb:L1:LINE	8.40736	1.02239e-15	8.83131e-09	0.630236
rs9271508	3244161_6_32621633	L1MEb:L1:LINE	8.39893	1.08551e-15	8.83131e-09	0.629709
rs6485462	5597253_11_43794650	L1MEg2:L1:LINE	-8.39709	1.09979e-15	8.83131e-09	-0.603527
rs7118659	5597255_11_43795575	L1MEg2:L1:LINE	-8.39709	1.09979e-15	8.83131e-09	-0.603527
rs7118906	5597257_11_43795770	L1MEg2:L1:LINE	-8.39709	1.09979e-15	8.83131e-09	-0.603527
rs10838175	5597271_11_43801335	L1MEg2:L1:LINE	-8.39709	1.09979e-15	8.83131e-09	-0.603527
rs1518815	5597277_11_43803488	L1MEg2:L1:LINE	-8.39709	1.09979e-15	8.83131e-09	-0.603527
rs10768981	5597297_11_43810226	L1MEg2:L1:LINE	-8.39709	1.09979e-15	8.83131e-09	-0.603527
rs10400343	5597303_11_43810955	L1MEg2:L1:LINE	-8.39709	1.09979e-15	8.83131e-09	-0.603527
rs10742689	5597312_11_43815046	L1MEg2:L1:LINE	-8.39709	1.09979e-15	8.83131e-09	-0.603527
rs7129046	5597316_11_43816001	L1MEg2:L1:LINE	-8.39709	1.09979e-15	8.83131e-09	-0.603527
rs10838180	5597318_11_43816767	L1MEg2:L1:LINE	-8.39709	1.09979e-15	8.83131e-09	-0.603527
rs6485466	5597333_11_43821651	L1MEg2:L1:LINE	-8.39709	1.09979e-15	8.83131e-09	-0.603527
rs7101808	5597335_11_43822029	L1MEg2:L1:LINE	-8.39709	1.09979e-15	8.83131e-09	-0.603527
rs10838181	5597338_11_43822950	L1MEg2:L1:LINE	-8.39709	1.09979e-15	8.83131e-09	-0.603527
rs6485468	5597346_11_43826361	L1MEg2:L1:LINE	-8.39709	1.09979e-15	8.83131e-09	-0.603527
rs1464229	5597347_11_43826788	L1MEg2:L1:LINE	-8.39709	1.09979e-15	8.83131e-09	-0.603527
rs7935296	5597356_11_43829924	L1MEg2:L1:LINE	-8.39709	1.09979e-15	8.83131e-09	-0.603527
rs6485470	5597357_11_43830253	L1MEg2:L1:LINE	-8.39709	1.09979e-15	8.83131e-09	-0.603527
rs11037663	5597363_11_43832359	L1MEg2:L1:LINE	-8.39709	1.09979e-15	8.83131e-09	-0.603527
rs7947967	5597366_11_43833060	L1MEg2:L1:LINE	-8.39709	1.09979e-15	8.83131e-09	-0.603527
rs6485473	5597370_11_43834805	L1MEg2:L1:LINE	-8.39709	1.09979e-15	8.83131e-09	-0.603527
rs7931097	5597373_11_43835868	L1MEg2:L1:LINE	-8.39709	1.09979e-15	8.83131e-09	-0.603527
rs7934707	5597374_11_43836378	L1MEg2:L1:LINE	-8.39709	1.09979e-15	8.83131e-09	-0.603527
rs10734518	5597382_11_43840198	L1MEg2:L1:LINE	-8.39709	1.09979e-15	8.83131e-09	-0.603527
rs7111450	5597388_11_43841480	L1MEg2:L1:LINE	-8.39709	1.09979e-15	8.83131e-09	-0.603527
rs1914773	5597398_11_43844744	L1MEg2:L1:LINE	-8.39709	1.09979e-15	8.83131e-09	-0.603527
rs10742690	5597399_11_43846102	L1MEg2:L1:LINE	-8.39709	1.09979e-15	8.83131e-09	-0.603527
rs10838185	5597410_11_43848389	L1MEg2:L1:LINE	-8.39709	1.09979e-15	8.83131e-09	-0.603527
rs10838186	5597411_11_43848430	L1MEg2:L1:LINE	-8.39709	1.09979e-15	8.83131e-09	-0.603527
rs11037676	5597412_11_43849662	L1MEg2:L1:LINE	-8.39709	1.09979e-15	8.83131e-09	-0.603527
rs3781805	5597415_11_43850905	L1MEg2:L1:LINE	-8.39709	1.09979e-15	8.83131e-09	-0.603527
rs9271489	3244130_6_32621274	L1MEb:L1:LINE	8.39127	1.14625e-15	9.00138e-09	0.629533
rs9271522	3244183_6_32622014	L1MEb:L1:LINE	8.39127	1.14625e-15	9.00138e-09	0.629533
rs9271539	3244203_6_32622251	L1MEb:L1:LINE	8.39127	1.14625e-15	9.00138e-09	0.629533
rs9271533	3244197_6_32622175	L1MEb:L1:LINE	8.38338	1.21227e-15	9.3818e-09	0.625451
rs9271535	3244199_6_32622182	L1MEb:L1:LINE	8.38338	1.21227e-15	9.3818e-09	0.625451
rs2037297	5597341_11_43825155	L1MEg2:L1:LINE	-8.37228	1.31164e-15	9.73939e-09	-0.613124
rs9271887	3244459_6_32627902	L1MEb:L1:LINE	8.35039	1.53162e-15	9.73939e-09	0.6261
rs12417393	5597422_11_43854164	L1MEg2:L1:LINE	8.34952	1.54117e-15	9.73939e-09	0.615715
rs3736505	5597423_11_43854885	L1MEg2:L1:LINE	8.34952	1.54117e-15	9.73939e-09	0.615715
rs11555762	5597425_11_43855148	L1MEg2:L1:LINE	8.34952	1.54117e-15	9.73939e-09	0.615715
rs7115970	5597143_11_43747745	L1MEg2:L1:LINE	-8.34952	1.54117e-15	9.73939e-09	-0.615715
rs10734517	5597168_11_43764183	L1MEg2:L1:LINE	-8.34952	1.54117e-15	9.73939e-09	-0.615715
rs7928134	5597169_11_43764763	L1MEg2:L1:LINE	-8.34952	1.54117e-15	9.73939e-09	-0.615715
rs10838162	5597180_11_43767672	L1MEg2:L1:LINE	-8.34952	1.54117e-15	9.73939e-09	-0.615715
rs1878765	5597193_11_43773042	L1MEg2:L1:LINE	-8.34952	1.54117e-15	9.73939e-09	-0.615715
rs4755741	5597212_11_43781704	L1MEg2:L1:LINE	-8.34952	1.54117e-15	9.73939e-09	-0.615715
rs4755744	5597260_11_43796180	L1MEg2:L1:LINE	-8.34952	1.54117e-15	9.73939e-09	-0.615715
rs1878850	5597263_11_43798926	L1MEg2:L1:LINE	-8.34952	1.54117e-15	9.73939e-09	-0.615715
rs1878851	5597264_11_43798974	L1MEg2:L1:LINE	-8.34952	1.54117e-15	9.73939e-09	-0.615715
rs4755745	5597266_11_43799454	L1MEg2:L1:LINE	-8.34952	1.54117e-15	9.73939e-09	-0.615715
rs10838174	5597269_11_43801207	L1MEg2:L1:LINE	-8.34952	1.54117e-15	9.73939e-09	-0.615715
rs4755747	5597273_11_43802413	L1MEg2:L1:LINE	-8.34952	1.54117e-15	9.73939e-09	-0.615715
rs1518814	5597275_11_43803083	L1MEg2:L1:LINE	-8.34952	1.54117e-15	9.73939e-09	-0.615715
rs6485464	5597280_11_43803931	L1MEg2:L1:LINE	-8.34952	1.54117e-15	9.73939e-09	-0.615715
rs2863026	5597325_11_43817104	L1MEg2:L1:LINE	-8.34952	1.54117e-15	9.73939e-09	-0.615715
rs10768983	5597328_11_43818385	L1MEg2:L1:LINE	-8.34952	1.54117e-15	9.73939e-09	-0.615715
rs7131110	5597342_11_43825300	L1MEg2:L1:LINE	-8.34952	1.54117e-15	9.73939e-09	-0.615715
rs1464230	5597349_11_43827204	L1MEg2:L1:LINE	-8.34952	1.54117e-15	9.73939e-09	-0.615715
rs6485469	5597351_11_43827743	L1MEg2:L1:LINE	-8.34952	1.54117e-15	9.73939e-09	-0.615715
rs2139153	5597375_11_43837004	L1MEg2:L1:LINE	-8.34952	1.54117e-15	9.73939e-09	-0.615715
rs2139154	5597376_11_43837132	L1MEg2:L1:LINE	-8.34952	1.54117e-15	9.73939e-09	-0.615715
rs9971535	5597385_11_43840775	L1MEg2:L1:LINE	-8.34952	1.54117e-15	9.73939e-09	-0.615715
rs6485474	5597401_11_43846493	L1MEg2:L1:LINE	-8.34952	1.54117e-15	9.73939e-09	-0.615715
rs939015	5597403_11_43847101	L1MEg2:L1:LINE	-8.34952	1.54117e-15	9.73939e-09	-0.615715
rs1518822	5597413_11_43850247	L1MEg2:L1:LINE	-8.34952	1.54117e-15	9.73939e-09	-0.615715
rs1518821	5597414_11_43850446	L1MEg2:L1:LINE	-8.34952	1.54117e-15	9.73939e-09	-0.615715
rs35251247	5597430_11_43856909	L1MEg2:L1:LINE	8.34608	1.57907e-15	9.86218e-09	0.6222
rs57635800	5597431_11_43856935	L1MEg2:L1:LINE	8.34608	1.57907e-15	9.86218e-09	0.6222
rs66500340	7040317_15_81275541	L1P4a:L1:LINE	8.31415	1.97898e-15	1.2288e-08	0.929502
rs10838158	5597119_11_43730972	L1MEg2:L1:LINE	-8.29633	2.24399e-15	1.36946e-08	-0.612883
rs6485455	5597122_11_43732175	L1MEg2:L1:LINE	-8.29633	2.24399e-15	1.36946e-08	-0.612883
rs10768975	5597123_11_43732822	L1MEg2:L1:LINE	-8.29633	2.24399e-15	1.36946e-08	-0.612883
rs9271558	3244228_6_32622571	L1MEb:L1:LINE	8.27333	2.63861e-15	1.60114e-08	0.621821
rs6485456	5597139_11_43745352	L1MEg2:L1:LINE	-8.26928	2.71498e-15	1.62897e-08	-0.610315
rs10742688	5597141_11_43746704	L1MEg2:L1:LINE	-8.26928	2.71498e-15	1.62897e-08	-0.610315
rs6929020	3244530_6_32629131	L1MEb:L1:LINE	8.2402	3.33041e-15	1.97602e-08	0.616176
rs6928873	3244534_6_32629169	L1MEb:L1:LINE	8.2402	3.33041e-15	1.97602e-08	0.616176
rs2395225	3244252_6_32622847	L1MEb:L1:LINE	8.23019	3.57275e-15	2.1081e-08	0.61178
rs9271527	3244190_6_32622090	L1MEb:L1:LINE	8.21775	3.89831e-15	2.28756e-08	0.618311
rs58817325	5597421_11_43853766	L1MEg2:L1:LINE	8.2031	4.31961e-15	2.52093e-08	0.610205
rs10768976	5597149_11_43752263	L1MEg2:L1:LINE	-8.19218	4.66234e-15	2.66274e-08	-0.605531
rs4643069	5597152_11_43754184	L1MEg2:L1:LINE	-8.19218	4.66234e-15	2.66274e-08	-0.605531
rs7115919	5597155_11_43754931	L1MEg2:L1:LINE	-8.19218	4.66234e-15	2.66274e-08	-0.605531
rs7110437	5597161_11_43759003	L1MEg2:L1:LINE	-8.19218	4.66234e-15	2.66274e-08	-0.605531
rs9271900	3244473_6_32628236	L1MEb:L1:LINE	8.1385	6.78044e-15	3.85183e-08	0.6089
rs72848204	3244364_6_32626296	L1MEb:L1:LINE	8.12144	7.63482e-15	4.31423e-08	0.60132
rs9271667	3244347_6_32624933	L1MEb:L1:LINE	8.117	7.87452e-15	4.42627e-08	0.60073
rs35366682	3244383_6_32626577	L1MEb:L1:LINE	8.10912	8.31768e-15	4.62666e-08	0.609899
rs539509361	3244389_6_32626622	L1MEb:L1:LINE	8.10912	8.31768e-15	4.62666e-08	0.609899
rs9271492	3244136_6_32621345	L1MEb:L1:LINE	7.97788	2.05936e-14	1.13957e-07	0.56368
rs77114005	3244382_6_32626565	L1MEb:L1:LINE	7.75223	9.56333e-14	5.26471e-07	0.614735
rs10768982	5597298_11_43810369	L1MEg2:L1:LINE	-7.69577	1.39785e-13	7.65582e-07	-0.578421
rs7758269	3244612_6_32631035	L1MEb:L1:LINE	7.44353	7.44197e-13	4.05507e-06	0.527309
rs6908808	3244525_6_32629092	L1MEb:L1:LINE	7.43717	7.75876e-13	4.20623e-06	0.580387
rs9271412	3244018_6_32619908	L1MEb:L1:LINE	7.35591	1.31831e-12	7.11081e-06	0.606782
rs9270562	3242600_6_32592980	L1MEb:L1:LINE	7.35135	1.35793e-12	7.28771e-06	0.504846
rs9271424	3244039_6_32620145	L1MEb:L1:LINE	7.2807	2.14556e-12	1.12325e-05	0.601577
rs9271425	3244040_6_32620146	L1MEb:L1:LINE	7.2807	2.14556e-12	1.12325e-05	0.601577
rs9271437	3244063_6_32620389	L1MEb:L1:LINE	7.2807	2.14556e-12	1.12325e-05	0.601577
rs9271484	3244123_6_32621128	L1MEb:L1:LINE	7.2807	2.14556e-12	1.12325e-05	0.601577
rs9271550	3244219_6_32622497	L1MEb:L1:LINE	7.2807	2.14556e-12	1.12325e-05	0.601577
rs9271562	3244233_6_32622634	L1MEb:L1:LINE	7.24328	2.73022e-12	1.42237e-05	0.589308
rs9271439	3244068_6_32620457	L1MEb:L1:LINE	7.23739	2.83543e-12	1.47e-05	0.598664
rs9270525	3242517_6_32591818	L1MEb:L1:LINE	7.21819	3.20743e-12	1.639e-05	0.497033
rs9270526	3242518_6_32591820	L1MEb:L1:LINE	7.21819	3.20743e-12	1.639e-05	0.497033
rs9270527	3242519_6_32591823	L1MEb:L1:LINE	7.21819	3.20743e-12	1.639e-05	0.497033
rs9270524	3242516_6_32591811	L1MEb:L1:LINE	7.21708	3.23041e-12	1.64288e-05	0.499545
rs9271460	3244094_6_32620686	L1MEb:L1:LINE	7.2132	3.31161e-12	1.67619e-05	0.587174
rs9271462	3244097_6_32620724	L1MEb:L1:LINE	7.21115	3.35537e-12	1.68239e-05	0.591734
rs9271471	3244106_6_32620888	L1MEb:L1:LINE	7.21115	3.35537e-12	1.68239e-05	0.591734
rs9270528	3242520_6_32591826	L1MEb:L1:LINE	7.20944	3.39243e-12	1.69303e-05	0.497355
rs35243581	5597023_11_43685814	L1MEg2:L1:LINE	7.19167	3.80118e-12	1.84528e-05	0.53784
rs34390003	5597043_11_43696893	L1MEg2:L1:LINE	7.19167	3.80118e-12	1.84528e-05	0.53784
rs7928523	5597044_11_43697551	L1MEg2:L1:LINE	7.19167	3.80118e-12	1.84528e-05	0.53784
rs12577642	5597067_11_43706984	L1MEg2:L1:LINE	7.19167	3.80118e-12	1.84528e-05	0.53784
rs56130800	5597070_11_43708303	L1MEg2:L1:LINE	7.19167	3.80118e-12	1.84528e-05	0.53784
rs1878767	5597071_11_43708437	L1MEg2:L1:LINE	7.19167	3.80118e-12	1.84528e-05	0.53784
rs9271410	3244014_6_32619868	L1MEb:L1:LINE	7.17382	4.26049e-12	2.05889e-05	0.588885
rs9271450	3244081_6_32620604	L1MEb:L1:LINE	7.15992	4.65565e-12	2.22968e-05	0.570068
rs9271451	3244082_6_32620605	L1MEb:L1:LINE	7.15992	4.65565e-12	2.22968e-05	0.570068
rs9271538	3244202_6_32622206	L1MEb:L1:LINE	7.15071	4.93699e-12	2.35386e-05	0.592008
rs9271417	3244028_6_32620041	L1MEb:L1:LINE	7.14493	5.12203e-12	2.43123e-05	0.591778
rs9271405	3244007_6_32619807	L1MEb:L1:LINE	7.12847	5.68754e-12	2.67587e-05	0.585984
rs9271407	3244010_6_32619828	L1MEb:L1:LINE	7.12847	5.68754e-12	2.67587e-05	0.585984
rs9270547	3242560_6_32592174	L1MEb:L1:LINE	7.12022	5.99346e-12	2.79518e-05	0.487488
rs9270548	3242561_6_32592183	L1MEb:L1:LINE	7.12022	5.99346e-12	2.79518e-05	0.487488
rs9270580	3242633_6_32593346	L1MEb:L1:LINE	7.11639	6.14119e-12	2.85162e-05	0.489753
rs9271526	3244189_6_32622085	L1MEb:L1:LINE	7.11236	6.30027e-12	2.91282e-05	0.589618
rs9270576	3242629_6_32593291	L1MEb:L1:LINE	7.08721	7.38879e-12	3.38676e-05	0.487993
rs9270578	3242631_6_32593316	L1MEb:L1:LINE	7.08721	7.38879e-12	3.38676e-05	0.487993
rs9270493	3242482_6_32591333	L1MEb:L1:LINE	7.0812	7.67501e-12	3.46011e-05	0.606761
rs9270538	3242540_6_32591981	L1MEb:L1:LINE	7.08113	7.67841e-12	3.46011e-05	0.493059
rs9270556	3242584_6_32592829	L1MEb:L1:LINE	7.08113	7.67841e-12	3.46011e-05	0.493059
rs9270558	3242589_6_32592890	L1MEb:L1:LINE	7.08113	7.67841e-12	3.46011e-05	0.493059
rs9270535	3242536_6_32591937	L1MEb:L1:LINE	7.06701	8.39549e-12	3.76735e-05	0.491316
rs9270475	3242479_6_32591230	L1MEb:L1:LINE	7.06595	8.45203e-12	3.77685e-05	0.600581
rs9272294	3245001_6_32635983	L1MEb:L1:LINE	7.06345	8.58606e-12	3.82076e-05	0.615884
rs73728637	3244391_6_32626643	L1MEb:L1:LINE	7.04594	9.58915e-12	4.19044e-05	0.585001
rs9272100	3244681_6_32632037	L1MEb:L1:LINE	7.04548	9.61694e-12	4.19044e-05	0.564041
rs9272052	3244642_6_32631378	L1MEb:L1:LINE	7.04495	9.64934e-12	4.19044e-05	0.619179
rs9270541	3242545_6_32592087	L1MEb:L1:LINE	7.0449	9.65224e-12	4.19044e-05	0.483707
rs9270543	3242548_6_32592104	L1MEb:L1:LINE	7.0449	9.65224e-12	4.19044e-05	0.483707
rs9270544	3242549_6_32592105	L1MEb:L1:LINE	7.0449	9.65224e-12	4.19044e-05	0.483707
rs9270530	3242528_6_32591909	L1MEb:L1:LINE	7.03356	1.03669e-11	4.4825e-05	0.484792
rs9270521	3242509_6_32591752	L1MEb:L1:LINE	7.03075	1.05515e-11	4.54389e-05	0.470459
rs9270533	3242533_6_32591932	L1MEb:L1:LINE	7.02851	1.07013e-11	4.5743e-05	0.483577
rs3135363	3241076_6_32421871	L1MEb:L1:LINE	7.02842	1.07077e-11	4.5743e-05	0.583949
rs9271379	3243978_6_32619556	L1MEb:L1:LINE	7.02594	1.08759e-11	4.62761e-05	0.577489
rs9270540	3242544_6_32592071	L1MEb:L1:LINE	7.01207	1.18669e-11	5.02925e-05	0.485281
rs9271790	3244417_6_32626998	L1MEb:L1:LINE	7.00041	1.27677e-11	5.38965e-05	0.619091
rs9270529	3242524_6_32591881	L1MEb:L1:LINE	6.99367	1.33188e-11	5.60015e-05	0.48502
rs9270583	3242643_6_32593452	L1MEb:L1:LINE	6.98809	1.37928e-11	5.77669e-05	0.486431
rs9272260	3244952_6_32635459	L1MEb:L1:LINE	6.97828	1.46668e-11	6.11874e-05	0.606004
rs9270565	3242604_6_32592997	L1MEb:L1:LINE	6.97409	1.50569e-11	6.23277e-05	0.478079
rs9270566	3242605_6_32592998	L1MEb:L1:LINE	6.97409	1.50569e-11	6.23277e-05	0.478079
rs9271612	3244331_6_32623877	L1MEb:L1:LINE	6.95526	1.69378e-11	6.90434e-05	0.614893
rs9271613	3244333_6_32623889	L1MEb:L1:LINE	6.95526	1.69378e-11	6.90434e-05	0.614893
rs114527826	3244368_6_32626383	L1MEb:L1:LINE	6.95526	1.69378e-11	6.90434e-05	0.614893
rs9271792	3244421_6_32627066	L1MEb:L1:LINE	6.95526	1.69378e-11	6.90434e-05	0.614893
rs9272686	3245181_6_32641238	L1MEb:L1:LINE	6.94717	1.78147e-11	7.21274e-05	0.60997
rs9272296	3245004_6_32636033	L1MEb:L1:LINE	6.94692	1.78426e-11	7.21274e-05	0.614927
rs9271895	3244468_6_32628129	L1MEb:L1:LINE	6.94643	1.7897e-11	7.21274e-05	0.615589
rs7116641	5596995_11_43675367	L1MEg2:L1:LINE	6.9431	1.82733e-11	7.33672e-05	0.525413
rs607998	3243959_6_32619261	L1MEb:L1:LINE	6.93508	1.92096e-11	7.68376e-05	0.613322
rs9270662	3242802_6_32598312	L1MEb:L1:LINE	6.92456	2.051e-11	7.96524e-05	0.61184
rs9270665	3242808_6_32598455	L1MEb:L1:LINE	6.92456	2.051e-11	7.96524e-05	0.61184
rs4599680	3242812_6_32598517	L1MEb:L1:LINE	6.92456	2.051e-11	7.96524e-05	0.61184
rs3957140	3242819_6_32598720	L1MEb:L1:LINE	6.92456	2.051e-11	7.96524e-05	0.61184
rs9271352	3243770_6_32616161	L1MEb:L1:LINE	6.92456	2.051e-11	7.96524e-05	0.61184
rs9271541	3244205_6_32622293	L1MEb:L1:LINE	6.92456	2.051e-11	7.96524e-05	0.61184
rs2395224	3244242_6_32622705	L1MEb:L1:LINE	6.92456	2.051e-11	7.96524e-05	0.61184
rs3129763	3244275_6_32623148	L1MEb:L1:LINE	6.92456	2.051e-11	7.96524e-05	0.61184
rs9272238	3244904_6_32635000	L1MEb:L1:LINE	6.90678	2.29083e-11	8.82608e-05	0.607403
rs9272240	3244906_6_32635002	L1MEb:L1:LINE	6.90678	2.29083e-11	8.82608e-05	0.607403
rs9272241	3244907_6_32635010	L1MEb:L1:LINE	6.90631	2.29745e-11	8.82608e-05	0.606808
rs9272285	3244992_6_32635911	L1MEb:L1:LINE	6.90303	2.34486e-11	8.95755e-05	0.576075
rs3998182	3242697_6_32594138	L1MEb:L1:LINE	6.90221	2.35683e-11	8.95755e-05	0.604111
rs2097432	3244264_6_32622994	L1MEb:L1:LINE	6.90221	2.35683e-11	8.95755e-05	0.604111
rs590999	3242866_6_32599731	L1MEb:L1:LINE	6.89771	2.42361e-11	9.17869e-05	0.610408
rs9272213	3244848_6_32634262	L1MEb:L1:LINE	6.89595	2.45016e-11	9.22197e-05	0.605461
rs602427	3243165_6_32605762	L1MEb:L1:LINE	6.89581	2.45231e-11	9.22197e-05	0.608956
rs9272256	3244944_6_32635392	L1MEb:L1:LINE	6.89395	2.48078e-11	9.29628e-05	0.599547
rs9272233	3244896_6_32634909	L1MEb:L1:LINE	6.89255	2.50233e-11	9.31171e-05	0.605198
rs9272234	3244897_6_32634914	L1MEb:L1:LINE	6.89255	2.50233e-11	9.31171e-05	0.605198
rs9271528	3244191_6_32622146	L1MEb:L1:LINE	6.89162	2.51694e-11	9.33357e-05	0.602684
rs9272275	3244984_6_32635826	L1MEb:L1:LINE	6.88593	2.60728e-11	9.63512e-05	0.606361
rs9271443	3244072_6_32620486	L1MEb:L1:LINE	6.88488	2.62427e-11	9.65855e-05	0.609406
rs9270549	3242567_6_32592663	L1MEb:L1:LINE	6.88341	2.64834e-11	9.65855e-05	0.478278
rs9270550	3242568_6_32592664	L1MEb:L1:LINE	6.88341	2.64834e-11	9.65855e-05	0.478278
rs9272351	3245065_6_32636646	L1MEb:L1:LINE	6.88332	2.6498e-11	9.65855e-05	0.609284
rs7758465	3244630_6_32631254	L1MEb:L1:LINE	6.88213	2.66943e-11	9.68301e-05	0.602561
rs9270597	3242675_6_32593821	L1MEb:L1:LINE	6.88181	2.67464e-11	9.68301e-05	0.472994
rs9272145	3244759_6_32633104	L1MEb:L1:LINE	6.88054	2.69584e-11	9.72676e-05	0.598518
rs9272176	3244795_6_32633556	L1MEb:L1:LINE	6.86809	2.91192e-11	0.000104711	0.548264
rs9272190	3244825_6_32633983	L1MEb:L1:LINE	6.86129	3.03689e-11	0.000108474	0.606265
rs9272191	3244826_6_32633992	L1MEb:L1:LINE	6.86129	3.03689e-11	0.000108474	0.606265
rs3135003	3244322_6_32623699	L1MEb:L1:LINE	6.85807	3.098e-11	0.000109557	0.601324
rs6929044	3244535_6_32629174	L1MEb:L1:LINE	6.85807	3.098e-11	0.000109557	0.601324
rs6929398	3244536_6_32629189	L1MEb:L1:LINE	6.85807	3.098e-11	0.000109557	0.601324
rs9272262	3244955_6_32635514	L1MEb:L1:LINE	6.85291	3.19834e-11	0.000112361	0.602124
rs9272264	3244956_6_32635532	L1MEb:L1:LINE	6.85291	3.19834e-11	0.000112361	0.602124
rs9272215	3244855_6_32634328	L1MEb:L1:LINE	6.84577	3.3425e-11	0.000115245	0.601047
rs9272220	3244871_6_32634529	L1MEb:L1:LINE	6.84577	3.3425e-11	0.000115245	0.601047
rs9272230	3244888_6_32634825	L1MEb:L1:LINE	6.84577	3.3425e-11	0.000115245	0.601047
rs9272253	3244933_6_32635251	L1MEb:L1:LINE	6.84577	3.3425e-11	0.000115245	0.601047
rs707952	3245207_6_32642029	L1MEb:L1:LINE	6.84577	3.3425e-11	0.000115245	0.601047
rs9271473	3244108_6_32620926	L1MEb:L1:LINE	6.84564	3.34515e-11	0.000115245	0.599739
rs4531696	7040286_15_81267275	L1P4a:L1:LINE	6.84086	3.44549e-11	0.00011832	0.50492
rs9271545	3244209_6_32622376	L1MEb:L1:LINE	6.84029	3.45744e-11	0.00011835	0.605919
rs9270868	3243035_6_32603340	L1MEb:L1:LINE	6.82872	3.71306e-11	0.000126295	0.605013
rs9270620	3242753_6_32597495	L1MEb:L1:LINE	6.8282	3.72504e-11	0.000126295	0.598388
rs9270623	3242756_6_32597554	L1MEb:L1:LINE	6.8282	3.72504e-11	0.000126295	0.598388
rs7768875	3242599_6_32592975	L1MEb:L1:LINE	6.82648	3.76481e-11	0.00012724	0.505881
rs9270589	3242655_6_32593613	L1MEb:L1:LINE	6.82477	3.80454e-11	0.000128177	0.472089
rs9272184	3244810_6_32633840	L1MEb:L1:LINE	6.82303	3.84574e-11	0.000129157	0.554052
rs9270600	3242686_6_32593916	L1MEb:L1:LINE	6.81813	3.9635e-11	0.000132695	0.602892
rs17596617	5596969_11_43669167	L1MEg2:L1:LINE	6.81268	4.09844e-11	0.00013521	0.519579
rs35060985	5596981_11_43671560	L1MEg2:L1:LINE	6.81268	4.09844e-11	0.00013521	0.519579
rs6485443	5596993_11_43674766	L1MEg2:L1:LINE	6.81268	4.09844e-11	0.00013521	0.519579
rs9272178	3244800_6_32633650	L1MEb:L1:LINE	6.81255	4.10191e-11	0.00013521	0.552992
rs9272181	3244808_6_32633786	L1MEb:L1:LINE	6.81255	4.10191e-11	0.00013521	0.552992
rs9270567	3242606_6_32593024	L1MEb:L1:LINE	6.80922	4.18672e-11	0.000137581	0.472055
rs9270598	3242678_6_32593841	L1MEb:L1:LINE	6.80356	4.33501e-11	0.000142017	0.46991
rs77559661	3244671_6_32631735	L1MEb:L1:LINE	6.80223	4.37044e-11	0.000142739	0.599274
rs9272173	3244789_6_32633491	L1MEb:L1:LINE	6.79515	4.56488e-11	0.000148636	0.552048
rs9271524	3244187_6_32622043	L1MEb:L1:LINE	6.78361	4.89975e-11	0.000159054	0.60019
rs9272144	3244758_6_32633040	L1MEb:L1:LINE	6.77444	5.18307e-11	0.000167741	0.59602
rs9270590	3242656_6_32593615	L1MEb:L1:LINE	6.77394	5.19889e-11	0.000167745	0.468155
rs28366259	3242507_6_32591739	L1MEb:L1:LINE	-6.77022	5.31869e-11	0.000171093	-0.442942
rs9272311	3245021_6_32636176	L1MEb:L1:LINE	6.76958	5.33952e-11	0.000171248	0.603882
rs9270520	3242503_6_32591716	L1MEb:L1:LINE	6.76255	5.57436e-11	0.000178244	0.432924
rs9272069	3244665_6_32631648	L1MEb:L1:LINE	6.75178	5.95384e-11	0.00018981	0.594253
rs9270574	3242626_6_32593251	L1MEb:L1:LINE	6.75103	5.9809e-11	0.000190105	0.470976
rs9272177	3244796_6_32633584	L1MEb:L1:LINE	6.7455	6.18649e-11	0.000196057	0.543827
rs9271427	3244045_6_32620206	L1MEb:L1:LINE	6.74158	6.33619e-11	0.000199616	0.598172
rs9271428	3244046_6_32620207	L1MEb:L1:LINE	6.74158	6.33619e-11	0.000199616	0.598172
rs9270592	3242661_6_32593652	L1MEb:L1:LINE	6.73212	6.71283e-11	0.00021086	0.466408
rs9272060	3244651_6_32631460	L1MEb:L1:LINE	6.72544	6.99177e-11	0.000218977	0.595043
rs9272243	3244913_6_32635080	L1MEb:L1:LINE	6.71788	7.32122e-11	0.000227296	0.591607
rs9272244	3244914_6_32635083	L1MEb:L1:LINE	6.71788	7.32122e-11	0.000227296	0.591607
rs9272246	3244921_6_32635126	L1MEb:L1:LINE	6.71788	7.32122e-11	0.000227296	0.591607
rs4344696	7040239_15_81251154	L1P4a:L1:LINE	6.69714	8.30524e-11	0.000257099	0.490862
rs9271392	3243993_6_32619679	L1MEb:L1:LINE	6.69626	8.35004e-11	0.000257738	0.542624
rs74291249	3244365_6_32626321	L1MEb:L1:LINE	6.69052	8.64597e-11	0.000266104	0.582041
rs9272321	3245036_6_32636350	L1MEb:L1:LINE	6.68314	9.04201e-11	0.000276698	0.597782
rs9272322	3245037_6_32636351	L1MEb:L1:LINE	6.68314	9.04201e-11	0.000276698	0.597782
rs7758472	3244631_6_32631262	L1MEb:L1:LINE	6.67905	9.26891e-11	0.000282831	0.582969
rs144537734	3242399_6_32545699	L1MEb:L1:LINE	6.66857	9.87677e-11	0.000300521	0.515099
rs9272123	3244730_6_32632796	L1MEb:L1:LINE	6.65767	1.055e-10	0.000320094	0.58852
rs9270593	3242662_6_32593668	L1MEb:L1:LINE	6.65711	1.05858e-10	0.000320269	0.460981
rs562462	3243920_6_32618660	L1MEb:L1:LINE	6.65249	1.08861e-10	0.000328423	0.558285
rs60572790	5596975_11_43670833	L1MEg2:L1:LINE	6.63336	1.2219e-10	0.000364519	0.504105
rs59149077	5596976_11_43670834	L1MEg2:L1:LINE	6.63336	1.2219e-10	0.000364519	0.504105
rs59298872	5596977_11_43670872	L1MEg2:L1:LINE	6.63336	1.2219e-10	0.000364519	0.504105
rs59227842	5596978_11_43670873	L1MEg2:L1:LINE	6.63336	1.2219e-10	0.000364519	0.504105
rs9272058	3244648_6_32631420	L1MEb:L1:LINE	6.63043	1.24364e-10	0.000369972	0.588288
rs4320940	5596954_11_43666290	L1MEg2:L1:LINE	6.62237	1.30555e-10	0.00038731	0.50521
rs9272188	3244817_6_32633911	L1MEb:L1:LINE	6.61639	1.35344e-10	0.000400403	0.579105
rs9271902	3244475_6_32628259	L1MEb:L1:LINE	6.60204	1.47548e-10	0.000435304	0.593646
rs12800235	5597110_11_43726362	L1MEg2:L1:LINE	6.59294	1.5584e-10	0.0004585	0.484522
rs68069968	7040575_15_81363266	L1P4a:L1:LINE	6.55865	1.91386e-10	0.000561533	0.673473
rs9272343	3245055_6_32636549	L1MEb:L1:LINE	6.5575	1.92715e-10	0.000563884	0.589744
rs200889854	3242700_6_32594189	L1MEb:L1:LINE	6.54805	2.03913e-10	0.000595019	0.59881
rs628754	3243244_6_32607010	L1MEb:L1:LINE	6.54336	2.09703e-10	0.000610247	0.450637
rs4128767	7040236_15_81251066	L1P4a:L1:LINE	6.54182	2.11638e-10	0.000614203	0.480386
rs9270572	3242624_6_32593233	L1MEb:L1:LINE	6.54086	2.12855e-10	0.000616061	0.456281
rs9270559	3242591_6_32592921	L1MEb:L1:LINE	6.53883	2.15451e-10	0.000621891	0.45052
rs4131083	7040215_15_81243305	L1P4a:L1:LINE	6.51857	2.43109e-10	0.000699831	0.476432
rs9272247	3244922_6_32635147	L1MEb:L1:LINE	6.51364	2.50346e-10	0.000718727	0.576078
rs61112061	7040481_15_81335387	L1P4a:L1:LINE	6.50004	2.71429e-10	0.00077547	0.65885
rs9272300	3245008_6_32636060	L1MEb:L1:LINE	6.49996	2.71563e-10	0.00077547	0.583903
rs9272279	3244988_6_32635881	L1MEb:L1:LINE	6.49416	2.81073e-10	0.000800487	0.583438
rs115787103	3244964_6_32635640	L1MEb:L1:LINE	6.49299	2.8304e-10	0.000803793	0.575521
rs6485438	5596947_11_43665068	L1MEg2:L1:LINE	6.49257	2.83739e-10	0.000803793	0.49919
rs9272063	3244658_6_32631526	L1MEb:L1:LINE	6.48918	2.89514e-10	0.000813679	0.568658
rs9272065	3244661_6_32631575	L1MEb:L1:LINE	6.48918	2.89514e-10	0.000813679	0.568658
rs9272066	3244662_6_32631597	L1MEb:L1:LINE	6.48918	2.89514e-10	0.000813679	0.568658
rs9272248	3244924_6_32635164	L1MEb:L1:LINE	6.48837	2.909e-10	0.000815429	0.57461
rs9270806	3242941_6_32601786	L1MEb:L1:LINE	6.47909	3.07369e-10	0.000859336	0.451019
rs35186585	5597433_11_43856984	L1MEg2:L1:LINE	6.45059	3.63827e-10	0.00101453	0.53179
rs4755743	5597248_11_43792226	L1MEg2:L1:LINE	-6.43603	3.96487e-10	0.00109417	-0.52594
rs2176598	5597393_11_43842728	L1MEg2:L1:LINE	-6.43603	3.96487e-10	0.00109417	-0.52594
rs939016	5597402_11_43846818	L1MEg2:L1:LINE	-6.43603	3.96487e-10	0.00109417	-0.52594
rs10838184	5597408_11_43848310	L1MEg2:L1:LINE	-6.43603	3.96487e-10	0.00109417	-0.52594
rs9270487	3242481_6_32591299	L1MEb:L1:LINE	6.43237	4.05136e-10	0.00111516	0.464803
rs11631809	7040485_15_81336426	L1P4a:L1:LINE	6.41481	4.49269e-10	0.00123346	0.649698
rs9272101	3244683_6_32632047	L1MEb:L1:LINE	6.41131	4.58621e-10	0.0012559	0.574647
rs9272133	3244744_6_32632917	L1MEb:L1:LINE	6.4072	4.69818e-10	0.00128328	0.567645
rs114104101	3244968_6_32635676	L1MEb:L1:LINE	6.40257	4.82785e-10	0.00130865	0.56834
rs9272269	3244969_6_32635677	L1MEb:L1:LINE	6.40257	4.82785e-10	0.00130865	0.56834
rs115852844	3244970_6_32635679	L1MEb:L1:LINE	6.40257	4.82785e-10	0.00130865	0.56834
rs9270807	3242942_6_32601795	L1MEb:L1:LINE	6.39736	4.97777e-10	0.00134587	0.446671
rs9270573	3242625_6_32593237	L1MEb:L1:LINE	6.39622	5.01127e-10	0.00135151	0.572047
rs9272301	3245009_6_32636070	L1MEb:L1:LINE	6.39548	5.03323e-10	0.00135401	0.576244
rs12577464	5596887_11_43640890	L1MEg2:L1:LINE	6.3913	5.15817e-10	0.00135686	0.491318
rs2006751	5596908_11_43648951	L1MEg2:L1:LINE	6.3913	5.15817e-10	0.00135686	0.491318
rs7115737	5596933_11_43659699	L1MEg2:L1:LINE	6.3913	5.15817e-10	0.00135686	0.491318
rs61037750	5596934_11_43659822	L1MEg2:L1:LINE	6.3913	5.15817e-10	0.00135686	0.491318
rs4237643	5596853_11_43626818	L1MEg2:L1:LINE	-6.3913	5.15817e-10	0.00135686	-0.491318
rs2862995	5596854_11_43627486	L1MEg2:L1:LINE	-6.3913	5.15817e-10	0.00135686	-0.491318
rs2862996	5596862_11_43632283	L1MEg2:L1:LINE	-6.3913	5.15817e-10	0.00135686	-0.491318
rs2862961	5596873_11_43634985	L1MEg2:L1:LINE	-6.3913	5.15817e-10	0.00135686	-0.491318
rs9783304	5596880_11_43638705	L1MEg2:L1:LINE	-6.3913	5.15817e-10	0.00135686	-0.491318
rs9270503	3242492_6_32591404	L1MEb:L1:LINE	6.38192	5.44988e-10	0.00142657	0.434549
rs9270504	3242493_6_32591407	L1MEb:L1:LINE	6.38192	5.44988e-10	0.00142657	0.434549
rs35344500	3245203_6_32641748	L1MEb:L1:LINE	6.38044	5.49716e-10	0.00143543	0.542173
rs9271401	3244002_6_32619748	L1MEb:L1:LINE	6.37659	5.6226e-10	0.0014646	0.510267
rs9272283	3244990_6_32635894	L1MEb:L1:LINE	6.34961	6.58363e-10	0.00171076	0.574081
rs9272669	3245165_6_32641039	L1MEb:L1:LINE	6.33901	7.00351e-10	0.00181546	0.51293
rs9272743	3245204_6_32641949	L1MEb:L1:LINE	6.31533	8.03893e-10	0.00207881	0.512004
rs2862965	5596817_11_43613949	L1MEg2:L1:LINE	-6.30968	8.30736e-10	0.00213273	-0.477143
rs10768966	5596819_11_43614184	L1MEg2:L1:LINE	-6.30968	8.30736e-10	0.00213273	-0.477143
rs4755721	5596821_11_43614828	L1MEg2:L1:LINE	-6.30968	8.30736e-10	0.00213273	-0.477143
rs10742680	5596833_11_43617475	L1MEg2:L1:LINE	-6.28735	9.45649e-10	0.00241037	-0.486935
rs2862963	5596836_11_43618565	L1MEg2:L1:LINE	-6.28735	9.45649e-10	0.00241037	-0.486935
rs4755726	5596848_11_43620580	L1MEg2:L1:LINE	-6.28735	9.45649e-10	0.00241037	-0.486935
rs9272326	3245044_6_32636392	L1MEb:L1:LINE	6.28035	9.84775e-10	0.00250412	0.573479
rs4713552	3242620_6_32593207	L1MEb:L1:LINE	6.26881	1.05277e-09	0.00267066	0.555009
rs9271406	3244008_6_32619811	L1MEb:L1:LINE	-6.25367	1.14898e-09	0.00290781	-0.420133
rs9270570	3242617_6_32593201	L1MEb:L1:LINE	6.23194	1.30232e-09	0.00328809	0.432925
rs4755722	5596822_11_43615028	L1MEg2:L1:LINE	-6.20656	1.50686e-09	0.00379554	-0.472722
rs76744036	7040607_15_81371495	L1P4a:L1:LINE	6.19926	1.57128e-09	0.0039485	0.768402
rs112581165	6157079_12_95750137	L1M3c:L1:LINE	-6.18358	1.71894e-09	0.00429934	-0.468207
rs557048	3243956_6_32619224	L1MEb:L1:LINE	6.18358	1.71895e-09	0.00429934	0.489349
rs566861	3243359_6_32608761	L1MEb:L1:LINE	6.15524	2.02104e-09	0.00501335	0.47432
rs9271925	3244509_6_32628763	L1MEb:L1:LINE	6.15495	2.02429e-09	0.00501335	0.498857
rs9271926	3244510_6_32628789	L1MEb:L1:LINE	6.15495	2.02429e-09	0.00501335	0.498857
rs9271384	3243986_6_32619631	L1MEb:L1:LINE	6.15468	2.02745e-09	0.00501335	0.454065
rs582591	3243492_6_32611596	L1MEb:L1:LINE	6.15464	2.02789e-09	0.00501335	0.545881
rs476775	3242953_6_32601945	L1MEb:L1:LINE	6.15174	2.06172e-09	0.00506183	0.435771
rs476602	3242955_6_32602015	L1MEb:L1:LINE	6.15174	2.06172e-09	0.00506183	0.435771
rs2516050	3242988_6_32602575	L1MEb:L1:LINE	6.15174	2.06172e-09	0.00506183	0.435771
rs647455	3243362_6_32608944	L1MEb:L1:LINE	6.14239	2.17448e-09	0.00531424	0.470104
rs647467	3243363_6_32608949	L1MEb:L1:LINE	6.14239	2.17448e-09	0.00531424	0.470104
rs35521277	5597231_11_43786724	L1MEg2:L1:LINE	6.14064	2.19634e-09	0.00535541	0.510593
rs796986244	3242968_6_32602243	L1MEb:L1:LINE	6.13265	2.29837e-09	0.00558189	0.415719
rs10444524	6157041_12_95739609	L1M3c:L1:LINE	-6.13255	2.29968e-09	0.00558189	-0.456526
rs593635	3242887_6_32600286	L1MEb:L1:LINE	6.10036	2.76061e-09	0.00668549	0.539367
rs9272192	3244828_6_32633998	L1MEb:L1:LINE	6.09004	2.92675e-09	0.0070718	0.497934
rs9271903	3244476_6_32628261	L1MEb:L1:LINE	6.05426	3.58165e-09	0.00859588	0.563625
rs9271904	3244477_6_32628263	L1MEb:L1:LINE	6.05426	3.58165e-09	0.00859588	0.563625
rs9271905	3244478_6_32628264	L1MEb:L1:LINE	6.05426	3.58165e-09	0.00859588	0.563625
rs9271924	3244507_6_32628721	L1MEb:L1:LINE	6.04729	3.72495e-09	0.00891974	0.489877
rs9272271	3244975_6_32635749	L1MEb:L1:LINE	6.03606	3.96761e-09	0.00945841	0.479542
rs9272272	3244976_6_32635753	L1MEb:L1:LINE	6.03606	3.96761e-09	0.00945841	0.479542
rs9270884	3243056_6_32603957	L1MEb:L1:LINE	6.03517	3.98763e-09	0.00948495	0.425249
rs9272204	3244835_6_32634138	L1MEb:L1:LINE	6.01412	4.48749e-09	0.0106502	0.496894
rs9270894	3243066_6_32604095	L1MEb:L1:LINE	6.01014	4.58861e-09	0.010866	0.414915
rs680061	3243032_6_32603321	L1MEb:L1:LINE	6.00145	4.81718e-09	0.0113821	0.421438
rs182836940	7040265_15_81258771	L1P4a:L1:LINE	5.99452	5.00738e-09	0.0118054	0.625801
rs2395521	3244819_6_32633923	L1MEb:L1:LINE	5.98976	5.14249e-09	0.0120972	0.481511
rs9270870	3243039_6_32603382	L1MEb:L1:LINE	5.97474	5.59188e-09	0.0131254	0.545916
rs679243	3243024_6_32603182	L1MEb:L1:LINE	5.969	5.77357e-09	0.013504	0.420919
rs673336	3243416_6_32610081	L1MEb:L1:LINE	5.96885	5.77847e-09	0.013504	0.464029
rs9272434	3245106_6_32637548	L1MEb:L1:LINE	5.95969	6.08083e-09	0.0141796	0.566721
rs9272267	3244966_6_32635666	L1MEb:L1:LINE	5.94615	6.55597e-09	0.0152543	0.541001
rs9272369	3245078_6_32636866	L1MEb:L1:LINE	5.9402	6.77628e-09	0.0157326	0.572794
rs9270752	3242900_6_32600649	L1MEb:L1:LINE	5.93828	6.84899e-09	0.0158669	0.525854
rs2647092	3243798_6_32616663	L1MEb:L1:LINE	5.93445	6.99578e-09	0.0161719	0.518867
rs9272206	3244836_6_32634156	L1MEb:L1:LINE	5.91624	7.73831e-09	0.0176817	0.486319
rs9270869	3243038_6_32603378	L1MEb:L1:LINE	5.9158	7.75697e-09	0.0176817	0.424084
rs9270871	3243040_6_32603383	L1MEb:L1:LINE	5.9158	7.75697e-09	0.0176817	0.424084
rs592362	3242876_6_32600018	L1MEb:L1:LINE	5.91562	7.76479e-09	0.0176817	0.522211
rs3998183	3242881_6_32600169	L1MEb:L1:LINE	5.91562	7.76479e-09	0.0176817	0.522211
rs617058	3243222_6_32606702	L1MEb:L1:LINE	5.91562	7.76479e-09	0.0176817	0.522211
rs642093	3243642_6_32614298	L1MEb:L1:LINE	5.91562	7.76479e-09	0.0176817	0.522211
rs2454137	3242976_6_32602372	L1MEb:L1:LINE	5.8887	9.00934e-09	0.0204721	0.520478
rs9272665	3245157_6_32640944	L1MEb:L1:LINE	5.87431	9.75233e-09	0.0221133	0.510637
rs28366320	3242668_6_32593774	L1MEb:L1:LINE	-5.87262	9.84328e-09	0.0222723	-0.400026
rs9270612	3242738_6_32597329	L1MEb:L1:LINE	5.85811	1.06608e-08	0.0239696	0.425924
rs9270614	3242739_6_32597338	L1MEb:L1:LINE	5.85811	1.06608e-08	0.0239696	0.425924
rs9270616	3242742_6_32597377	L1MEb:L1:LINE	5.85811	1.06608e-08	0.0239696	0.425924
rs72691418	6784659_14_81424439	L1M3de:L1:LINE	5.85745	1.06993e-08	0.0240058	1.3497
rs602875	3243174_6_32605852	L1MEb:L1:LINE	5.84705	1.13271e-08	0.025361	0.51712
rs535773	3243401_6_32609864	L1MEb:L1:LINE	5.82773	1.2591e-08	0.0281318	0.509965
rs9270772	3242922_6_32601190	L1MEb:L1:LINE	5.81482	1.35112e-08	0.0301248	0.443129
rs9270555	3242582_6_32592807	L1MEb:L1:LINE	5.80763	1.4052e-08	0.0312364	0.420739
rs9270876	3243046_6_32603537	L1MEb:L1:LINE	5.80666	1.41267e-08	0.0312364	0.406266
rs9270877	3243047_6_32603541	L1MEb:L1:LINE	5.80666	1.41267e-08	0.0312364	0.406266
rs9270878	3243048_6_32603543	L1MEb:L1:LINE	5.80666	1.41267e-08	0.0312364	0.406266
rs3129968	3240984_6_32413695	L1MEb:L1:LINE	5.80605	1.41738e-08	0.0312757	0.441365
rs9270657	3242797_6_32598244	L1MEb:L1:LINE	5.80359	1.43645e-08	0.0316312	0.424674
rs9270863	3243027_6_32603205	L1MEb:L1:LINE	5.79091	1.5392e-08	0.0338241	0.402651
rs2858863	3243438_6_32610501	L1MEb:L1:LINE	5.78749	1.56812e-08	0.0343889	0.507536
rs7756741	3243712_6_32615421	L1MEb:L1:LINE	5.78151	1.61994e-08	0.0354523	0.506656
rs10838137	5596815_11_43613423	L1MEg2:L1:LINE	-5.77892	1.64282e-08	0.0358797	-0.426116
rs678770	3243016_6_32603040	L1MEb:L1:LINE	5.77277	1.69867e-08	0.0370236	0.505956
rs9272222	3244875_6_32634559	L1MEb:L1:LINE	5.76587	1.76347e-08	0.0383577	0.459411
rs9271787	3244413_6_32626941	L1MEb:L1:LINE	5.75612	1.85914e-08	0.0402746	0.390822
rs9271788	3244414_6_32626957	L1MEb:L1:LINE	5.75612	1.85914e-08	0.0402746	0.390822
rs9270599	3242680_6_32593879	L1MEb:L1:LINE	5.75085	1.91291e-08	0.0413557	0.415349
rs9272423	3245097_6_32637387	L1MEb:L1:LINE	5.74976	1.92423e-08	0.0415163	0.536429
rs9272356	3245072_6_32636739	L1MEb:L1:LINE	5.72651	2.18177e-08	0.046953	0.517322
rs2858875	3242830_6_32598872	L1MEb:L1:LINE	5.72624	2.18501e-08	0.046953	0.418052
rs9271333	3243678_6_32614901	L1MEb:L1:LINE	5.72567	2.1917e-08	0.0470022	0.45007
rs3129967	3240983_6_32413684	L1MEb:L1:LINE	5.71553	2.31488e-08	0.0495444	0.432543

## Sheet: B
RsID	snps	gene	statistic	pvalue	FDR	beta
rs61832055	533586_1_212841880	ENSG00000198468	33.5508	2.81929e-112	9.69547e-106	1.22743
rs7520185	533590_1_212842665	ENSG00000198468	33.5508	2.81929e-112	9.69547e-106	1.22743
rs10864005	533606_1_212844901	ENSG00000198468	33.5508	2.81929e-112	9.69547e-106	1.22743
rs10864006	533607_1_212844921	ENSG00000198468	33.5508	2.81929e-112	9.69547e-106	1.22743
rs11120042	533623_1_212846822	ENSG00000198468	33.5508	2.81929e-112	9.69547e-106	1.22743
rs12140831	533629_1_212847379	ENSG00000198468	33.5508	2.81929e-112	9.69547e-106	1.22743
rs2279692	533682_1_212857192	ENSG00000198468	33.5508	2.81929e-112	9.69547e-106	1.22743
rs12023052	533694_1_212859226	ENSG00000198468	33.5508	2.81929e-112	9.69547e-106	1.22743
rs11120049	533700_1_212860300	ENSG00000198468	33.5508	2.81929e-112	9.69547e-106	1.22743
rs10864010	533707_1_212861376	ENSG00000198468	33.5508	2.81929e-112	9.69547e-106	1.22743
rs34605292	533711_1_212862181	ENSG00000198468	33.5508	2.81929e-112	9.69547e-106	1.22743
rs963328	533725_1_212864319	ENSG00000198468	33.5508	2.81929e-112	9.69547e-106	1.22743
rs10779588	533728_1_212864994	ENSG00000198468	33.5508	2.81929e-112	9.69547e-106	1.22743
rs10864014	533747_1_212866489	ENSG00000198468	33.5508	2.81929e-112	9.69547e-106	1.22743
rs6685877	533762_1_212870799	ENSG00000198468	33.5508	2.81929e-112	9.69547e-106	1.22743
rs4951644	533766_1_212871844	ENSG00000198468	33.5508	2.81929e-112	9.69547e-106	1.22743
rs12123978	533788_1_212875872	ENSG00000198468	33.5508	2.81929e-112	9.69547e-106	1.22743
rs6703156	533789_1_212876011	ENSG00000198468	33.5508	2.81929e-112	9.69547e-106	1.22743
rs12136117	533801_1_212877337	ENSG00000198468	33.5508	2.81929e-112	9.69547e-106	1.22743
rs7528505	533811_1_212878179	ENSG00000198468	33.5508	2.81929e-112	9.69547e-106	1.22743
rs10779593	533827_1_212879837	ENSG00000198468	33.5508	2.81929e-112	9.69547e-106	1.22743
rs6540769	533829_1_212880478	ENSG00000198468	33.5508	2.81929e-112	9.69547e-106	1.22743
rs6666167	533831_1_212881033	ENSG00000198468	33.5508	2.81929e-112	9.69547e-106	1.22743
rs7512393	533838_1_212881842	ENSG00000198468	33.5508	2.81929e-112	9.69547e-106	1.22743
rs12125982	533844_1_212883550	ENSG00000198468	33.5508	2.81929e-112	9.69547e-106	1.22743
rs12043852	533862_1_212886464	ENSG00000198468	33.5508	2.81929e-112	9.69547e-106	1.22743
rs10779589	533730_1_212865246	ENSG00000198468	33.3823	1.09987e-111	3.64233e-105	1.22982
rs11803450	533846_1_212883736	ENSG00000198468	33.2105	4.42553e-111	1.41322e-104	1.22058
rs2927608	2851151_5_96916728	ENSG00000164308	32.8206	1.05564e-109	3.14629e-103	1.25861
rs2910686	2851152_5_96916885	ENSG00000164308	32.8206	1.05564e-109	3.14629e-103	1.25861
rs10746438	533595_1_212843223	ENSG00000198468	32.7374	2.08223e-109	6.00579e-103	1.21417
rs61832056	533587_1_212841981	ENSG00000198468	32.5568	9.12834e-109	2.55062e-102	1.2214
rs12419929	5678248_11_74900390	ENSG00000166435	30.6618	6.32278e-102	1.01867e-95	1.30386
rs2076980	5677952_11_74739390	ENSG00000166435	30.6487	7.06356e-102	1.01867e-95	1.30302
rs61734374	5677970_11_74746011	ENSG00000166435	30.6487	7.06356e-102	1.01867e-95	1.30302
rs12421899	5677972_11_74747001	ENSG00000166435	30.6487	7.06356e-102	1.01867e-95	1.30302
rs12419607	5677975_11_74748310	ENSG00000166435	30.6487	7.06356e-102	1.01867e-95	1.30302
rs11236244	5678006_11_74767007	ENSG00000166435	30.6487	7.06356e-102	1.01867e-95	1.30302
rs4944061	5678017_11_74769503	ENSG00000166435	30.6487	7.06356e-102	1.01867e-95	1.30302
rs4944950	5678021_11_74770586	ENSG00000166435	30.6487	7.06356e-102	1.01867e-95	1.30302
rs12576129	5678038_11_74778024	ENSG00000166435	30.6487	7.06356e-102	1.01867e-95	1.30302
rs2298746	5678146_11_74842789	ENSG00000166435	30.6487	7.06356e-102	1.01867e-95	1.30302
rs919877	5678152_11_74847534	ENSG00000166435	30.6487	7.06356e-102	1.01867e-95	1.30302
rs4944960	5678156_11_74848401	ENSG00000166435	30.6487	7.06356e-102	1.01867e-95	1.30302
rs10751241	5678159_11_74848863	ENSG00000166435	30.6487	7.06356e-102	1.01867e-95	1.30302
rs2304683	5678169_11_74852032	ENSG00000166435	30.6487	7.06356e-102	1.01867e-95	1.30302
rs7105085	5678181_11_74858894	ENSG00000166435	30.6487	7.06356e-102	1.01867e-95	1.30302
rs10793105	5678184_11_74861527	ENSG00000166435	30.6487	7.06356e-102	1.01867e-95	1.30302
rs7128739	5678185_11_74861965	ENSG00000166435	30.6487	7.06356e-102	1.01867e-95	1.30302
rs59143825	5678234_11_74888549	ENSG00000166435	30.6487	7.06356e-102	1.01867e-95	1.30302
rs12225372	5678241_11_74893549	ENSG00000166435	30.6487	7.06356e-102	1.01867e-95	1.30302
rs12221841	5678257_11_74907656	ENSG00000166435	30.6487	7.06356e-102	1.01867e-95	1.30302
rs61671395	5678258_11_74907820	ENSG00000166435	30.6487	7.06356e-102	1.01867e-95	1.30302
rs10899051	5678294_11_74931506	ENSG00000166435	30.6487	7.06356e-102	1.01867e-95	1.30302
rs10899052	5678297_11_74935168	ENSG00000166435	30.6487	7.06356e-102	1.01867e-95	1.30302
rs2165162	5678318_11_74948744	ENSG00000166435	30.6487	7.06356e-102	1.01867e-95	1.30302
rs2119028	5678319_11_74948888	ENSG00000166435	30.6487	7.06356e-102	1.01867e-95	1.30302
rs2165163	5678321_11_74949098	ENSG00000166435	30.6487	7.06356e-102	1.01867e-95	1.30302
rs12577614	5678339_11_74960055	ENSG00000166435	30.6487	7.06356e-102	1.01867e-95	1.30302
rs9787775	5678348_11_74964851	ENSG00000166435	30.6487	7.06356e-102	1.01867e-95	1.30302
rs10793107	5678387_11_74984130	ENSG00000166435	30.6487	7.06356e-102	1.01867e-95	1.30302
rs10793108	5678388_11_74984167	ENSG00000166435	30.6487	7.06356e-102	1.01867e-95	1.30302
rs4483614	5678103_11_74814807	ENSG00000166435	30.5818	1.2418e-101	1.63285e-95	1.30293
rs10899045	5678161_11_74849072	ENSG00000166435	30.5818	1.2418e-101	1.63285e-95	1.30293
rs12419113	5678202_11_74868704	ENSG00000166435	30.5818	1.2418e-101	1.63285e-95	1.30293
rs59328242	5678204_11_74869920	ENSG00000166435	30.5818	1.2418e-101	1.63285e-95	1.30293
rs12575200	5678213_11_74870974	ENSG00000166435	30.5818	1.2418e-101	1.63285e-95	1.30293
rs12225387	5678242_11_74893722	ENSG00000166435	30.5818	1.2418e-101	1.63285e-95	1.30293
rs2548224	2851228_5_96936716	ENSG00000164308	30.5344	1.85205e-101	2.39998e-95	1.2239
rs9787897	5678316_11_74948257	ENSG00000166435	30.2308	2.42107e-100	3.09252e-94	1.30541
rs7102619	5678295_11_74933260	ENSG00000166435	30.1745	3.90379e-100	4.91621e-94	1.29026
rs7731592	2851278_5_96953256	ENSG00000164308	30.1031	7.15638e-100	8.20355e-94	1.21656
rs7716222	2851295_5_96957302	ENSG00000164308	30.1031	7.15638e-100	8.20355e-94	1.21656
rs4360063	2851299_5_96957449	ENSG00000164308	30.1031	7.15638e-100	8.20355e-94	1.21656
rs1363974	2851300_5_96958112	ENSG00000164308	30.1031	7.15638e-100	8.20355e-94	1.21656
rs2351010	2851302_5_96958225	ENSG00000164308	30.1031	7.15638e-100	8.20355e-94	1.21656
rs38033	2851359_5_96986432	ENSG00000164308	30.1031	7.15638e-100	8.20355e-94	1.21656
rs38034	2851361_5_96986715	ENSG00000164308	30.1031	7.15638e-100	8.20355e-94	1.21656
rs7705093	2851290_5_96954943	ENSG00000164308	30.0494	1.13008e-99	1.25315e-93	1.21138
rs38038	2851378_5_96991434	ENSG00000164308	-30.0089	1.59572e-99	1.25315e-93	-1.22012
rs27436	2851389_5_96995262	ENSG00000164308	-30.0089	1.59572e-99	1.25315e-93	-1.22012
rs38043	2851404_5_97001087	ENSG00000164308	-30.0089	1.59572e-99	1.25315e-93	-1.22012
rs38044	2851413_5_97002086	ENSG00000164308	-30.0089	1.59572e-99	1.25315e-93	-1.22012
rs27289	2851429_5_97010574	ENSG00000164308	-30.0089	1.59572e-99	1.25315e-93	-1.22012
rs27290	2851437_5_97014384	ENSG00000164308	-30.0089	1.59572e-99	1.25315e-93	-1.22012
rs27293	2851462_5_97021474	ENSG00000164308	-30.0089	1.59572e-99	1.25315e-93	-1.22012
rs27295	2851466_5_97022983	ENSG00000164308	-30.0089	1.59572e-99	1.25315e-93	-1.22012
rs39602	2851485_5_97028750	ENSG00000164308	-30.0089	1.59572e-99	1.25315e-93	-1.22012
rs2548225	2851231_5_96937329	ENSG00000164308	30.0089	1.59572e-99	1.25315e-93	1.22012
rs2617435	2851232_5_96937330	ENSG00000164308	30.0089	1.59572e-99	1.25315e-93	1.22012
rs1046396	2851234_5_96937483	ENSG00000164308	30.0089	1.59572e-99	1.25315e-93	1.22012
rs2762	2851235_5_96937594	ENSG00000164308	30.0089	1.59572e-99	1.25315e-93	1.22012
rs1423566	2851236_5_96938063	ENSG00000164308	30.0089	1.59572e-99	1.25315e-93	1.22012
rs2910788	2851238_5_96939016	ENSG00000164308	30.0089	1.59572e-99	1.25315e-93	1.22012
rs2548516	2851244_5_96939709	ENSG00000164308	30.0089	1.59572e-99	1.25315e-93	1.22012
rs2910792	2851246_5_96940682	ENSG00000164308	30.0089	1.59572e-99	1.25315e-93	1.22012
rs2910789	2851247_5_96940691	ENSG00000164308	30.0089	1.59572e-99	1.25315e-93	1.22012
rs6887500	2851249_5_96942017	ENSG00000164308	30.0089	1.59572e-99	1.25315e-93	1.22012
rs13170029	2851252_5_96943349	ENSG00000164308	30.0089	1.59572e-99	1.25315e-93	1.22012
rs10051637	2851254_5_96943786	ENSG00000164308	30.0089	1.59572e-99	1.25315e-93	1.22012
rs7726445	2851257_5_96945339	ENSG00000164308	30.0089	1.59572e-99	1.25315e-93	1.22012
rs6871162	2851262_5_96945958	ENSG00000164308	30.0089	1.59572e-99	1.25315e-93	1.22012
rs7703341	2851283_5_96954526	ENSG00000164308	30.0089	1.59572e-99	1.25315e-93	1.22012
rs3909451	2851304_5_96959417	ENSG00000164308	30.0089	1.59572e-99	1.25315e-93	1.22012
rs13358339	2851305_5_96960106	ENSG00000164308	30.0089	1.59572e-99	1.25315e-93	1.22012
rs1423357	2851308_5_96963054	ENSG00000164308	30.0089	1.59572e-99	1.25315e-93	1.22012
rs2161548	2851346_5_96982441	ENSG00000164308	30.0089	1.59572e-99	1.25315e-93	1.22012
rs10476696	2851348_5_96983903	ENSG00000164308	30.0089	1.59572e-99	1.25315e-93	1.22012
rs10038651	2851350_5_96984707	ENSG00000164308	30.0089	1.59572e-99	1.25315e-93	1.22012
rs10044354	2851352_5_96984791	ENSG00000164308	30.0089	1.59572e-99	1.25315e-93	1.22012
rs9314181	2851353_5_96984882	ENSG00000164308	30.0089	1.59572e-99	1.25315e-93	1.22012
rs17133461	5678060_11_74788779	ENSG00000166435	30.0087	1.59773e-99	1.25315e-93	1.29537
rs12574850	5678080_11_74802404	ENSG00000166435	30.0087	1.59773e-99	1.25315e-93	1.29537
rs61894779	5678083_11_74803558	ENSG00000166435	30.0087	1.59773e-99	1.25315e-93	1.29537
rs1025288	2698238_5_36702762	ENSG00000250155	29.9929	1.82861e-99	1.42176e-93	1.19476
rs61894839	5678272_11_74915321	ENSG00000166435	29.9578	2.46435e-99	1.89953e-93	1.29409
rs3797796	2851344_5_96981054	ENSG00000164308	29.7474	1.48394e-98	1.13406e-92	1.22178
rs27659	2851423_5_97007848	ENSG00000164308	-29.5935	5.53237e-98	4.19211e-92	-1.21996
rs59913349	2851377_5_96989405	ENSG00000164308	-29.301	6.80791e-97	5.11529e-91	-1.20962
rs10077945	2851258_5_96945698	ENSG00000164308	29.2393	1.15699e-96	8.62085e-91	1.21348
rs74393176	2851255_5_96944544	ENSG00000164308	28.945	1.46418e-95	1.08196e-89	1.23093
rs2517730	3220387_6_29938332	ENSG00000230795	28.8033	4.9902e-95	2.95491e-89	1.23087
rs2517729	3220393_6_29938603	ENSG00000230795	28.8033	4.9902e-95	2.95491e-89	1.23087
rs2904760	3220407_6_29938947	ENSG00000230795	28.8033	4.9902e-95	2.95491e-89	1.23087
rs28749120	3220437_6_29939536	ENSG00000230795	28.8033	4.9902e-95	2.95491e-89	1.23087
rs28749129	3220459_6_29939867	ENSG00000230795	28.8033	4.9902e-95	2.95491e-89	1.23087
rs28749131	3220467_6_29940118	ENSG00000230795	28.8033	4.9902e-95	2.95491e-89	1.23087
rs28749132	3220470_6_29940199	ENSG00000230795	28.8033	4.9902e-95	2.95491e-89	1.23087
rs13203830	3220524_6_29941027	ENSG00000230795	28.8033	4.9902e-95	2.95491e-89	1.23087
rs13207054	3220534_6_29941190	ENSG00000230795	28.8033	4.9902e-95	2.95491e-89	1.23087
rs2975050	3220698_6_29946040	ENSG00000230795	28.8033	4.9902e-95	2.95491e-89	1.23087
rs9404954	3220702_6_29946104	ENSG00000230795	28.8033	4.9902e-95	2.95491e-89	1.23087
rs9404955	3220704_6_29946135	ENSG00000230795	28.8033	4.9902e-95	2.95491e-89	1.23087
rs2975048	3220711_6_29946234	ENSG00000230795	28.8033	4.9902e-95	2.95491e-89	1.23087
rs2916804	3220720_6_29946527	ENSG00000230795	28.8033	4.9902e-95	2.95491e-89	1.23087
rs2975047	3220723_6_29946622	ENSG00000230795	28.8033	4.9902e-95	2.95491e-89	1.23087
rs3016022	3220724_6_29946635	ENSG00000230795	28.8033	4.9902e-95	2.95491e-89	1.23087
rs2735098	3220759_6_29947347	ENSG00000230795	28.8033	4.9902e-95	2.95491e-89	1.23087
rs2735097	3220767_6_29947524	ENSG00000230795	28.8033	4.9902e-95	2.95491e-89	1.23087
rs2517721	3220780_6_29947631	ENSG00000230795	28.8033	4.9902e-95	2.95491e-89	1.23087
rs2517719	3220830_6_29948476	ENSG00000230795	28.8033	4.9902e-95	2.95491e-89	1.23087
rs28749157	3220852_6_29948804	ENSG00000230795	28.8033	4.9902e-95	2.95491e-89	1.23087
rs2517715	3220922_6_29949662	ENSG00000230795	28.8033	4.9902e-95	2.95491e-89	1.23087
rs2975045	3220927_6_29949719	ENSG00000230795	28.8033	4.9902e-95	2.95491e-89	1.23087
rs2916805	3220928_6_29949726	ENSG00000230795	28.8033	4.9902e-95	2.95491e-89	1.23087
rs2735093	3220938_6_29950023	ENSG00000230795	28.8033	4.9902e-95	2.95491e-89	1.23087
rs2517712	3220961_6_29950396	ENSG00000230795	28.8033	4.9902e-95	2.95491e-89	1.23087
rs2975041	3221116_6_29952898	ENSG00000230795	28.8033	4.9902e-95	2.95491e-89	1.23087
rs28780071	3221232_6_29954890	ENSG00000230795	28.8033	4.9902e-95	2.95491e-89	1.23087
rs28780072	3221243_6_29955076	ENSG00000230795	28.8033	4.9902e-95	2.95491e-89	1.23087
rs2571391	3221314_6_29956061	ENSG00000230795	28.8033	4.9902e-95	2.95491e-89	1.23087
rs9787016	533736_1_212865897	ENSG00000198468	28.8006	5.10769e-95	3.00056e-89	1.1337
rs27298	2851479_5_97027096	ENSG00000164308	-28.7985	5.20153e-95	3.00056e-89	-1.21008
rs27300	2851481_5_97027703	ENSG00000164308	-28.7985	5.20153e-95	3.00056e-89	-1.21008
rs27998	2851494_5_97031704	ENSG00000164308	-28.7985	5.20153e-95	3.00056e-89	-1.21008
rs28749134	3220485_6_29940381	ENSG00000230795	28.7759	6.32638e-95	3.62605e-89	1.23052
rs28749135	3220486_6_29940402	ENSG00000230795	28.7723	6.52731e-95	3.71738e-89	1.22881
rs28749140	3220530_6_29941151	ENSG00000230795	28.7365	8.89985e-95	5.0365e-89	1.2359
rs2975049	3220709_6_29946180	ENSG00000230795	28.6427	2.00824e-94	1.12933e-88	1.22713
rs28749137	3220494_6_29940531	ENSG00000230795	28.593	3.0897e-94	1.72663e-88	1.22649
rs444309	2851391_5_96995665	ENSG00000164308	-28.5698	3.77969e-94	2.08614e-88	-1.1886
rs430827	2851392_5_96995667	ENSG00000164308	-28.5698	3.77969e-94	2.08614e-88	-1.1886
rs28749160	3220866_6_29949016	ENSG00000230795	28.5663	3.89719e-94	2.1378e-88	1.22614
rs28749141	3220539_6_29941267	ENSG00000230795	28.4826	8.06714e-94	4.39824e-88	1.2284
rs28749133	3220477_6_29940316	ENSG00000230795	28.4804	8.22707e-94	4.45825e-88	1.22502
rs28749124	3220450_6_29939788	ENSG00000230795	28.4191	1.40219e-93	7.55269e-88	1.23174
rs27291	2851438_5_97014566	ENSG00000164308	-28.3797	1.97571e-93	1.05781e-87	-1.1805
rs10876864	6043133_12_56007301	ENSG00000197728	-28.3416	2.75321e-93	1.46532e-87	-1.17533
rs13215305	3220856_6_29948873	ENSG00000230795	28.2897	4.32888e-93	2.27683e-87	1.22087
rs13215306	3220858_6_29948878	ENSG00000230795	28.2897	4.32888e-93	2.27683e-87	1.22087
rs3115636	3221289_6_29955644	ENSG00000230795	28.2805	4.69051e-93	2.44215e-87	1.21827
rs7524203	533569_1_212838470	ENSG00000198468	28.2803	4.69784e-93	2.44215e-87	1.14202
rs12195208	3220503_6_29940649	ENSG00000230795	28.2774	4.81874e-93	2.47621e-87	1.2207
rs12202296	3220506_6_29940692	ENSG00000230795	28.2774	4.81874e-93	2.47621e-87	1.2207
rs28749119	3220429_6_29939424	ENSG00000230795	28.2577	5.72111e-93	2.92311e-87	1.21797
rs4713264	3220379_6_29938212	ENSG00000230795	28.254	5.9112e-93	3.00307e-87	1.21227
rs28749115	3220424_6_29939346	ENSG00000230795	28.2284	7.39103e-93	3.71269e-87	1.22005
rs28749116	3220425_6_29939347	ENSG00000230795	28.2284	7.39103e-93	3.71269e-87	1.22005
rs4944963	5678239_11_74892136	ENSG00000166435	28.2197	7.96915e-93	3.98072e-87	1.28552
rs13198419	3220419_6_29939204	ENSG00000230795	28.209	8.74934e-93	4.34616e-87	1.21979
rs2517711	3220969_6_29950511	ENSG00000230795	28.1768	1.15974e-92	5.72906e-87	1.21124
rs9368614	3220411_6_29939006	ENSG00000230795	28.1362	1.65279e-92	8.0755e-87	1.22378
rs9368615	3220412_6_29939036	ENSG00000230795	28.1362	1.65279e-92	8.0755e-87	1.22378
rs13215316	3220859_6_29948902	ENSG00000230795	28.0821	2.65189e-92	1.27481e-86	1.21649
rs28749158	3220860_6_29948904	ENSG00000230795	28.0821	2.65189e-92	1.27481e-86	1.21649
rs13214982	3220861_6_29948909	ENSG00000230795	28.0821	2.65189e-92	1.27481e-86	1.21649
rs58811396	2851376_5_96989397	ENSG00000164308	-28.0731	2.87055e-92	1.37255e-86	-1.20575
rs16896724	3221075_6_29952186	ENSG00000230795	28.028	4.25974e-92	2.02595e-86	1.20371
rs13219558	3220515_6_29940882	ENSG00000230795	28.0162	4.72003e-92	2.23299e-86	1.2172
rs2432141	2851240_5_96939462	ENSG00000164308	27.9899	5.94296e-92	2.7821e-86	1.17927
rs2432142	2851242_5_96939497	ENSG00000164308	27.9899	5.94296e-92	2.7821e-86	1.17927
rs28749161	3220879_6_29949184	ENSG00000230795	27.8955	1.35889e-91	6.29551e-86	1.22466
rs28749162	3220880_6_29949185	ENSG00000230795	27.8955	1.35889e-91	6.29551e-86	1.22466
rs13201160	3221085_6_29952414	ENSG00000230795	27.8666	1.75069e-91	8.02745e-86	1.20153
rs13201284	3221087_6_29952425	ENSG00000230795	27.8666	1.75069e-91	8.02745e-86	1.20153
rs2975051	3220692_6_29945957	ENSG00000230795	27.707	7.11218e-91	3.24009e-85	1.21296
rs28749128	3220457_6_29939845	ENSG00000230795	27.7066	7.13872e-91	3.24009e-85	1.21717
rs12119818	533739_1_212866037	ENSG00000198468	27.6224	1.49698e-90	6.6592e-85	1.07055
rs61833728	533740_1_212866048	ENSG00000198468	27.6224	1.49698e-90	6.6592e-85	1.07055
rs61833729	533741_1_212866051	ENSG00000198468	27.6224	1.49698e-90	6.6592e-85	1.07055
rs61833730	533742_1_212866053	ENSG00000198468	27.6224	1.49698e-90	6.6592e-85	1.07055
rs28749117	3220427_6_29939382	ENSG00000230795	27.5976	1.86164e-90	8.1998e-85	1.20828
rs28749118	3220428_6_29939387	ENSG00000230795	27.5976	1.86164e-90	8.1998e-85	1.20828
rs28894078	3220888_6_29949256	ENSG00000230795	27.5771	2.22863e-90	9.76813e-85	1.20475
rs28894079	3220889_6_29949261	ENSG00000230795	27.572	2.33224e-90	1.01724e-84	1.20301
rs2549783	2851023_5_96895668	ENSG00000164308	-27.5599	2.59505e-90	1.02669e-84	-1.19377
rs3849749	2851045_5_96898829	ENSG00000164308	-27.5599	2.59505e-90	1.02669e-84	-1.19377
rs251340	2851056_5_96900708	ENSG00000164308	-27.5599	2.59505e-90	1.02669e-84	-1.19377
rs251341	2851057_5_96900916	ENSG00000164308	-27.5599	2.59505e-90	1.02669e-84	-1.19377
rs2548532	2851070_5_96902874	ENSG00000164308	-27.5599	2.59505e-90	1.02669e-84	-1.19377
rs2548530	2851081_5_96904223	ENSG00000164308	-27.5599	2.59505e-90	1.02669e-84	-1.19377
rs2549794	2851099_5_96908845	ENSG00000164308	-27.5599	2.59505e-90	1.02669e-84	-1.19377
rs2910793	2851116_5_96911730	ENSG00000164308	-27.5599	2.59505e-90	1.02669e-84	-1.19377
rs6873866	2851120_5_96912106	ENSG00000164308	-27.5599	2.59505e-90	1.02669e-84	-1.19377
rs2859491	2851132_5_96913944	ENSG00000164308	-27.5599	2.59505e-90	1.02669e-84	-1.19377
rs2351011	2851144_5_96915971	ENSG00000164308	27.5599	2.59505e-90	1.02669e-84	1.19377
rs2927609	2851148_5_96916375	ENSG00000164308	27.5599	2.59505e-90	1.02669e-84	1.19377
rs1363907	2851153_5_96917099	ENSG00000164308	27.5599	2.59505e-90	1.02669e-84	1.19377
rs1820148	2851154_5_96917294	ENSG00000164308	27.5599	2.59505e-90	1.02669e-84	1.19377
rs1363908	2851155_5_96917400	ENSG00000164308	27.5599	2.59505e-90	1.02669e-84	1.19377
rs251343	2851166_5_96922125	ENSG00000164308	27.5599	2.59505e-90	1.02669e-84	1.19377
rs1216571	2851179_5_96924857	ENSG00000164308	27.5599	2.59505e-90	1.02669e-84	1.19377
rs1216567	2851194_5_96928135	ENSG00000164308	27.5599	2.59505e-90	1.02669e-84	1.19377
rs1216566	2851195_5_96928352	ENSG00000164308	27.5599	2.59505e-90	1.02669e-84	1.19377
rs716848	2851197_5_96929296	ENSG00000164308	27.5599	2.59505e-90	1.02669e-84	1.19377
rs2617447	2851204_5_96931951	ENSG00000164308	27.5599	2.59505e-90	1.02669e-84	1.19377
rs28749121	3220442_6_29939674	ENSG00000230795	27.4569	6.42814e-90	2.50988e-84	1.21526
rs28749122	3220443_6_29939689	ENSG00000230795	27.4569	6.42814e-90	2.50988e-84	1.21526
rs28749123	3220444_6_29939690	ENSG00000230795	27.4569	6.42814e-90	2.50988e-84	1.21526
rs6859168	2851042_5_96898611	ENSG00000164308	-27.3259	2.04358e-89	7.94452e-84	-1.18822
rs11772694	3939018_7_76565703	ENSG00000146707	27.2626	3.57517e-89	1.34881e-83	1.29285
rs145678626	3939020_7_76566537	ENSG00000146707	27.2626	3.57517e-89	1.34881e-83	1.29285
rs72603801	3939027_7_76576574	ENSG00000146707	27.2626	3.57517e-89	1.34881e-83	1.29285
rs17718122	3939030_7_76580142	ENSG00000146707	27.2626	3.57517e-89	1.34881e-83	1.29285
rs75292946	3939050_7_76594881	ENSG00000146707	27.2626	3.57517e-89	1.34881e-83	1.29285
rs28643416	3939071_7_76618959	ENSG00000146707	27.2626	3.57517e-89	1.34881e-83	1.29285
rs2006268	3939100_7_76626681	ENSG00000146707	27.2626	3.57517e-89	1.34881e-83	1.29285
rs1071630	3245191_6_32641349	ENSG00000232629	27.2245	5.00857e-89	1.85055e-83	1.15324
rs9273349	3245554_6_32658092	ENSG00000232629	27.2245	5.00857e-89	1.85055e-83	1.15324
rs9273372	3245602_6_32658813	ENSG00000232629	27.2245	5.00857e-89	1.85055e-83	1.15324
rs9273373	3245603_6_32658824	ENSG00000232629	27.2245	5.00857e-89	1.85055e-83	1.15324
rs9273374	3245604_6_32658837	ENSG00000232629	27.2245	5.00857e-89	1.85055e-83	1.15324
rs9274660	3246207_6_32668657	ENSG00000232629	27.1203	1.25962e-88	4.63486e-83	1.14756
rs1063355	3245687_6_32659937	ENSG00000232629	27.1139	1.33232e-88	4.88227e-83	1.14748
rs6666277	534033_1_212916037	ENSG00000198468	27.0995	1.51456e-88	5.52742e-83	1.15373
rs75610088	2851279_5_96953339	ENSG00000164308	27.074	1.89864e-88	6.90096e-83	1.15761
rs38032	2851356_5_96986183	ENSG00000164308	27.0354	2.67192e-88	8.18313e-83	1.18186
rs7544567	533674_1_212855495	ENSG00000198468	27.0301	2.80052e-88	8.18313e-83	1.15248
rs7544645	533675_1_212855557	ENSG00000198468	27.0301	2.80052e-88	8.18313e-83	1.15248
rs1047881	533686_1_212857816	ENSG00000198468	27.0301	2.80052e-88	8.18313e-83	1.15248
rs2220949	533687_1_212858008	ENSG00000198468	27.0301	2.80052e-88	8.18313e-83	1.15248
rs2201603	533692_1_212858367	ENSG00000198468	27.0301	2.80052e-88	8.18313e-83	1.15248
rs11120047	533693_1_212858606	ENSG00000198468	27.0301	2.80052e-88	8.18313e-83	1.15248
rs3768551	533695_1_212859484	ENSG00000198468	27.0301	2.80052e-88	8.18313e-83	1.15248
rs3768550	533697_1_212859650	ENSG00000198468	27.0301	2.80052e-88	8.18313e-83	1.15248
rs12118361	533699_1_212860106	ENSG00000198468	27.0301	2.80052e-88	8.18313e-83	1.15248
rs10864009	533704_1_212861014	ENSG00000198468	27.0301	2.80052e-88	8.18313e-83	1.15248
rs10779585	533705_1_212861107	ENSG00000198468	27.0301	2.80052e-88	8.18313e-83	1.15248
rs10779586	533706_1_212861164	ENSG00000198468	27.0301	2.80052e-88	8.18313e-83	1.15248
rs10779587	533713_1_212862231	ENSG00000198468	27.0301	2.80052e-88	8.18313e-83	1.15248
rs6697428	533715_1_212862638	ENSG00000198468	27.0301	2.80052e-88	8.18313e-83	1.15248
rs1874416	533718_1_212863317	ENSG00000198468	27.0301	2.80052e-88	8.18313e-83	1.15248
rs1874417	533719_1_212863366	ENSG00000198468	27.0301	2.80052e-88	8.18313e-83	1.15248
rs1874418	533720_1_212863452	ENSG00000198468	27.0301	2.80052e-88	8.18313e-83	1.15248
rs9787376	533734_1_212865776	ENSG00000198468	27.0301	2.80052e-88	8.18313e-83	1.15248
rs10864015	533748_1_212867432	ENSG00000198468	27.0301	2.80052e-88	8.18313e-83	1.15248
rs10864016	533752_1_212867928	ENSG00000198468	27.0301	2.80052e-88	8.18313e-83	1.15248
rs10864018	533754_1_212868098	ENSG00000198468	27.0301	2.80052e-88	8.18313e-83	1.15248
rs6664909	533760_1_212870241	ENSG00000198468	27.0301	2.80052e-88	8.18313e-83	1.15248
rs4951465	533768_1_212871922	ENSG00000198468	27.0301	2.80052e-88	8.18313e-83	1.15248
rs4951645	533771_1_212872199	ENSG00000198468	27.0301	2.80052e-88	8.18313e-83	1.15248
rs67596413	533774_1_212873321	ENSG00000198468	27.0301	2.80052e-88	8.18313e-83	1.15248
rs6659996	533775_1_212873779	ENSG00000198468	27.0301	2.80052e-88	8.18313e-83	1.15248
rs10864020	533776_1_212873989	ENSG00000198468	27.0301	2.80052e-88	8.18313e-83	1.15248
rs12122682	533777_1_212874156	ENSG00000198468	27.0301	2.80052e-88	8.18313e-83	1.15248
rs11120053	533784_1_212875610	ENSG00000198468	27.0301	2.80052e-88	8.18313e-83	1.15248
rs12722933	533786_1_212875775	ENSG00000198468	27.0301	2.80052e-88	8.18313e-83	1.15248
rs10779590	533793_1_212876781	ENSG00000198468	27.0301	2.80052e-88	8.18313e-83	1.15248
rs10746439	533796_1_212876867	ENSG00000198468	27.0301	2.80052e-88	8.18313e-83	1.15248
rs11120054	533800_1_212877285	ENSG00000198468	27.0301	2.80052e-88	8.18313e-83	1.15248
rs11120056	533803_1_212877531	ENSG00000198468	27.0301	2.80052e-88	8.18313e-83	1.15248
rs12069595	533805_1_212877633	ENSG00000198468	27.0301	2.80052e-88	8.18313e-83	1.15248
rs7516718	533810_1_212878120	ENSG00000198468	27.0301	2.80052e-88	8.18313e-83	1.15248
rs7516817	533812_1_212878236	ENSG00000198468	27.0301	2.80052e-88	8.18313e-83	1.15248
rs7538797	533813_1_212878240	ENSG00000198468	27.0301	2.80052e-88	8.18313e-83	1.15248
rs7531073	533814_1_212878329	ENSG00000198468	27.0301	2.80052e-88	8.18313e-83	1.15248
rs11120057	533815_1_212878462	ENSG00000198468	27.0301	2.80052e-88	8.18313e-83	1.15248
rs12735221	533817_1_212878656	ENSG00000198468	27.0301	2.80052e-88	8.18313e-83	1.15248
rs12756625	533819_1_212878776	ENSG00000198468	27.0301	2.80052e-88	8.18313e-83	1.15248
rs10779591	533823_1_212879549	ENSG00000198468	27.0301	2.80052e-88	8.18313e-83	1.15248
rs10779592	533825_1_212879746	ENSG00000198468	27.0301	2.80052e-88	8.18313e-83	1.15248
rs7534973	533828_1_212880208	ENSG00000198468	27.0301	2.80052e-88	8.18313e-83	1.15248
rs6666356	533832_1_212881161	ENSG00000198468	27.0301	2.80052e-88	8.18313e-83	1.15248
rs6666368	533834_1_212881209	ENSG00000198468	27.0301	2.80052e-88	8.18313e-83	1.15248
rs12744746	533840_1_212882163	ENSG00000198468	27.0301	2.80052e-88	8.18313e-83	1.15248
rs12731517	533841_1_212882292	ENSG00000198468	27.0301	2.80052e-88	8.18313e-83	1.15248
rs11808574	533847_1_212883945	ENSG00000198468	27.0301	2.80052e-88	8.18313e-83	1.15248
rs7519166	533849_1_212884253	ENSG00000198468	27.0301	2.80052e-88	8.18313e-83	1.15248
rs1472342	533854_1_212884782	ENSG00000198468	27.0301	2.80052e-88	8.18313e-83	1.15248
rs7536716	533857_1_212885510	ENSG00000198468	27.0301	2.80052e-88	8.18313e-83	1.15248
rs7522693	533858_1_212885529	ENSG00000198468	27.0301	2.80052e-88	8.18313e-83	1.15248
rs7522877	533859_1_212885661	ENSG00000198468	27.0301	2.80052e-88	8.18313e-83	1.15248
rs2291773	533867_1_212887688	ENSG00000198468	27.0301	2.80052e-88	8.18313e-83	1.15248
rs10864022	533871_1_212888725	ENSG00000198468	27.0301	2.80052e-88	8.18313e-83	1.15248
rs10779595	533872_1_212888816	ENSG00000198468	27.0301	2.80052e-88	8.18313e-83	1.15248
rs11120060	533873_1_212888838	ENSG00000198468	27.0301	2.80052e-88	8.18313e-83	1.15248
rs3104367	3244973_6_32635710	ENSG00000232629	26.9927	3.9034e-88	1.13686e-82	1.14579
rs38039	2851379_5_96991585	ENSG00000164308	-26.964	5.03377e-88	1.39778e-82	-1.18557
rs27306	2851399_5_96998854	ENSG00000164308	-26.964	5.03377e-88	1.39778e-82	-1.18557
rs27307	2851415_5_97002801	ENSG00000164308	-26.964	5.03377e-88	1.39778e-82	-1.18557
rs27997	2851417_5_97003784	ENSG00000164308	-26.964	5.03377e-88	1.39778e-82	-1.18557
rs27711	2851428_5_97010035	ENSG00000164308	-26.964	5.03377e-88	1.39778e-82	-1.18557
rs27660	2851431_5_97012071	ENSG00000164308	-26.964	5.03377e-88	1.39778e-82	-1.18557
rs38031	2851454_5_97019744	ENSG00000164308	-26.964	5.03377e-88	1.39778e-82	-1.18557
rs27993	2851455_5_97019899	ENSG00000164308	-26.964	5.03377e-88	1.39778e-82	-1.18557
rs27712	2851484_5_97028359	ENSG00000164308	-26.964	5.03377e-88	1.39778e-82	-1.18557
rs1046395	2851233_5_96937476	ENSG00000164308	26.964	5.03377e-88	1.39778e-82	1.18557
rs2910687	2851248_5_96941173	ENSG00000164308	26.964	5.03377e-88	1.39778e-82	1.18557
rs71654350	2851251_5_96943244	ENSG00000164308	26.964	5.03377e-88	1.39778e-82	1.18557
rs7733312	2851269_5_96950117	ENSG00000164308	26.964	5.03377e-88	1.39778e-82	1.18557
rs7719705	2851271_5_96950582	ENSG00000164308	26.964	5.03377e-88	1.39778e-82	1.18557
rs10058476	2851307_5_96961823	ENSG00000164308	26.964	5.03377e-88	1.39778e-82	1.18557
rs11120059	533863_1_212886669	ENSG00000198468	26.9627	5.09544e-88	1.41053e-82	1.15558
rs251851	2851372_5_96989314	ENSG00000164308	-26.9554	5.43679e-88	1.50038e-82	-1.18071
rs1059307	3417148_6_85678170	ENSG00000203875	26.9403	6.21294e-88	1.70929e-82	1.20547
rs10864011	533731_1_212865279	ENSG00000198468	26.937	6.39787e-88	1.75477e-82	1.15522
rs2571392	3221328_6_29956443	ENSG00000230795	26.7741	2.72075e-87	7.4395e-82	1.21021
rs725460	5678393_11_74986878	ENSG00000166435	26.7487	3.41283e-87	9.24707e-82	1.26724
rs4944965	5678394_11_74987631	ENSG00000166435	26.7487	3.41283e-87	9.24707e-82	1.26724
rs7396866	5678395_11_74987883	ENSG00000166435	26.7487	3.41283e-87	9.24707e-82	1.26724
rs11120050	533743_1_212866194	ENSG00000198468	26.7456	3.50894e-87	9.47876e-82	1.15087
rs1544777	2851339_5_96978526	ENSG00000164308	26.7413	3.6445e-87	9.79309e-82	1.18232
rs4951646	533780_1_212874643	ENSG00000198468	26.7412	3.64721e-87	9.79309e-82	1.15653
rs9273356	3245561_6_32658212	ENSG00000232629	26.7114	4.75738e-87	1.27357e-81	1.13358
rs2517708	3221039_6_29951656	ENSG00000230795	26.7	5.26221e-87	1.40452e-81	1.13985
rs1628955	6996435_15_64895021	ENSG00000166839	-26.6865	5.93699e-87	1.57055e-81	-1.14068
rs1522745	6996437_15_64895658	ENSG00000166839	-26.6865	5.93699e-87	1.57055e-81	-1.14068
rs1684054	6996444_15_64899197	ENSG00000166839	-26.6865	5.93699e-87	1.57055e-81	-1.14068
rs2201602	533691_1_212858131	ENSG00000198468	26.6777	6.41774e-87	1.69272e-81	1.14351
rs3104363	3245024_6_32636223	ENSG00000232629	26.6742	6.62116e-87	1.74124e-81	1.13306
rs38029	2851448_5_97017519	ENSG00000164308	-26.6	1.2836e-86	3.36573e-81	-1.18503
rs28749167	3221146_6_29953257	ENSG00000230795	26.577	1.57459e-86	4.08085e-81	1.15401
rs2735091	3221179_6_29953707	ENSG00000230795	26.577	1.57459e-86	4.08085e-81	1.15401
rs2517703	3221189_6_29953923	ENSG00000230795	26.577	1.57459e-86	4.08085e-81	1.15401
rs13192355	3221200_6_29954086	ENSG00000230795	26.577	1.57459e-86	4.08085e-81	1.15401
rs2047287	533880_1_212890425	ENSG00000198468	26.5521	1.96664e-86	5.08219e-81	1.14568
rs11767431	3938998_7_76547967	ENSG00000146707	26.495	3.27526e-86	8.4153e-81	1.27873
rs34238522	3939000_7_76549200	ENSG00000146707	26.495	3.27526e-86	8.4153e-81	1.27873
rs17612640	3245439_6_32647977	ENSG00000232629	26.4493	4.92421e-86	1.26158e-80	1.12582
rs1684051	6996458_15_64906110	ENSG00000166839	-26.4427	5.22346e-86	1.33442e-80	-1.1421
rs4869313	2850977_5_96888176	ENSG00000164308	-26.4395	5.37735e-86	1.36982e-80	-1.17475
rs3828790	3246155_6_32668032	ENSG00000232629	26.3724	9.79183e-86	2.48023e-80	1.12682
rs3828791	3246156_6_32668036	ENSG00000232629	26.3724	9.79183e-86	2.48023e-80	1.12682
rs3134993	3246330_6_32670001	ENSG00000232629	26.3383	1.32832e-85	3.35507e-80	1.12616
rs9273326	3245510_6_32655442	ENSG00000232629	26.2165	3.95098e-85	9.95129e-80	1.12039
rs17612625	3245436_6_32647925	ENSG00000232629	26.1878	5.10891e-85	1.28316e-79	1.11809
rs9273056	3245329_6_32644320	ENSG00000232629	26.1697	6.01097e-85	1.5055e-79	1.11991
rs2571394	3221338_6_29956612	ENSG00000230795	26.16	6.55486e-85	1.63713e-79	1.18945
rs27302	2851517_5_97038046	ENSG00000164308	-26.1453	7.48272e-85	1.86367e-79	-1.16222
rs9273324	3245508_6_32655379	ENSG00000232629	26.1264	8.86508e-85	2.20183e-79	1.12712
rs10864021	533779_1_212874525	ENSG00000198468	26.1239	9.06569e-85	2.24541e-79	1.15168
rs9273352	3245558_6_32658151	ENSG00000232629	26.1059	1.06508e-84	2.63072e-79	1.10168
rs488813	208934_1_74212920	ENSG00000162620	-26.0781	1.36677e-84	3.36661e-79	-1.16056
rs1719264	6996389_15_64884336	ENSG00000166839	-26.0671	1.50845e-84	3.61598e-79	-1.12786
rs1719266	6996396_15_64885027	ENSG00000166839	-26.0671	1.50845e-84	3.61598e-79	-1.12786
rs4238397	6996402_15_64886965	ENSG00000166839	-26.0671	1.50845e-84	3.61598e-79	-1.12786
rs2687522	6996408_15_64888164	ENSG00000166839	-26.0671	1.50845e-84	3.61598e-79	-1.12786
rs12916644	6996409_15_64888819	ENSG00000166839	-26.0671	1.50845e-84	3.61598e-79	-1.12786
rs10400915	6996411_15_64888942	ENSG00000166839	-26.0671	1.50845e-84	3.61598e-79	-1.12786
rs1684035	6996416_15_64889833	ENSG00000166839	-26.0671	1.50845e-84	3.61598e-79	-1.12786
rs1719273	6996427_15_64892293	ENSG00000166839	-26.0671	1.50845e-84	3.61598e-79	-1.12786
rs1684034	6996428_15_64892667	ENSG00000166839	-26.0671	1.50845e-84	3.61598e-79	-1.12786
rs1684033	6996429_15_64893308	ENSG00000166839	-26.0671	1.50845e-84	3.61598e-79	-1.12786
rs17843578	3245424_6_32647743	ENSG00000232629	26.0505	1.75104e-84	4.18628e-79	1.11044
rs1477364	2851267_5_96949188	ENSG00000164308	26.0371	1.97427e-84	4.70737e-79	1.16951
rs11762806	3939013_7_76558969	ENSG00000146707	25.9845	3.16704e-84	7.53128e-79	1.30718
rs17612555	3245413_6_32647589	ENSG00000232629	25.9552	4.12241e-84	9.77717e-79	1.11079
rs17843579	3245425_6_32647750	ENSG00000232629	25.9293	5.20258e-84	1.23064e-78	1.10489
rs28749125	3220453_6_29939824	ENSG00000230795	25.9033	6.56971e-84	1.54179e-78	1.18433
rs28749126	3220454_6_29939828	ENSG00000230795	25.9033	6.56971e-84	1.54179e-78	1.18433
rs28749127	3220455_6_29939829	ENSG00000230795	25.9033	6.56971e-84	1.54179e-78	1.18433
rs2735095	3220795_6_29947989	ENSG00000230795	25.8953	7.062e-84	1.64866e-78	1.16802
rs2571388	3220796_6_29947990	ENSG00000230795	25.8953	7.062e-84	1.64866e-78	1.16802
rs1049057	3246074_6_32666573	ENSG00000232629	25.8777	8.27034e-84	1.92573e-78	1.09632
rs3104364	3245022_6_32636191	ENSG00000232629	25.8693	8.92301e-84	2.07231e-78	1.1057
rs9273351	3245557_6_32658129	ENSG00000232629	25.8392	1.17014e-83	2.71053e-78	1.09413
rs1363976	2851125_5_96913091	ENSG00000164308	-25.822	1.3652e-83	3.1542e-78	-1.1704
rs796429679	3246045_6_32666326	ENSG00000232629	25.7444	2.74788e-83	6.33242e-78	1.07865
rs9273350	3245556_6_32658108	ENSG00000232629	25.7218	3.36695e-83	7.7391e-78	1.0888
rs9890200	7497580_17_50547162	ENSG00000006282	-25.7203	3.41219e-83	7.80296e-78	-1.19315
rs8076632	7497585_17_50548567	ENSG00000006282	-25.7203	3.41219e-83	7.80296e-78	-1.19315
rs1559359	2851005_5_96891574	ENSG00000164308	-25.6359	7.30247e-83	1.66566e-77	-1.15899
rs17612633	3245437_6_32647933	ENSG00000232629	25.6181	8.57599e-83	1.95117e-77	1.10573
rs3828798	3246168_6_32668261	ENSG00000232629	25.6078	9.41509e-83	2.13664e-77	1.10944
rs11080327	7462789_17_35244527	ENSG00000166750	25.5673	1.35651e-82	3.01641e-77	1.18647
rs11806946	208882_1_74198025	ENSG00000162620	-25.5596	1.454e-82	3.01641e-77	-1.14957
rs1412825	208883_1_74198130	ENSG00000162620	-25.5596	1.454e-82	3.01641e-77	-1.14957
rs4422957	208884_1_74198465	ENSG00000162620	-25.5596	1.454e-82	3.01641e-77	-1.14957
rs944795	208885_1_74199264	ENSG00000162620	-25.5596	1.454e-82	3.01641e-77	-1.14957
rs526736	208887_1_74200058	ENSG00000162620	-25.5596	1.454e-82	3.01641e-77	-1.14957
rs522042	208888_1_74200590	ENSG00000162620	-25.5596	1.454e-82	3.01641e-77	-1.14957
rs577367	208893_1_74202002	ENSG00000162620	-25.5596	1.454e-82	3.01641e-77	-1.14957
rs487917	208897_1_74203212	ENSG00000162620	-25.5596	1.454e-82	3.01641e-77	-1.14957
rs792307	208898_1_74203316	ENSG00000162620	-25.5596	1.454e-82	3.01641e-77	-1.14957
rs813192	208899_1_74203574	ENSG00000162620	-25.5596	1.454e-82	3.01641e-77	-1.14957
rs476350	208900_1_74203623	ENSG00000162620	-25.5596	1.454e-82	3.01641e-77	-1.14957
rs12134868	208901_1_74203829	ENSG00000162620	-25.5596	1.454e-82	3.01641e-77	-1.14957
rs12142236	208902_1_74204026	ENSG00000162620	-25.5596	1.454e-82	3.01641e-77	-1.14957
rs11210431	208903_1_74204086	ENSG00000162620	-25.5596	1.454e-82	3.01641e-77	-1.14957
rs9425023	208904_1_74204227	ENSG00000162620	-25.5596	1.454e-82	3.01641e-77	-1.14957
rs489941	208907_1_74206639	ENSG00000162620	-25.5596	1.454e-82	3.01641e-77	-1.14957
rs491623	208908_1_74206790	ENSG00000162620	-25.5596	1.454e-82	3.01641e-77	-1.14957
rs956	208910_1_74206956	ENSG00000162620	-25.5596	1.454e-82	3.01641e-77	-1.14957
rs35920753	208912_1_74207437	ENSG00000162620	-25.5596	1.454e-82	3.01641e-77	-1.14957
rs520806	208913_1_74207657	ENSG00000162620	-25.5596	1.454e-82	3.01641e-77	-1.14957
rs522759	208914_1_74207898	ENSG00000162620	-25.5596	1.454e-82	3.01641e-77	-1.14957
rs545664	208915_1_74208093	ENSG00000162620	-25.5596	1.454e-82	3.01641e-77	-1.14957
rs545721	208916_1_74208115	ENSG00000162620	-25.5596	1.454e-82	3.01641e-77	-1.14957
rs536355	208918_1_74208492	ENSG00000162620	-25.5596	1.454e-82	3.01641e-77	-1.14957
rs553044	208920_1_74208889	ENSG00000162620	-25.5596	1.454e-82	3.01641e-77	-1.14957
rs581353	208925_1_74209702	ENSG00000162620	-25.5596	1.454e-82	3.01641e-77	-1.14957
rs496008	208926_1_74210122	ENSG00000162620	-25.5596	1.454e-82	3.01641e-77	-1.14957
rs11210434	208929_1_74211471	ENSG00000162620	-25.5596	1.454e-82	3.01641e-77	-1.14957
rs61778032	208930_1_74212187	ENSG00000162620	-25.5596	1.454e-82	3.01641e-77	-1.14957
rs560808	208931_1_74212549	ENSG00000162620	-25.5596	1.454e-82	3.01641e-77	-1.14957
rs477134	208936_1_74213230	ENSG00000162620	-25.5596	1.454e-82	3.01641e-77	-1.14957
rs542136	208938_1_74214176	ENSG00000162620	-25.5596	1.454e-82	3.01641e-77	-1.14957
rs545680	208939_1_74214556	ENSG00000162620	-25.5596	1.454e-82	3.01641e-77	-1.14957
rs792321	208941_1_74216284	ENSG00000162620	-25.5596	1.454e-82	3.01641e-77	-1.14957
rs504866	208950_1_74219556	ENSG00000162620	-25.5596	1.454e-82	3.01641e-77	-1.14957
rs533371	208954_1_74221328	ENSG00000162620	-25.5596	1.454e-82	3.01641e-77	-1.14957
rs17612781	3245460_6_32652534	ENSG00000232629	25.5487	1.60528e-82	3.32254e-77	1.10088
rs2735099	3220743_6_29947051	ENSG00000230795	25.5202	2.07645e-82	4.28782e-77	1.11775
rs10899053	5678413_11_74998997	ENSG00000166435	25.5101	2.27352e-82	4.54772e-77	1.25406
rs11236282	5678420_11_75002843	ENSG00000166435	25.5101	2.27352e-82	4.54772e-77	1.25406
rs12577127	5678421_11_75002963	ENSG00000166435	25.5101	2.27352e-82	4.54772e-77	1.25406
rs11603294	5678426_11_75005098	ENSG00000166435	25.5101	2.27352e-82	4.54772e-77	1.25406
rs7483351	5678430_11_75009548	ENSG00000166435	25.5101	2.27352e-82	4.54772e-77	1.25406
rs10899054	5678432_11_75010628	ENSG00000166435	25.5101	2.27352e-82	4.54772e-77	1.25406
rs4944968	5678439_11_75013231	ENSG00000166435	25.5101	2.27352e-82	4.54772e-77	1.25406
rs11236289	5678445_11_75017002	ENSG00000166435	25.5101	2.27352e-82	4.54772e-77	1.25406
rs11236290	5678447_11_75017508	ENSG00000166435	25.5101	2.27352e-82	4.54772e-77	1.25406
rs4387374	5678454_11_75021365	ENSG00000166435	25.5101	2.27352e-82	4.54772e-77	1.25406
rs4245440	5678464_11_75025489	ENSG00000166435	25.5101	2.27352e-82	4.54772e-77	1.25406
rs10899058	5678473_11_75027769	ENSG00000166435	25.5101	2.27352e-82	4.54772e-77	1.25406
rs11236294	5678474_11_75028889	ENSG00000166435	25.5101	2.27352e-82	4.54772e-77	1.25406
rs56194145	5678475_11_75029721	ENSG00000166435	25.5101	2.27352e-82	4.54772e-77	1.25406
rs9272346	3245059_6_32636595	ENSG00000232629	25.5	2.49154e-82	4.97271e-77	1.0964
rs9273444	3245682_6_32659858	ENSG00000232629	25.4967	2.56645e-82	5.1108e-77	1.10595
rs17843577	3245423_6_32647733	ENSG00000232629	25.4942	2.62524e-82	5.21626e-77	1.09836
rs17612858	3245472_6_32652845	ENSG00000232629	25.4717	3.21766e-82	6.3792e-77	1.10766
rs2047290	533877_1_212889588	ENSG00000198468	25.4495	3.93374e-82	7.78163e-77	1.13876
rs2517701	3221376_6_29958195	ENSG00000230795	25.4228	5.00602e-82	9.88091e-77	1.18887
rs9273445	3245683_6_32659869	ENSG00000232629	25.4197	5.1473e-82	1.01374e-76	1.10097
rs17843603	3245455_6_32652464	ENSG00000232629	25.4096	5.64203e-82	1.10873e-76	1.09133
rs571848	208906_1_74205835	ENSG00000162620	-25.4071	5.77283e-82	1.13195e-76	-1.15003
rs3828789	3246154_6_32667977	ENSG00000232629	25.3947	6.45456e-82	1.26285e-76	1.09852
rs9273013	3245279_6_32643872	ENSG00000232629	25.3796	7.40265e-82	1.44519e-76	1.09087
rs16896742	3221236_6_29954963	ENSG00000230795	25.3537	9.35402e-82	1.82217e-76	1.15468
rs1684044	6996397_15_64885737	ENSG00000166839	-25.3527	9.43729e-82	1.83439e-76	-1.09843
rs2517702	3221359_6_29957112	ENSG00000230795	25.3369	1.08909e-81	2.11235e-76	1.17957
rs17612583	3245422_6_32647693	ENSG00000232629	25.3328	1.13065e-81	2.18821e-76	1.09384
rs2617439	2851239_5_96939450	ENSG00000164308	25.3286	1.17385e-81	2.26202e-76	1.14458
rs2548226	2851241_5_96939482	ENSG00000164308	25.3286	1.17385e-81	2.26202e-76	1.14458
rs2687523	6996377_15_64880762	ENSG00000166839	-25.3167	1.30807e-81	2.51525e-76	-1.10904
rs12203963	3416899_6_85513598	ENSG00000203875	25.2969	1.56473e-81	2.86111e-76	1.18567
rs6454472	3416900_6_85514335	ENSG00000203875	25.2969	1.56473e-81	2.86111e-76	1.18567
rs4707211	3416914_6_85522992	ENSG00000203875	25.2969	1.56473e-81	2.86111e-76	1.18567
rs4707212	3416920_6_85524666	ENSG00000203875	25.2969	1.56473e-81	2.86111e-76	1.18567
rs9450292	3416926_6_85526898	ENSG00000203875	25.2969	1.56473e-81	2.86111e-76	1.18567
rs4640862	3416928_6_85530429	ENSG00000203875	25.2969	1.56473e-81	2.86111e-76	1.18567
rs12193777	3416936_6_85536991	ENSG00000203875	25.2969	1.56473e-81	2.86111e-76	1.18567
rs9444351	3416940_6_85538081	ENSG00000203875	25.2969	1.56473e-81	2.86111e-76	1.18567
rs9444352	3416951_6_85547817	ENSG00000203875	25.2969	1.56473e-81	2.86111e-76	1.18567
rs12206573	3416954_6_85548896	ENSG00000203875	25.2969	1.56473e-81	2.86111e-76	1.18567
rs7766485	3416966_6_85553837	ENSG00000203875	25.2969	1.56473e-81	2.86111e-76	1.18567
rs11752795	3417001_6_85577411	ENSG00000203875	25.2969	1.56473e-81	2.86111e-76	1.18567
rs9444354	3417007_6_85582217	ENSG00000203875	25.2969	1.56473e-81	2.86111e-76	1.18567
rs9450311	3417139_6_85666868	ENSG00000203875	25.2969	1.56473e-81	2.86111e-76	1.18567
rs3087978	3417150_6_85678505	ENSG00000203875	25.2969	1.56473e-81	2.86111e-76	1.18567
rs9342045	3417217_6_85715430	ENSG00000203875	25.2969	1.56473e-81	2.86111e-76	1.18567
rs2842610	3417020_6_85588345	ENSG00000203875	-25.2969	1.56473e-81	2.86111e-76	-1.18567
rs2842611	3417024_6_85592316	ENSG00000203875	-25.2969	1.56473e-81	2.86111e-76	-1.18567
rs2842600	3417055_6_85615914	ENSG00000203875	-25.2969	1.56473e-81	2.86111e-76	-1.18567
rs2842605	3417074_6_85625432	ENSG00000203875	-25.2969	1.56473e-81	2.86111e-76	-1.18567
rs2842615	3417084_6_85631130	ENSG00000203875	-25.2969	1.56473e-81	2.86111e-76	-1.18567
rs2758849	3417090_6_85634578	ENSG00000203875	-25.2969	1.56473e-81	2.86111e-76	-1.18567
rs2758848	3417097_6_85637887	ENSG00000203875	-25.2969	1.56473e-81	2.86111e-76	-1.18567
rs9344540	3417126_6_85654716	ENSG00000203875	-25.2969	1.56473e-81	2.86111e-76	-1.18567
rs9273346	3245537_6_32655698	ENSG00000232629	25.2849	1.7436e-81	3.17518e-76	1.09107
rs9273348	3245538_6_32655710	ENSG00000232629	25.2849	1.7436e-81	3.17518e-76	1.09107
rs1371410	5678440_11_75014253	ENSG00000166435	25.258	2.22615e-81	4.04568e-76	1.25768
rs524306	208942_1_74216569	ENSG00000162620	-25.2489	2.41634e-81	4.37355e-76	-1.14458
rs495027	208943_1_74216575	ENSG00000162620	-25.2489	2.41634e-81	4.37355e-76	-1.14458
rs6494502	6996450_15_64902743	ENSG00000166839	-25.2353	2.7349e-81	4.94014e-76	-1.12042
rs17843580	3245426_6_32647774	ENSG00000232629	25.2287	2.90209e-81	5.23157e-76	1.08339
rs9273328	3245512_6_32655456	ENSG00000232629	25.2154	3.27435e-81	5.87893e-76	1.09372
rs9273329	3245514_6_32655465	ENSG00000232629	25.2154	3.27435e-81	5.87893e-76	1.09372
rs883416	7462784_17_35243422	ENSG00000166750	25.1909	4.08993e-81	7.32855e-76	1.16926
rs11171739	6043231_12_56076841	ENSG00000197728	-25.1292	7.15444e-81	1.27941e-75	-1.12844
rs55770741	2850953_5_96884383	ENSG00000164308	-25.1144	8.18282e-81	1.45748e-75	-1.14997
rs6556942	2850989_5_96890492	ENSG00000164308	-25.1144	8.18282e-81	1.45748e-75	-1.14997
rs11080324	7462742_17_35235090	ENSG00000166750	25.0933	9.91516e-81	1.74862e-75	1.16421
rs11080326	7462760_17_35237390	ENSG00000166750	25.0933	9.91516e-81	1.74862e-75	1.16421
rs7211661	7462770_17_35239732	ENSG00000166750	25.0933	9.91516e-81	1.74862e-75	1.16421
rs3744363	7462778_17_35241252	ENSG00000166750	25.0933	9.91516e-81	1.74862e-75	1.16421
rs11867191	7462780_17_35242095	ENSG00000166750	25.0933	9.91516e-81	1.74862e-75	1.16421
rs113663338	3245548_6_32657070	ENSG00000232629	25.086	1.05908e-80	1.86043e-75	1.08272
rs72852269	3245549_6_32657081	ENSG00000232629	25.086	1.05908e-80	1.86043e-75	1.08272
rs11236281	5678407_11_74995457	ENSG00000166435	25.0775	1.14396e-80	2.00559e-75	1.23088
rs1173418	3417173_6_85693198	ENSG00000203875	25.0603	1.3375e-80	2.34033e-75	1.18671
rs3828806	3246179_6_32668353	ENSG00000232629	25.0581	1.36493e-80	2.37901e-75	1.07672
rs3828807	3246180_6_32668354	ENSG00000232629	25.0581	1.36493e-80	2.37901e-75	1.07672
rs17843573	3245415_6_32647623	ENSG00000232629	25.0565	1.38474e-80	2.40883e-75	1.08953
rs9274607	3246153_6_32667936	ENSG00000232629	25.044	1.55129e-80	2.68974e-75	1.08206
rs17843581	3245432_6_32647861	ENSG00000232629	25.0439	1.55223e-80	2.68974e-75	1.08206
rs1049092	3245807_6_32662025	ENSG00000232629	25.0379	1.63923e-80	2.835e-75	1.084
rs9344539	3417112_6_85643903	ENSG00000203875	-25.0132	2.05142e-80	3.53419e-75	-1.18079
rs9362232	3417113_6_85643904	ENSG00000203875	-25.0132	2.05142e-80	3.53419e-75	-1.18079
rs9273033	3245303_6_32644096	ENSG00000232629	25.0005	2.30313e-80	3.95261e-75	1.08138
rs9273034	3245304_6_32644097	ENSG00000232629	25.0005	2.30313e-80	3.95261e-75	1.08138
rs9272316	3245029_6_32636273	ENSG00000237541	24.9893	2.54902e-80	4.36623e-75	1.0816
rs17843575	3245417_6_32647650	ENSG00000232629	24.9867	2.60887e-80	4.42507e-75	1.08116
rs17843576	3245418_6_32647654	ENSG00000232629	24.9867	2.60887e-80	4.42507e-75	1.08116
rs28605697	6996355_15_64871465	ENSG00000166839	-24.9866	2.61307e-80	4.42507e-75	-1.10875
rs9920138	6996356_15_64872337	ENSG00000166839	-24.9866	2.61307e-80	4.42507e-75	-1.10875
rs832891	6996367_15_64875134	ENSG00000166839	-24.9866	2.61307e-80	4.42507e-75	-1.10875
rs871447	6996369_15_64878238	ENSG00000166839	-24.9866	2.61307e-80	4.42507e-75	-1.10875
rs17612562	3245419_6_32647669	ENSG00000232629	24.9744	2.91808e-80	4.93224e-75	1.08097
rs7297175	6043236_12_56080024	ENSG00000197728	-24.9556	3.46159e-80	5.83986e-75	-1.12587
rs9273416	3245657_6_32659544	ENSG00000232629	24.9406	3.96958e-80	6.68426e-75	1.07338
rs35512810	3245546_6_32657051	ENSG00000232629	24.9266	4.50651e-80	7.57412e-75	1.08022
rs705699	6043107_12_55991020	ENSG00000197728	24.9255	4.55421e-80	7.63992e-75	1.15324
rs4348284	3417105_6_85640676	ENSG00000203875	-24.8631	8.03261e-80	1.34499e-74	-1.18077
rs17843582	3245433_6_32647874	ENSG00000232629	24.8285	1.10063e-79	1.83602e-74	1.07511
rs17843583	3245434_6_32647875	ENSG00000232629	24.8285	1.10063e-79	1.83602e-74	1.07511
rs9274510	3246056_6_32666407	ENSG00000232629	24.8031	1.38666e-79	2.30887e-74	1.07271
rs35983205	3245547_6_32657052	ENSG00000232629	24.7467	2.31862e-79	3.85345e-74	1.07938
rs2271194	6043242_12_56083910	ENSG00000197728	-24.7384	2.50065e-79	4.13293e-74	-1.11834
rs10876870	6043243_12_56084218	ENSG00000197728	-24.7384	2.50065e-79	4.13293e-74	-1.11834
rs7971751	6043244_12_56084874	ENSG00000197728	-24.7384	2.50065e-79	4.13293e-74	-1.11834
rs9273344	3245535_6_32655681	ENSG00000232629	24.7299	2.7024e-79	4.45814e-74	1.07509
rs17612576	3245421_6_32647681	ENSG00000232629	24.6957	3.68955e-79	6.07542e-74	1.07654
rs9273038	3245308_6_32644154	ENSG00000232629	24.6903	3.8775e-79	6.37317e-74	1.06942
rs10779584	533575_1_212840868	ENSG00000198468	24.6837	4.11637e-79	6.74101e-74	1.1031
rs11120044	533643_1_212849360	ENSG00000198468	24.6837	4.11637e-79	6.74101e-74	1.1031
rs705700	6043113_12_55995509	ENSG00000197728	24.6605	5.08453e-79	8.29609e-74	1.14062
rs1081975	6043123_12_55999553	ENSG00000197728	24.6605	5.08453e-79	8.29609e-74	1.14062
rs9274529	3246087_6_32666737	ENSG00000232629	24.6549	5.35419e-79	8.72015e-74	1.07086
rs17612604	3245429_6_32647820	ENSG00000232629	24.6399	6.13529e-79	9.97413e-74	1.06043
rs17843584	3245435_6_32647891	ENSG00000232629	24.6195	7.39028e-79	1.19926e-73	1.07531
rs17612590	3245427_6_32647801	ENSG00000232629	24.5831	1.03033e-78	1.66592e-73	1.05953
rs17612597	3245428_6_32647805	ENSG00000232629	24.5831	1.03033e-78	1.66592e-73	1.05953
rs9273053	3245323_6_32644273	ENSG00000232629	24.4917	2.37536e-78	3.83375e-73	1.05477
rs9274564	3246122_6_32667271	ENSG00000232629	24.4681	2.94575e-78	4.74577e-73	1.03968
rs2201601	533689_1_212858106	ENSG00000198468	24.4668	2.98213e-78	4.79573e-73	1.09687
rs9273046	3245317_6_32644226	ENSG00000232629	24.4549	3.32327e-78	5.33474e-73	1.07263
rs9274506	3246052_6_32666364	ENSG00000232629	24.4251	4.36514e-78	6.99467e-73	1.04097
rs28749163	3220891_6_29949276	ENSG00000230795	24.3928	5.86753e-78	9.38526e-73	1.0556
rs9273020	3245288_6_32643946	ENSG00000232629	24.3646	7.58949e-78	1.20963e-72	1.06763
rs9273021	3245289_6_32643948	ENSG00000232629	24.3646	7.58949e-78	1.20963e-72	1.06763
rs9272962	3245244_6_32643452	ENSG00000232629	24.3574	8.11176e-78	1.29057e-72	1.04936
rs36206058	3245619_6_32659143	ENSG00000232629	24.3315	1.02765e-77	1.62918e-72	1.05019
rs9273382	3245620_6_32659148	ENSG00000232629	24.3315	1.02765e-77	1.62918e-72	1.05019
rs7804668	3931942_7_72723518	ENSG00000277149	-24.3125	1.22256e-77	1.87621e-72	-1.45248
rs56289895	3931946_7_72725280	ENSG00000277149	-24.3125	1.22256e-77	1.87621e-72	-1.45248
rs35871241	3931948_7_72726370	ENSG00000277149	-24.3125	1.22256e-77	1.87621e-72	-1.45248
rs55931045	3931982_7_72737931	ENSG00000277149	-24.3125	1.22256e-77	1.87621e-72	-1.45248
rs57161853	3932016_7_72747687	ENSG00000277149	-24.3125	1.22256e-77	1.87621e-72	-1.45248
rs9273415	3245656_6_32659533	ENSG00000232629	24.3065	1.29241e-77	1.87621e-72	1.04655
rs10129479	6734530_14_64908462	ENSG00000258289	24.3059	1.29888e-77	1.87621e-72	1.43874
rs10142016	6734531_14_64908726	ENSG00000258289	24.3059	1.29888e-77	1.87621e-72	1.43874
rs4902333	6734534_14_64909368	ENSG00000258289	24.3059	1.29888e-77	1.87621e-72	1.43874
rs17102298	6734535_14_64910018	ENSG00000258289	24.3059	1.29888e-77	1.87621e-72	1.43874
rs7154406	6734536_14_64910471	ENSG00000258289	24.3059	1.29888e-77	1.87621e-72	1.43874
rs7153503	6734537_14_64910765	ENSG00000258289	24.3059	1.29888e-77	1.87621e-72	1.43874
rs7153990	6734538_14_64910832	ENSG00000258289	24.3059	1.29888e-77	1.87621e-72	1.43874
rs10139595	6734542_14_64911541	ENSG00000258289	24.3059	1.29888e-77	1.87621e-72	1.43874
rs10151701	6734544_14_64911731	ENSG00000258289	24.3059	1.29888e-77	1.87621e-72	1.43874
rs7160518	6734546_14_64911980	ENSG00000258289	24.3059	1.29888e-77	1.87621e-72	1.43874
rs7143432	6734550_14_64912428	ENSG00000258289	24.3059	1.29888e-77	1.87621e-72	1.43874
rs7144811	6734551_14_64912429	ENSG00000258289	24.3059	1.29888e-77	1.87621e-72	1.43874
rs7143764	6734552_14_64912565	ENSG00000258289	24.3059	1.29888e-77	1.87621e-72	1.43874
rs10143017	6734554_14_64912900	ENSG00000258289	24.3059	1.29888e-77	1.87621e-72	1.43874
rs28451373	6734565_14_64916724	ENSG00000258289	24.3059	1.29888e-77	1.87621e-72	1.43874
rs28508270	6734566_14_64916837	ENSG00000258289	24.3059	1.29888e-77	1.87621e-72	1.43874
rs10148687	6734570_14_64917558	ENSG00000258289	24.3059	1.29888e-77	1.87621e-72	1.43874
rs4902335	6734575_14_64919180	ENSG00000258289	24.3059	1.29888e-77	1.87621e-72	1.43874
rs10132396	6734576_14_64919649	ENSG00000258289	24.3059	1.29888e-77	1.87621e-72	1.43874
rs10132742	6734577_14_64920204	ENSG00000258289	24.3059	1.29888e-77	1.87621e-72	1.43874
rs4899152	6734578_14_64920398	ENSG00000258289	24.3059	1.29888e-77	1.87621e-72	1.43874
rs4902336	6734579_14_64920544	ENSG00000258289	24.3059	1.29888e-77	1.87621e-72	1.43874
rs10138534	6734582_14_64921271	ENSG00000258289	24.3059	1.29888e-77	1.87621e-72	1.43874
rs4902337	6734584_14_64921750	ENSG00000258289	24.3059	1.29888e-77	1.87621e-72	1.43874
rs4899153	6734586_14_64921993	ENSG00000258289	24.3059	1.29888e-77	1.87621e-72	1.43874
rs10131002	6734587_14_64922532	ENSG00000258289	24.3059	1.29888e-77	1.87621e-72	1.43874
rs10141986	6734588_14_64922685	ENSG00000258289	24.3059	1.29888e-77	1.87621e-72	1.43874
rs2147615	6734599_14_64926200	ENSG00000258289	24.3059	1.29888e-77	1.87621e-72	1.43874
rs3949937	6734601_14_64927009	ENSG00000258289	24.3059	1.29888e-77	1.87621e-72	1.43874
rs4902338	6734602_14_64927350	ENSG00000258289	24.3059	1.29888e-77	1.87621e-72	1.43874
rs67330703	6734606_14_64928346	ENSG00000258289	24.3059	1.29888e-77	1.87621e-72	1.43874
rs4902340	6734607_14_64928663	ENSG00000258289	24.3059	1.29888e-77	1.87621e-72	1.43874
rs4902341	6734608_14_64928907	ENSG00000258289	24.3059	1.29888e-77	1.87621e-72	1.43874
rs4902343	6734611_14_64929462	ENSG00000258289	24.3059	1.29888e-77	1.87621e-72	1.43874
rs10147758	6734612_14_64929925	ENSG00000258289	24.3059	1.29888e-77	1.87621e-72	1.43874
rs10137070	6734615_14_64930009	ENSG00000258289	24.3059	1.29888e-77	1.87621e-72	1.43874
rs11158569	6734626_14_64933351	ENSG00000258289	24.3059	1.29888e-77	1.87621e-72	1.43874
rs6745	6734629_14_64934977	ENSG00000258289	24.3059	1.29888e-77	1.87621e-72	1.43874
rs10146885	6734630_14_64935101	ENSG00000258289	24.3059	1.29888e-77	1.87621e-72	1.43874
rs10149617	6734632_14_64935443	ENSG00000258289	24.3059	1.29888e-77	1.87621e-72	1.43874
rs4902345	6734636_14_64937186	ENSG00000258289	24.3059	1.29888e-77	1.87621e-72	1.43874
rs10132858	6734637_14_64937260	ENSG00000258289	24.3059	1.29888e-77	1.87621e-72	1.43874
rs10133054	6734640_14_64937398	ENSG00000258289	24.3059	1.29888e-77	1.87621e-72	1.43874
rs10133290	6734641_14_64937724	ENSG00000258289	24.3059	1.29888e-77	1.87621e-72	1.43874
rs17880380	6734642_14_64938181	ENSG00000258289	24.3059	1.29888e-77	1.87621e-72	1.43874
rs17881498	6734643_14_64938214	ENSG00000258289	24.3059	1.29888e-77	1.87621e-72	1.43874
rs12172810	6734645_14_64938664	ENSG00000258289	24.3059	1.29888e-77	1.87621e-72	1.43874
rs4902346	6734650_14_64940442	ENSG00000258289	24.3059	1.29888e-77	1.87621e-72	1.43874
rs2412065	6734651_14_64940939	ENSG00000258289	24.3059	1.29888e-77	1.87621e-72	1.43874
rs773114	6043091_12_55985276	ENSG00000197728	24.2982	1.39402e-77	2.01039e-72	1.12955
rs1873914	6043093_12_55985643	ENSG00000197728	24.2658	1.87482e-77	2.69942e-72	1.13378
rs9273049	3245320_6_32644257	ENSG00000232629	24.2376	2.42733e-77	3.48933e-72	1.0391
rs773125	6043124_12_56001170	ENSG00000197728	24.2048	3.27904e-77	4.70611e-72	1.13902
rs4902332	6734533_14_64909260	ENSG00000258289	24.1964	3.54033e-77	5.07297e-72	1.43816
rs9273413	3245654_6_32659515	ENSG00000232629	24.1884	3.81268e-77	5.45449e-72	1.0383
rs3828811	3246193_6_32668444	ENSG00000232629	24.1541	5.21929e-77	7.45487e-72	1.06923
rs9274501	3246037_6_32666255	ENSG00000232629	24.1508	5.37752e-77	7.66862e-72	1.05052
rs9273443	3245678_6_32659823	ENSG00000232629	24.1319	6.39559e-77	9.10592e-72	1.04568
rs10139079	6734540_14_64911324	ENSG00000258289	24.1254	6.79322e-77	9.65669e-72	1.43656
rs9274561	3246110_6_32667176	ENSG00000232629	24.1111	7.74561e-77	1.0993e-71	1.032
rs78556970	3245614_6_32659088	ENSG00000232629	24.1072	8.02533e-77	1.1372e-71	1.0498
rs9274565	3246123_6_32667290	ENSG00000232629	24.0599	1.23869e-76	1.75246e-71	1.02018
rs17612802	3245464_6_32652582	ENSG00000232629	24.0033	2.08164e-76	2.94038e-71	1.05006
rs10899059	5678487_11_75035508	ENSG00000166435	23.9953	2.24099e-76	3.15054e-71	1.2111
rs10899060	5678488_11_75035586	ENSG00000166435	23.9953	2.24099e-76	3.15054e-71	1.2111
rs11236296	5678489_11_75036013	ENSG00000166435	23.9953	2.24099e-76	3.15054e-71	1.2111
rs4944961	5678157_11_74848436	ENSG00000166435	23.9792	2.59777e-76	3.64639e-71	1.17068
rs9450285	3416869_6_85498378	ENSG00000203875	23.975	2.70058e-76	3.78477e-71	1.16261
rs9273043	3245313_6_32644191	ENSG00000232629	23.9675	2.89314e-76	4.04829e-71	1.04748
rs66954605	3931965_7_72732031	ENSG00000277149	-23.8693	7.13358e-76	9.96623e-71	-1.4258
rs112566823	3932087_7_72768704	ENSG00000277149	-23.8672	7.27558e-76	1.01015e-70	-1.44075
rs67188607	3932088_7_72768844	ENSG00000277149	-23.8672	7.27558e-76	1.01015e-70	-1.44075
rs58024711	3932092_7_72769718	ENSG00000277149	-23.8672	7.27558e-76	1.01015e-70	-1.44075
rs59973580	3932101_7_72771972	ENSG00000277149	-23.8672	7.27558e-76	1.01015e-70	-1.44075
rs685810	3243834_6_32617175	ENSG00000237541	23.8603	7.75186e-76	1.07461e-70	1.10399
rs9273414	3245655_6_32659522	ENSG00000232629	23.8563	8.03837e-76	1.1126e-70	1.02975
rs13163165	2851121_5_96912123	ENSG00000164308	-23.7993	1.35858e-75	1.87282e-70	-1.11304
rs11582817	533922_1_212895916	ENSG00000198468	23.7987	1.36566e-75	1.87282e-70	1.08616
rs6670064	533924_1_212896078	ENSG00000198468	23.7987	1.36566e-75	1.87282e-70	1.08616
rs10864028	533969_1_212905188	ENSG00000198468	23.7987	1.36566e-75	1.87282e-70	1.08616
rs10864029	533972_1_212905601	ENSG00000198468	23.7987	1.36566e-75	1.87282e-70	1.08616
rs11586464	533987_1_212908486	ENSG00000198468	23.7987	1.36566e-75	1.87282e-70	1.08616
rs17612788	3245462_6_32652567	ENSG00000232629	23.7604	1.94302e-75	2.66052e-70	1.04926
rs6927475	3416867_6_85497055	ENSG00000203875	23.7449	2.24115e-75	3.06405e-70	1.15582
rs11971151	3932145_7_72785461	ENSG00000277149	-23.7266	2.65092e-75	3.61324e-70	-1.43902
rs4717685	3932148_7_72786118	ENSG00000277149	-23.7266	2.65092e-75	3.61324e-70	-1.43902
rs6907751	3284310_6_42977112	ENSG00000124587	23.7131	3.00363e-75	4.08775e-70	1.14377
rs3814726	5678149_11_74844011	ENSG00000166435	23.7124	3.02331e-75	4.10204e-70	1.15841
rs7928381	5678167_11_74851333	ENSG00000166435	23.7124	3.02331e-75	4.10204e-70	1.15841
rs55967024	3931987_7_72738915	ENSG00000277149	-23.7082	3.14171e-75	4.25624e-70	-1.42208
rs3816953	534059_1_212920294	ENSG00000198468	23.7036	3.27773e-75	4.43379e-70	1.08531
rs56176828	3931961_7_72731682	ENSG00000277149	-23.6847	3.90183e-75	5.26209e-70	-1.43648
rs59481434	3931962_7_72731715	ENSG00000277149	-23.6847	3.90183e-75	5.26209e-70	-1.43648
rs9462857	3284303_6_42975360	ENSG00000124587	23.6832	3.95495e-75	5.30969e-70	1.14221
rs9462858	3284316_6_42978752	ENSG00000124587	23.6832	3.95495e-75	5.30969e-70	1.14221
rs9462859	3284318_6_42979205	ENSG00000124587	23.6832	3.95495e-75	5.30969e-70	1.14221
rs17612610	3245430_6_32647834	ENSG00000232629	23.6776	4.16345e-75	5.57288e-70	1.02984
rs17612617	3245431_6_32647836	ENSG00000232629	23.6776	4.16345e-75	5.57288e-70	1.02984
rs989128	7497629_17_50559173	ENSG00000006282	-23.6746	4.28241e-75	5.72355e-70	-1.16754
rs6556943	2851019_5_96894699	ENSG00000164308	-23.6612	4.84223e-75	6.4621e-70	-1.11053
rs6947199	3932004_7_72743715	ENSG00000277149	-23.6507	5.3365e-75	7.1111e-70	-1.44046
rs9273441	3245677_6_32659796	ENSG00000232629	23.636	6.10787e-75	8.12687e-70	1.01902
rs9273343	3245534_6_32655668	ENSG00000232629	23.6355	6.13735e-75	8.15397e-70	1.0272
rs4951474	534030_1_212915445	ENSG00000198468	23.6264	6.67631e-75	8.85686e-70	1.08646
rs2549782	2851021_5_96895296	ENSG00000164308	-23.6023	8.33204e-75	1.01915e-69	-1.11285
rs2549784	2851025_5_96895816	ENSG00000164308	-23.6023	8.33204e-75	1.01915e-69	-1.11285
rs2548538	2851028_5_96896438	ENSG00000164308	-23.6023	8.33204e-75	1.01915e-69	-1.11285
rs2548537	2851029_5_96896518	ENSG00000164308	-23.6023	8.33204e-75	1.01915e-69	-1.11285
rs2549785	2851030_5_96896582	ENSG00000164308	-23.6023	8.33204e-75	1.01915e-69	-1.11285
rs2548536	2851031_5_96896698	ENSG00000164308	-23.6023	8.33204e-75	1.01915e-69	-1.11285
rs2548535	2851032_5_96896995	ENSG00000164308	-23.6023	8.33204e-75	1.01915e-69	-1.11285
rs2161657	2851033_5_96897102	ENSG00000164308	-23.6023	8.33204e-75	1.01915e-69	-1.11285
rs2113189	2851034_5_96897746	ENSG00000164308	-23.6023	8.33204e-75	1.01915e-69	-1.11285
rs2548534	2851036_5_96897904	ENSG00000164308	-23.6023	8.33204e-75	1.01915e-69	-1.11285
rs3849750	2851046_5_96898874	ENSG00000164308	-23.6023	8.33204e-75	1.01915e-69	-1.11285
rs2042383	2851047_5_96898917	ENSG00000164308	-23.6023	8.33204e-75	1.01915e-69	-1.11285
rs193993	2851049_5_96899168	ENSG00000164308	-23.6023	8.33204e-75	1.01915e-69	-1.11285
rs2248374	2851053_5_96900192	ENSG00000164308	-23.6023	8.33204e-75	1.01915e-69	-1.11285
rs2113190	2851055_5_96900614	ENSG00000164308	-23.6023	8.33204e-75	1.01915e-69	-1.11285
rs251342	2851058_5_96901139	ENSG00000164308	-23.6023	8.33204e-75	1.01915e-69	-1.11285
rs187265	2851063_5_96901410	ENSG00000164308	-23.6023	8.33204e-75	1.01915e-69	-1.11285
rs2287988	2851064_5_96901622	ENSG00000164308	-23.6023	8.33204e-75	1.01915e-69	-1.11285
rs171647	2851065_5_96901709	ENSG00000164308	-23.6023	8.33204e-75	1.01915e-69	-1.11285
rs2548533	2851068_5_96902697	ENSG00000164308	-23.6023	8.33204e-75	1.01915e-69	-1.11285
rs1423568	2851076_5_96903590	ENSG00000164308	-23.6023	8.33204e-75	1.01915e-69	-1.11285
rs2161658	2851077_5_96903941	ENSG00000164308	-23.6023	8.33204e-75	1.01915e-69	-1.11285
rs2549787	2851080_5_96904133	ENSG00000164308	-23.6023	8.33204e-75	1.01915e-69	-1.11285
rs2548529	2851083_5_96904516	ENSG00000164308	-23.6023	8.33204e-75	1.01915e-69	-1.11285
rs2549788	2851085_5_96904682	ENSG00000164308	-23.6023	8.33204e-75	1.01915e-69	-1.11285
rs2549789	2851087_5_96906566	ENSG00000164308	-23.6023	8.33204e-75	1.01915e-69	-1.11285
rs2549790	2851089_5_96906708	ENSG00000164308	-23.6023	8.33204e-75	1.01915e-69	-1.11285
rs2549791	2851090_5_96906738	ENSG00000164308	-23.6023	8.33204e-75	1.01915e-69	-1.11285
rs2549792	2851091_5_96906758	ENSG00000164308	-23.6023	8.33204e-75	1.01915e-69	-1.11285
rs17087165	2851095_5_96907277	ENSG00000164308	-23.6023	8.33204e-75	1.01915e-69	-1.11285
rs2548527	2851100_5_96908881	ENSG00000164308	-23.6023	8.33204e-75	1.01915e-69	-1.11285
rs2549795	2851101_5_96908934	ENSG00000164308	-23.6023	8.33204e-75	1.01915e-69	-1.11285
rs2549796	2851103_5_96909639	ENSG00000164308	-23.6023	8.33204e-75	1.01915e-69	-1.11285
rs1056893	2851104_5_96909735	ENSG00000164308	-23.6023	8.33204e-75	1.01915e-69	-1.11285
rs2549797	2851105_5_96909814	ENSG00000164308	-23.6023	8.33204e-75	1.01915e-69	-1.11285
rs2548526	2851106_5_96909913	ENSG00000164308	-23.6023	8.33204e-75	1.01915e-69	-1.11285
rs2113191	2851111_5_96910634	ENSG00000164308	-23.6023	8.33204e-75	1.01915e-69	-1.11285
rs2548524	2851112_5_96910897	ENSG00000164308	-23.6023	8.33204e-75	1.01915e-69	-1.11285
rs2548523	2851113_5_96911236	ENSG00000164308	-23.6023	8.33204e-75	1.01915e-69	-1.11285
rs10463196	2851119_5_96912046	ENSG00000164308	-23.6023	8.33204e-75	1.01915e-69	-1.11285
rs2042385	2851122_5_96912289	ENSG00000164308	-23.6023	8.33204e-75	1.01915e-69	-1.11285
rs1363977	2851124_5_96913003	ENSG00000164308	-23.6023	8.33204e-75	1.01915e-69	-1.11285
rs1363975	2851126_5_96913182	ENSG00000164308	-23.6023	8.33204e-75	1.01915e-69	-1.11285
rs2255546	2851127_5_96913411	ENSG00000164308	-23.6023	8.33204e-75	1.01915e-69	-1.11285
rs2255633	2851129_5_96913619	ENSG00000164308	-23.6023	8.33204e-75	1.01915e-69	-1.11285
rs2549801	2851135_5_96914560	ENSG00000164308	-23.6023	8.33204e-75	1.01915e-69	-1.11285
rs2548522	2851136_5_96914753	ENSG00000164308	-23.6023	8.33204e-75	1.01915e-69	-1.11285
rs2548521	2851140_5_96915224	ENSG00000164308	-23.6023	8.33204e-75	1.01915e-69	-1.11285
rs2548520	2851142_5_96915299	ENSG00000164308	-23.6023	8.33204e-75	1.01915e-69	-1.11285
rs2910688	2851145_5_96915997	ENSG00000164308	23.6023	8.33204e-75	1.01915e-69	1.11285
rs1230381	2851157_5_96918505	ENSG00000164308	23.6023	8.33204e-75	1.01915e-69	1.11285
rs1230382	2851159_5_96918650	ENSG00000164308	23.6023	8.33204e-75	1.01915e-69	1.11285
rs1019503	2851160_5_96919113	ENSG00000164308	23.6023	8.33204e-75	1.01915e-69	1.11285
rs1216570	2851183_5_96926013	ENSG00000164308	23.6023	8.33204e-75	1.01915e-69	1.11285
rs1216569	2851187_5_96926830	ENSG00000164308	23.6023	8.33204e-75	1.01915e-69	1.11285
rs1216565	2851200_5_96930175	ENSG00000164308	23.6023	8.33204e-75	1.01915e-69	1.11285
rs1981846	2851210_5_96933158	ENSG00000164308	23.6023	8.33204e-75	1.01915e-69	1.11285
rs9906084	7497632_17_50560024	ENSG00000006282	-23.5902	9.32253e-75	1.13874e-69	-1.16592
rs11576311	534020_1_212913576	ENSG00000198468	23.588	9.5143e-75	1.16058e-69	1.08324
rs9260057	3220491_6_29940475	ENSG00000230795	23.5853	9.74982e-75	1.18769e-69	1.08646
rs4947340	3241948_6_32467561	ENSG00000237541	23.5809	1.01575e-74	1.23567e-69	1.08961
rs10948059	3284257_6_42960723	ENSG00000124587	23.5779	1.04377e-74	1.26803e-69	1.13766
rs6928482	3245577_6_32658472	ENSG00000232629	23.569	1.13318e-74	1.37479e-69	1.04982
rs139805597	2851118_5_96911882	ENSG00000164308	-23.5574	1.2612e-74	1.52802e-69	-1.10529
rs6973144	3932017_7_72748158	ENSG00000277149	-23.5509	1.33944e-74	1.61843e-69	-1.43808
rs6972878	3932018_7_72748161	ENSG00000277149	-23.5509	1.33944e-74	1.61843e-69	-1.43808
rs9260347	3220916_6_29949577	ENSG00000230795	23.5341	1.56349e-74	1.8866e-69	1.00278
rs9296403	3284246_6_42957945	ENSG00000124587	23.5306	1.61438e-74	1.9272e-69	1.13544
rs11752813	3284256_6_42960279	ENSG00000124587	23.5306	1.61438e-74	1.9272e-69	1.13544
rs4987173	3284264_6_42963486	ENSG00000124587	23.5306	1.61438e-74	1.9272e-69	1.13544
rs1129187	3284267_6_42964462	ENSG00000124587	23.5306	1.61438e-74	1.9272e-69	1.13544
rs3805952	3284281_6_42969388	ENSG00000124587	23.5306	1.61438e-74	1.9272e-69	1.13544
rs3805951	3284282_6_42969438	ENSG00000124587	23.5306	1.61438e-74	1.9272e-69	1.13544
rs10948061	3284288_6_42972497	ENSG00000124587	23.5306	1.61438e-74	1.9272e-69	1.13544
rs9471983	3284290_6_42972627	ENSG00000124587	23.5306	1.61438e-74	1.9272e-69	1.13544
rs1130366	3246067_6_32666523	ENSG00000232629	23.4878	2.39608e-74	2.85656e-69	1.03737
rs33934033	2851094_5_96907162	ENSG00000164308	-23.485	2.45902e-74	2.92769e-69	-1.1073
rs4951643	533566_1_212837247	ENSG00000198468	23.4745	2.70988e-74	3.22208e-69	1.07586
rs9273339	3245530_6_32655653	ENSG00000232629	23.4663	2.92362e-74	3.4716e-69	1.01525
rs251344	2851169_5_96923223	ENSG00000164308	23.4659	2.93385e-74	3.47912e-69	1.1133
rs6656128	534072_1_212922070	ENSG00000198468	23.4572	3.17985e-74	3.76585e-69	1.07839
rs4476910	3709763_7_6845133	ENSG00000146574	-23.4533	3.29545e-74	3.89758e-69	-1.0769
rs9273417	3245658_6_32659575	ENSG00000232629	23.4336	3.95285e-74	4.66894e-69	1.03193
rs10160410	5678214_11_74871086	ENSG00000166435	23.4253	4.26719e-74	4.96817e-69	1.14796
rs9271480	3244118_6_32621054	ENSG00000237541	23.4249	4.28398e-74	4.96817e-69	1.11425
rs9271488	3244129_6_32621223	ENSG00000237541	23.4249	4.28398e-74	4.96817e-69	1.11425
rs9271504	3244155_6_32621591	ENSG00000237541	23.4249	4.28398e-74	4.96817e-69	1.11425
rs9271540	3244204_6_32622252	ENSG00000237541	23.4249	4.28398e-74	4.96817e-69	1.11425
rs9271542	3244206_6_32622314	ENSG00000237541	23.4249	4.28398e-74	4.96817e-69	1.11425
rs9271544	3244208_6_32622343	ENSG00000237541	23.4249	4.28398e-74	4.96817e-69	1.11425
rs9271549	3244218_6_32622471	ENSG00000237541	23.4249	4.28398e-74	4.96817e-69	1.11425
rs9271584	3244270_6_32623093	ENSG00000237541	23.4249	4.28398e-74	4.96817e-69	1.11425
rs9271585	3244271_6_32623102	ENSG00000237541	23.4249	4.28398e-74	4.96817e-69	1.11425
rs9271607	3244324_6_32623789	ENSG00000237541	23.4249	4.28398e-74	4.96817e-69	1.11425
rs9271609	3244327_6_32623820	ENSG00000237541	23.4249	4.28398e-74	4.96817e-69	1.11425
rs2133035	3244505_6_32628698	ENSG00000237541	23.4249	4.28398e-74	4.96817e-69	1.11425
rs1130161	3245234_6_32643217	ENSG00000237541	23.4249	4.28398e-74	4.96817e-69	1.11425
rs2548525	2851108_5_96910188	ENSG00000164308	-23.422	4.39807e-74	5.09387e-69	-1.11295
rs2617434	2851224_5_96935934	ENSG00000164308	23.4189	4.52707e-74	5.2365e-69	1.10653
rs6859160	2851041_5_96898602	ENSG00000164308	-23.393	5.75087e-74	6.62636e-69	-1.10605
rs6873441	2851043_5_96898648	ENSG00000164308	-23.393	5.75087e-74	6.62636e-69	-1.10605
rs6874656	2851044_5_96898671	ENSG00000164308	-23.393	5.75087e-74	6.62636e-69	-1.10605
rs10144942	6734435_14_64888324	ENSG00000258289	23.3771	6.66147e-74	7.6657e-69	1.4346
rs1049060	3246070_6_32666529	ENSG00000232629	23.3729	6.92526e-74	7.95902e-69	1.02895
rs9272969	3245251_6_32643512	ENSG00000232629	23.3726	6.94502e-74	7.97149e-69	1.00595
rs55665690	3932069_7_72764290	ENSG00000277149	-23.3593	7.84962e-74	8.98671e-69	-1.40973
rs61487711	3932075_7_72766017	ENSG00000277149	-23.3593	7.84962e-74	8.98671e-69	-1.40973
rs28366267	3242542_6_32592004	ENSG00000237541	23.3486	8.66675e-74	9.89687e-69	1.11369
rs28366298	3242610_6_32593082	ENSG00000237541	23.3486	8.66675e-74	9.89687e-69	1.11369
rs9271426	3244044_6_32620196	ENSG00000237541	23.3292	1.03642e-73	1.18191e-68	1.10524
rs9273084	3245353_6_32644619	ENSG00000232629	23.3291	1.03765e-73	1.18191e-68	1.02081
rs9274536	3246097_6_32666857	ENSG00000232629	23.3207	1.12206e-73	1.27643e-68	1.0166
rs3096168	2851037_5_96898508	ENSG00000164308	-23.3195	1.13431e-73	1.28709e-68	-1.10467
rs3096167	2851038_5_96898510	ENSG00000164308	-23.3195	1.13431e-73	1.28709e-68	-1.10467
rs9274573	3246133_6_32667428	ENSG00000232629	23.317	1.16102e-73	1.31573e-68	1.02366
rs9274683	3246241_6_32669003	ENSG00000232629	23.3152	1.17964e-73	1.33177e-68	1.04006
rs9274684	3246242_6_32669008	ENSG00000232629	23.3152	1.17964e-73	1.33177e-68	1.04006
rs9274685	3246243_6_32669067	ENSG00000232629	23.3152	1.17964e-73	1.33177e-68	1.04006
rs9986447	3284301_6_42975041	ENSG00000124587	23.3052	1.2947e-73	1.45981e-68	1.13897
rs3104393	3244390_6_32626626	ENSG00000237541	23.3014	1.34101e-73	1.51013e-68	1.10641
rs2548531	2851078_5_96904009	ENSG00000164308	-23.2799	1.63548e-73	1.83711e-68	-1.09686
rs2549786	2851079_5_96904010	ENSG00000164308	-23.2799	1.63548e-73	1.83711e-68	-1.09686
rs2255634	2851130_5_96913647	ENSG00000164308	-23.2761	1.69381e-73	1.89786e-68	-1.10974
rs2255637	2851131_5_96913674	ENSG00000164308	-23.2761	1.69381e-73	1.89786e-68	-1.10974
rs9274726	3246320_6_32669816	ENSG00000232629	23.2718	1.76344e-73	1.97341e-68	1.04185
rs2549781	2851017_5_96894418	ENSG00000164308	-23.2687	1.81472e-73	2.02572e-68	-1.10035
rs2548540	2851018_5_96894474	ENSG00000164308	-23.2687	1.81472e-73	2.02572e-68	-1.10035
rs7713127	2851277_5_96952434	ENSG00000164308	23.2577	2.00805e-73	2.22211e-68	1.09779
rs10076136	2851320_5_96967444	ENSG00000164308	23.2577	2.00805e-73	2.22211e-68	1.09779
rs1559267	2851321_5_96967994	ENSG00000164308	23.2577	2.00805e-73	2.22211e-68	1.09779
rs1820149	2851325_5_96971454	ENSG00000164308	23.2577	2.00805e-73	2.22211e-68	1.09779
rs7700332	2851328_5_96971908	ENSG00000164308	23.2577	2.00805e-73	2.22211e-68	1.09779
rs12716486	2851329_5_96971932	ENSG00000164308	23.2577	2.00805e-73	2.22211e-68	1.09779
rs2113050	2851340_5_96978798	ENSG00000164308	23.2577	2.00805e-73	2.22211e-68	1.09779
rs1894769	3932142_7_72783605	ENSG00000277149	-23.2186	2.88377e-73	3.1599e-68	-1.40769
rs7792924	3932152_7_72787915	ENSG00000277149	-23.2186	2.88377e-73	3.1599e-68	-1.40769
rs7803570	3932162_7_72790327	ENSG00000277149	-23.2186	2.88377e-73	3.1599e-68	-1.40769
rs56236555	3932175_7_72797870	ENSG00000277149	-23.2186	2.88377e-73	3.1599e-68	-1.40769
rs112029235	3932187_7_72799227	ENSG00000277149	-23.2186	2.88377e-73	3.1599e-68	-1.40769
rs67101482	3932188_7_72799456	ENSG00000277149	-23.2186	2.88377e-73	3.1599e-68	-1.40769
rs56193091	3932193_7_72800907	ENSG00000277149	-23.2186	2.88377e-73	3.1599e-68	-1.40769
rs4717688	3932216_7_72810090	ENSG00000277149	-23.2186	2.88377e-73	3.1599e-68	-1.40769
rs9274698	3246262_6_32669318	ENSG00000232629	23.2059	3.24389e-73	3.54581e-68	1.03812
rs9274702	3246270_6_32669407	ENSG00000232629	23.2059	3.24389e-73	3.54581e-68	1.03812
rs9271498	3244147_6_32621505	ENSG00000237541	23.1895	3.77268e-73	4.11879e-68	1.10895
rs17843605	3245465_6_32652614	ENSG00000232629	23.1709	4.48354e-73	4.88293e-68	1.01505
rs17843606	3245466_6_32652622	ENSG00000232629	23.1709	4.48354e-73	4.88293e-68	1.01505
rs9271485	3244126_6_32621176	ENSG00000237541	23.1685	4.5829e-73	4.97902e-68	1.10855
rs9271486	3244127_6_32621203	ENSG00000237541	23.1685	4.5829e-73	4.97902e-68	1.10855
rs9273086	3245355_6_32644633	ENSG00000232629	23.1633	4.80789e-73	5.21711e-68	1.01792
rs28749130	3220465_6_29940058	ENSG00000230795	23.1441	5.74579e-73	6.15281e-68	1.18463
rs28749142	3220550_6_29941502	ENSG00000230795	23.1441	5.74579e-73	6.15281e-68	1.18463
rs7736466	2851280_5_96954007	ENSG00000164308	23.1437	5.76653e-73	6.15281e-68	1.09904
rs10071975	2851313_5_96965438	ENSG00000164308	23.1437	5.76653e-73	6.15281e-68	1.09904
rs7722694	2851347_5_96983787	ENSG00000164308	23.1437	5.76653e-73	6.15281e-68	1.09904
rs6879678	2851349_5_96984226	ENSG00000164308	23.1437	5.76653e-73	6.15281e-68	1.09904
rs38035	2851364_5_96987576	ENSG00000164308	23.1437	5.76653e-73	6.15281e-68	1.09904
rs38036	2851365_5_96987799	ENSG00000164308	23.1437	5.76653e-73	6.15281e-68	1.09904
rs38037	2851369_5_96988495	ENSG00000164308	-23.1437	5.76653e-73	6.15281e-68	-1.09904
rs38041	2851387_5_96994598	ENSG00000164308	-23.1437	5.76653e-73	6.15281e-68	-1.09904
rs27305	2851397_5_96997630	ENSG00000164308	-23.1437	5.76653e-73	6.15281e-68	-1.09904
rs38042	2851402_5_96999646	ENSG00000164308	-23.1437	5.76653e-73	6.15281e-68	-1.09904
rs27397	2851420_5_97004912	ENSG00000164308	-23.1437	5.76653e-73	6.15281e-68	-1.09904
rs27747	2851471_5_97024208	ENSG00000164308	-23.1437	5.76653e-73	6.15281e-68	-1.09904
rs28366323	3242676_6_32593832	ENSG00000237541	23.1267	6.75032e-73	7.19391e-68	1.11018
rs9271470	3244105_6_32620885	ENSG00000237541	23.1262	6.78363e-73	7.20366e-68	1.10691
rs9271472	3244107_6_32620923	ENSG00000237541	23.1262	6.78363e-73	7.20366e-68	1.10691
rs9271474	3244109_6_32620930	ENSG00000237541	23.1262	6.78363e-73	7.20366e-68	1.10691
rs9274725	3246319_6_32669796	ENSG00000232629	23.125	6.85384e-73	7.26958e-68	1.03689
rs9271776	3244381_6_32626564	ENSG00000237541	23.119	7.24746e-73	7.67797e-68	1.09226
rs27292	2851460_5_97021276	ENSG00000164308	-23.1163	7.43408e-73	7.86635e-68	-1.09513
rs9271469	3244104_6_32620853	ENSG00000237541	23.0934	9.19157e-73	9.71454e-68	1.10548
rs28366328	3242687_6_32593989	ENSG00000237541	23.0917	9.331e-73	9.85027e-68	1.10708
rs28752526	3243829_6_32617141	ENSG00000237541	23.0849	9.93718e-73	1.04778e-67	1.07784
rs9273424	3245664_6_32659617	ENSG00000232629	23.0827	1.01457e-72	1.06725e-67	1.01543
rs9273425	3245665_6_32659619	ENSG00000232629	23.0827	1.01457e-72	1.06725e-67	1.01543
rs60028765	3932126_7_72779817	ENSG00000277149	-23.077	1.06932e-72	1.12352e-67	-1.41889
rs10142379	6734434_14_64888228	ENSG00000258289	23.0679	1.16389e-72	1.22145e-67	1.4251
rs28366270	3242557_6_32592157	ENSG00000237541	23.0653	1.19209e-72	1.24958e-67	1.11548
rs72608588	3932029_7_72752126	ENSG00000277149	-23.0638	1.2081e-72	1.26488e-67	-1.41716
rs9273024	3245292_6_32643980	ENSG00000232629	23.0603	1.24877e-72	1.30593e-67	1.01311
rs9271464	3244099_6_32620767	ENSG00000237541	23.0535	1.33015e-72	1.38778e-67	1.10471
rs9271465	3244100_6_32620777	ENSG00000237541	23.0535	1.33015e-72	1.38778e-67	1.10471
rs111242996	3932212_7_72809234	ENSG00000277149	-23.0304	1.64688e-72	1.71623e-67	-1.40448
rs28366308	3242627_6_32593266	ENSG00000237541	23.023	1.76339e-72	1.83551e-67	1.10112
rs6928482	3245577_6_32658472	ENSG00000237541	23.0179	1.84929e-72	1.92269e-67	1.04002
rs9274189	3245839_6_32662842	ENSG00000232629	23.0111	1.96969e-72	2.04549e-67	0.986942
rs9691768	3709775_7_6846984	ENSG00000146574	-23.0056	2.07247e-72	2.14973e-67	-1.06037
rs4431401	3416844_6_85479802	ENSG00000203875	23.0049	2.08509e-72	2.16032e-67	1.15328
rs2523818	3218717_6_29866063	ENSG00000230795	22.9973	2.23812e-72	2.30816e-67	1.18114
rs2734968	3218738_6_29867249	ENSG00000230795	22.9973	2.23812e-72	2.30816e-67	1.18114
rs2844820	3218930_6_29873503	ENSG00000230795	22.9973	2.23812e-72	2.30816e-67	1.18114
rs2523812	3218965_6_29874632	ENSG00000230795	22.9973	2.23812e-72	2.30816e-67	1.18114
rs9272025	3244598_6_32630804	ENSG00000237541	22.9962	2.26213e-72	2.33024e-67	1.08993
rs10944128	3416830_6_85471014	ENSG00000203875	22.9685	2.92313e-72	3.00422e-67	1.15505
rs10944129	3416832_6_85471208	ENSG00000203875	22.9685	2.92313e-72	3.00422e-67	1.15505
rs9271511	3244165_6_32621706	ENSG00000237541	22.9613	3.12594e-72	3.20897e-67	1.10374
rs9271582	3244265_6_32622997	ENSG00000237541	22.9466	3.58119e-72	3.66789e-67	1.10346
rs9271583	3244267_6_32623003	ENSG00000237541	22.9466	3.58119e-72	3.66789e-67	1.10346
rs9274537	3246099_6_32666878	ENSG00000232629	22.9464	3.58762e-72	3.67027e-67	0.997755
rs28366313	3242640_6_32593409	ENSG00000237541	22.9446	3.64886e-72	3.72865e-67	1.11067
rs9271430	3244050_6_32620225	ENSG00000237541	22.9424	3.72471e-72	3.80181e-67	1.09628
rs9471974	3284212_6_42951246	ENSG00000124587	22.9359	3.95605e-72	4.03334e-67	1.12015
rs28366319	3242665_6_32593718	ENSG00000237541	22.9321	4.09533e-72	4.17058e-67	1.10317
rs9272347	3245061_6_32636617	ENSG00000237541	22.9171	4.71007e-72	4.79117e-67	1.09201
rs9271605	3244320_6_32623671	ENSG00000237541	22.911	4.98124e-72	5.06125e-67	1.10359
rs9273014	3245280_6_32643873	ENSG00000237541	22.9088	5.08589e-72	5.16172e-67	1.09103
rs9274698	3246262_6_32669318	ENSG00000237541	22.8926	5.91258e-72	5.98714e-67	1.03248
rs9274702	3246270_6_32669407	ENSG00000237541	22.8926	5.91258e-72	5.98714e-67	1.03248
rs9271532	3244196_6_32622168	ENSG00000237541	22.8741	7.01984e-72	7.10032e-67	1.10204
rs9273426	3245667_6_32659657	ENSG00000232629	22.8665	7.53032e-72	7.60805e-67	1.00967
rs2549798	2851109_5_96910199	ENSG00000164308	-22.8459	9.11873e-72	9.19208e-67	-1.09902
rs2549799	2851110_5_96910206	ENSG00000164308	-22.8459	9.11873e-72	9.19208e-67	-1.09902
rs9274687	3246245_6_32669105	ENSG00000232629	22.8422	9.43397e-72	9.49915e-67	1.02658
rs115338669	3245612_6_32659042	ENSG00000232629	22.8409	9.55282e-72	9.60799e-67	0.99763
rs9274726	3246320_6_32669816	ENSG00000237541	22.8397	9.65249e-72	9.69733e-67	1.03405
rs9274740	3246344_6_32670191	ENSG00000237541	22.8318	1.03929e-71	1.04295e-66	1.02639
rs1601153	208777_1_74127077	ENSG00000162620	-22.8218	1.13963e-71	1.14235e-66	-1.11086
rs9274734	3246337_6_32670110	ENSG00000232629	22.8207	1.15176e-71	1.15322e-66	1.03102
rs9272971	3245254_6_32643525	ENSG00000232629	22.8204	1.15512e-71	1.15529e-66	0.980304
rs9273427	3245668_6_32659664	ENSG00000232629	22.818	1.18081e-71	1.17877e-66	1.00293
rs2343864	208739_1_74111385	ENSG00000162620	-22.818	1.18123e-71	1.17877e-66	-1.10732
rs9274683	3246241_6_32669003	ENSG00000237541	22.8013	1.37889e-71	1.37143e-66	1.03081
rs9274684	3246242_6_32669008	ENSG00000237541	22.8013	1.37889e-71	1.37143e-66	1.03081
rs9274685	3246243_6_32669067	ENSG00000237541	22.8013	1.37889e-71	1.37143e-66	1.03081
rs9271592	3244286_6_32623396	ENSG00000237541	22.7944	1.47091e-71	1.45808e-66	1.10048
rs9271595	3244294_6_32623458	ENSG00000237541	22.7944	1.47091e-71	1.45808e-66	1.10048
rs9271596	3244295_6_32623460	ENSG00000237541	22.7944	1.47091e-71	1.45808e-66	1.10048
rs7550195	208698_1_74096621	ENSG00000162620	-22.7807	1.66955e-71	1.65316e-66	-1.1041
rs1483793	208645_1_74069446	ENSG00000162620	-22.7761	1.74201e-71	1.7211e-66	-1.10056
rs186136551	208711_1_74100216	ENSG00000162620	-22.7761	1.74201e-71	1.7211e-66	-1.10056
rs2734966	3218952_6_29874213	ENSG00000230795	22.7736	1.78335e-71	1.75999e-66	1.17776
rs9274696	3246256_6_32669230	ENSG00000237541	22.7677	1.88455e-71	1.85577e-66	1.01801
rs9274697	3246259_6_32669239	ENSG00000237541	22.7677	1.88455e-71	1.85577e-66	1.01801
rs9274710	3246282_6_32669510	ENSG00000232629	22.7673	1.89106e-71	1.86013e-66	1.01335
rs9271568	3244240_6_32622686	ENSG00000237541	22.7586	2.05045e-71	2.01249e-66	1.09898
rs9271571	3244243_6_32622706	ENSG00000237541	22.7586	2.05045e-71	2.01249e-66	1.09898
rs9274740	3246344_6_32670191	ENSG00000232629	22.7393	2.45403e-71	2.40596e-66	1.0247
rs9450288	3416896_6_85511868	ENSG00000203875	22.7354	2.54409e-71	2.49152e-66	1.13694
rs28366294	3242593_6_32592938	ENSG00000237541	22.732	2.62506e-71	2.5624e-66	1.10483
rs28366295	3242594_6_32592939	ENSG00000237541	22.732	2.62506e-71	2.5624e-66	1.10483
rs28366296	3242595_6_32592950	ENSG00000237541	22.732	2.62506e-71	2.5624e-66	1.10483
rs9271409	3244013_6_32619851	ENSG00000237541	22.7228	2.85943e-71	2.7851e-66	1.10464
rs9271411	3244016_6_32619884	ENSG00000237541	22.7228	2.85943e-71	2.7851e-66	1.10464
rs9268849	3241796_6_32461550	ENSG00000237541	22.7186	2.97224e-71	2.89182e-66	1.09636
rs28366314	3242641_6_32593424	ENSG00000237541	22.7127	3.13999e-71	3.04839e-66	1.10526
rs28366315	3242642_6_32593430	ENSG00000237541	22.7127	3.13999e-71	3.04839e-66	1.10526
rs28366268	3242546_6_32592097	ENSG00000237541	22.7079	3.28482e-71	3.18555e-66	1.09798
rs28383313	3243967_6_32619340	ENSG00000237541	22.7044	3.39217e-71	3.28609e-66	1.08888
rs3104389	3244439_6_32627320	ENSG00000237541	22.7023	3.45856e-71	3.34316e-66	1.08952
rs9271853	3244440_6_32627340	ENSG00000237541	22.7023	3.45856e-71	3.34316e-66	1.08952
rs9274562	3246115_6_32667223	ENSG00000232629	22.696	3.66823e-71	3.542e-66	1.00176
rs9271497	3244144_6_32621468	ENSG00000237541	22.6946	3.71538e-71	3.58366e-66	1.09772
rs9274725	3246319_6_32669796	ENSG00000237541	22.6868	3.99456e-71	3.84878e-66	1.0289
rs9271438	3244064_6_32620416	ENSG00000237541	22.6812	4.21027e-71	4.05226e-66	1.09198
rs1065043	3245245_6_32643457	ENSG00000237541	22.681	4.21785e-71	4.05519e-66	1.07751
rs28366288	3242566_6_32592655	ENSG00000237541	22.672	4.58538e-71	4.40381e-66	1.10363
rs9274736	3246339_6_32670128	ENSG00000232629	22.6598	5.13587e-71	4.92193e-66	1.02552
rs9274738	3246341_6_32670132	ENSG00000232629	22.6598	5.13587e-71	4.92193e-66	1.02552
rs9271589	3244282_6_32623351	ENSG00000237541	22.6587	5.18934e-71	4.96785e-66	1.09781
rs28366330	3242691_6_32594069	ENSG00000237541	22.6559	5.32512e-71	5.09238e-66	1.09775
rs9273418	3245659_6_32659585	ENSG00000232629	22.6513	5.55557e-71	5.30709e-66	1.0077
rs6941212	3284206_6_42948182	ENSG00000124587	22.6497	5.64168e-71	5.38359e-66	1.11072
rs1065044	3245246_6_32643466	ENSG00000237541	22.6447	5.91015e-71	5.63376e-66	1.07753
rs2734967	3218745_6_29867741	ENSG00000230795	22.6203	7.41231e-71	7.05815e-66	1.17073
rs9271408	3244011_6_32619836	ENSG00000237541	22.6167	7.66363e-71	7.2897e-66	1.09697
rs28366316	3242645_6_32593469	ENSG00000237541	22.6152	7.77412e-71	7.38694e-66	1.1025
rs9271560	3244231_6_32622604	ENSG00000237541	22.6085	8.2716e-71	7.84297e-66	1.09681
rs9271561	3244232_6_32622616	ENSG00000237541	22.6085	8.2716e-71	7.84297e-66	1.09681
rs12184323	534026_1_212914603	ENSG00000198468	22.6025	8.74989e-71	8.28769e-66	1.08104
rs9272974	3245257_6_32643538	ENSG00000232629	22.5909	9.74345e-71	9.219e-66	0.973716
rs8076470	7497584_17_50548467	ENSG00000006282	-22.5835	1.04393e-70	9.86694e-66	-1.1251
rs248215	2851506_5_97035175	ENSG00000164308	-22.5785	1.09341e-70	1.03237e-65	-1.09565
rs9274687	3246245_6_32669105	ENSG00000237541	22.5732	1.14898e-70	1.08369e-65	1.02163
rs6702487	208847_1_74175335	ENSG00000162620	-22.5708	1.17513e-70	1.10603e-65	-1.0764
rs7531271	208869_1_74187494	ENSG00000162620	-22.5708	1.17513e-70	1.10603e-65	-1.0764
rs9273036	3245306_6_32644121	ENSG00000237541	22.5586	1.3161e-70	1.2374e-65	1.08956
rs12153924	3220715_6_29946312	ENSG00000230795	22.547	1.46564e-70	1.37655e-65	1.16123
rs9274734	3246337_6_32670110	ENSG00000237541	22.5362	1.62122e-70	1.52108e-65	1.02574
rs72634819	3254_1_1665061	ENSG00000272004	-22.5347	1.64381e-70	1.54066e-65	-1.28913
rs28366309	3242628_6_32593271	ENSG00000237541	22.5278	1.75264e-70	1.64094e-65	1.08975
rs9274679	3246233_6_32668876	ENSG00000232629	22.5217	1.8551e-70	1.73505e-65	1.01116
rs28366302	3242615_6_32593157	ENSG00000237541	22.5174	1.93059e-70	1.80377e-65	1.09974
rs35613536	3938983_7_76514308	ENSG00000146707	22.5026	2.21535e-70	2.06551e-65	1.19228
rs66906873	3938985_7_76514489	ENSG00000146707	22.5026	2.21535e-70	2.06551e-65	1.19228
rs9274736	3246339_6_32670128	ENSG00000237541	22.4951	2.37663e-70	2.21127e-65	1.02245
rs9274738	3246341_6_32670132	ENSG00000237541	22.4951	2.37663e-70	2.21127e-65	1.02245
rs9271516	3244175_6_32621891	ENSG00000237541	22.4653	3.1348e-70	2.91366e-65	1.10357
rs9273338	3245529_6_32655616	ENSG00000232629	22.4642	3.16701e-70	2.94053e-65	0.993677
rs28749139	3220511_6_29940748	ENSG00000230795	22.4609	3.26711e-70	3.03033e-65	1.16592
rs9271574	3244247_6_32622813	ENSG00000237541	22.4594	3.31366e-70	3.07032e-65	1.09224
rs9380143	3218049_6_29834268	ENSG00000230795	22.4573	3.37716e-70	3.11302e-65	1.17355
rs9380145	3218056_6_29834913	ENSG00000230795	22.4573	3.37716e-70	3.11302e-65	1.17355
rs4713250	3218075_6_29835749	ENSG00000230795	22.4573	3.37716e-70	3.11302e-65	1.17355
rs2975035	3218364_6_29851425	ENSG00000230795	22.4573	3.37716e-70	3.11302e-65	1.17355
rs2844821	3218856_6_29870865	ENSG00000230795	22.4573	3.37716e-70	3.11302e-65	1.17355
rs9271604	3244318_6_32623653	ENSG00000237541	22.4482	3.67609e-70	3.38509e-65	1.08364
rs1216568	2851192_5_96927942	ENSG00000164308	22.4458	3.75879e-70	3.45768e-65	1.07994
rs9274705	3246274_6_32669468	ENSG00000237541	22.4429	3.86237e-70	3.54931e-65	1.00969
rs111946117	3241_1_1658830	ENSG00000272004	-22.4253	4.55273e-70	4.17942e-65	-1.28654
rs2548539	2851024_5_96895800	ENSG00000164308	-22.4135	5.08099e-70	4.65958e-65	-1.08479
rs58232536	3827175_7_38344170	ENSG00000281103	-22.4066	5.4174e-70	4.92766e-65	-1.23188
rs11762988	3827190_7_38344703	ENSG00000281103	-22.4066	5.4174e-70	4.92766e-65	-1.23188
rs111405005	3827191_7_38344941	ENSG00000281103	-22.4066	5.4174e-70	4.92766e-65	-1.23188
rs10228399	3827279_7_38360298	ENSG00000281103	-22.4066	5.4174e-70	4.92766e-65	-1.23188
rs10229383	3827284_7_38361105	ENSG00000281103	-22.4066	5.4174e-70	4.92766e-65	-1.23188
rs10262443	3827287_7_38361673	ENSG00000281103	-22.4066	5.4174e-70	4.92766e-65	-1.23188
rs62445016	3827296_7_38362407	ENSG00000281103	-22.4066	5.4174e-70	4.92766e-65	-1.23188
rs11770189	3827300_7_38362916	ENSG00000281103	-22.4066	5.4174e-70	4.92766e-65	-1.23188
rs2523819	3218692_6_29864947	ENSG00000230795	22.4064	5.42581e-70	4.93029e-65	1.17027
rs12702447	3685422_7_1166288	ENSG00000229043	-22.4058	5.46023e-70	4.95652e-65	-1.19949
rs9273335	3245522_6_32655571	ENSG00000232629	22.4054	5.47848e-70	4.96805e-65	0.983441
rs9274705	3246274_6_32669468	ENSG00000232629	22.4047	5.51253e-70	4.99387e-65	1.00898
rs2949174	3685518_7_1174287	ENSG00000229043	-22.3986	5.83886e-70	5.27879e-65	-1.22126
rs2140578	3685520_7_1174367	ENSG00000229043	-22.3986	5.83886e-70	5.27879e-65	-1.22126
rs72634820	3256_1_1665581	ENSG00000272004	-22.3953	6.01905e-70	5.4362e-65	-1.28492
rs2032894	2698229_5_36698484	ENSG00000250155	22.3818	6.82494e-70	6.15163e-65	1.08064
rs2032893	2698230_5_36698520	ENSG00000250155	22.3818	6.82494e-70	6.15163e-65	1.08064
rs2395186	3241899_6_32465415	ENSG00000237541	22.3654	7.95146e-70	7.1598e-65	1.1
rs28366325	3242681_6_32593882	ENSG00000237541	22.3593	8.41533e-70	7.56986e-65	1.091
rs2960830	3685350_7_1161005	ENSG00000229043	-22.3579	8.52899e-70	7.65669e-65	-1.1966
rs2960831	3685354_7_1161556	ENSG00000229043	-22.3579	8.52899e-70	7.65669e-65	-1.1966
rs147261530	3262_1_1668717	ENSG00000215790	22.3456	9.56452e-70	8.5777e-65	1.30542
rs9273584	3245766_6_32661287	ENSG00000232629	22.3408	9.99848e-70	8.9579e-65	1.00115
rs11210418	208757_1_74116993	ENSG00000162620	-22.337	1.03653e-69	9.25867e-65	-1.09427
rs1483791	208769_1_74123049	ENSG00000162620	-22.337	1.03653e-69	9.25867e-65	-1.09427
rs10890113	208798_1_74136549	ENSG00000162620	-22.337	1.03653e-69	9.25867e-65	-1.09427
rs9274748	3246353_6_32670309	ENSG00000237541	22.3347	1.05878e-69	9.43858e-65	0.970513
rs9274749	3246354_6_32670317	ENSG00000237541	22.3347	1.05878e-69	9.43858e-65	0.970513
rs9274696	3246256_6_32669230	ENSG00000232629	22.3338	1.06742e-69	9.49665e-65	1.00998
rs9274697	3246259_6_32669239	ENSG00000232629	22.3338	1.06742e-69	9.49665e-65	1.00998
rs9272318	3245032_6_32636282	ENSG00000237541	22.3332	1.07361e-69	9.54222e-65	1.0693
rs72634826	3265_1_1669613	ENSG00000215790	22.327	1.13731e-69	1.00984e-64	1.30497
rs6962809	3685456_7_1169253	ENSG00000229043	-22.3203	1.21081e-69	1.07403e-64	-1.19758
rs2523806	3219025_6_29882558	ENSG00000230795	22.3142	1.28159e-69	1.1357e-64	1.16826
rs28383435	3245176_6_32641195	ENSG00000237541	22.3097	1.33588e-69	1.18263e-64	1.07398
rs74542140	3827195_7_38345406	ENSG00000281103	-22.3019	1.43664e-69	1.27057e-64	-1.22015
rs28366301	3242613_6_32593106	ENSG00000237541	22.2991	1.47499e-69	1.3032e-64	1.08977
rs4649996	208613_1_74054595	ENSG00000162620	-22.2985	1.48386e-69	1.30845e-64	-1.08762
rs11210417	208754_1_74115475	ENSG00000162620	-22.2985	1.48386e-69	1.30845e-64	-1.08762
rs9295821	3218079_6_29836103	ENSG00000230795	22.2943	1.54334e-69	1.35157e-64	1.169
rs4711200	3218342_6_29850382	ENSG00000230795	22.2943	1.54334e-69	1.35157e-64	1.169
rs2734982	3218435_6_29853790	ENSG00000230795	22.2943	1.54334e-69	1.35157e-64	1.169
rs2975034	3218452_6_29854362	ENSG00000230795	22.2943	1.54334e-69	1.35157e-64	1.169
rs2905756	3218461_6_29854636	ENSG00000230795	22.2943	1.54334e-69	1.35157e-64	1.169
rs2523822	3218592_6_29860883	ENSG00000230795	22.2943	1.54334e-69	1.35157e-64	1.169
rs2734972	3218724_6_29866422	ENSG00000230795	22.2943	1.54334e-69	1.35157e-64	1.169
rs9273031	3245301_6_32644072	ENSG00000237541	22.2817	1.73435e-69	1.51736e-64	1.07035
rs9273330	3245516_6_32655523	ENSG00000232629	22.2805	1.75443e-69	1.53193e-64	1.00606
rs9273331	3245517_6_32655530	ENSG00000232629	22.2805	1.75443e-69	1.53193e-64	1.00606
rs28366329	3242690_6_32594042	ENSG00000237541	22.2773	1.80786e-69	1.57704e-64	1.08855
rs2975033	3218458_6_29854484	ENSG00000230795	22.2621	2.08319e-69	1.81545e-64	1.17491
rs28366317	3242658_6_32593634	ENSG00000237541	22.2619	2.08573e-69	1.8159e-64	1.08521
rs28366331	3242692_6_32594103	ENSG00000237541	22.259	2.14444e-69	1.85977e-64	1.08668
rs28366332	3242693_6_32594108	ENSG00000237541	22.259	2.14444e-69	1.85977e-64	1.08668
rs28366333	3242694_6_32594110	ENSG00000237541	22.259	2.14444e-69	1.85977e-64	1.08668
rs28366334	3242695_6_32594118	ENSG00000237541	22.259	2.14444e-69	1.85977e-64	1.08668
rs9271416	3244027_6_32620035	ENSG00000237541	22.256	2.2042e-69	1.90974e-64	1.08812
rs11210395	208549_1_74012655	ENSG00000162620	-22.2532	2.26339e-69	1.95913e-64	-1.09059
rs2949196	3685371_7_1162832	ENSG00000229043	-22.2422	2.50869e-69	2.16935e-64	-1.19223
rs9273332	3245518_6_32655540	ENSG00000232629	22.2311	2.781e-69	2.4025e-64	1.00513
rs9274743	3246347_6_32670265	ENSG00000237541	22.2305	2.7972e-69	2.41416e-64	0.998544
rs6969322	3685342_7_1160276	ENSG00000229043	-22.23	2.8107e-69	2.41648e-64	-1.20027
rs2949204	3685352_7_1161209	ENSG00000229043	-22.23	2.8107e-69	2.41648e-64	-1.20027
rs7779970	3685360_7_1161842	ENSG00000229043	-22.23	2.8107e-69	2.41648e-64	-1.20027
rs2949195	3685374_7_1163069	ENSG00000229043	-22.23	2.8107e-69	2.41648e-64	-1.20027
rs2949192	3685387_7_1164205	ENSG00000229043	-22.2193	3.10375e-69	2.66331e-64	-1.1935
rs2960837	3685390_7_1164321	ENSG00000229043	-22.2193	3.10375e-69	2.66331e-64	-1.1935
rs56909980	3931984_7_72738190	ENSG00000277149	-22.2163	3.19151e-69	2.736e-64	-1.39292
rs9273419	3245660_6_32659588	ENSG00000232629	22.2151	3.22927e-69	2.76571e-64	0.996692
rs9271520	3244180_6_32621994	ENSG00000237541	22.205	3.54789e-69	3.02988e-64	1.08707
rs9271521	3244182_6_32622006	ENSG00000237541	22.205	3.54789e-69	3.02988e-64	1.08707
rs9271523	3244185_6_32622029	ENSG00000237541	22.205	3.54789e-69	3.02988e-64	1.08707
rs12197312	3242075_6_32474403	ENSG00000237541	22.1932	3.96151e-69	3.37989e-64	1.09745
rs7805591	3685481_7_1171109	ENSG00000229043	-22.1917	4.01457e-69	3.40248e-64	-1.20122
rs9273580	3245765_6_32661276	ENSG00000232629	22.1908	4.05151e-69	3.40248e-64	0.989592
rs9274731	3246333_6_32670046	ENSG00000237541	22.1903	4.06945e-69	3.40248e-64	0.992147
rs17612640	3245439_6_32647977	ENSG00000179344	-22.1898	4.08854e-69	3.40248e-64	-1.05355
rs9268853	3241802_6_32461866	ENSG00000237541	22.1896	4.09454e-69	3.40248e-64	1.0954
rs9268860	3241810_6_32462048	ENSG00000237541	22.1896	4.09454e-69	3.40248e-64	1.0954
rs9268864	3241815_6_32462549	ENSG00000237541	22.1896	4.09454e-69	3.40248e-64	1.0954
rs9268884	3241846_6_32463863	ENSG00000237541	22.1896	4.09454e-69	3.40248e-64	1.0954
rs9268905	3241868_6_32464300	ENSG00000237541	22.1896	4.09454e-69	3.40248e-64	1.0954
rs9268906	3241869_6_32464404	ENSG00000237541	22.1896	4.09454e-69	3.40248e-64	1.0954
rs9268923	3241890_6_32465058	ENSG00000237541	22.1896	4.09454e-69	3.40248e-64	1.0954
rs2395185	3241898_6_32465390	ENSG00000237541	22.1896	4.09454e-69	3.40248e-64	1.0954
rs9391781	3241938_6_32467073	ENSG00000237541	22.1896	4.09454e-69	3.40248e-64	1.0954
rs28895234	3241971_6_32469273	ENSG00000237541	22.1896	4.09454e-69	3.40248e-64	1.0954
rs9380306	3241984_6_32470521	ENSG00000237541	22.1896	4.09454e-69	3.40248e-64	1.0954
rs9368726	3241987_6_32470765	ENSG00000237541	22.1896	4.09454e-69	3.40248e-64	1.0954
rs9405108	3241991_6_32470871	ENSG00000237541	22.1896	4.09454e-69	3.40248e-64	1.0954
rs9391877	3242003_6_32471090	ENSG00000237541	22.1896	4.09454e-69	3.40248e-64	1.0954
rs9405109	3242005_6_32471252	ENSG00000237541	22.1896	4.09454e-69	3.40248e-64	1.0954
rs9405040	3242016_6_32471616	ENSG00000237541	22.1896	4.09454e-69	3.40248e-64	1.0954
rs9391878	3242017_6_32471713	ENSG00000237541	22.1896	4.09454e-69	3.40248e-64	1.0954
rs9286790	3242022_6_32472051	ENSG00000237541	22.1896	4.09454e-69	3.40248e-64	1.0954
rs9348886	3242050_6_32473231	ENSG00000237541	22.1896	4.09454e-69	3.40248e-64	1.0954
rs12215261	3242055_6_32473373	ENSG00000237541	22.1896	4.09454e-69	3.40248e-64	1.0954
rs17209747	3242061_6_32473615	ENSG00000237541	22.1896	4.09454e-69	3.40248e-64	1.0954
rs10947289	3242068_6_32474047	ENSG00000237541	22.1896	4.09454e-69	3.40248e-64	1.0954
rs17209950	3242208_6_32478811	ENSG00000237541	22.1896	4.09454e-69	3.40248e-64	1.0954
rs2395196	3242311_6_32482377	ENSG00000237541	22.1896	4.09454e-69	3.40248e-64	1.0954
rs28749166	3221138_6_29953174	ENSG00000230795	22.189	4.11758e-69	3.41845e-64	1.04491
rs9273333	3245519_6_32655548	ENSG00000232629	22.1865	4.217e-69	3.49774e-64	1.00925
rs79113395	3243_1_1659060	ENSG00000272004	-22.1691	4.96096e-69	4.111e-64	-1.27983
rs9273430	3245672_6_32659683	ENSG00000232629	22.1665	5.07879e-69	4.20475e-64	0.96421
rs1770	3245701_6_32660056	ENSG00000223534	-22.1589	5.45433e-69	4.5073e-64	-1.06243
rs9273471	3245706_6_32660253	ENSG00000223534	-22.1589	5.45433e-69	4.5073e-64	-1.06243
rs2734960	3219012_6_29881897	ENSG00000230795	22.1537	5.72691e-69	4.72819e-64	1.15944
rs72634819	3254_1_1665061	ENSG00000215790	22.1403	6.49103e-69	5.35411e-64	1.27968
rs111946117	3241_1_1658830	ENSG00000215790	22.132	7.01222e-69	5.77868e-64	1.27948
rs9268889	3241852_6_32464109	ENSG00000237541	22.1265	7.38179e-69	6.07764e-64	1.08872
rs27294	2851463_5_97021556	ENSG00000164308	-22.1257	7.43881e-69	6.11895e-64	-1.06556
rs28749136	3220492_6_29940485	ENSG00000230795	22.1187	7.93553e-69	6.52154e-64	1.16114
rs28366303	3242616_6_32593186	ENSG00000237541	22.1168	8.08232e-69	6.63607e-64	1.0845
rs6463499	3685363_7_1161943	ENSG00000229043	-22.1155	8.17531e-69	6.70626e-64	-1.19588
rs12702446	3685421_7_1166253	ENSG00000229043	-22.109	8.68848e-69	7.12069e-64	-1.19282
rs9366801	3242034_6_32472499	ENSG00000237541	22.1053	8.99293e-69	7.36345e-64	1.0927
rs9273078	3245347_6_32644532	ENSG00000232629	22.0903	1.03463e-68	8.46385e-64	0.987724
rs2949185	3685458_7_1169377	ENSG00000229043	-22.089	1.04712e-68	8.55818e-64	-1.20073
rs9274730	3246331_6_32670040	ENSG00000237541	22.0804	1.13505e-68	9.26835e-64	0.987458
rs2517840	3218550_6_29858315	ENSG00000230795	22.0793	1.1465e-68	9.3533e-64	1.16309
rs9273380	3245617_6_32659118	ENSG00000232629	22.0771	1.17006e-68	9.53686e-64	0.983688
rs11120043	533630_1_212847437	ENSG00000198468	22.0674	1.28098e-68	1.04314e-63	1.10938
rs9273069	3245340_6_32644456	ENSG00000232629	22.0669	1.28757e-68	1.04755e-63	0.996803
rs9272317	3245030_6_32636274	ENSG00000237541	22.0653	1.30649e-68	1.06198e-63	1.07269
rs9272319	3245034_6_32636331	ENSG00000237541	22.0646	1.31538e-68	1.06824e-63	1.06389
rs2910787	2851237_5_96938519	ENSG00000164308	22.057	1.41157e-68	1.13706e-63	1.0675
rs6870825	2851261_5_96945765	ENSG00000164308	22.057	1.41157e-68	1.13706e-63	1.0675
rs10061936	2851264_5_96948117	ENSG00000164308	22.057	1.41157e-68	1.13706e-63	1.0675
rs10069361	2851266_5_96949099	ENSG00000164308	22.057	1.41157e-68	1.13706e-63	1.0675
rs38040	2851381_5_96991959	ENSG00000164308	-22.057	1.41157e-68	1.13706e-63	-1.0675
rs42983	2851412_5_97001945	ENSG00000164308	-22.057	1.41157e-68	1.13706e-63	-1.0675
rs27613	2851416_5_97003569	ENSG00000164308	-22.057	1.41157e-68	1.13706e-63	-1.0675
rs38030	2851449_5_97017980	ENSG00000164308	-22.057	1.41157e-68	1.13706e-63	-1.0675
rs31398	2851459_5_97020960	ENSG00000164308	-22.057	1.41157e-68	1.13706e-63	-1.0675
rs7533575	534071_1_212921889	ENSG00000198468	22.0548	1.44145e-68	1.16008e-63	1.06225
rs2336136	6760926_14_73563814	ENSG00000184227	22.0519	1.48114e-68	1.19095e-63	1.22463
rs75076975	3245212_6_32642357	ENSG00000237541	22.0365	1.71018e-68	1.37388e-63	1.05254
rs1065047	3245248_6_32643483	ENSG00000237541	22.0327	1.77197e-68	1.42097e-63	1.06321
rs1065048	3245249_6_32643488	ENSG00000237541	22.0327	1.77197e-68	1.42097e-63	1.06321
rs28366335	3242696_6_32594134	ENSG00000237541	22.0218	1.96156e-68	1.57159e-63	1.08108
rs28366312	3242639_6_32593398	ENSG00000237541	22.0166	2.06025e-68	1.64919e-63	1.08945
rs2949175	3685517_7_1174270	ENSG00000229043	-22.0158	2.07438e-68	1.65861e-63	-1.2129
rs9405112	3242178_6_32477823	ENSG00000237541	22.0158	2.07574e-68	1.65861e-63	1.08641
rs11135485	2851273_5_96951265	ENSG00000164308	22.003	2.33808e-68	1.86657e-63	1.06554
rs2949172	3685523_7_1174695	ENSG00000229043	-22	2.40597e-68	1.91905e-63	-1.21902
rs17612633	3245437_6_32647933	ENSG00000179344	-21.9973	2.46647e-68	1.96556e-63	-1.04236
rs9405110	3242010_6_32471331	ENSG00000237541	21.9922	2.58683e-68	2.05964e-63	1.08497
rs9268965	3241923_6_32466463	ENSG00000237541	21.9761	3.00805e-68	2.39147e-63	1.08558
rs28366327	3242684_6_32593901	ENSG00000237541	21.976	3.00894e-68	2.39147e-63	1.08233
rs570194309	3244248_6_32622825	ENSG00000237541	21.9709	3.15723e-68	2.50487e-63	1.08073
rs9271576	3244249_6_32622835	ENSG00000237541	21.9709	3.15723e-68	2.50487e-63	1.08073
rs2517714	3220942_6_29950104	ENSG00000230795	21.9706	3.16536e-68	2.5091e-63	1.04061
rs9271503	3244152_6_32621549	ENSG00000237541	21.9656	3.31773e-68	2.62754e-63	1.08211
rs17612625	3245436_6_32647925	ENSG00000179344	-21.965	3.33525e-68	2.63908e-63	-1.04534
rs9274707	3246278_6_32669489	ENSG00000232629	21.9625	3.41585e-68	2.69808e-63	0.983138
rs9274708	3246279_6_32669490	ENSG00000232629	21.9625	3.41585e-68	2.69808e-63	0.983138
rs9274575	3246135_6_32667449	ENSG00000232629	21.9554	3.64699e-68	2.87811e-63	0.981388
rs9268858	3241808_6_32461981	ENSG00000237541	21.9297	4.6406e-68	3.65257e-63	1.08461
rs9268969	3241928_6_32466572	ENSG00000237541	21.9297	4.6406e-68	3.65257e-63	1.08461
rs9268970	3241929_6_32466584	ENSG00000237541	21.9297	4.6406e-68	3.65257e-63	1.08461
rs871767	534054_1_212919951	ENSG00000198468	21.9262	4.79275e-68	3.75251e-63	1.05698
rs3816952	534058_1_212920168	ENSG00000198468	21.9262	4.79275e-68	3.75251e-63	1.05698
rs3816957	534063_1_212920709	ENSG00000198468	21.9262	4.79275e-68	3.75251e-63	1.05698
rs7523310	534067_1_212921658	ENSG00000198468	21.9262	4.79275e-68	3.75251e-63	1.05698
rs7523329	534069_1_212921699	ENSG00000198468	21.9262	4.79275e-68	3.75251e-63	1.05698
rs7533476	534070_1_212921837	ENSG00000198468	21.9262	4.79275e-68	3.75251e-63	1.05698
rs72634825	3264_1_1669576	ENSG00000272004	-21.9221	4.98281e-68	3.8979e-63	-1.28462
rs1173416	3417201_6_85706095	ENSG00000203875	21.9056	5.81278e-68	4.53922e-63	1.09776
rs7764747	3417211_6_85711696	ENSG00000203875	21.9056	5.81278e-68	4.53922e-63	1.09776
rs9273074	3245343_6_32644510	ENSG00000232629	21.8994	6.15974e-68	4.80177e-63	0.989721
rs9273075	3245344_6_32644511	ENSG00000232629	21.8994	6.15974e-68	4.80177e-63	0.989721
rs9273337	3245528_6_32655600	ENSG00000232629	21.886	6.98063e-68	5.43695e-63	0.963396
rs72634825	3264_1_1669576	ENSG00000215790	21.8815	7.27695e-68	5.66282e-63	1.28361
rs2110465	3938965_7_76507967	ENSG00000146707	-21.8809	7.32034e-68	5.69163e-63	-1.17646
rs9271563	3244234_6_32622651	ENSG00000237541	21.8755	7.69785e-68	5.97994e-63	1.07947
rs6679848	534051_1_212919643	ENSG00000198468	21.872	7.95387e-68	6.15743e-63	1.0585
rs6679938	534052_1_212919691	ENSG00000198468	21.872	7.95387e-68	6.15743e-63	1.0585
rs6679951	534053_1_212919727	ENSG00000198468	21.872	7.95387e-68	6.15743e-63	1.0585
rs11120067	534065_1_212921215	ENSG00000198468	21.872	7.95387e-68	6.15743e-63	1.0585
rs9273146	3245370_6_32645202	ENSG00000232629	21.8374	1.09916e-67	8.49436e-63	0.967607
rs9273147	3245371_6_32645204	ENSG00000232629	21.8374	1.09916e-67	8.49436e-63	0.967607
rs7312770	6043225_12_56073803	ENSG00000197728	-21.8247	1.23792e-67	9.55842e-63	-1.06036
rs1071630	3245191_6_32641349	ENSG00000179344	-21.8236	1.25077e-67	9.61612e-63	-1.06143
rs9273349	3245554_6_32658092	ENSG00000179344	-21.8236	1.25077e-67	9.61612e-63	-1.06143
rs9273372	3245602_6_32658813	ENSG00000179344	-21.8236	1.25077e-67	9.61612e-63	-1.06143
rs9273373	3245603_6_32658824	ENSG00000179344	-21.8236	1.25077e-67	9.61612e-63	-1.06143
rs9273374	3245604_6_32658837	ENSG00000179344	-21.8236	1.25077e-67	9.61612e-63	-1.06143
rs9273412	3245653_6_32659486	ENSG00000232629	21.823	1.25801e-67	9.66346e-63	0.962211
rs9273057	3245330_6_32644327	ENSG00000237541	21.8225	1.26368e-67	9.6909e-63	1.0762
rs9272323	3245039_6_32636374	ENSG00000237541	21.8225	1.26375e-67	9.6909e-63	1.0539
rs28706268	3932218_7_72811172	ENSG00000277149	-21.8115	1.4017e-67	1.07303e-62	-1.37595
rs28498114	3932219_7_72811175	ENSG00000277149	-21.8115	1.4017e-67	1.07303e-62	-1.37595
rs9273045	3245315_6_32644205	ENSG00000237541	21.8083	1.44366e-67	1.10422e-62	1.0712
rs9273081	3245350_6_32644559	ENSG00000232629	21.8063	1.4708e-67	1.12401e-62	0.956904
rs9273022	3245290_6_32643960	ENSG00000237541	21.8037	1.5072e-67	1.15085e-62	1.0684
rs9273082	3245351_6_32644562	ENSG00000232629	21.779	1.89975e-67	1.44811e-62	0.953941
rs9273083	3245352_6_32644566	ENSG00000232629	21.779	1.89975e-67	1.44811e-62	0.953941
rs2960850	3685502_7_1172013	ENSG00000229043	-21.7639	2.18643e-67	1.6638e-62	-1.20795
rs1543985	3685515_7_1173491	ENSG00000229043	-21.7639	2.18643e-67	1.6638e-62	-1.20795
rs878619	7497622_17_50555910	ENSG00000006282	-21.7582	2.30677e-67	1.75388e-62	-1.11492
rs9274679	3246233_6_32668876	ENSG00000237541	21.7579	2.31318e-67	1.75726e-62	0.996584
rs6974054	3685348_7_1160841	ENSG00000229043	-21.7513	2.46196e-67	1.8687e-62	-1.19288
rs74824383	3245543_6_32656954	ENSG00000232629	21.7456	2.59512e-67	1.9681e-62	0.982967
rs28366310	3242634_6_32593351	ENSG00000237541	21.7396	2.74504e-67	2.08003e-62	1.06975
rs9274744	3246348_6_32670277	ENSG00000237541	21.7334	2.91065e-67	2.20178e-62	0.978252
rs9274746	3246350_6_32670283	ENSG00000237541	21.7334	2.91065e-67	2.20178e-62	0.978252
rs870547	534050_1_212919297	ENSG00000198468	21.7246	3.16009e-67	2.38846e-62	1.05811
rs7747529	3241830_6_32463347	ENSG00000237541	21.7239	3.17975e-67	2.40129e-62	1.09101
rs9272744	3245205_6_32641969	ENSG00000237541	21.7221	3.23419e-67	2.44034e-62	1.07274
rs28366336	3242699_6_32594179	ENSG00000237541	21.7161	3.42106e-67	2.57916e-62	1.07395
rs9274730	3246331_6_32670040	ENSG00000232629	21.715	3.45699e-67	2.60406e-62	0.980462
rs9272973	3245256_6_32643535	ENSG00000237541	21.7147	3.46714e-67	2.60951e-62	1.04017
rs9471985	3284297_6_42973586	ENSG00000124587	21.7127	3.53221e-67	2.65178e-62	1.09101
rs9296407	3284300_6_42974713	ENSG00000124587	21.7127	3.53221e-67	2.65178e-62	1.09101
rs9471988	3284309_6_42977035	ENSG00000124587	21.7127	3.53221e-67	2.65178e-62	1.09101
rs9274717	3246303_6_32669677	ENSG00000237541	21.7108	3.59553e-67	2.69705e-62	0.995656
rs72852265	3245542_6_32656938	ENSG00000232629	21.7086	3.66862e-67	2.74957e-62	0.986978
rs2517780	3219985_6_29925377	ENSG00000230795	21.6967	4.10378e-67	3.07057e-62	0.988451
rs2517779	3219989_6_29925458	ENSG00000230795	21.6967	4.10378e-67	3.07057e-62	0.988451
rs9271517	3244177_6_32621963	ENSG00000237541	21.6802	4.7894e-67	3.57759e-62	1.07937
rs9271519	3244179_6_32621974	ENSG00000237541	21.6802	4.7894e-67	3.57759e-62	1.07937
rs9274710	3246282_6_32669510	ENSG00000237541	21.6795	4.82104e-67	3.59821e-62	0.992771
rs9462860	3284319_6_42979275	ENSG00000124587	21.6698	5.27877e-67	3.93656e-62	1.08626
rs9271564	3244235_6_32622659	ENSG00000237541	21.6543	6.10496e-67	4.54509e-62	1.07404
rs9271565	3244236_6_32622660	ENSG00000237541	21.6543	6.10496e-67	4.54509e-62	1.07404
rs72634822	3261_1_1668542	ENSG00000215790	21.6525	6.20711e-67	4.6173e-62	1.35858
rs17612518	3245406_6_32647150	ENSG00000232629	21.6467	6.5541e-67	4.86732e-62	0.959547
rs17612526	3245407_6_32647151	ENSG00000232629	21.6467	6.5541e-67	4.86732e-62	0.959547
rs9274731	3246333_6_32670046	ENSG00000232629	21.6445	6.6892e-67	4.96352e-62	0.981684
rs6458313	3284225_6_42954280	ENSG00000124587	21.6409	6.91762e-67	5.05747e-62	1.08688
rs6458315	3284228_6_42954809	ENSG00000124587	21.6409	6.91762e-67	5.05747e-62	1.08688
rs12524845	3284233_6_42956164	ENSG00000124587	21.6409	6.91762e-67	5.05747e-62	1.08688
rs112122607	3284234_6_42956303	ENSG00000124587	21.6409	6.91762e-67	5.05747e-62	1.08688
rs13215983	3284236_6_42956455	ENSG00000124587	21.6409	6.91762e-67	5.05747e-62	1.08688
rs13216214	3284237_6_42956509	ENSG00000124587	21.6409	6.91762e-67	5.05747e-62	1.08688
rs4714640	3284238_6_42956686	ENSG00000124587	21.6409	6.91762e-67	5.05747e-62	1.08688
rs9296404	3284247_6_42958065	ENSG00000124587	21.6409	6.91762e-67	5.05747e-62	1.08688
rs9462855	3284248_6_42958198	ENSG00000124587	21.6409	6.91762e-67	5.05747e-62	1.08688
rs9462856	3284250_6_42958286	ENSG00000124587	21.6409	6.91762e-67	5.05747e-62	1.08688
rs9471978	3284260_6_42961795	ENSG00000124587	21.6409	6.91762e-67	5.05747e-62	1.08688
rs7760250	3284261_6_42962101	ENSG00000124587	21.6409	6.91762e-67	5.05747e-62	1.08688
rs1129186	3284268_6_42964464	ENSG00000124587	21.6409	6.91762e-67	5.05747e-62	1.08688
rs2274514	3284273_6_42966762	ENSG00000124587	21.6409	6.91762e-67	5.05747e-62	1.08688
rs3818554	3284274_6_42966882	ENSG00000124587	21.6409	6.91762e-67	5.05747e-62	1.08688
rs4714644	3284275_6_42967080	ENSG00000124587	21.6409	6.91762e-67	5.05747e-62	1.08688
rs3805953	3284280_6_42969162	ENSG00000124587	21.6409	6.91762e-67	5.05747e-62	1.08688
rs3293	3284283_6_42970639	ENSG00000124587	21.6409	6.91762e-67	5.05747e-62	1.08688
rs9274718	3246304_6_32669692	ENSG00000237541	21.6389	7.04808e-67	5.14024e-62	0.99197
rs9274719	3246305_6_32669693	ENSG00000237541	21.6389	7.04808e-67	5.14024e-62	0.99197
rs9274720	3246309_6_32669702	ENSG00000237541	21.6389	7.04808e-67	5.14024e-62	0.99197
rs17843581	3245432_6_32647861	ENSG00000179344	-21.6375	7.14054e-67	5.20343e-62	-1.02109
rs9274717	3246303_6_32669677	ENSG00000232629	21.6341	7.37219e-67	5.36786e-62	0.994138
rs9272970	3245253_6_32643524	ENSG00000237541	21.6294	7.70439e-67	5.60517e-62	1.03907
rs3104367	3244973_6_32635710	ENSG00000179344	-21.6142	8.88276e-67	6.45722e-62	-1.05315
rs9274660	3246207_6_32668657	ENSG00000179344	-21.6105	9.19425e-67	6.67823e-62	-1.05307
rs9273088	3245358_6_32644711	ENSG00000232629	21.6077	9.44308e-67	6.8534e-62	0.9588
rs28366297	3242608_6_32593052	ENSG00000237541	21.6035	9.819e-67	7.12044e-62	1.07842
rs1063355	3245687_6_32659937	ENSG00000179344	-21.6032	9.85164e-67	7.13832e-62	-1.05292
rs376421080	3245300_6_32644041	ENSG00000237541	21.6001	1.01402e-66	7.34143e-62	1.05357
rs17843584	3245435_6_32647891	ENSG00000179344	-21.5894	1.12039e-66	8.10503e-62	-1.02011
rs9260028	3220430_6_29939440	ENSG00000230795	21.5705	1.33804e-66	9.64828e-62	1.09399
rs9260043	3220461_6_29939963	ENSG00000230795	21.5705	1.33804e-66	9.64828e-62	1.09399
rs9260079	3220540_6_29941293	ENSG00000230795	21.5705	1.33804e-66	9.64828e-62	1.09399
rs2517717	3220901_6_29949391	ENSG00000230795	21.5705	1.33804e-66	9.64828e-62	1.09399
rs9296406	3284294_6_42973072	ENSG00000124587	21.5697	1.3477e-66	9.71013e-62	1.09176
rs27621	2851473_5_97025629	ENSG00000164308	-21.5506	1.61275e-66	1.15918e-61	-1.06454
rs27296	2851476_5_97025922	ENSG00000164308	-21.5506	1.61275e-66	1.15918e-61	-1.06454
rs27299	2851480_5_97027347	ENSG00000164308	-21.5506	1.61275e-66	1.15918e-61	-1.06454
rs113577386	3827201_7_38346053	ENSG00000281103	-21.5503	1.61723e-66	1.16146e-61	-1.19351
rs9471982	3284278_6_42968260	ENSG00000124587	21.5501	1.61949e-66	1.16215e-61	1.08876
rs801066	3935476_7_74863463	ENSG00000123965	-21.55	1.62193e-66	1.16297e-61	-1.27298
rs9273356	3245561_6_32658212	ENSG00000179344	-21.5356	1.85475e-66	1.32884e-61	-1.04389
rs9273040	3245310_6_32644181	ENSG00000237541	21.5262	2.02609e-66	1.45044e-61	1.05922
rs75928817	3242495_6_32591435	ENSG00000237541	21.5254	2.04195e-66	1.46062e-61	1.06314
rs9273409	3245649_6_32659458	ENSG00000232629	21.5197	2.15395e-66	1.53951e-61	0.964108
rs2517767	3220046_6_29927021	ENSG00000230795	21.5083	2.39717e-66	1.68904e-61	0.981473
rs13201148	3220083_6_29928136	ENSG00000230795	21.5083	2.39717e-66	1.68904e-61	0.981473
rs13204255	3220086_6_29928167	ENSG00000230795	21.5083	2.39717e-66	1.68904e-61	0.981473
rs2517755	3220107_6_29928882	ENSG00000230795	21.5083	2.39717e-66	1.68904e-61	0.981473
rs2517749	3220122_6_29929482	ENSG00000230795	21.5083	2.39717e-66	1.68904e-61	0.981473
rs2517748	3220125_6_29929573	ENSG00000230795	21.5083	2.39717e-66	1.68904e-61	0.981473
rs2517745	3220135_6_29929917	ENSG00000230795	21.5083	2.39717e-66	1.68904e-61	0.981473
rs2905773	3220153_6_29930449	ENSG00000230795	21.5083	2.39717e-66	1.68904e-61	0.981473
rs2471863	3220202_6_29931850	ENSG00000230795	21.5083	2.39717e-66	1.68904e-61	0.981473
rs2905771	3220218_6_29934121	ENSG00000230795	21.5083	2.39717e-66	1.68904e-61	0.981473
rs7770901	3220250_6_29934937	ENSG00000230795	21.5083	2.39717e-66	1.68904e-61	0.981473
rs2437063	3220276_6_29935459	ENSG00000230795	21.5083	2.39717e-66	1.68904e-61	0.981473
rs2437062	3220278_6_29935529	ENSG00000230795	21.5083	2.39717e-66	1.68904e-61	0.981473
rs3115587	3220288_6_29935682	ENSG00000230795	21.5083	2.39717e-66	1.68904e-61	0.981473
rs28749110	3220328_6_29936634	ENSG00000230795	21.5083	2.39717e-66	1.68904e-61	0.981473
rs2734905	3220340_6_29937152	ENSG00000230795	21.5083	2.39717e-66	1.68904e-61	0.981473
rs2916816	3220342_6_29937205	ENSG00000230795	21.5083	2.39717e-66	1.68904e-61	0.981473
rs28894076	3220377_6_29938133	ENSG00000230795	21.5083	2.39717e-66	1.68904e-61	0.981473
rs9274501	3246037_6_32666255	ENSG00000179344	-21.4995	2.60301e-66	1.83263e-61	-1.00197
rs28749096	3220255_6_29935030	ENSG00000230795	21.4917	2.79892e-66	1.96901e-61	0.982916
rs2960849	3685507_7_1172342	ENSG00000229043	-21.4888	2.87685e-66	2.02224e-61	-1.17319
rs13337155	7244986_16_56470812	ENSG00000125124	-21.4866	2.93777e-66	2.05376e-61	-1.30185
rs9940094	7244994_16_56472214	ENSG00000125124	-21.4866	2.93777e-66	2.05376e-61	-1.30185
rs9939035	7245003_16_56476933	ENSG00000125124	-21.4866	2.93777e-66	2.05376e-61	-1.30185
rs9938494	7245004_16_56477033	ENSG00000125124	-21.4866	2.93777e-66	2.05376e-61	-1.30185
rs73547688	7245062_16_56501147	ENSG00000125124	-21.4866	2.93777e-66	2.05376e-61	-1.30185
rs4783943	7245078_16_56509230	ENSG00000125124	-21.4866	2.93777e-66	2.05376e-61	-1.30185
rs2303284	7245094_16_56520101	ENSG00000125124	-21.4866	2.93777e-66	2.05376e-61	-1.30185
rs4714641	3284240_6_42956884	ENSG00000124587	21.4755	3.25794e-66	2.27581e-61	1.08583
rs4869314	2851012_5_96893521	ENSG00000164308	-21.4712	3.39237e-66	2.36787e-61	-1.04177
rs28366299	3242611_6_32593093	ENSG00000237541	21.4696	3.44587e-66	2.36968e-61	1.07078
rs28366300	3242612_6_32593098	ENSG00000237541	21.4696	3.44587e-66	2.36968e-61	1.07078
rs12189125	2850955_5_96885307	ENSG00000164308	-21.4693	3.45592e-66	2.36968e-61	-1.06192
rs11750025	2850957_5_96885637	ENSG00000164308	-21.4693	3.45592e-66	2.36968e-61	-1.06192
rs11135483	2850960_5_96885861	ENSG00000164308	-21.4693	3.45592e-66	2.36968e-61	-1.06192
rs11135484	2850961_5_96886185	ENSG00000164308	-21.4693	3.45592e-66	2.36968e-61	-1.06192
rs2303208	2850962_5_96886479	ENSG00000164308	-21.4693	3.45592e-66	2.36968e-61	-1.06192
rs2303209	2850963_5_96886481	ENSG00000164308	-21.4693	3.45592e-66	2.36968e-61	-1.06192
rs13189819	2850964_5_96886923	ENSG00000164308	-21.4693	3.45592e-66	2.36968e-61	-1.06192
rs12655858	2850968_5_96887341	ENSG00000164308	-21.4693	3.45592e-66	2.36968e-61	-1.06192
rs12654015	2850969_5_96887396	ENSG00000164308	-21.4693	3.45592e-66	2.36968e-61	-1.06192
rs7721944	2850971_5_96887598	ENSG00000164308	-21.4693	3.45592e-66	2.36968e-61	-1.06192
rs4869311	2850972_5_96887776	ENSG00000164308	-21.4693	3.45592e-66	2.36968e-61	-1.06192
rs4869312	2850974_5_96888056	ENSG00000164308	-21.4693	3.45592e-66	2.36968e-61	-1.06192
rs1559354	2850979_5_96888417	ENSG00000164308	-21.4693	3.45592e-66	2.36968e-61	-1.06192
rs6868302	2850980_5_96888472	ENSG00000164308	-21.4693	3.45592e-66	2.36968e-61	-1.06192
rs2278018	2850982_5_96888875	ENSG00000164308	-21.4693	3.45592e-66	2.36968e-61	-1.06192
rs2278019	2850985_5_96889548	ENSG00000164308	-21.4693	3.45592e-66	2.36968e-61	-1.06192
rs10434708	2850986_5_96889818	ENSG00000164308	-21.4693	3.45592e-66	2.36968e-61	-1.06192
rs10434709	2850987_5_96890070	ENSG00000164308	-21.4693	3.45592e-66	2.36968e-61	-1.06192
rs1974871	2850991_5_96890831	ENSG00000164308	-21.4693	3.45592e-66	2.36968e-61	-1.06192
rs3734015	2851010_5_96892724	ENSG00000164308	-21.4693	3.45592e-66	2.36968e-61	-1.06192
rs12516666	2851011_5_96893078	ENSG00000164308	-21.4693	3.45592e-66	2.36968e-61	-1.06192
rs3828789	3246154_6_32667977	ENSG00000179344	-21.4589	3.80812e-66	2.60918e-61	-1.02776
rs9274718	3246304_6_32669692	ENSG00000232629	21.4576	3.85465e-66	2.635e-61	0.988354
rs9274719	3246305_6_32669693	ENSG00000232629	21.4576	3.85465e-66	2.635e-61	0.988354
rs9274720	3246309_6_32669702	ENSG00000232629	21.4576	3.85465e-66	2.635e-61	0.988354
rs9273069	3245340_6_32644456	ENSG00000179344	-21.4473	4.24514e-66	2.89972e-61	-0.984691
rs112391576	3245540_6_32656883	ENSG00000232629	21.4471	4.25463e-66	2.90177e-61	0.95252
rs78129972	3245541_6_32656896	ENSG00000232629	21.4471	4.25463e-66	2.90177e-61	0.95252
rs6920547	3284243_6_42957217	ENSG00000124587	21.4409	4.50921e-66	3.07071e-61	1.07499
rs6940837	3284244_6_42957231	ENSG00000124587	21.4409	4.50921e-66	3.07071e-61	1.07499
rs9272463	3245120_6_32637869	ENSG00000237541	21.4398	4.55599e-66	3.10021e-61	1.00657
rs9273143	3245365_6_32645122	ENSG00000232629	21.4368	4.68486e-66	3.18548e-61	0.954182
rs17843582	3245433_6_32647874	ENSG00000179344	-21.436	4.71831e-66	3.20335e-61	-1.01361
rs17843583	3245434_6_32647875	ENSG00000179344	-21.436	4.71831e-66	3.20335e-61	-1.01361
rs9274707	3246278_6_32669489	ENSG00000237541	21.4342	4.79919e-66	3.25332e-61	0.972886
rs9274708	3246279_6_32669490	ENSG00000237541	21.4342	4.79919e-66	3.25332e-61	0.972886
rs2247650	2851015_5_96894046	ENSG00000164308	-21.4339	4.81481e-66	3.26143e-61	-1.05896
rs17612781	3245460_6_32652534	ENSG00000179344	-21.4305	4.97114e-66	3.36478e-61	-1.02717
rs28749112	3220357_6_29937603	ENSG00000230795	21.4184	5.56664e-66	3.765e-61	0.981181
rs3094678	3220285_6_29935627	ENSG00000230795	21.4176	5.60692e-66	3.78937e-61	0.992613
rs4713267	3221261_6_29955339	ENSG00000230795	21.4125	5.88194e-66	3.97224e-61	1.02568
rs6504675	7497624_17_50556996	ENSG00000006282	-21.4114	5.94298e-66	4.01044e-61	-1.11032
rs28749113	3220359_6_29937674	ENSG00000230795	21.4052	6.30297e-66	4.24695e-61	0.982666
rs28749114	3220360_6_29937675	ENSG00000230795	21.4052	6.30297e-66	4.24695e-61	0.982666
rs60248638	1499940_3_41842200	ENSG00000168038	21.4034	6.40727e-66	4.31398e-61	1.37918
rs9273009	3245272_6_32643802	ENSG00000237541	21.4033	6.41449e-66	4.31559e-61	1.05658
rs11772694	3939018_7_76565703	ENSG00000205485	21.398	6.74423e-66	4.51366e-61	1.1793
rs145678626	3939020_7_76566537	ENSG00000205485	21.398	6.74423e-66	4.51366e-61	1.1793
rs72603801	3939027_7_76576574	ENSG00000205485	21.398	6.74423e-66	4.51366e-61	1.1793
rs17718122	3939030_7_76580142	ENSG00000205485	21.398	6.74423e-66	4.51366e-61	1.1793
rs75292946	3939050_7_76594881	ENSG00000205485	21.398	6.74423e-66	4.51366e-61	1.1793
rs28643416	3939071_7_76618959	ENSG00000205485	21.398	6.74423e-66	4.51366e-61	1.1793
rs2006268	3939100_7_76626681	ENSG00000205485	21.398	6.74423e-66	4.51366e-61	1.1793
rs9274715	3246297_6_32669614	ENSG00000237541	21.3948	6.95007e-66	4.64794e-61	0.972102
rs6957254	3685174_7_1129495	ENSG00000229043	-21.3937	7.02199e-66	4.69253e-61	-1.18619
rs9273027	3245298_6_32644006	ENSG00000232629	21.3915	7.16447e-66	4.78417e-61	0.944722
rs2517772	3220015_6_29926428	ENSG00000230795	21.3895	7.29798e-66	4.86605e-61	0.980603
rs2074487	3220017_6_29926449	ENSG00000230795	21.3895	7.29798e-66	4.86605e-61	0.980603
rs2975010	3220149_6_29930331	ENSG00000230795	21.3825	7.79694e-66	5.19487e-61	0.980461
rs9274258	3245929_6_32663671	ENSG00000223534	-21.3822	7.81667e-66	5.20414e-61	-1.01009
rs28366311	3242636_6_32593360	ENSG00000237541	21.3801	7.97427e-66	5.30512e-61	1.06134
rs3129766	3244393_6_32626664	ENSG00000237541	21.3775	8.17048e-66	5.43161e-61	1.05937
rs35372060	3242252_6_32479890	ENSG00000237541	21.374	8.44199e-66	5.60793e-61	1.07887
rs28868299	3284219_6_42953483	ENSG00000124587	21.3704	8.73697e-66	5.79527e-61	1.0835
rs58497441	3284222_6_42953823	ENSG00000124587	21.3704	8.73697e-66	5.79527e-61	1.0835
rs112580141	3220371_6_29937933	ENSG00000230795	21.3678	8.95364e-66	5.93459e-61	0.975736
rs9471987	3284308_6_42976402	ENSG00000124587	21.3632	9.34205e-66	6.18745e-61	1.07582
rs9391782	3241968_6_32468463	ENSG00000237541	21.3603	9.60449e-66	6.35185e-61	1.03519
rs9405036	3241969_6_32468473	ENSG00000237541	21.3603	9.60449e-66	6.35185e-61	1.03519
rs9273407	3245646_6_32659434	ENSG00000232629	21.3574	9.86641e-66	6.52025e-61	0.955787
rs2037214	4328724_8_33478688	ENSG00000172728	-21.3556	1.00365e-65	6.62778e-61	-1.11786
rs28749099	3220264_6_29935122	ENSG00000230795	21.3516	1.04231e-65	6.87799e-61	0.984878
rs1559355	2850992_5_96890991	ENSG00000164308	-21.3427	1.13276e-65	7.45834e-61	-1.05326
rs1559356	2850993_5_96891025	ENSG00000164308	-21.3427	1.13276e-65	7.45834e-61	-1.05326
rs1559357	2850994_5_96891026	ENSG00000164308	-21.3427	1.13276e-65	7.45834e-61	-1.05326
rs3828798	3246168_6_32668261	ENSG00000179344	-21.3342	1.22643e-65	8.06911e-61	-1.03227
rs56197090	2851007_5_96891882	ENSG00000164308	-21.3213	1.38386e-65	9.09822e-61	-1.0613
rs12140754	534046_1_212918316	ENSG00000198468	21.3104	1.53334e-65	1.00736e-60	1.04403
rs2676403	4328764_8_33490482	ENSG00000172728	-21.305	1.61279e-65	1.05106e-60	-1.11481
rs2732275	4328765_8_33490586	ENSG00000172728	-21.305	1.61279e-65	1.05106e-60	-1.11481
rs2468547	4328783_8_33497769	ENSG00000172728	-21.305	1.61279e-65	1.05106e-60	-1.11481
rs2676421	4328801_8_33504221	ENSG00000172728	-21.305	1.61279e-65	1.05106e-60	-1.11481
rs2676424	4328806_8_33504882	ENSG00000172728	-21.305	1.61279e-65	1.05106e-60	-1.11481
rs12682046	4328808_8_33506075	ENSG00000172728	-21.305	1.61279e-65	1.05106e-60	-1.11481
rs10954915	4328814_8_33506637	ENSG00000172728	-21.305	1.61279e-65	1.05106e-60	-1.11481
rs2732294	4328815_8_33506715	ENSG00000172728	-21.305	1.61279e-65	1.05106e-60	-1.11481
rs2304748	4328833_8_33512426	ENSG00000172728	-21.305	1.61279e-65	1.05106e-60	-1.11481
rs2732288	4328837_8_33513239	ENSG00000172728	-21.305	1.61279e-65	1.05106e-60	-1.11481
rs2581897	4328846_8_33513628	ENSG00000172728	-21.305	1.61279e-65	1.05106e-60	-1.11481
rs6946684	3685339_7_1160154	ENSG00000229043	-21.301	1.6752e-65	1.09093e-60	-1.14593
rs3828790	3246155_6_32668032	ENSG00000179344	-21.2969	1.74098e-65	1.13212e-60	-1.03705
rs3828791	3246156_6_32668036	ENSG00000179344	-21.2969	1.74098e-65	1.13212e-60	-1.03705
rs9273042	3245312_6_32644187	ENSG00000237541	21.2936	1.79512e-65	1.16563e-60	1.05351
rs9273044	3245314_6_32644194	ENSG00000237541	21.2936	1.79512e-65	1.16563e-60	1.05351
rs7799552	3685449_7_1168818	ENSG00000229043	-21.2833	1.97863e-65	1.28107e-60	-1.15091
rs6463504	3685451_7_1168962	ENSG00000229043	-21.2833	1.97863e-65	1.28107e-60	-1.15091
rs7795377	3685453_7_1169010	ENSG00000229043	-21.2833	1.97863e-65	1.28107e-60	-1.15091
rs6463505	3685454_7_1169074	ENSG00000229043	-21.2833	1.97863e-65	1.28107e-60	-1.15091
rs9274607	3246153_6_32667936	ENSG00000179344	-21.2827	1.98951e-65	1.28673e-60	-1.01376
rs72814488	7244971_16_56464581	ENSG00000125124	-21.2826	1.99024e-65	1.28673e-60	-1.3083
rs11586314	534016_1_212913462	ENSG00000198468	21.277	2.09879e-65	1.35592e-60	1.04074
rs7806991	3931978_7_72735953	ENSG00000277149	-21.2756	2.12628e-65	1.3727e-60	-1.33773
rs28366265	3242532_6_32591931	ENSG00000237541	21.2753	2.13279e-65	1.3759e-60	1.06245
rs6968988	3685176_7_1129983	ENSG00000229043	-21.2698	2.24566e-65	1.44559e-60	-1.18132
rs28671326	3685209_7_1135337	ENSG00000229043	-21.2698	2.24566e-65	1.44559e-60	-1.18132
rs7805362	3685248_7_1143361	ENSG00000229043	-21.2698	2.24566e-65	1.44559e-60	-1.18132
rs79113395	3243_1_1659060	ENSG00000215790	21.2676	2.29278e-65	1.47486e-60	1.25717
rs9273065	3245336_6_32644428	ENSG00000232629	21.2665	2.31598e-65	1.48765e-60	0.96361
rs9273066	3245337_6_32644431	ENSG00000232629	21.2665	2.31598e-65	1.48765e-60	0.96361
rs9274693	3246253_6_32669195	ENSG00000237541	21.2655	2.33841e-65	1.50097e-60	0.977897
rs28749106	3220314_6_29936425	ENSG00000230795	21.2623	2.4086e-65	1.54492e-60	0.978037
rs9273524	3245737_6_32660818	ENSG00000232629	21.2584	2.49848e-65	1.60142e-60	0.941571
rs17612604	3245429_6_32647820	ENSG00000179344	-21.2544	2.59414e-65	1.66154e-60	-0.998841
rs9273056	3245329_6_32644320	ENSG00000179344	-21.2469	2.7831e-65	1.78129e-60	-1.03234
rs3805946	3284353_6_42988011	ENSG00000124587	21.2459	2.80978e-65	1.79708e-60	1.09585
rs17612858	3245472_6_32652845	ENSG00000179344	-21.2413	2.93403e-65	1.87521e-60	-1.03058
rs9273059	3245332_6_32644334	ENSG00000237541	21.2394	2.98516e-65	1.90652e-60	1.06295
rs72634824	3263_1_1668721	ENSG00000215790	21.2336	3.15241e-65	2.01191e-60	1.2663
rs2949191	3685388_7_1164253	ENSG00000229043	-21.2312	3.2243e-65	2.05485e-60	-1.14763
rs2949190	3685389_7_1164268	ENSG00000229043	-21.2312	3.2243e-65	2.05485e-60	-1.14763
rs28749097	3220259_6_29935067	ENSG00000230795	21.2309	3.23589e-65	2.06077e-60	0.979143
rs2960829	3685349_7_1160932	ENSG00000229043	-21.2154	3.74127e-65	2.34258e-60	-1.15291
rs2949205	3685351_7_1161121	ENSG00000229043	-21.2154	3.74127e-65	2.34258e-60	-1.15291
rs2949203	3685355_7_1161572	ENSG00000229043	-21.2154	3.74127e-65	2.34258e-60	-1.15291
rs2949202	3685356_7_1161630	ENSG00000229043	-21.2154	3.74127e-65	2.34258e-60	-1.15291
rs2949201	3685357_7_1161671	ENSG00000229043	-21.2154	3.74127e-65	2.34258e-60	-1.15291
rs2949200	3685358_7_1161709	ENSG00000229043	-21.2154	3.74127e-65	2.34258e-60	-1.15291
rs6463500	3685364_7_1161993	ENSG00000229043	-21.2154	3.74127e-65	2.34258e-60	-1.15291
rs6972326	3685365_7_1162100	ENSG00000229043	-21.2154	3.74127e-65	2.34258e-60	-1.15291
rs2949199	3685367_7_1162207	ENSG00000229043	-21.2154	3.74127e-65	2.34258e-60	-1.15291
rs2960832	3685368_7_1162498	ENSG00000229043	-21.2154	3.74127e-65	2.34258e-60	-1.15291
rs2960833	3685373_7_1163057	ENSG00000229043	-21.2154	3.74127e-65	2.34258e-60	-1.15291
rs13308948	3685384_7_1164080	ENSG00000229043	-21.2154	3.74127e-65	2.34258e-60	-1.15291
rs13307734	3685385_7_1164109	ENSG00000229043	-21.2154	3.74127e-65	2.34258e-60	-1.15291
rs2949193	3685386_7_1164165	ENSG00000229043	-21.2154	3.74127e-65	2.34258e-60	-1.15291
rs2960838	3685393_7_1164589	ENSG00000229043	-21.2154	3.74127e-65	2.34258e-60	-1.15291
rs2949189	3685394_7_1164590	ENSG00000229043	-21.2154	3.74127e-65	2.34258e-60	-1.15291
rs2960839	3685395_7_1164659	ENSG00000229043	-21.2154	3.74127e-65	2.34258e-60	-1.15291
rs12702436	3685396_7_1164718	ENSG00000229043	-21.2154	3.74127e-65	2.34258e-60	-1.15291
rs12702437	3685397_7_1164732	ENSG00000229043	-21.2154	3.74127e-65	2.34258e-60	-1.15291
rs12702438	3685398_7_1164806	ENSG00000229043	-21.2154	3.74127e-65	2.34258e-60	-1.15291
rs2960840	3685401_7_1165064	ENSG00000229043	-21.2154	3.74127e-65	2.34258e-60	-1.15291
rs2960841	3685403_7_1165258	ENSG00000229043	-21.2154	3.74127e-65	2.34258e-60	-1.15291
rs2949188	3685404_7_1165290	ENSG00000229043	-21.2154	3.74127e-65	2.34258e-60	-1.15291
rs2949187	3685405_7_1165296	ENSG00000229043	-21.2154	3.74127e-65	2.34258e-60	-1.15291
rs13214629	3219997_6_29925783	ENSG00000230795	21.2137	3.80065e-65	2.37809e-60	0.972635
rs9471986	3284307_6_42976389	ENSG00000124587	21.2098	3.9423e-65	2.465e-60	1.07614
rs2960856	3685432_7_1167002	ENSG00000229043	-21.2097	3.94679e-65	2.46608e-60	-1.14916
rs9274759	3246364_6_32670538	ENSG00000237541	21.2086	3.98679e-65	2.48933e-60	0.938816
rs2949194	3685379_7_1163398	ENSG00000229043	-21.1952	4.52213e-65	2.82163e-60	-1.14677
rs2949186	3685407_7_1165510	ENSG00000229043	-21.1933	4.60498e-65	2.826e-60	-1.15443
rs2960842	3685409_7_1165530	ENSG00000229043	-21.1933	4.60498e-65	2.826e-60	-1.15443
rs2960843	3685410_7_1165574	ENSG00000229043	-21.1933	4.60498e-65	2.826e-60	-1.15443
rs2960844	3685411_7_1165646	ENSG00000229043	-21.1933	4.60498e-65	2.826e-60	-1.15443
rs2960845	3685412_7_1165702	ENSG00000229043	-21.1933	4.60498e-65	2.826e-60	-1.15443
rs12702440	3685414_7_1165847	ENSG00000229043	-21.1933	4.60498e-65	2.826e-60	-1.15443
rs13311530	3685415_7_1165942	ENSG00000229043	-21.1933	4.60498e-65	2.826e-60	-1.15443
rs12702441	3685416_7_1166030	ENSG00000229043	-21.1933	4.60498e-65	2.826e-60	-1.15443
rs12702442	3685417_7_1166129	ENSG00000229043	-21.1933	4.60498e-65	2.826e-60	-1.15443
rs12702448	3685423_7_1166339	ENSG00000229043	-21.1933	4.60498e-65	2.826e-60	-1.15443
rs6463502	3685429_7_1166948	ENSG00000229043	-21.1933	4.60498e-65	2.826e-60	-1.15443
rs7799900	3685433_7_1167063	ENSG00000229043	-21.1933	4.60498e-65	2.826e-60	-1.15443
rs7800060	3685434_7_1167150	ENSG00000229043	-21.1933	4.60498e-65	2.826e-60	-1.15443
rs2960855	3685435_7_1167623	ENSG00000229043	-21.1933	4.60498e-65	2.826e-60	-1.15443
rs2960854	3685439_7_1167768	ENSG00000229043	-21.1933	4.60498e-65	2.826e-60	-1.15443
rs2960853	3685440_7_1167802	ENSG00000229043	-21.1933	4.60498e-65	2.826e-60	-1.15443
rs10254002	3685443_7_1168301	ENSG00000229043	-21.1933	4.60498e-65	2.826e-60	-1.15443
rs7809667	3685448_7_1168804	ENSG00000229043	-21.1933	4.60498e-65	2.826e-60	-1.15443
rs6967431	3685455_7_1169246	ENSG00000229043	-21.1933	4.60498e-65	2.826e-60	-1.15443
rs2949179	3685468_7_1170249	ENSG00000229043	-21.1933	4.60498e-65	2.826e-60	-1.15443
rs2949178	3685471_7_1170289	ENSG00000229043	-21.1933	4.60498e-65	2.826e-60	-1.15443
rs7798572	3685482_7_1171119	ENSG00000229043	-21.1933	4.60498e-65	2.826e-60	-1.15443
rs7784647	3685486_7_1171351	ENSG00000229043	-21.1933	4.60498e-65	2.826e-60	-1.15443
rs7810448	3685487_7_1171376	ENSG00000229043	-21.1933	4.60498e-65	2.826e-60	-1.15443
rs2581899	4328848_8_33513681	ENSG00000172728	-21.19	4.75012e-65	2.8616e-60	-1.12253
rs111877184	1499621_3_41775181	ENSG00000168038	21.1878	4.84646e-65	2.8616e-60	1.37613
rs118001891	3808586_7_32728864	ENSG00000229358	21.1858	4.93981e-65	2.8616e-60	1.37549
rs4000157	3808590_7_32730090	ENSG00000229358	21.1858	4.93981e-65	2.8616e-60	1.37549
rs34341339	3808595_7_32731876	ENSG00000229358	21.1858	4.93981e-65	2.8616e-60	1.37549
rs12667213	3808596_7_32732378	ENSG00000229358	21.1858	4.93981e-65	2.8616e-60	1.37549
rs2540411	3808600_7_32733970	ENSG00000229358	21.1858	4.93981e-65	2.8616e-60	1.37549
rs11971366	3808621_7_32739496	ENSG00000229358	21.1858	4.93981e-65	2.8616e-60	1.37549
rs57908821	3808624_7_32740763	ENSG00000229358	21.1858	4.93981e-65	2.8616e-60	1.37549
rs61014195	3808627_7_32740859	ENSG00000229358	21.1858	4.93981e-65	2.8616e-60	1.37549
rs4000153	3808628_7_32742168	ENSG00000229358	21.1858	4.93981e-65	2.8616e-60	1.37549
rs56244720	3808631_7_32743566	ENSG00000229358	21.1858	4.93981e-65	2.8616e-60	1.37549
rs56218467	3808634_7_32743771	ENSG00000229358	21.1858	4.93981e-65	2.8616e-60	1.37549
rs61042657	3808637_7_32744594	ENSG00000229358	21.1858	4.93981e-65	2.8616e-60	1.37549
rs4723197	3808644_7_32747788	ENSG00000229358	21.1858	4.93981e-65	2.8616e-60	1.37549
rs12666839	3808649_7_32749451	ENSG00000229358	21.1858	4.93981e-65	2.8616e-60	1.37549
rs4723199	3808650_7_32749874	ENSG00000229358	21.1858	4.93981e-65	2.8616e-60	1.37549
rs13230694	3808653_7_32750591	ENSG00000229358	21.1858	4.93981e-65	2.8616e-60	1.37549
rs13230609	3808654_7_32750618	ENSG00000229358	21.1858	4.93981e-65	2.8616e-60	1.37549
rs36119403	3808659_7_32753321	ENSG00000229358	21.1858	4.93981e-65	2.8616e-60	1.37549
rs11977050	3808668_7_32754051	ENSG00000229358	21.1858	4.93981e-65	2.8616e-60	1.37549
rs192911834	3808673_7_32754223	ENSG00000229358	21.1858	4.93981e-65	2.8616e-60	1.37549
rs12670008	3808675_7_32754647	ENSG00000229358	21.1858	4.93981e-65	2.8616e-60	1.37549
rs58763005	3808677_7_32755119	ENSG00000229358	21.1858	4.93981e-65	2.8616e-60	1.37549
rs61472961	3808680_7_32755541	ENSG00000229358	21.1858	4.93981e-65	2.8616e-60	1.37549
rs12673277	3808682_7_32756006	ENSG00000229358	21.1858	4.93981e-65	2.8616e-60	1.37549
rs71532529	3808684_7_32756805	ENSG00000229358	21.1858	4.93981e-65	2.8616e-60	1.37549
rs12669162	3808695_7_32758309	ENSG00000229358	21.1858	4.93981e-65	2.8616e-60	1.37549
rs12701245	3808698_7_32758897	ENSG00000229358	21.1858	4.93981e-65	2.8616e-60	1.37549
rs13221082	3808702_7_32759926	ENSG00000229358	21.1858	4.93981e-65	2.8616e-60	1.37549
rs1964488	3808704_7_32760325	ENSG00000229358	21.1858	4.93981e-65	2.8616e-60	1.37549
rs13228599	3808708_7_32762026	ENSG00000229358	21.1858	4.93981e-65	2.8616e-60	1.37549
rs59958456	3808717_7_32763504	ENSG00000229358	21.1858	4.93981e-65	2.8616e-60	1.37549
rs4283951	3808719_7_32765338	ENSG00000229358	21.1858	4.93981e-65	2.8616e-60	1.37549
rs4442030	3808720_7_32765632	ENSG00000229358	21.1858	4.93981e-65	2.8616e-60	1.37549
rs4392783	3808721_7_32765713	ENSG00000229358	21.1858	4.93981e-65	2.8616e-60	1.37549
rs73094218	3808722_7_32766744	ENSG00000229358	21.1858	4.93981e-65	2.8616e-60	1.37549
rs2392135	3808724_7_32768136	ENSG00000229358	21.1858	4.93981e-65	2.8616e-60	1.37549
rs2392136	3808725_7_32768406	ENSG00000229358	21.1858	4.93981e-65	2.8616e-60	1.37549
rs11976674	3808727_7_32769410	ENSG00000229358	21.1858	4.93981e-65	2.8616e-60	1.37549
rs59235605	3808735_7_32771682	ENSG00000229358	21.1858	4.93981e-65	2.8616e-60	1.37549
rs73094232	3808737_7_32771793	ENSG00000229358	21.1858	4.93981e-65	2.8616e-60	1.37549
rs12667060	3808742_7_32772484	ENSG00000229358	21.1858	4.93981e-65	2.8616e-60	1.37549
rs12672099	3808744_7_32773807	ENSG00000229358	21.1858	4.93981e-65	2.8616e-60	1.37549
rs6972178	3808748_7_32774846	ENSG00000229358	21.1858	4.93981e-65	2.8616e-60	1.37549
rs4723203	3808750_7_32775896	ENSG00000229358	21.1858	4.93981e-65	2.8616e-60	1.37549
rs60215428	3808757_7_32776533	ENSG00000229358	21.1858	4.93981e-65	2.8616e-60	1.37549
rs4714638	3284208_6_42949279	ENSG00000124587	21.1857	4.94572e-65	2.8616e-60	1.07432
rs2104616	3284216_6_42952231	ENSG00000124587	21.1857	4.94572e-65	2.8616e-60	1.07432
rs9471976	3284217_6_42952811	ENSG00000124587	21.1857	4.94572e-65	2.8616e-60	1.07432
rs12140722	534045_1_212918231	ENSG00000198468	21.1781	5.30933e-65	2.8616e-60	1.0386
rs9273008	3245271_6_32643795	ENSG00000237541	21.1779	5.32158e-65	2.8616e-60	1.05691
rs9311288	1499557_3_41763089	ENSG00000168038	21.1743	5.5015e-65	2.8616e-60	1.37418
rs9854838	1499560_3_41764178	ENSG00000168038	21.1743	5.5015e-65	2.8616e-60	1.37418
rs9865127	1499573_3_41765956	ENSG00000168038	21.1743	5.5015e-65	2.8616e-60	1.37418
rs17062109	1499584_3_41768872	ENSG00000168038	21.1743	5.5015e-65	2.8616e-60	1.37418
rs73071329	1499586_3_41769047	ENSG00000168038	21.1743	5.5015e-65	2.8616e-60	1.37418
rs9832037	1499593_3_41770540	ENSG00000168038	21.1743	5.5015e-65	2.8616e-60	1.37418
rs9837273	1499601_3_41771612	ENSG00000168038	21.1743	5.5015e-65	2.8616e-60	1.37418
rs9817510	1499602_3_41771616	ENSG00000168038	21.1743	5.5015e-65	2.8616e-60	1.37418
rs7631914	1499604_3_41772065	ENSG00000168038	21.1743	5.5015e-65	2.8616e-60	1.37418
rs56205414	1499610_3_41773710	ENSG00000168038	21.1743	5.5015e-65	2.8616e-60	1.37418
rs7631057	1499626_3_41776459	ENSG00000168038	21.1743	5.5015e-65	2.8616e-60	1.37418
rs9857175	1499628_3_41780562	ENSG00000168038	21.1743	5.5015e-65	2.8616e-60	1.37418
rs9875107	1499630_3_41780821	ENSG00000168038	21.1743	5.5015e-65	2.8616e-60	1.37418
rs9842261	1499632_3_41781216	ENSG00000168038	21.1743	5.5015e-65	2.8616e-60	1.37418
rs6803560	1499641_3_41782988	ENSG00000168038	21.1743	5.5015e-65	2.8616e-60	1.37418
rs6803652	1499642_3_41783064	ENSG00000168038	21.1743	5.5015e-65	2.8616e-60	1.37418
rs10212536	1499647_3_41785534	ENSG00000168038	21.1743	5.5015e-65	2.8616e-60	1.37418
rs9840037	1499652_3_41786030	ENSG00000168038	21.1743	5.5015e-65	2.8616e-60	1.37418
rs9834098	1499673_3_41792001	ENSG00000168038	21.1743	5.5015e-65	2.8616e-60	1.37418
rs12185908	1499679_3_41793000	ENSG00000168038	21.1743	5.5015e-65	2.8616e-60	1.37418
rs12186076	1499680_3_41793147	ENSG00000168038	21.1743	5.5015e-65	2.8616e-60	1.37418
rs2371627	1499695_3_41797727	ENSG00000168038	21.1743	5.5015e-65	2.8616e-60	1.37418
rs4621303	1499696_3_41797878	ENSG00000168038	21.1743	5.5015e-65	2.8616e-60	1.37418
rs6776724	1499705_3_41799778	ENSG00000168038	21.1743	5.5015e-65	2.8616e-60	1.37418
rs6599178	1499709_3_41800637	ENSG00000168038	21.1743	5.5015e-65	2.8616e-60	1.37418
rs7626217	1499712_3_41800923	ENSG00000168038	21.1743	5.5015e-65	2.8616e-60	1.37418
rs139635297	1499730_3_41804062	ENSG00000168038	21.1743	5.5015e-65	2.8616e-60	1.37418
rs77537349	1499733_3_41804650	ENSG00000168038	21.1743	5.5015e-65	2.8616e-60	1.37418
rs7647561	1499742_3_41807135	ENSG00000168038	21.1743	5.5015e-65	2.8616e-60	1.37418
rs7648357	1499746_3_41808178	ENSG00000168038	21.1743	5.5015e-65	2.8616e-60	1.37418
rs6796210	1499758_3_41810226	ENSG00000168038	21.1743	5.5015e-65	2.8616e-60	1.37418
rs73077367	1499759_3_41810467	ENSG00000168038	21.1743	5.5015e-65	2.8616e-60	1.37418
rs6599179	1499772_3_41813792	ENSG00000168038	21.1743	5.5015e-65	2.8616e-60	1.37418
rs7648578	1499776_3_41817239	ENSG00000168038	21.1743	5.5015e-65	2.8616e-60	1.37418
rs9856088	1499779_3_41818990	ENSG00000168038	21.1743	5.5015e-65	2.8616e-60	1.37418
rs9855965	1499780_3_41819016	ENSG00000168038	21.1743	5.5015e-65	2.8616e-60	1.37418
rs9818169	1499782_3_41819107	ENSG00000168038	21.1743	5.5015e-65	2.8616e-60	1.37418
rs202169543	1499783_3_41819522	ENSG00000168038	21.1743	5.5015e-65	2.8616e-60	1.37418
rs17063584	1499784_3_41819971	ENSG00000168038	21.1743	5.5015e-65	2.8616e-60	1.37418
rs17063599	1499785_3_41820184	ENSG00000168038	21.1743	5.5015e-65	2.8616e-60	1.37418
rs12639255	1499786_3_41820246	ENSG00000168038	21.1743	5.5015e-65	2.8616e-60	1.37418
rs6783001	1499788_3_41820740	ENSG00000168038	21.1743	5.5015e-65	2.8616e-60	1.37418
rs6795797	1499789_3_41820758	ENSG00000168038	21.1743	5.5015e-65	2.8616e-60	1.37418
rs1564716	1499791_3_41821121	ENSG00000168038	21.1743	5.5015e-65	2.8616e-60	1.37418
rs2128834	1499792_3_41821153	ENSG00000168038	21.1743	5.5015e-65	2.8616e-60	1.37418
rs2128835	1499793_3_41821381	ENSG00000168038	21.1743	5.5015e-65	2.8616e-60	1.37418
rs17063649	1499794_3_41821914	ENSG00000168038	21.1743	5.5015e-65	2.8616e-60	1.37418
rs28733681	1499795_3_41821952	ENSG00000168038	21.1743	5.5015e-65	2.8616e-60	1.37418
rs17063653	1499797_3_41822325	ENSG00000168038	21.1743	5.5015e-65	2.8616e-60	1.37418
rs73079321	1499799_3_41822418	ENSG00000168038	21.1743	5.5015e-65	2.8616e-60	1.37418
rs74482513	1499800_3_41822605	ENSG00000168038	21.1743	5.5015e-65	2.8616e-60	1.37418
rs112059754	1499801_3_41822633	ENSG00000168038	21.1743	5.5015e-65	2.8616e-60	1.37418
rs139008295	1499802_3_41822790	ENSG00000168038	21.1743	5.5015e-65	2.8616e-60	1.37418
rs142638294	1499803_3_41822815	ENSG00000168038	21.1743	5.5015e-65	2.8616e-60	1.37418
rs111465678	1499804_3_41822913	ENSG00000168038	21.1743	5.5015e-65	2.8616e-60	1.37418
rs73079324	1499805_3_41823072	ENSG00000168038	21.1743	5.5015e-65	2.8616e-60	1.37418
rs73079325	1499806_3_41823073	ENSG00000168038	21.1743	5.5015e-65	2.8616e-60	1.37418
rs73830511	1499807_3_41823151	ENSG00000168038	21.1743	5.5015e-65	2.8616e-60	1.37418
rs73079327	1499808_3_41823205	ENSG00000168038	21.1743	5.5015e-65	2.8616e-60	1.37418
rs6790732	1499809_3_41823380	ENSG00000168038	21.1743	5.5015e-65	2.8616e-60	1.37418
rs6768128	1499810_3_41823588	ENSG00000168038	21.1743	5.5015e-65	2.8616e-60	1.37418
rs6793520	1499811_3_41823797	ENSG00000168038	21.1743	5.5015e-65	2.8616e-60	1.37418
rs6768438	1499812_3_41823863	ENSG00000168038	21.1743	5.5015e-65	2.8616e-60	1.37418
rs6805880	1499814_3_41823905	ENSG00000168038	21.1743	5.5015e-65	2.8616e-60	1.37418
rs6768542	1499816_3_41823982	ENSG00000168038	21.1743	5.5015e-65	2.8616e-60	1.37418
rs6768563	1499818_3_41824049	ENSG00000168038	21.1743	5.5015e-65	2.8616e-60	1.37418
rs138206728	1499819_3_41824085	ENSG00000168038	21.1743	5.5015e-65	2.8616e-60	1.37418
rs7649989	1499825_3_41824351	ENSG00000168038	21.1743	5.5015e-65	2.8616e-60	1.37418
rs111574393	1499826_3_41824507	ENSG00000168038	21.1743	5.5015e-65	2.8616e-60	1.37418
rs111369575	1499827_3_41824525	ENSG00000168038	21.1743	5.5015e-65	2.8616e-60	1.37418
rs111961919	1499828_3_41824553	ENSG00000168038	21.1743	5.5015e-65	2.8616e-60	1.37418
rs7652541	1499829_3_41824601	ENSG00000168038	21.1743	5.5015e-65	2.8616e-60	1.37418
rs112809173	1499830_3_41824606	ENSG00000168038	21.1743	5.5015e-65	2.8616e-60	1.37418
rs59553563	1499836_3_41825107	ENSG00000168038	21.1743	5.5015e-65	2.8616e-60	1.37418
rs59849553	1499837_3_41825294	ENSG00000168038	21.1743	5.5015e-65	2.8616e-60	1.37418
rs56776628	1499838_3_41825364	ENSG00000168038	21.1743	5.5015e-65	2.8616e-60	1.37418
rs3005543	1499840_3_41825954	ENSG00000168038	21.1743	5.5015e-65	2.8616e-60	1.37418
rs111836980	1499845_3_41826244	ENSG00000168038	21.1743	5.5015e-65	2.8616e-60	1.37418
rs7432737	1499846_3_41826367	ENSG00000168038	21.1743	5.5015e-65	2.8616e-60	1.37418
rs182702766	1499876_3_41829479	ENSG00000168038	21.1743	5.5015e-65	2.8616e-60	1.37418
rs141948713	1499878_3_41829713	ENSG00000168038	21.1743	5.5015e-65	2.8616e-60	1.37418
rs28642910	1499880_3_41829899	ENSG00000168038	21.1743	5.5015e-65	2.8616e-60	1.37418
rs9831404	1499883_3_41830333	ENSG00000168038	21.1743	5.5015e-65	2.8616e-60	1.37418
rs6803198	1499893_3_41832286	ENSG00000168038	21.1743	5.5015e-65	2.8616e-60	1.37418
rs7616844	1499895_3_41832851	ENSG00000168038	21.1743	5.5015e-65	2.8616e-60	1.37418
rs9810804	1499897_3_41833438	ENSG00000168038	21.1743	5.5015e-65	2.8616e-60	1.37418
rs9869207	1499910_3_41837169	ENSG00000168038	21.1743	5.5015e-65	2.8616e-60	1.37418
rs7624372	1499914_3_41839615	ENSG00000168038	21.1743	5.5015e-65	2.8616e-60	1.37418
rs7622259	1499915_3_41839859	ENSG00000168038	21.1743	5.5015e-65	2.8616e-60	1.37418
rs9830064	1499917_3_41840309	ENSG00000168038	21.1743	5.5015e-65	2.8616e-60	1.37418
rs114960066	1499921_3_41840831	ENSG00000168038	21.1743	5.5015e-65	2.8616e-60	1.37418
rs146707962	1499922_3_41840865	ENSG00000168038	21.1743	5.5015e-65	2.8616e-60	1.37418
rs114714860	1499934_3_41841413	ENSG00000168038	21.1743	5.5015e-65	2.8616e-60	1.37418
rs113449797	1499935_3_41841527	ENSG00000168038	21.1743	5.5015e-65	2.8616e-60	1.37418
rs112868731	1499938_3_41841863	ENSG00000168038	21.1743	5.5015e-65	2.8616e-60	1.37418
rs55941479	1499939_3_41842009	ENSG00000168038	21.1743	5.5015e-65	2.8616e-60	1.37418
rs7642083	1499944_3_41843407	ENSG00000168038	21.1743	5.5015e-65	2.8616e-60	1.37418
rs9823027	1499950_3_41844163	ENSG00000168038	21.1743	5.5015e-65	2.8616e-60	1.37418
rs9840532	1499951_3_41844205	ENSG00000168038	21.1743	5.5015e-65	2.8616e-60	1.37418
rs11928580	1499953_3_41844230	ENSG00000168038	21.1743	5.5015e-65	2.8616e-60	1.37418
rs11917248	1499954_3_41844231	ENSG00000168038	21.1743	5.5015e-65	2.8616e-60	1.37418
rs6797165	1499957_3_41846285	ENSG00000168038	21.1743	5.5015e-65	2.8616e-60	1.37418
rs9820192	1499960_3_41847789	ENSG00000168038	21.1743	5.5015e-65	2.8616e-60	1.37418
rs6791806	1499963_3_41848503	ENSG00000168038	21.1743	5.5015e-65	2.8616e-60	1.37418
rs17064124	1499965_3_41849311	ENSG00000168038	21.1743	5.5015e-65	2.8616e-60	1.37418
rs12107693	1499970_3_41850964	ENSG00000168038	21.1743	5.5015e-65	2.8616e-60	1.37418
rs12107296	1499971_3_41851011	ENSG00000168038	21.1743	5.5015e-65	2.8616e-60	1.37418
rs9883369	1499977_3_41852279	ENSG00000168038	21.1743	5.5015e-65	2.8616e-60	1.37418
rs6802340	1499978_3_41852542	ENSG00000168038	21.1743	5.5015e-65	2.8616e-60	1.37418
rs1016669	1499980_3_41852948	ENSG00000168038	21.1743	5.5015e-65	2.8616e-60	1.37418
rs9865780	1499985_3_41854310	ENSG00000168038	21.1743	5.5015e-65	2.8616e-60	1.37418
rs9828398	1499986_3_41854401	ENSG00000168038	21.1743	5.5015e-65	2.8616e-60	1.37418
rs9866092	1499987_3_41854475	ENSG00000168038	21.1743	5.5015e-65	2.8616e-60	1.37418
rs6763829	1499989_3_41855554	ENSG00000168038	21.1743	5.5015e-65	2.8616e-60	1.37418
rs2888133	1499993_3_41856562	ENSG00000168038	21.1743	5.5015e-65	2.8616e-60	1.37418
rs2625667	1500003_3_41859459	ENSG00000168038	21.1743	5.5015e-65	2.8616e-60	1.37418
rs1717028	1500007_3_41861472	ENSG00000168038	21.1743	5.5015e-65	2.8616e-60	1.37418
rs1716674	1500008_3_41861480	ENSG00000168038	21.1743	5.5015e-65	2.8616e-60	1.37418
rs1716676	1500009_3_41861716	ENSG00000168038	21.1743	5.5015e-65	2.8616e-60	1.37418
rs1607908	1500015_3_41863704	ENSG00000168038	21.1743	5.5015e-65	2.8616e-60	1.37418
rs1716679	1500017_3_41863847	ENSG00000168038	21.1743	5.5015e-65	2.8616e-60	1.37418
rs1717031	1500018_3_41864299	ENSG00000168038	21.1743	5.5015e-65	2.8616e-60	1.37418
rs2625668	1500019_3_41864438	ENSG00000168038	21.1743	5.5015e-65	2.8616e-60	1.37418
rs1613759	1500020_3_41864691	ENSG00000168038	21.1743	5.5015e-65	2.8616e-60	1.37418
rs1615543	1500022_3_41864912	ENSG00000168038	21.1743	5.5015e-65	2.8616e-60	1.37418
rs1716668	1500026_3_41866358	ENSG00000168038	21.1743	5.5015e-65	2.8616e-60	1.37418
rs1716669	1500032_3_41867189	ENSG00000168038	21.1743	5.5015e-65	2.8616e-60	1.37418
rs1717033	1500036_3_41868724	ENSG00000168038	21.1743	5.5015e-65	2.8616e-60	1.37418
rs1717018	1500045_3_41872125	ENSG00000168038	21.1743	5.5015e-65	2.8616e-60	1.37418
rs1617271	1500046_3_41872508	ENSG00000168038	21.1743	5.5015e-65	2.8616e-60	1.37418
rs1619558	1500047_3_41872721	ENSG00000168038	21.1743	5.5015e-65	2.8616e-60	1.37418
rs2683696	1500052_3_41873406	ENSG00000168038	21.1743	5.5015e-65	2.8616e-60	1.37418
rs2683695	1500053_3_41873436	ENSG00000168038	21.1743	5.5015e-65	2.8616e-60	1.37418
rs1717017	1500056_3_41874124	ENSG00000168038	21.1743	5.5015e-65	2.8616e-60	1.37418
rs1717014	1500060_3_41875903	ENSG00000168038	21.1743	5.5015e-65	2.8616e-60	1.37418
rs1716657	1500063_3_41876964	ENSG00000168038	-21.1743	5.5015e-65	2.8616e-60	-1.37418
rs1716655	1500064_3_41877214	ENSG00000168038	-21.1743	5.5015e-65	2.8616e-60	-1.37418
rs9839213	1500065_3_41877500	ENSG00000168038	-21.1743	5.5015e-65	2.8616e-60	-1.37418
rs10865914	1500066_3_41878007	ENSG00000168038	-21.1743	5.5015e-65	2.8616e-60	-1.37418
rs6794477	1500069_3_41878909	ENSG00000168038	-21.1743	5.5015e-65	2.8616e-60	-1.37418
rs1716641	1500075_3_41880189	ENSG00000168038	-21.1743	5.5015e-65	2.8616e-60	-1.37418
rs1716690	1500079_3_41880610	ENSG00000168038	-21.1743	5.5015e-65	2.8616e-60	-1.37418
rs1716683	1500082_3_41881582	ENSG00000168038	-21.1743	5.5015e-65	2.8616e-60	-1.37418
rs201662380	1500084_3_41882027	ENSG00000168038	-21.1743	5.5015e-65	2.8616e-60	-1.37418
rs1716996	1500088_3_41882802	ENSG00000168038	-21.1743	5.5015e-65	2.8616e-60	-1.37418
rs1716997	1500089_3_41882841	ENSG00000168038	-21.1743	5.5015e-65	2.8616e-60	-1.37418
rs1716685	1500093_3_41883809	ENSG00000168038	-21.1743	5.5015e-65	2.8616e-60	-1.37418
rs1052501	1500094_3_41883906	ENSG00000168038	-21.1743	5.5015e-65	2.8616e-60	-1.37418
rs1716688	1500099_3_41885054	ENSG00000168038	-21.1743	5.5015e-65	2.8616e-60	-1.37418
rs4973991	1500103_3_41885781	ENSG00000168038	-21.1743	5.5015e-65	2.8616e-60	-1.37418
rs1629460	1500105_3_41885957	ENSG00000168038	-21.1743	5.5015e-65	2.8616e-60	-1.37418
rs1629462	1500106_3_41885960	ENSG00000168038	-21.1743	5.5015e-65	2.8616e-60	-1.37418
rs9838965	1500109_3_41886446	ENSG00000168038	-21.1743	5.5015e-65	2.8616e-60	-1.37418
rs9839399	1500110_3_41886552	ENSG00000168038	-21.1743	5.5015e-65	2.8616e-60	-1.37418
rs9839491	1500111_3_41886809	ENSG00000168038	-21.1743	5.5015e-65	2.8616e-60	-1.37418
rs1716660	1500116_3_41888468	ENSG00000168038	-21.1743	5.5015e-65	2.8616e-60	-1.37418
rs1716999	1500117_3_41888549	ENSG00000168038	-21.1743	5.5015e-65	2.8616e-60	-1.37418
rs1717000	1500118_3_41888727	ENSG00000168038	-21.1743	5.5015e-65	2.8616e-60	-1.37418
rs4973995	1500122_3_41889981	ENSG00000168038	-21.1743	5.5015e-65	2.8616e-60	-1.37418
rs62258655	1500131_3_41890838	ENSG00000168038	-21.1743	5.5015e-65	2.8616e-60	-1.37418
rs11717540	1500135_3_41891446	ENSG00000168038	-21.1743	5.5015e-65	2.8616e-60	-1.37418
rs1717001	1500140_3_41893457	ENSG00000168038	-21.1743	5.5015e-65	2.8616e-60	-1.37418
rs1716696	1500141_3_41894319	ENSG00000168038	-21.1743	5.5015e-65	2.8616e-60	-1.37418
rs1717002	1500143_3_41895176	ENSG00000168038	-21.1743	5.5015e-65	2.8616e-60	-1.37418
rs1717003	1500145_3_41895508	ENSG00000168038	-21.1743	5.5015e-65	2.8616e-60	-1.37418
rs1717006	1500153_3_41898956	ENSG00000168038	-21.1743	5.5015e-65	2.8616e-60	-1.37418
rs1717007	1500157_3_41900707	ENSG00000168038	-21.1743	5.5015e-65	2.8616e-60	-1.37418
rs4615050	1500159_3_41901006	ENSG00000168038	-21.1743	5.5015e-65	2.8616e-60	-1.37418
rs1613233	1500168_3_41903652	ENSG00000168038	-21.1743	5.5015e-65	2.8616e-60	-1.37418
rs1717009	1500175_3_41904816	ENSG00000168038	-21.1743	5.5015e-65	2.8616e-60	-1.37418
rs1717010	1500177_3_41905411	ENSG00000168038	-21.1743	5.5015e-65	2.8616e-60	-1.37418
rs1717012	1500181_3_41906763	ENSG00000168038	-21.1743	5.5015e-65	2.8616e-60	-1.37418
rs1716664	1500182_3_41906886	ENSG00000168038	-21.1743	5.5015e-65	2.8616e-60	-1.37418
rs13076952	1500190_3_41908541	ENSG00000168038	-21.1743	5.5015e-65	2.8616e-60	-1.37418
rs12330363	1500200_3_41909694	ENSG00000168038	-21.1743	5.5015e-65	2.8616e-60	-1.37418
rs13087719	1500204_3_41910084	ENSG00000168038	-21.1743	5.5015e-65	2.8616e-60	-1.37418
rs13088394	1500205_3_41910223	ENSG00000168038	-21.1743	5.5015e-65	2.8616e-60	-1.37418
rs11711210	1500206_3_41910460	ENSG00000168038	-21.1743	5.5015e-65	2.8616e-60	-1.37418
rs1628874	1500222_3_41914222	ENSG00000168038	-21.1743	5.5015e-65	2.8616e-60	-1.37418
rs1717034	1500223_3_41914421	ENSG00000168038	-21.1743	5.5015e-65	2.8616e-60	-1.37418
rs1716698	1500225_3_41915974	ENSG00000168038	-21.1743	5.5015e-65	2.8616e-60	-1.37418
rs7617397	1500229_3_41917545	ENSG00000168038	-21.1743	5.5015e-65	2.8616e-60	-1.37418
rs1716981	1500242_3_41921170	ENSG00000168038	-21.1743	5.5015e-65	2.8616e-60	-1.37418
rs1716661	1500243_3_41921326	ENSG00000168038	-21.1743	5.5015e-65	2.8616e-60	-1.37418
rs1716982	1500246_3_41921471	ENSG00000168038	-21.1743	5.5015e-65	2.8616e-60	-1.37418
rs1716983	1500247_3_41922636	ENSG00000168038	-21.1743	5.5015e-65	2.8616e-60	-1.37418
rs1717011	1500298_3_41938707	ENSG00000168038	-21.1743	5.5015e-65	2.8616e-60	-1.37418
rs1717020	1500299_3_41939998	ENSG00000168038	-21.1743	5.5015e-65	2.8616e-60	-1.37418
rs1716692	1500304_3_41942294	ENSG00000168038	-21.1743	5.5015e-65	2.8616e-60	-1.37418
rs1717021	1500305_3_41942368	ENSG00000168038	-21.1743	5.5015e-65	2.8616e-60	-1.37418
rs1717023	1500309_3_41942721	ENSG00000168038	-21.1743	5.5015e-65	2.8616e-60	-1.37418
rs1624519	1500311_3_41943308	ENSG00000168038	-21.1743	5.5015e-65	2.8616e-60	-1.37418
rs1717024	1500312_3_41943396	ENSG00000168038	-21.1743	5.5015e-65	2.8616e-60	-1.37418
rs1716693	1500314_3_41944108	ENSG00000168038	-21.1743	5.5015e-65	2.8616e-60	-1.37418
rs9876960	1500315_3_41944320	ENSG00000168038	-21.1743	5.5015e-65	2.8616e-60	-1.37418
rs1716694	1500316_3_41944907	ENSG00000168038	-21.1743	5.5015e-65	2.8616e-60	-1.37418
rs1717027	1500325_3_41946428	ENSG00000168038	-21.1743	5.5015e-65	2.8616e-60	-1.37418
rs1716695	1500326_3_41947203	ENSG00000168038	-21.1743	5.5015e-65	2.8616e-60	-1.37418
rs7372217	1500332_3_41948630	ENSG00000168038	-21.1743	5.5015e-65	2.8616e-60	-1.37418
rs6599192	1500344_3_41950916	ENSG00000168038	-21.1743	5.5015e-65	2.8616e-60	-1.37418
rs2272007	1500359_3_41954644	ENSG00000168038	-21.1743	5.5015e-65	2.8616e-60	-1.37418
rs2272006	1500363_3_41955567	ENSG00000168038	-21.1743	5.5015e-65	2.8616e-60	-1.37418
rs9842305	1500368_3_41956920	ENSG00000168038	-21.1743	5.5015e-65	2.8616e-60	-1.37418
rs1474219	1500372_3_41959421	ENSG00000168038	-21.1743	5.5015e-65	2.8616e-60	-1.37418
rs11717170	1500377_3_41961319	ENSG00000168038	-21.1743	5.5015e-65	2.8616e-60	-1.37418
rs2090801	1500387_3_41963289	ENSG00000168038	-21.1743	5.5015e-65	2.8616e-60	-1.37418
rs12492599	1500390_3_41964242	ENSG00000168038	-21.1743	5.5015e-65	2.8616e-60	-1.37418
rs9835059	1500402_3_41968234	ENSG00000168038	-21.1743	5.5015e-65	2.8616e-60	-1.37418
rs7373694	1500414_3_41971227	ENSG00000168038	-21.1743	5.5015e-65	2.8616e-60	-1.37418
rs9856633	1500416_3_41972358	ENSG00000168038	-21.1743	5.5015e-65	2.8616e-60	-1.37418
rs9348889	3245456_6_32652478	ENSG00000237541	21.1737	5.53582e-65	2.8761e-60	1.05959
rs9348890	3245457_6_32652479	ENSG00000237541	21.1737	5.53582e-65	2.8761e-60	1.05959
rs9273346	3245537_6_32655698	ENSG00000179344	-21.1728	5.58405e-65	2.89779e-60	-1.01636
rs9273348	3245538_6_32655710	ENSG00000179344	-21.1728	5.58405e-65	2.89779e-60	-1.01636
rs9271432	3244054_6_32620279	ENSG00000237541	21.1604	6.27242e-65	3.25124e-60	1.05393
rs9271433	3244055_6_32620280	ENSG00000237541	21.1604	6.27242e-65	3.25124e-60	1.05393
rs113118142	856927_2_61153900	ENSG00000274769	21.1594	6.33049e-65	3.27944e-60	1.04919
rs1799227	3939073_7_76619618	ENSG00000146707	21.1544	6.63607e-65	3.43376e-60	1.09872
rs1799228	3939074_7_76619619	ENSG00000146707	21.1544	6.63607e-65	3.43376e-60	1.09872
rs6953538	3685319_7_1157338	ENSG00000229043	-21.149	6.97674e-65	3.60795e-60	-1.16938
rs12702443	3685418_7_1166170	ENSG00000229043	-21.1434	7.35364e-65	3.79627e-60	-1.14757
rs12702444	3685419_7_1166174	ENSG00000229043	-21.1434	7.35364e-65	3.79627e-60	-1.14757
rs12702445	3685420_7_1166214	ENSG00000229043	-21.1434	7.35364e-65	3.79627e-60	-1.14757
rs3213944	856881_2_61145163	ENSG00000274769	21.1382	7.72453e-65	3.94672e-60	1.05265
rs34279970	856883_2_61145372	ENSG00000274769	21.1382	7.72453e-65	3.94672e-60	1.05265
rs720201	856898_2_61149328	ENSG00000274769	21.1382	7.72453e-65	3.94672e-60	1.05265
rs1729654	856902_2_61149774	ENSG00000274769	21.1382	7.72453e-65	3.94672e-60	1.05265
rs1729653	856903_2_61149873	ENSG00000274769	21.1382	7.72453e-65	3.94672e-60	1.05265
rs1665270	856905_2_61150531	ENSG00000274769	21.1382	7.72453e-65	3.94672e-60	1.05265
rs1729652	856907_2_61150884	ENSG00000274769	21.1382	7.72453e-65	3.94672e-60	1.05265
rs1617806	856908_2_61151051	ENSG00000274769	21.1382	7.72453e-65	3.94672e-60	1.05265
rs1665271	856912_2_61151681	ENSG00000274769	21.1382	7.72453e-65	3.94672e-60	1.05265
rs11125869	856914_2_61152398	ENSG00000274769	21.1382	7.72453e-65	3.94672e-60	1.05265
rs11125870	856915_2_61152490	ENSG00000274769	21.1382	7.72453e-65	3.94672e-60	1.05265
rs12616041	856917_2_61152709	ENSG00000274769	21.1382	7.72453e-65	3.94672e-60	1.05265
rs33998984	856921_2_61153373	ENSG00000274769	21.1382	7.72453e-65	3.94672e-60	1.05265
rs2592494	856928_2_61154393	ENSG00000274769	21.1382	7.72453e-65	3.94672e-60	1.05265
rs1665263	856933_2_61155624	ENSG00000274769	21.1382	7.72453e-65	3.94672e-60	1.05265
rs1665262	856934_2_61156027	ENSG00000274769	21.1382	7.72453e-65	3.94672e-60	1.05265
rs1665258	856940_2_61157965	ENSG00000274769	21.1382	7.72453e-65	3.94672e-60	1.05265
rs1729671	856941_2_61157970	ENSG00000274769	21.1382	7.72453e-65	3.94672e-60	1.05265
rs727939	3245536_6_32655686	ENSG00000223534	-21.1319	8.19265e-65	4.18352e-60	-1.01902
rs9273351	3245557_6_32658129	ENSG00000179344	-21.1307	8.29281e-65	4.23224e-60	-1.01055
rs60229781	2698209_5_36690741	ENSG00000250155	21.1269	8.58844e-65	4.37812e-60	1.0453
rs61496493	2698210_5_36690742	ENSG00000250155	21.1269	8.58844e-65	4.37812e-60	1.0453
rs9273370	3245597_6_32658715	ENSG00000232629	21.1156	9.55033e-65	4.86569e-60	1.06009
rs2960852	3685457_7_1169332	ENSG00000229043	-21.1126	9.82793e-65	4.9929e-60	-1.15456
rs2949184	3685459_7_1169391	ENSG00000229043	-21.1126	9.82793e-65	4.9929e-60	-1.15456
rs2949183	3685461_7_1169706	ENSG00000229043	-21.1126	9.82793e-65	4.9929e-60	-1.15456
rs2949182	3685462_7_1169707	ENSG00000229043	-21.1126	9.82793e-65	4.9929e-60	-1.15456
rs2949181	3685463_7_1169732	ENSG00000229043	-21.1126	9.82793e-65	4.9929e-60	-1.15456
rs7780119	3685362_7_1161917	ENSG00000229043	-21.0995	1.11119e-64	5.63878e-60	-1.14811
rs2949197	3685370_7_1162818	ENSG00000229043	-21.0995	1.11119e-64	5.63878e-60	-1.14811
rs2960835	3685377_7_1163327	ENSG00000229043	-21.0983	1.12408e-64	5.70098e-60	-1.17176
rs35167597	1499995_3_41856616	ENSG00000168038	21.0977	1.13003e-64	5.72787e-60	1.38689
rs12404754	533881_1_212890754	ENSG00000198468	21.0792	1.34441e-64	6.7761e-60	1.04532
rs10864023	533884_1_212891225	ENSG00000198468	21.0792	1.34441e-64	6.7761e-60	1.04532
rs11120062	533888_1_212891376	ENSG00000198468	21.0792	1.34441e-64	6.7761e-60	1.04532
rs1587175	533890_1_212891920	ENSG00000198468	21.0792	1.34441e-64	6.7761e-60	1.04532
rs2359325	533904_1_212893638	ENSG00000198468	21.0792	1.34441e-64	6.7761e-60	1.04532
rs12754609	533907_1_212894299	ENSG00000198468	21.0792	1.34441e-64	6.7761e-60	1.04532
rs12755947	533910_1_212894441	ENSG00000198468	21.0792	1.34441e-64	6.7761e-60	1.04532
rs12405293	533912_1_212894754	ENSG00000198468	21.0792	1.34441e-64	6.7761e-60	1.04532
rs3207090	533918_1_212895253	ENSG00000198468	21.0792	1.34441e-64	6.7761e-60	1.04532
rs10864027	533939_1_212897709	ENSG00000198468	21.0792	1.34441e-64	6.7761e-60	1.04532
rs2734903	3220574_6_29942147	ENSG00000230795	21.0764	1.38049e-64	6.95405e-60	1.079
rs9274763	3246369_6_32670650	ENSG00000237541	21.0736	1.41706e-64	7.13424e-60	0.936161
rs17612610	3245430_6_32647834	ENSG00000179344	-21.0735	1.41874e-64	7.13468e-60	-0.981058
rs17612617	3245431_6_32647836	ENSG00000179344	-21.0735	1.41874e-64	7.13468e-60	-0.981058
rs3129758	3243807_6_32616848	ENSG00000232629	21.07	1.46626e-64	7.36951e-60	1.05021
rs140480108	1499852_3_41827017	ENSG00000168038	21.0646	1.54285e-64	7.7501e-60	1.3695
rs9273350	3245556_6_32658108	ENSG00000179344	-21.0602	1.6081e-64	8.0733e-60	-1.00573
rs35728523	1499865_3_41827935	ENSG00000168038	21.0576	1.64793e-64	8.26865e-60	1.37237
rs28749108	3220323_6_29936583	ENSG00000230795	21.0558	1.67566e-64	8.39995e-60	0.972331
rs11976300	3808662_7_32753545	ENSG00000229358	21.0558	1.67598e-64	8.39995e-60	1.38946
rs9271400	3244001_6_32619743	ENSG00000237541	21.0541	1.70184e-64	8.52477e-60	1.05097
rs9273352	3245558_6_32658151	ENSG00000179344	-21.0471	1.81806e-64	9.10183e-60	-1.01214
rs116202370	1500029_3_41866781	ENSG00000168038	21.0442	1.86783e-64	9.3458e-60	1.37198
rs71532525	3808620_7_32738689	ENSG00000229358	21.0441	1.87021e-64	9.35247e-60	1.38689
rs11767431	3938998_7_76547967	ENSG00000205485	21.0417	1.91229e-64	9.55222e-60	1.16878
rs34238522	3939000_7_76549200	ENSG00000205485	21.0417	1.91229e-64	9.55222e-60	1.16878
rs28635619	7244885_16_56422386	ENSG00000125124	-21.0344	2.04928e-64	1.02136e-59	-1.30392
rs13330457	7244889_16_56423421	ENSG00000125124	-21.0344	2.04928e-64	1.02136e-59	-1.30392
rs13331718	7244891_16_56423792	ENSG00000125124	-21.0344	2.04928e-64	1.02136e-59	-1.30392
rs4533280	7244933_16_56445386	ENSG00000125124	-21.0344	2.04928e-64	1.02136e-59	-1.30392
rs1716975	1500236_3_41918514	ENSG00000168038	-21.0322	2.0912e-64	1.04168e-59	-1.36426
rs3104363	3245024_6_32636223	ENSG00000179344	-21.0296	2.14333e-64	1.06705e-59	-1.03302
rs28894072	3220373_6_29937996	ENSG00000230795	21.0256	2.22528e-64	1.10723e-59	0.964574
rs2136600	1228264_2_200877622	ENSG00000240344	-21.0232	2.27645e-64	1.13207e-59	-1.19464
rs1665273	856918_2_61152809	ENSG00000274769	21.0211	2.32208e-64	1.15411e-59	1.05402
rs2732317	4328714_8_33473169	ENSG00000172728	-21.0162	2.43173e-64	1.20727e-59	-1.10683
rs2732318	4328715_8_33473170	ENSG00000172728	-21.0162	2.43173e-64	1.20727e-59	-1.10683
rs75108967	1499862_3_41827738	ENSG00000168038	21.0044	2.71535e-64	1.34733e-59	1.37243
rs3104364	3245022_6_32636191	ENSG00000179344	-21.0038	2.73162e-64	1.35465e-59	-1.01809
rs72634826	3265_1_1669613	ENSG00000272004	-20.9955	2.95357e-64	1.46391e-59	-1.27078
rs2949173	3685522_7_1174586	ENSG00000229043	-20.989	3.14029e-64	1.55559e-59	-1.17285
rs147261530	3262_1_1668717	ENSG00000272004	-20.987	3.20071e-64	1.58464e-59	-1.27055
rs9273326	3245510_6_32655442	ENSG00000179344	-20.9867	3.20782e-64	1.58728e-59	-1.02652
rs113913938	1499847_3_41826662	ENSG00000168038	20.9816	3.3662e-64	1.66473e-59	1.37016
rs1665260	856937_2_61157352	ENSG00000274769	20.9769	3.51924e-64	1.73849e-59	1.04516
rs1729673	856955_2_61162664	ENSG00000274769	20.9769	3.51924e-64	1.73849e-59	1.04516
rs12669131	3808647_7_32749134	ENSG00000229358	20.9736	3.63031e-64	1.79138e-59	1.37145
rs12666794	3808648_7_32749162	ENSG00000229358	20.9736	3.63031e-64	1.79138e-59	1.37145
rs9816772	1499887_3_41831385	ENSG00000168038	20.9719	3.68649e-64	1.8181e-59	1.3832
rs17843579	3245425_6_32647750	ENSG00000179344	-20.968	3.82474e-64	1.88525e-59	-1.01575
rs12136547	533902_1_212893148	ENSG00000198468	20.9657	3.90764e-64	1.92504e-59	1.03993
rs3134996	3246244_6_32669089	ENSG00000232629	20.9623	4.03447e-64	1.98643e-59	1.04837
rs12136542	533899_1_212893078	ENSG00000198468	20.9618	4.05279e-64	1.99435e-59	1.03701
rs2949198	3685369_7_1162786	ENSG00000229043	-20.9617	4.05876e-64	1.99619e-59	-1.15048
rs1729660	856860_2_61138677	ENSG00000274769	20.9566	4.25803e-64	2.09305e-59	1.05464
rs9274715	3246297_6_32669614	ENSG00000232629	20.9501	4.52745e-64	2.22426e-59	0.963106
rs9274743	3246347_6_32670265	ENSG00000232629	20.9456	4.72274e-64	2.31893e-59	0.973113
rs12567975	533935_1_212897083	ENSG00000198468	20.9448	4.75605e-64	2.33272e-59	1.03947
rs12567976	533936_1_212897116	ENSG00000198468	20.9448	4.75605e-64	2.33272e-59	1.03947
rs17612555	3245413_6_32647589	ENSG00000179344	-20.9419	4.88744e-64	2.39585e-59	-1.02025
rs7805501	3939019_7_76565856	ENSG00000146707	20.9327	5.32893e-64	2.6037e-59	1.09471
rs7807375	3939023_7_76570516	ENSG00000146707	20.9327	5.32893e-64	2.6037e-59	1.09471
rs1754176	3939048_7_76593184	ENSG00000146707	20.9327	5.32893e-64	2.6037e-59	1.09471
rs1754183	3939063_7_76600962	ENSG00000146707	20.9327	5.32893e-64	2.6037e-59	1.09471
rs77815782	3939091_7_76624553	ENSG00000146707	20.9327	5.32893e-64	2.6037e-59	1.09471
rs2527936	3939095_7_76625715	ENSG00000146707	20.9327	5.32893e-64	2.6037e-59	1.09471
rs9273048	3245319_6_32644231	ENSG00000237541	20.9325	5.34147e-64	2.60841e-59	1.05011
rs9274722	3246316_6_32669750	ENSG00000232629	20.9319	5.36891e-64	2.62038e-59	0.965853
rs11154537	3546847_6_130260408	ENSG00000164484	-20.9316	5.38471e-64	2.62379e-59	-1.10195
rs12200674	3546995_6_130277314	ENSG00000164484	-20.9316	5.38471e-64	2.62379e-59	-1.10195
rs12197317	3547013_6_130279108	ENSG00000164484	-20.9316	5.38471e-64	2.62379e-59	-1.10195
rs2960836	3685378_7_1163344	ENSG00000229043	-20.9254	5.70825e-64	2.77992e-59	-1.14228
rs9273052	3245322_6_32644264	ENSG00000237541	20.9242	5.77407e-64	2.81045e-59	1.04867
rs4469287	3284218_6_42953106	ENSG00000124587	20.9231	5.83281e-64	2.8375e-59	1.07087
rs12444088	7244779_16_56380430	ENSG00000125124	-20.9221	5.89214e-64	2.85858e-59	-1.30167
rs72814472	7244783_16_56382111	ENSG00000125124	-20.9221	5.89214e-64	2.85858e-59	-1.30167
rs28472677	7244788_16_56383390	ENSG00000125124	-20.9221	5.89214e-64	2.85858e-59	-1.30167
rs9921942	7244794_16_56384424	ENSG00000125124	-20.9221	5.89214e-64	2.85858e-59	-1.30167
rs28895877	7244823_16_56397426	ENSG00000125124	-20.9221	5.89214e-64	2.85858e-59	-1.30167
rs9268947	3241916_6_32465964	ENSG00000237541	20.9219	5.90222e-64	2.86192e-59	1.02929
rs7554067	534066_1_212921496	ENSG00000198468	20.9216	5.91524e-64	2.86668e-59	1.03197
rs11766651	3685141_7_1122010	ENSG00000229043	-20.9196	6.02772e-64	2.91961e-59	-1.16447
rs28654725	3241956_6_32467765	ENSG00000237541	20.9192	6.05305e-64	2.92712e-59	1.04776
rs28895223	3241958_6_32467773	ENSG00000237541	20.9192	6.05305e-64	2.92712e-59	1.04776
rs28895224	3241959_6_32467779	ENSG00000237541	20.9192	6.05305e-64	2.92712e-59	1.04776
rs2647000	3246967_6_32689113	ENSG00000237541	20.9171	6.1747e-64	2.98433e-59	0.962165
rs17843580	3245426_6_32647774	ENSG00000179344	-20.9159	6.24104e-64	3.01477e-59	-1.00453
rs1177306	856948_2_61160701	ENSG00000274769	20.9148	6.30974e-64	3.04631e-59	1.04573
rs12999245	856964_2_61166755	ENSG00000274769	20.9117	6.49393e-64	3.13354e-59	1.05156
rs9275202	3246963_6_32689092	ENSG00000237541	20.9096	6.62147e-64	3.19336e-59	0.957484
rs11576299	534017_1_212913531	ENSG00000198468	20.904	6.98076e-64	3.36482e-59	1.03862
rs6876611	2851097_5_96907894	ENSG00000164308	-20.8935	7.70891e-64	3.71379e-59	-1.101
rs9273046	3245317_6_32644226	ENSG00000179344	-20.8919	7.82572e-64	3.76804e-59	-1.00544
rs9273020	3245288_6_32643946	ENSG00000179344	-20.889	8.03891e-64	3.86652e-59	-1.00207
rs9273021	3245289_6_32643948	ENSG00000179344	-20.889	8.03891e-64	3.86652e-59	-1.00207
rs9816560	1499886_3_41831035	ENSG00000168038	20.8838	8.44266e-64	4.05854e-59	1.36889
rs17843577	3245423_6_32647733	ENSG00000179344	-20.8832	8.48995e-64	4.07907e-59	-1.01391
rs9471972	3284201_6_42947283	ENSG00000124587	20.8772	8.98253e-64	4.31342e-59	1.06238
rs11762806	3939013_7_76558969	ENSG00000205485	20.8706	9.56458e-64	4.59046e-59	1.19833
rs586610	3243102_6_32604534	ENSG00000237541	20.8694	9.66623e-64	4.63675e-59	1.09064
rs1234694	31670_1_9943262	ENSG00000162441	-20.8678	9.81851e-64	4.70223e-59	-1.31784
rs1220421	31679_1_9948163	ENSG00000162441	-20.8678	9.81851e-64	4.70223e-59	-1.31784
rs74742139	31683_1_9949056	ENSG00000162441	-20.8678	9.81851e-64	4.70223e-59	-1.31784
rs6973680	3685336_7_1159996	ENSG00000229043	-20.8661	9.97738e-64	4.76556e-59	-1.15368
rs73033363	3685382_7_1163995	ENSG00000229043	-20.8661	9.97738e-64	4.76556e-59	-1.15368
rs13308935	3685383_7_1164006	ENSG00000229043	-20.8661	9.97738e-64	4.76556e-59	-1.15368
rs6956265	3685399_7_1164868	ENSG00000229043	-20.8661	9.97738e-64	4.76556e-59	-1.15368
rs6945636	3685400_7_1165011	ENSG00000229043	-20.8661	9.97738e-64	4.76556e-59	-1.15368
rs1220420	31681_1_9948372	ENSG00000162441	-20.8658	1.00013e-63	4.77443e-59	-1.29999
rs1049057	3246074_6_32666573	ENSG00000179344	-20.865	1.008e-63	4.80943e-59	-1.00634
rs17612590	3245427_6_32647801	ENSG00000179344	-20.8596	1.06007e-63	5.05248e-59	-0.990535
rs17612597	3245428_6_32647805	ENSG00000179344	-20.8596	1.06007e-63	5.05248e-59	-0.990535
rs17355357	7244745_16_56367064	ENSG00000125124	-20.8537	1.12042e-63	5.33728e-59	-1.30066
rs11345221	3685428_7_1166820	ENSG00000229043	-20.8515	1.14403e-63	5.4324e-59	-1.15557
rs7784043	3685478_7_1170918	ENSG00000229043	-20.8515	1.14403e-63	5.4324e-59	-1.15557
rs7784059	3685479_7_1170939	ENSG00000229043	-20.8515	1.14403e-63	5.4324e-59	-1.15557
rs7784202	3685480_7_1171052	ENSG00000229043	-20.8515	1.14403e-63	5.4324e-59	-1.15557
rs7784502	3685485_7_1171262	ENSG00000229043	-20.8515	1.14403e-63	5.4324e-59	-1.15557
rs2960848	3685509_7_1172575	ENSG00000229043	-20.8515	1.14403e-63	5.4324e-59	-1.15557
rs7784607	3685230_7_1139058	ENSG00000229043	-20.8506	1.15429e-63	5.46894e-59	-1.17273
rs7646144	1499765_3_41811633	ENSG00000168038	20.8488	1.17314e-63	5.46894e-59	1.36626
rs7632387	1499766_3_41811669	ENSG00000168038	20.8488	1.17314e-63	5.46894e-59	1.36626
rs73079316	1499798_3_41822367	ENSG00000168038	20.8488	1.17314e-63	5.46894e-59	1.36626
rs143271155	1499831_3_41824636	ENSG00000168038	20.8488	1.17314e-63	5.46894e-59	1.36626
rs111942495	1499832_3_41824660	ENSG00000168038	20.8488	1.17314e-63	5.46894e-59	1.36626
rs150594648	1499869_3_41828355	ENSG00000168038	20.8488	1.17314e-63	5.46894e-59	1.36626
rs9848793	1499898_3_41833507	ENSG00000168038	20.8488	1.17314e-63	5.46894e-59	1.36626
rs9848992	1499900_3_41833805	ENSG00000168038	20.8488	1.17314e-63	5.46894e-59	1.36626
rs9849393	1499902_3_41833877	ENSG00000168038	20.8488	1.17314e-63	5.46894e-59	1.36626
rs9852991	1499903_3_41833963	ENSG00000168038	20.8488	1.17314e-63	5.46894e-59	1.36626
rs3774372	1499907_3_41835922	ENSG00000168038	20.8488	1.17314e-63	5.46894e-59	1.36626
rs9810731	1499919_3_41840609	ENSG00000168038	20.8488	1.17314e-63	5.46894e-59	1.36626
rs9810865	1499920_3_41840655	ENSG00000168038	20.8488	1.17314e-63	5.46894e-59	1.36626
rs144872025	1499924_3_41841029	ENSG00000168038	20.8488	1.17314e-63	5.46894e-59	1.36626
rs113471865	1499936_3_41841609	ENSG00000168038	20.8488	1.17314e-63	5.46894e-59	1.36626
rs56121764	1499941_3_41842483	ENSG00000168038	20.8488	1.17314e-63	5.46894e-59	1.36626
rs9873207	1499942_3_41843258	ENSG00000168038	20.8488	1.17314e-63	5.46894e-59	1.36626
rs56081180	1499946_3_41843747	ENSG00000168038	20.8488	1.17314e-63	5.46894e-59	1.36626
rs56036624	1499947_3_41843847	ENSG00000168038	20.8488	1.17314e-63	5.46894e-59	1.36626
rs56158380	1499948_3_41844096	ENSG00000168038	20.8488	1.17314e-63	5.46894e-59	1.36626
rs9824731	1499961_3_41848206	ENSG00000168038	20.8488	1.17314e-63	5.46894e-59	1.36626
rs28702390	1499962_3_41848428	ENSG00000168038	20.8488	1.17314e-63	5.46894e-59	1.36626
rs9850310	1499966_3_41849606	ENSG00000168038	20.8488	1.17314e-63	5.46894e-59	1.36626
rs55993837	1499969_3_41850539	ENSG00000168038	20.8488	1.17314e-63	5.46894e-59	1.36626
rs57653201	1499974_3_41851201	ENSG00000168038	20.8488	1.17314e-63	5.46894e-59	1.36626
rs145238921	1499976_3_41852013	ENSG00000168038	20.8488	1.17314e-63	5.46894e-59	1.36626
rs9823254	1499982_3_41853276	ENSG00000168038	20.8488	1.17314e-63	5.46894e-59	1.36626
rs1994157	1499990_3_41855990	ENSG00000168038	20.8488	1.17314e-63	5.46894e-59	1.36626
rs73081341	1500001_3_41858843	ENSG00000168038	20.8488	1.17314e-63	5.46894e-59	1.36626
rs9832548	1500010_3_41861999	ENSG00000168038	20.8488	1.17314e-63	5.46894e-59	1.36626
rs73081353	1500023_3_41864956	ENSG00000168038	20.8488	1.17314e-63	5.46894e-59	1.36626
rs9874513	1500035_3_41868016	ENSG00000168038	20.8488	1.17314e-63	5.46894e-59	1.36626
rs73081364	1500044_3_41872124	ENSG00000168038	20.8488	1.17314e-63	5.46894e-59	1.36626
rs13325965	1500054_3_41873450	ENSG00000168038	20.8488	1.17314e-63	5.46894e-59	1.36626
rs2167564	856992_2_61173681	ENSG00000274769	20.8486	1.17546e-63	5.47692e-59	1.04228
rs17843578	3245424_6_32647743	ENSG00000179344	-20.8472	1.1911e-63	5.54689e-59	-1.01658
rs4075937	3685324_7_1159107	ENSG00000229043	-20.8449	1.21697e-63	5.66442e-59	-1.14982
rs9272346	3245059_6_32636595	ENSG00000179344	-20.8402	1.27237e-63	5.9192e-59	-1.01107
rs9274693	3246253_6_32669195	ENSG00000232629	20.8399	1.27655e-63	5.93554e-59	0.96913
rs72634824	3263_1_1668721	ENSG00000272004	-20.8356	1.32845e-63	6.17366e-59	-1.25566
rs9275135	3246663_6_32682959	ENSG00000237541	20.8313	1.38427e-63	6.42641e-59	0.969779
rs9275136	3246665_6_32682980	ENSG00000237541	20.8313	1.38427e-63	6.42641e-59	0.969779
rs9271602	3244310_6_32623606	ENSG00000237541	20.8294	1.4091e-63	6.53829e-59	1.01706
rs12702435	3685322_7_1158358	ENSG00000229043	-20.8219	1.5114e-63	7.00569e-59	-1.15484
rs4563779	3685333_7_1159481	ENSG00000229043	-20.8219	1.5114e-63	7.00569e-59	-1.15484
rs9275123	3246636_6_32682479	ENSG00000232629	20.8093	1.70271e-63	7.88836e-59	0.969474
rs9275125	3246638_6_32682516	ENSG00000232629	20.8089	1.70838e-63	7.90642e-59	0.971918
rs9275126	3246639_6_32682530	ENSG00000232629	20.8089	1.70838e-63	7.90642e-59	0.971918
rs9273444	3245682_6_32659858	ENSG00000179344	-20.8059	1.75811e-63	8.13235e-59	-1.01917
rs12672074	3808712_7_32763067	ENSG00000229358	20.7962	1.92479e-63	8.89417e-59	1.36623
rs34898110	3808713_7_32763107	ENSG00000229358	20.7962	1.92479e-63	8.89417e-59	1.36623
rs1438822790	3935480_7_74866376	ENSG00000123965	-20.7941	1.96416e-63	9.0714e-59	-1.38099
rs1616938	856909_2_61151165	ENSG00000274769	20.7873	2.09367e-63	9.65459e-59	1.04488
rs1665274	856919_2_61152953	ENSG00000274769	20.7873	2.09367e-63	9.65459e-59	1.04488
rs2592493	856931_2_61155202	ENSG00000274769	20.7873	2.09367e-63	9.65459e-59	1.04488
rs9275139	3246678_6_32683228	ENSG00000237541	20.7742	2.36859e-63	1.09167e-58	0.971001
rs9275138	3246676_6_32683181	ENSG00000237541	20.774	2.3735e-63	1.09337e-58	0.968575
rs72634820	3256_1_1665581	ENSG00000215790	20.7736	2.38243e-63	1.09692e-58	1.24372
rs9275133	3246656_6_32682811	ENSG00000237541	20.7639	2.60992e-63	1.20104e-58	0.970783
rs2735089	3221336_6_29956582	ENSG00000230795	20.7633	2.62413e-63	1.20634e-58	1.01911
rs2571393	3221337_6_29956609	ENSG00000230795	20.7633	2.62413e-63	1.20634e-58	1.01911
rs9273324	3245508_6_32655379	ENSG00000179344	-20.7597	2.71492e-63	1.24743e-58	-1.02886
rs17612583	3245422_6_32647693	ENSG00000179344	-20.758	2.75886e-63	1.26697e-58	-1.00927
rs9273405	3245643_6_32659398	ENSG00000232629	20.7429	3.18011e-63	1.45892e-58	0.936063
rs9273406	3245644_6_32659403	ENSG00000232629	20.7429	3.18011e-63	1.45892e-58	0.936063
rs12330747	1500335_3_41949337	ENSG00000168038	-20.7366	3.37357e-63	1.54688e-58	-1.35988
rs4556786	7244945_16_56451959	ENSG00000125124	-20.7346	3.43711e-63	1.57521e-58	-1.29471
rs7770760	3284205_6_42947665	ENSG00000124587	20.7315	3.54105e-63	1.62202e-58	1.06395
rs9271398	3243999_6_32619731	ENSG00000237541	20.7311	3.55426e-63	1.62723e-58	1.04255
rs9275086	3246560_6_32681032	ENSG00000237541	20.7227	3.84545e-63	1.74891e-58	0.972361
rs9275101	3246588_6_32681578	ENSG00000237541	20.7227	3.84545e-63	1.74891e-58	0.972361
rs9275102	3246589_6_32681584	ENSG00000237541	20.7227	3.84545e-63	1.74891e-58	0.972361
rs9275103	3246590_6_32681609	ENSG00000237541	20.7227	3.84545e-63	1.74891e-58	0.972361
rs9275105	3246593_6_32681639	ENSG00000237541	20.7227	3.84545e-63	1.74891e-58	0.972361
rs9275106	3246595_6_32681698	ENSG00000237541	20.7227	3.84545e-63	1.74891e-58	0.972361
rs9275118	3246621_6_32682219	ENSG00000237541	20.7227	3.84545e-63	1.74891e-58	0.972361
rs9275131	3246651_6_32682690	ENSG00000237541	20.7227	3.84545e-63	1.74891e-58	0.972361
rs9275141	3246689_6_32683340	ENSG00000237541	20.7227	3.84545e-63	1.74891e-58	0.972361
rs9275145	3246703_6_32683586	ENSG00000237541	20.7227	3.84545e-63	1.74891e-58	0.972361
rs2856695	3246738_6_32684117	ENSG00000237541	20.7227	3.84545e-63	1.74891e-58	0.972361
rs9275162	3246790_6_32684910	ENSG00000237541	20.7227	3.84545e-63	1.74891e-58	0.972361
rs4642516	3246985_6_32689766	ENSG00000237541	20.7227	3.84545e-63	1.74891e-58	0.972361
rs3129774	3245007_6_32636048	ENSG00000237541	20.7188	3.98781e-63	1.81273e-58	0.992887
rs1660733	31689_1_9951013	ENSG00000162441	-20.7166	4.07322e-63	1.84873e-58	-1.31521
rs6541073	31713_1_9963235	ENSG00000162441	-20.7166	4.07322e-63	1.84873e-58	-1.31521
rs2890358	31724_1_9967482	ENSG00000162441	-20.7166	4.07322e-63	1.84873e-58	-1.31521
rs28895225	3241960_6_32467907	ENSG00000237541	20.7104	4.3168e-63	1.9583e-58	1.01021
rs2856667	3247239_6_32697302	ENSG00000237541	20.7075	4.43662e-63	2.01163e-58	0.969588
rs9275114	3246615_6_32682120	ENSG00000237541	20.7058	4.51062e-63	2.04415e-58	0.969551
rs3021057	3246767_6_32684586	ENSG00000237541	20.7052	4.53505e-63	2.05418e-58	0.957755
rs3134998	3246240_6_32668980	ENSG00000232629	20.7044	4.56909e-63	2.06855e-58	1.03802
rs1620198	3939083_7_76622644	ENSG00000146707	20.7043	4.57167e-63	2.06867e-58	1.08707
rs148351986	1499860_3_41827634	ENSG00000168038	20.7041	4.58051e-63	2.07162e-58	1.36356
rs9275071	3246539_6_32680713	ENSG00000232629	20.7037	4.59844e-63	2.07868e-58	0.969507
rs35051935	3808593_7_32731728	ENSG00000229358	20.7033	4.61809e-63	2.08545e-58	1.3656
rs34095888	3808594_7_32731741	ENSG00000229358	20.7033	4.61809e-63	2.08545e-58	1.3656
rs9272420	3245094_6_32637324	ENSG00000237541	20.6971	4.89548e-63	2.2096e-58	1.03256
rs9275154	3246770_6_32684658	ENSG00000237541	20.6915	5.15846e-63	2.32481e-58	0.966831
rs1522748	6996266_15_64844272	ENSG00000166839	-20.6908	5.19233e-63	2.32481e-58	-1.03325
rs1357370	6996269_15_64844972	ENSG00000166839	-20.6908	5.19233e-63	2.32481e-58	-1.03325
rs940021	6996273_15_64846561	ENSG00000166839	-20.6908	5.19233e-63	2.32481e-58	-1.03325
rs1522747	6996277_15_64847133	ENSG00000166839	-20.6908	5.19233e-63	2.32481e-58	-1.03325
rs11071819	6996283_15_64849545	ENSG00000166839	-20.6908	5.19233e-63	2.32481e-58	-1.03325
rs7179562	6996285_15_64849742	ENSG00000166839	-20.6908	5.19233e-63	2.32481e-58	-1.03325
rs1719256	6996288_15_64851504	ENSG00000166839	-20.6908	5.19233e-63	2.32481e-58	-1.03325
rs9745047	6996296_15_64853256	ENSG00000166839	-20.6908	5.19233e-63	2.32481e-58	-1.03325
rs12439870	6996297_15_64853450	ENSG00000166839	-20.6908	5.19233e-63	2.32481e-58	-1.03325
rs4776250	6996300_15_64853630	ENSG00000166839	-20.6908	5.19233e-63	2.32481e-58	-1.03325
rs865576	6996302_15_64855199	ENSG00000166839	-20.6908	5.19233e-63	2.32481e-58	-1.03325
rs832879	6996303_15_64855512	ENSG00000166839	-20.6908	5.19233e-63	2.32481e-58	-1.03325
rs832883	6996317_15_64858774	ENSG00000166839	-20.6908	5.19233e-63	2.32481e-58	-1.03325
rs12904909	6996329_15_64863836	ENSG00000166839	-20.6908	5.19233e-63	2.32481e-58	-1.03325
rs1719277	6996330_15_64864324	ENSG00000166839	-20.6908	5.19233e-63	2.32481e-58	-1.03325
rs12195207	3221672_6_29970730	ENSG00000230795	20.6888	5.29368e-63	2.369e-58	1.11199
rs137878869	1499861_3_41827718	ENSG00000168038	20.6849	5.48994e-63	2.45437e-58	1.36461
[truncated: 843,261+ more rows]

## Sheet: C
snps	RsID	gene	symbol	gene_pvalue	gene_FDR	gene_beta	TE	TE_pvalue	TE_FDR	TE_beta	Gene_TE_pval	Gene_TE_FDR	Gene_TE_beta
7040354_15_81292032	rs11635336	ENSG00000271725		7.41308e-11	4.31288e-08	0.576758	L1P4a:L1:LINE	6.55378e-30	4.82458e-21	0.94902	2.59045e-06	1.09339e-05	0.245495
7040354_15_81292032	rs11635336	ENSG00000172345	STARD5	1.8854e-09	8.71076e-07	0.534387	L1P4a:L1:LINE	6.55378e-30	4.82458e-21	0.94902	4.04843e-16	2.84115e-15	0.412228
7040354_15_81292032	rs11635336	ENSG00000172349	IL16	2.08422e-09	9.55656e-07	0.533011	L1P4a:L1:LINE	6.55378e-30	4.82458e-21	0.94902	3.08855e-06	1.09685e-05	0.243671
7040346_15_81288110	rs67951045	ENSG00000271725		1.25619e-10	7.06545e-08	0.570107	L1P4a:L1:LINE	9.0349e-30	4.82458e-21	0.947073	2.59045e-06	1.09339e-05	0.245495
7040346_15_81288110	rs67951045	ENSG00000172345	STARD5	1.2419e-09	5.92404e-07	0.540074	L1P4a:L1:LINE	9.0349e-30	4.82458e-21	0.947073	4.04843e-16	2.84115e-15	0.412228
7040346_15_81288110	rs67951045	ENSG00000172349	IL16	3.8556e-09	1.68964e-06	0.524474	L1P4a:L1:LINE	9.0349e-30	4.82458e-21	0.947073	3.08855e-06	1.09685e-05	0.243671
7040344_15_81286987	rs11635611	ENSG00000271725		1.85996e-10	1.01918e-07	0.565097	L1P4a:L1:LINE	6.89258e-29	2.45373e-20	0.934577	2.59045e-06	1.09339e-05	0.245495
7040344_15_81286987	rs11635611	ENSG00000172345	STARD5	5.35036e-09	2.28532e-06	0.519862	L1P4a:L1:LINE	6.89258e-29	2.45373e-20	0.934577	4.04843e-16	2.84115e-15	0.412228
7040344_15_81286987	rs11635611	ENSG00000172349	IL16	5.52818e-09	2.35447e-06	0.519399	L1P4a:L1:LINE	6.89258e-29	2.45373e-20	0.934577	3.08855e-06	1.09685e-05	0.243671
7040293_15_81269018	rs11633024	ENSG00000271725		2.88542e-09	1.29255e-06	0.526068	L1P4a:L1:LINE	1.388e-26	2.26602e-18	0.896274	2.59045e-06	1.09339e-05	0.245495
7040293_15_81269018	rs11633024	ENSG00000172345	STARD5	4.06283e-08	1.46944e-05	0.487945	L1P4a:L1:LINE	1.388e-26	2.26602e-18	0.896274	4.04843e-16	2.84115e-15	0.412228
7040293_15_81269018	rs11633024	ENSG00000172349	IL16	8.30109e-08	2.82435e-05	0.477055	L1P4a:L1:LINE	1.388e-26	2.26602e-18	0.896274	3.08855e-06	1.09685e-05	0.243671
7040330_15_81282402	rs8025180	ENSG00000271725		1.44306e-08	5.67475e-06	0.498555	L1P4a:L1:LINE	2.02599e-26	2.26602e-18	0.885414	2.59045e-06	1.09339e-05	0.245495
7040330_15_81282402	rs8025180	ENSG00000172345	STARD5	9.51908e-08	3.19304e-05	0.470499	L1P4a:L1:LINE	2.02599e-26	2.26602e-18	0.885414	4.04843e-16	2.84115e-15	0.412228
7040330_15_81282402	rs8025180	ENSG00000172349	IL16	3.95344e-07	0.000115032	0.448032	L1P4a:L1:LINE	2.02599e-26	2.26602e-18	0.885414	3.08855e-06	1.09685e-05	0.243671
7040336_15_81285021	rs67853122	ENSG00000271725		4.12213e-09	1.79522e-06	0.521498	L1P4a:L1:LINE	2.28252e-26	2.26602e-18	0.893632	2.59045e-06	1.09339e-05	0.245495
7040336_15_81285021	rs67853122	ENSG00000172345	STARD5	2.70639e-08	1.01253e-05	0.494384	L1P4a:L1:LINE	2.28252e-26	2.26602e-18	0.893632	4.04843e-16	2.84115e-15	0.412228
7040336_15_81285021	rs67853122	ENSG00000172349	IL16	8.83157e-08	2.99046e-05	0.47645	L1P4a:L1:LINE	2.28252e-26	2.26602e-18	0.893632	3.08855e-06	1.09685e-05	0.243671
7040295_15_81270196	rs67157897	ENSG00000271725		1.75174e-09	8.13944e-07	0.532913	L1P4a:L1:LINE	2.77092e-26	2.26602e-18	0.891677	2.59045e-06	1.09339e-05	0.245495
7040295_15_81270196	rs67157897	ENSG00000172345	STARD5	2.64143e-08	9.90197e-06	0.494379	L1P4a:L1:LINE	2.77092e-26	2.26602e-18	0.891677	4.04843e-16	2.84115e-15	0.412228
7040295_15_81270196	rs67157897	ENSG00000172349	IL16	4.79541e-08	1.71168e-05	0.485442	L1P4a:L1:LINE	2.77092e-26	2.26602e-18	0.891677	3.08855e-06	1.09685e-05	0.243671
7040296_15_81270358	rs72746155	ENSG00000271725		1.75174e-09	8.13944e-07	0.532913	L1P4a:L1:LINE	2.77092e-26	2.26602e-18	0.891677	2.59045e-06	1.09339e-05	0.245495
7040296_15_81270358	rs72746155	ENSG00000172345	STARD5	2.64143e-08	9.90197e-06	0.494379	L1P4a:L1:LINE	2.77092e-26	2.26602e-18	0.891677	4.04843e-16	2.84115e-15	0.412228
7040296_15_81270358	rs72746155	ENSG00000172349	IL16	4.79541e-08	1.71168e-05	0.485442	L1P4a:L1:LINE	2.77092e-26	2.26602e-18	0.891677	3.08855e-06	1.09685e-05	0.243671
7040297_15_81270486	rs66935966	ENSG00000271725		1.75174e-09	8.13944e-07	0.532913	L1P4a:L1:LINE	2.77092e-26	2.26602e-18	0.891677	2.59045e-06	1.09339e-05	0.245495
7040297_15_81270486	rs66935966	ENSG00000172345	STARD5	2.64143e-08	9.90197e-06	0.494379	L1P4a:L1:LINE	2.77092e-26	2.26602e-18	0.891677	4.04843e-16	2.84115e-15	0.412228
7040297_15_81270486	rs66935966	ENSG00000172349	IL16	4.79541e-08	1.71168e-05	0.485442	L1P4a:L1:LINE	2.77092e-26	2.26602e-18	0.891677	3.08855e-06	1.09685e-05	0.243671
7040299_15_81271278	rs113569519	ENSG00000271725		1.75174e-09	8.13944e-07	0.532913	L1P4a:L1:LINE	2.77092e-26	2.26602e-18	0.891677	2.59045e-06	1.09339e-05	0.245495
7040299_15_81271278	rs113569519	ENSG00000172345	STARD5	2.64143e-08	9.90197e-06	0.494379	L1P4a:L1:LINE	2.77092e-26	2.26602e-18	0.891677	4.04843e-16	2.84115e-15	0.412228
7040299_15_81271278	rs113569519	ENSG00000172349	IL16	4.79541e-08	1.71168e-05	0.485442	L1P4a:L1:LINE	2.77092e-26	2.26602e-18	0.891677	3.08855e-06	1.09685e-05	0.243671
7040301_15_81271563	rs11857325	ENSG00000271725		1.75174e-09	8.13944e-07	0.532913	L1P4a:L1:LINE	2.77092e-26	2.26602e-18	0.891677	2.59045e-06	1.09339e-05	0.245495
7040301_15_81271563	rs11857325	ENSG00000172345	STARD5	2.64143e-08	9.90197e-06	0.494379	L1P4a:L1:LINE	2.77092e-26	2.26602e-18	0.891677	4.04843e-16	2.84115e-15	0.412228
7040301_15_81271563	rs11857325	ENSG00000172349	IL16	4.79541e-08	1.71168e-05	0.485442	L1P4a:L1:LINE	2.77092e-26	2.26602e-18	0.891677	3.08855e-06	1.09685e-05	0.243671
7040294_15_81269300	rs11637813	ENSG00000271725		2.41524e-09	1.09506e-06	0.52852	L1P4a:L1:LINE	3.82185e-26	2.26602e-18	0.889525	2.59045e-06	1.09339e-05	0.245495
7040294_15_81269300	rs11637813	ENSG00000172345	STARD5	3.30627e-08	1.2168e-05	0.491036	L1P4a:L1:LINE	3.82185e-26	2.26602e-18	0.889525	4.04843e-16	2.84115e-15	0.412228
7040294_15_81269300	rs11637813	ENSG00000172349	IL16	6.23404e-08	2.17537e-05	0.481452	L1P4a:L1:LINE	3.82185e-26	2.26602e-18	0.889525	3.08855e-06	1.09685e-05	0.243671
7040331_15_81283203	rs67882884	ENSG00000271725		6.24853e-09	2.63529e-06	0.515447	L1P4a:L1:LINE	4.08497e-26	2.26602e-18	0.889397	2.59045e-06	1.09339e-05	0.245495
7040331_15_81283203	rs67882884	ENSG00000172345	STARD5	4.7076e-08	1.68325e-05	0.485896	L1P4a:L1:LINE	4.08497e-26	2.26602e-18	0.889397	4.04843e-16	2.84115e-15	0.412228
7040331_15_81283203	rs67882884	ENSG00000172349	IL16	1.31507e-07	4.28134e-05	0.470062	L1P4a:L1:LINE	4.08497e-26	2.26602e-18	0.889397	3.08855e-06	1.09685e-05	0.243671
7040332_15_81283314	rs67571153	ENSG00000271725		6.24853e-09	2.63529e-06	0.515447	L1P4a:L1:LINE	4.08497e-26	2.26602e-18	0.889397	2.59045e-06	1.09339e-05	0.245495
7040332_15_81283314	rs67571153	ENSG00000172345	STARD5	4.7076e-08	1.68325e-05	0.485896	L1P4a:L1:LINE	4.08497e-26	2.26602e-18	0.889397	4.04843e-16	2.84115e-15	0.412228
7040332_15_81283314	rs67571153	ENSG00000172349	IL16	1.31507e-07	4.28134e-05	0.470062	L1P4a:L1:LINE	4.08497e-26	2.26602e-18	0.889397	3.08855e-06	1.09685e-05	0.243671
7040333_15_81283358	rs4468565	ENSG00000271725		6.24853e-09	2.63529e-06	0.515447	L1P4a:L1:LINE	4.08497e-26	2.26602e-18	0.889397	2.59045e-06	1.09339e-05	0.245495
7040333_15_81283358	rs4468565	ENSG00000172345	STARD5	4.7076e-08	1.68325e-05	0.485896	L1P4a:L1:LINE	4.08497e-26	2.26602e-18	0.889397	4.04843e-16	2.84115e-15	0.412228
7040333_15_81283358	rs4468565	ENSG00000172349	IL16	1.31507e-07	4.28134e-05	0.470062	L1P4a:L1:LINE	4.08497e-26	2.26602e-18	0.889397	3.08855e-06	1.09685e-05	0.243671
7040335_15_81283689	rs68081678	ENSG00000271725		6.24853e-09	2.63529e-06	0.515447	L1P4a:L1:LINE	4.08497e-26	2.26602e-18	0.889397	2.59045e-06	1.09339e-05	0.245495
7040335_15_81283689	rs68081678	ENSG00000172345	STARD5	4.7076e-08	1.68325e-05	0.485896	L1P4a:L1:LINE	4.08497e-26	2.26602e-18	0.889397	4.04843e-16	2.84115e-15	0.412228
7040335_15_81283689	rs68081678	ENSG00000172349	IL16	1.31507e-07	4.28134e-05	0.470062	L1P4a:L1:LINE	4.08497e-26	2.26602e-18	0.889397	3.08855e-06	1.09685e-05	0.243671
7040298_15_81270889	rs58843615	ENSG00000271725		3.29928e-09	1.46125e-06	0.5244	L1P4a:L1:LINE	4.24354e-26	2.26602e-18	0.889141	2.59045e-06	1.09339e-05	0.245495
7040298_15_81270889	rs58843615	ENSG00000172345	STARD5	3.55324e-08	1.29906e-05	0.490133	L1P4a:L1:LINE	4.24354e-26	2.26602e-18	0.889141	4.04843e-16	2.84115e-15	0.412228
7040298_15_81270889	rs58843615	ENSG00000172349	IL16	8.65584e-08	2.93568e-05	0.476579	L1P4a:L1:LINE	4.24354e-26	2.26602e-18	0.889141	3.08855e-06	1.09685e-05	0.243671
7040303_15_81272096	rs67106133	ENSG00000271725		3.29928e-09	1.46125e-06	0.5244	L1P4a:L1:LINE	4.24354e-26	2.26602e-18	0.889141	2.59045e-06	1.09339e-05	0.245495
7040303_15_81272096	rs67106133	ENSG00000172345	STARD5	3.55324e-08	1.29906e-05	0.490133	L1P4a:L1:LINE	4.24354e-26	2.26602e-18	0.889141	4.04843e-16	2.84115e-15	0.412228
7040303_15_81272096	rs67106133	ENSG00000172349	IL16	8.65584e-08	2.93568e-05	0.476579	L1P4a:L1:LINE	4.24354e-26	2.26602e-18	0.889141	3.08855e-06	1.09685e-05	0.243671
7040307_15_81273311	rs67847307	ENSG00000271725		3.29928e-09	1.46125e-06	0.5244	L1P4a:L1:LINE	4.24354e-26	2.26602e-18	0.889141	2.59045e-06	1.09339e-05	0.245495
7040307_15_81273311	rs67847307	ENSG00000172345	STARD5	3.55324e-08	1.29906e-05	0.490133	L1P4a:L1:LINE	4.24354e-26	2.26602e-18	0.889141	4.04843e-16	2.84115e-15	0.412228
7040307_15_81273311	rs67847307	ENSG00000172349	IL16	8.65584e-08	2.93568e-05	0.476579	L1P4a:L1:LINE	4.24354e-26	2.26602e-18	0.889141	3.08855e-06	1.09685e-05	0.243671
7040309_15_81273954	rs11630050	ENSG00000271725		3.29928e-09	1.46125e-06	0.5244	L1P4a:L1:LINE	4.24354e-26	2.26602e-18	0.889141	2.59045e-06	1.09339e-05	0.245495
7040309_15_81273954	rs11630050	ENSG00000172345	STARD5	3.55324e-08	1.29906e-05	0.490133	L1P4a:L1:LINE	4.24354e-26	2.26602e-18	0.889141	4.04843e-16	2.84115e-15	0.412228
7040309_15_81273954	rs11630050	ENSG00000172349	IL16	8.65584e-08	2.93568e-05	0.476579	L1P4a:L1:LINE	4.24354e-26	2.26602e-18	0.889141	3.08855e-06	1.09685e-05	0.243671
7040329_15_81282047	rs8040740	ENSG00000271725		2.67988e-09	1.20705e-06	0.526912	L1P4a:L1:LINE	4.91911e-26	2.50169e-18	0.887532	2.59045e-06	1.09339e-05	0.245495
7040329_15_81282047	rs8040740	ENSG00000172345	STARD5	4.58801e-08	1.64393e-05	0.485948	L1P4a:L1:LINE	4.91911e-26	2.50169e-18	0.887532	4.04843e-16	2.84115e-15	0.412228
7040329_15_81282047	rs8040740	ENSG00000172349	IL16	7.19221e-08	2.47791e-05	0.479102	L1P4a:L1:LINE	4.91911e-26	2.50169e-18	0.887532	3.08855e-06	1.09685e-05	0.243671
7040334_15_81283413	rs4616256	ENSG00000271725		3.45667e-09	1.52617e-06	0.523565	L1P4a:L1:LINE	5.38767e-26	2.61544e-18	0.887217	2.59045e-06	1.09339e-05	0.245495
7040334_15_81283413	rs4616256	ENSG00000172345	STARD5	3.95482e-08	1.43317e-05	0.48835	L1P4a:L1:LINE	5.38767e-26	2.61544e-18	0.887217	4.04843e-16	2.84115e-15	0.412228
7040334_15_81283413	rs4616256	ENSG00000172349	IL16	8.85806e-08	2.99849e-05	0.476051	L1P4a:L1:LINE	5.38767e-26	2.61544e-18	0.887217	3.08855e-06	1.09685e-05	0.243671
7040313_15_81274628	rs67476632	ENSG00000271725		5.01274e-10	2.56792e-07	0.544802	L1P4a:L1:LINE	1.48305e-25	6.33553e-18	0.8726	2.59045e-06	1.09339e-05	0.245495
7040313_15_81274628	rs67476632	ENSG00000172349	IL16	2.89389e-08	1.07712e-05	0.488683	L1P4a:L1:LINE	1.48305e-25	6.33553e-18	0.8726	3.08855e-06	1.09685e-05	0.243671
7040313_15_81274628	rs67476632	ENSG00000172345	STARD5	4.33227e-08	1.55922e-05	0.482691	L1P4a:L1:LINE	1.48305e-25	6.33553e-18	0.8726	4.04843e-16	2.84115e-15	0.412228
7040318_15_81275632	rs11637363	ENSG00000271725		5.01274e-10	2.56792e-07	0.544802	L1P4a:L1:LINE	1.48305e-25	6.33553e-18	0.8726	2.59045e-06	1.09339e-05	0.245495
7040318_15_81275632	rs11637363	ENSG00000172349	IL16	2.89389e-08	1.07712e-05	0.488683	L1P4a:L1:LINE	1.48305e-25	6.33553e-18	0.8726	3.08855e-06	1.09685e-05	0.243671
7040318_15_81275632	rs11637363	ENSG00000172345	STARD5	4.33227e-08	1.55922e-05	0.482691	L1P4a:L1:LINE	1.48305e-25	6.33553e-18	0.8726	4.04843e-16	2.84115e-15	0.412228
7040321_15_81277598	rs11638043	ENSG00000271725		5.01274e-10	2.56792e-07	0.544802	L1P4a:L1:LINE	1.48305e-25	6.33553e-18	0.8726	2.59045e-06	1.09339e-05	0.245495
7040321_15_81277598	rs11638043	ENSG00000172349	IL16	2.89389e-08	1.07712e-05	0.488683	L1P4a:L1:LINE	1.48305e-25	6.33553e-18	0.8726	3.08855e-06	1.09685e-05	0.243671
7040321_15_81277598	rs11638043	ENSG00000172345	STARD5	4.33227e-08	1.55922e-05	0.482691	L1P4a:L1:LINE	1.48305e-25	6.33553e-18	0.8726	4.04843e-16	2.84115e-15	0.412228
7040310_15_81274272	rs11634869	ENSG00000271725		9.62461e-10	4.68802e-07	0.536397	L1P4a:L1:LINE	2.25744e-25	8.0364e-18	0.870016	2.59045e-06	1.09339e-05	0.245495
7040310_15_81274272	rs11634869	ENSG00000172349	IL16	5.25765e-08	1.86486e-05	0.479933	L1P4a:L1:LINE	2.25744e-25	8.0364e-18	0.870016	3.08855e-06	1.09685e-05	0.243671
7040310_15_81274272	rs11634869	ENSG00000172345	STARD5	5.7939e-08	2.03481e-05	0.478468	L1P4a:L1:LINE	2.25744e-25	8.0364e-18	0.870016	4.04843e-16	2.84115e-15	0.412228
7040314_15_81275133	rs55697022	ENSG00000271725		9.62461e-10	4.68802e-07	0.536397	L1P4a:L1:LINE	2.25744e-25	8.0364e-18	0.870016	2.59045e-06	1.09339e-05	0.245495
7040314_15_81275133	rs55697022	ENSG00000172349	IL16	5.25765e-08	1.86486e-05	0.479933	L1P4a:L1:LINE	2.25744e-25	8.0364e-18	0.870016	3.08855e-06	1.09685e-05	0.243671
7040314_15_81275133	rs55697022	ENSG00000172345	STARD5	5.7939e-08	2.03481e-05	0.478468	L1P4a:L1:LINE	2.25744e-25	8.0364e-18	0.870016	4.04843e-16	2.84115e-15	0.412228
7040315_15_81275235	rs58076056	ENSG00000271725		9.62461e-10	4.68802e-07	0.536397	L1P4a:L1:LINE	2.25744e-25	8.0364e-18	0.870016	2.59045e-06	1.09339e-05	0.245495
7040315_15_81275235	rs58076056	ENSG00000172349	IL16	5.25765e-08	1.86486e-05	0.479933	L1P4a:L1:LINE	2.25744e-25	8.0364e-18	0.870016	3.08855e-06	1.09685e-05	0.243671
7040315_15_81275235	rs58076056	ENSG00000172345	STARD5	5.7939e-08	2.03481e-05	0.478468	L1P4a:L1:LINE	2.25744e-25	8.0364e-18	0.870016	4.04843e-16	2.84115e-15	0.412228
7040316_15_81275411	rs11637313	ENSG00000271725		9.62461e-10	4.68802e-07	0.536397	L1P4a:L1:LINE	2.25744e-25	8.0364e-18	0.870016	2.59045e-06	1.09339e-05	0.245495
7040316_15_81275411	rs11637313	ENSG00000172349	IL16	5.25765e-08	1.86486e-05	0.479933	L1P4a:L1:LINE	2.25744e-25	8.0364e-18	0.870016	3.08855e-06	1.09685e-05	0.243671
7040316_15_81275411	rs11637313	ENSG00000172345	STARD5	5.7939e-08	2.03481e-05	0.478468	L1P4a:L1:LINE	2.25744e-25	8.0364e-18	0.870016	4.04843e-16	2.84115e-15	0.412228
7040323_15_81279962	rs4076201	ENSG00000271725		9.62461e-10	4.68802e-07	0.536397	L1P4a:L1:LINE	2.25744e-25	8.0364e-18	0.870016	2.59045e-06	1.09339e-05	0.245495
7040323_15_81279962	rs4076201	ENSG00000172349	IL16	5.25765e-08	1.86486e-05	0.479933	L1P4a:L1:LINE	2.25744e-25	8.0364e-18	0.870016	3.08855e-06	1.09685e-05	0.243671
7040323_15_81279962	rs4076201	ENSG00000172345	STARD5	5.7939e-08	2.03481e-05	0.478468	L1P4a:L1:LINE	2.25744e-25	8.0364e-18	0.870016	4.04843e-16	2.84115e-15	0.412228
7040283_15_81266282	rs7175701	ENSG00000271725		1.86162e-09	8.6112e-07	0.532478	L1P4a:L1:LINE	2.72775e-25	8.32345e-18	0.876821	2.59045e-06	1.09339e-05	0.245495
7040283_15_81266282	rs7175701	ENSG00000172349	IL16	6.27301e-08	2.18736e-05	0.481713	L1P4a:L1:LINE	2.72775e-25	8.32345e-18	0.876821	3.08855e-06	1.09685e-05	0.243671
7040283_15_81266282	rs7175701	ENSG00000172345	STARD5	6.42753e-08	2.23682e-05	0.481341	L1P4a:L1:LINE	2.72775e-25	8.32345e-18	0.876821	4.04843e-16	2.84115e-15	0.412228
7040285_15_81266983	rs11637642	ENSG00000271725		1.86162e-09	8.6112e-07	0.532478	L1P4a:L1:LINE	2.72775e-25	8.32345e-18	0.876821	2.59045e-06	1.09339e-05	0.245495
7040285_15_81266983	rs11637642	ENSG00000172349	IL16	6.27301e-08	2.18736e-05	0.481713	L1P4a:L1:LINE	2.72775e-25	8.32345e-18	0.876821	3.08855e-06	1.09685e-05	0.243671
7040285_15_81266983	rs11637642	ENSG00000172345	STARD5	6.42753e-08	2.23682e-05	0.481341	L1P4a:L1:LINE	2.72775e-25	8.32345e-18	0.876821	4.04843e-16	2.84115e-15	0.412228
7040289_15_81267736	rs7181247	ENSG00000271725		1.86162e-09	8.6112e-07	0.532478	L1P4a:L1:LINE	2.72775e-25	8.32345e-18	0.876821	2.59045e-06	1.09339e-05	0.245495
7040289_15_81267736	rs7181247	ENSG00000172349	IL16	6.27301e-08	2.18736e-05	0.481713	L1P4a:L1:LINE	2.72775e-25	8.32345e-18	0.876821	3.08855e-06	1.09685e-05	0.243671
7040289_15_81267736	rs7181247	ENSG00000172345	STARD5	6.42753e-08	2.23682e-05	0.481341	L1P4a:L1:LINE	2.72775e-25	8.32345e-18	0.876821	4.04843e-16	2.84115e-15	0.412228
7040291_15_81268660	rs8026245	ENSG00000271725		1.86162e-09	8.6112e-07	0.532478	L1P4a:L1:LINE	2.72775e-25	8.32345e-18	0.876821	2.59045e-06	1.09339e-05	0.245495
7040291_15_81268660	rs8026245	ENSG00000172349	IL16	6.27301e-08	2.18736e-05	0.481713	L1P4a:L1:LINE	2.72775e-25	8.32345e-18	0.876821	3.08855e-06	1.09685e-05	0.243671
7040291_15_81268660	rs8026245	ENSG00000172345	STARD5	6.42753e-08	2.23682e-05	0.481341	L1P4a:L1:LINE	2.72775e-25	8.32345e-18	0.876821	4.04843e-16	2.84115e-15	0.412228
7040292_15_81268783	rs67396561	ENSG00000271725		1.86162e-09	8.6112e-07	0.532478	L1P4a:L1:LINE	2.72775e-25	8.32345e-18	0.876821	2.59045e-06	1.09339e-05	0.245495
7040292_15_81268783	rs67396561	ENSG00000172349	IL16	6.27301e-08	2.18736e-05	0.481713	L1P4a:L1:LINE	2.72775e-25	8.32345e-18	0.876821	3.08855e-06	1.09685e-05	0.243671
7040292_15_81268783	rs67396561	ENSG00000172345	STARD5	6.42753e-08	2.23682e-05	0.481341	L1P4a:L1:LINE	2.72775e-25	8.32345e-18	0.876821	4.04843e-16	2.84115e-15	0.412228
7040281_15_81265118	rs28440856	ENSG00000271725		3.33799e-09	1.47725e-06	0.524238	L1P4a:L1:LINE	3.02438e-25	8.97225e-18	0.875776	2.59045e-06	1.09339e-05	0.245495
7040281_15_81265118	rs28440856	ENSG00000172349	IL16	1.00851e-07	3.36631e-05	0.474209	L1P4a:L1:LINE	3.02438e-25	8.97225e-18	0.875776	3.08855e-06	1.09685e-05	0.243671
7040281_15_81265118	rs28440856	ENSG00000172345	STARD5	1.251e-07	4.09199e-05	0.470846	L1P4a:L1:LINE	3.02438e-25	8.97225e-18	0.875776	4.04843e-16	2.84115e-15	0.412228
7040302_15_81271572	rs11853837	ENSG00000271725		3.44077e-09	1.51951e-06	0.524017	L1P4a:L1:LINE	3.80429e-25	1.09809e-17	0.874525	2.59045e-06	1.09339e-05	0.245495
7040302_15_81271572	rs11853837	ENSG00000172345	STARD5	6.6891e-08	2.31986e-05	0.48073	L1P4a:L1:LINE	3.80429e-25	1.09809e-17	0.874525	4.04843e-16	2.84115e-15	0.412228
7040302_15_81271572	rs11853837	ENSG00000172349	IL16	9.52409e-08	3.19466e-05	0.47528	L1P4a:L1:LINE	3.80429e-25	1.09809e-17	0.874525	3.08855e-06	1.09685e-05	0.243671
7040218_15_81244342	rs8030065	ENSG00000271725		1.52401e-07	4.89103e-05	0.472463	L1P4a:L1:LINE	1.13863e-24	2.29441e-17	0.875303	2.59045e-06	1.09339e-05	0.245495
7040218_15_81244342	rs8030065	ENSG00000172349	IL16	1.74987e-06	0.000433331	0.431638	L1P4a:L1:LINE	1.13863e-24	2.29441e-17	0.875303	3.08855e-06	1.09685e-05	0.243671
7040218_15_81244342	rs8030065	ENSG00000172345	STARD5	5.73729e-06	0.00123336	0.41021	L1P4a:L1:LINE	1.13863e-24	2.29441e-17	0.875303	4.04843e-16	2.84115e-15	0.412228
7040223_15_81246213	rs57131042	ENSG00000271725		1.52401e-07	4.89103e-05	0.472463	L1P4a:L1:LINE	1.13863e-24	2.29441e-17	0.875303	2.59045e-06	1.09339e-05	0.245495
7040223_15_81246213	rs57131042	ENSG00000172349	IL16	1.74987e-06	0.000433331	0.431638	L1P4a:L1:LINE	1.13863e-24	2.29441e-17	0.875303	3.08855e-06	1.09685e-05	0.243671
7040223_15_81246213	rs57131042	ENSG00000172345	STARD5	5.73729e-06	0.00123336	0.41021	L1P4a:L1:LINE	1.13863e-24	2.29441e-17	0.875303	4.04843e-16	2.84115e-15	0.412228
7040229_15_81248628	rs7172611	ENSG00000271725		1.52401e-07	4.89103e-05	0.472463	L1P4a:L1:LINE	1.13863e-24	2.29441e-17	0.875303	2.59045e-06	1.09339e-05	0.245495
7040229_15_81248628	rs7172611	ENSG00000172349	IL16	1.74987e-06	0.000433331	0.431638	L1P4a:L1:LINE	1.13863e-24	2.29441e-17	0.875303	3.08855e-06	1.09685e-05	0.243671
7040229_15_81248628	rs7172611	ENSG00000172345	STARD5	5.73729e-06	0.00123336	0.41021	L1P4a:L1:LINE	1.13863e-24	2.29441e-17	0.875303	4.04843e-16	2.84115e-15	0.412228
7040232_15_81249332	rs59254248	ENSG00000271725		1.52401e-07	4.89103e-05	0.472463	L1P4a:L1:LINE	1.13863e-24	2.29441e-17	0.875303	2.59045e-06	1.09339e-05	0.245495
7040232_15_81249332	rs59254248	ENSG00000172349	IL16	1.74987e-06	0.000433331	0.431638	L1P4a:L1:LINE	1.13863e-24	2.29441e-17	0.875303	3.08855e-06	1.09685e-05	0.243671
7040232_15_81249332	rs59254248	ENSG00000172345	STARD5	5.73729e-06	0.00123336	0.41021	L1P4a:L1:LINE	1.13863e-24	2.29441e-17	0.875303	4.04843e-16	2.84115e-15	0.412228
7040233_15_81250330	rs58607573	ENSG00000271725		1.52401e-07	4.89103e-05	0.472463	L1P4a:L1:LINE	1.13863e-24	2.29441e-17	0.875303	2.59045e-06	1.09339e-05	0.245495
7040233_15_81250330	rs58607573	ENSG00000172349	IL16	1.74987e-06	0.000433331	0.431638	L1P4a:L1:LINE	1.13863e-24	2.29441e-17	0.875303	3.08855e-06	1.09685e-05	0.243671
7040233_15_81250330	rs58607573	ENSG00000172345	STARD5	5.73729e-06	0.00123336	0.41021	L1P4a:L1:LINE	1.13863e-24	2.29441e-17	0.875303	4.04843e-16	2.84115e-15	0.412228
7040234_15_81250531	rs66535467	ENSG00000271725		1.52401e-07	4.89103e-05	0.472463	L1P4a:L1:LINE	1.13863e-24	2.29441e-17	0.875303	2.59045e-06	1.09339e-05	0.245495
7040234_15_81250531	rs66535467	ENSG00000172349	IL16	1.74987e-06	0.000433331	0.431638	L1P4a:L1:LINE	1.13863e-24	2.29441e-17	0.875303	3.08855e-06	1.09685e-05	0.243671
7040234_15_81250531	rs66535467	ENSG00000172345	STARD5	5.73729e-06	0.00123336	0.41021	L1P4a:L1:LINE	1.13863e-24	2.29441e-17	0.875303	4.04843e-16	2.84115e-15	0.412228
7040238_15_81251128	rs4128766	ENSG00000271725		1.52401e-07	4.89103e-05	0.472463	L1P4a:L1:LINE	1.13863e-24	2.29441e-17	0.875303	2.59045e-06	1.09339e-05	0.245495
7040238_15_81251128	rs4128766	ENSG00000172349	IL16	1.74987e-06	0.000433331	0.431638	L1P4a:L1:LINE	1.13863e-24	2.29441e-17	0.875303	3.08855e-06	1.09685e-05	0.243671
7040238_15_81251128	rs4128766	ENSG00000172345	STARD5	5.73729e-06	0.00123336	0.41021	L1P4a:L1:LINE	1.13863e-24	2.29441e-17	0.875303	4.04843e-16	2.84115e-15	0.412228
7040241_15_81251364	rs60493572	ENSG00000271725		1.52401e-07	4.89103e-05	0.472463	L1P4a:L1:LINE	1.13863e-24	2.29441e-17	0.875303	2.59045e-06	1.09339e-05	0.245495
7040241_15_81251364	rs60493572	ENSG00000172349	IL16	1.74987e-06	0.000433331	0.431638	L1P4a:L1:LINE	1.13863e-24	2.29441e-17	0.875303	3.08855e-06	1.09685e-05	0.243671
7040241_15_81251364	rs60493572	ENSG00000172345	STARD5	5.73729e-06	0.00123336	0.41021	L1P4a:L1:LINE	1.13863e-24	2.29441e-17	0.875303	4.04843e-16	2.84115e-15	0.412228
7040242_15_81251453	rs58541174	ENSG00000271725		1.52401e-07	4.89103e-05	0.472463	L1P4a:L1:LINE	1.13863e-24	2.29441e-17	0.875303	2.59045e-06	1.09339e-05	0.245495
7040242_15_81251453	rs58541174	ENSG00000172349	IL16	1.74987e-06	0.000433331	0.431638	L1P4a:L1:LINE	1.13863e-24	2.29441e-17	0.875303	3.08855e-06	1.09685e-05	0.243671
7040242_15_81251453	rs58541174	ENSG00000172345	STARD5	5.73729e-06	0.00123336	0.41021	L1P4a:L1:LINE	1.13863e-24	2.29441e-17	0.875303	4.04843e-16	2.84115e-15	0.412228
7040244_15_81251580	rs66862541	ENSG00000271725		1.52401e-07	4.89103e-05	0.472463	L1P4a:L1:LINE	1.13863e-24	2.29441e-17	0.875303	2.59045e-06	1.09339e-05	0.245495
7040244_15_81251580	rs66862541	ENSG00000172349	IL16	1.74987e-06	0.000433331	0.431638	L1P4a:L1:LINE	1.13863e-24	2.29441e-17	0.875303	3.08855e-06	1.09685e-05	0.243671
7040244_15_81251580	rs66862541	ENSG00000172345	STARD5	5.73729e-06	0.00123336	0.41021	L1P4a:L1:LINE	1.13863e-24	2.29441e-17	0.875303	4.04843e-16	2.84115e-15	0.412228
7040245_15_81251632	rs66718746	ENSG00000271725		1.52401e-07	4.89103e-05	0.472463	L1P4a:L1:LINE	1.13863e-24	2.29441e-17	0.875303	2.59045e-06	1.09339e-05	0.245495
7040245_15_81251632	rs66718746	ENSG00000172349	IL16	1.74987e-06	0.000433331	0.431638	L1P4a:L1:LINE	1.13863e-24	2.29441e-17	0.875303	3.08855e-06	1.09685e-05	0.243671
7040245_15_81251632	rs66718746	ENSG00000172345	STARD5	5.73729e-06	0.00123336	0.41021	L1P4a:L1:LINE	1.13863e-24	2.29441e-17	0.875303	4.04843e-16	2.84115e-15	0.412228
7040252_15_81254972	rs28455908	ENSG00000271725		1.52401e-07	4.89103e-05	0.472463	L1P4a:L1:LINE	1.13863e-24	2.29441e-17	0.875303	2.59045e-06	1.09339e-05	0.245495
7040252_15_81254972	rs28455908	ENSG00000172349	IL16	1.74987e-06	0.000433331	0.431638	L1P4a:L1:LINE	1.13863e-24	2.29441e-17	0.875303	3.08855e-06	1.09685e-05	0.243671
7040252_15_81254972	rs28455908	ENSG00000172345	STARD5	5.73729e-06	0.00123336	0.41021	L1P4a:L1:LINE	1.13863e-24	2.29441e-17	0.875303	4.04843e-16	2.84115e-15	0.412228
7040254_15_81256040	rs6495554	ENSG00000271725		1.52401e-07	4.89103e-05	0.472463	L1P4a:L1:LINE	1.13863e-24	2.29441e-17	0.875303	2.59045e-06	1.09339e-05	0.245495
7040254_15_81256040	rs6495554	ENSG00000172349	IL16	1.74987e-06	0.000433331	0.431638	L1P4a:L1:LINE	1.13863e-24	2.29441e-17	0.875303	3.08855e-06	1.09685e-05	0.243671
7040254_15_81256040	rs6495554	ENSG00000172345	STARD5	5.73729e-06	0.00123336	0.41021	L1P4a:L1:LINE	1.13863e-24	2.29441e-17	0.875303	4.04843e-16	2.84115e-15	0.412228
7040255_15_81256246	rs6495555	ENSG00000271725		1.52401e-07	4.89103e-05	0.472463	L1P4a:L1:LINE	1.13863e-24	2.29441e-17	0.875303	2.59045e-06	1.09339e-05	0.245495
7040255_15_81256246	rs6495555	ENSG00000172349	IL16	1.74987e-06	0.000433331	0.431638	L1P4a:L1:LINE	1.13863e-24	2.29441e-17	0.875303	3.08855e-06	1.09685e-05	0.243671
7040255_15_81256246	rs6495555	ENSG00000172345	STARD5	5.73729e-06	0.00123336	0.41021	L1P4a:L1:LINE	1.13863e-24	2.29441e-17	0.875303	4.04843e-16	2.84115e-15	0.412228
7040256_15_81256373	rs6495556	ENSG00000271725		1.52401e-07	4.89103e-05	0.472463	L1P4a:L1:LINE	1.13863e-24	2.29441e-17	0.875303	2.59045e-06	1.09339e-05	0.245495
7040256_15_81256373	rs6495556	ENSG00000172349	IL16	1.74987e-06	0.000433331	0.431638	L1P4a:L1:LINE	1.13863e-24	2.29441e-17	0.875303	3.08855e-06	1.09685e-05	0.243671
7040256_15_81256373	rs6495556	ENSG00000172345	STARD5	5.73729e-06	0.00123336	0.41021	L1P4a:L1:LINE	1.13863e-24	2.29441e-17	0.875303	4.04843e-16	2.84115e-15	0.412228
7040257_15_81256640	rs8028334	ENSG00000271725		1.52401e-07	4.89103e-05	0.472463	L1P4a:L1:LINE	1.13863e-24	2.29441e-17	0.875303	2.59045e-06	1.09339e-05	0.245495
7040257_15_81256640	rs8028334	ENSG00000172349	IL16	1.74987e-06	0.000433331	0.431638	L1P4a:L1:LINE	1.13863e-24	2.29441e-17	0.875303	3.08855e-06	1.09685e-05	0.243671
7040257_15_81256640	rs8028334	ENSG00000172345	STARD5	5.73729e-06	0.00123336	0.41021	L1P4a:L1:LINE	1.13863e-24	2.29441e-17	0.875303	4.04843e-16	2.84115e-15	0.412228
7040274_15_81262558	rs28453231	ENSG00000271725		1.37467e-09	6.5041e-07	0.536394	L1P4a:L1:LINE	1.27444e-24	2.43051e-17	0.865764	2.59045e-06	1.09339e-05	0.245495
7040274_15_81262558	rs28453231	ENSG00000172349	IL16	4.31743e-08	1.55423e-05	0.487204	L1P4a:L1:LINE	1.27444e-24	2.43051e-17	0.865764	3.08855e-06	1.09685e-05	0.243671
7040274_15_81262558	rs28453231	ENSG00000172345	STARD5	1.06657e-07	3.53785e-05	0.473338	L1P4a:L1:LINE	1.27444e-24	2.43051e-17	0.865764	4.04843e-16	2.84115e-15	0.412228
7040275_15_81262719	rs7172451	ENSG00000271725		1.37467e-09	6.5041e-07	0.536394	L1P4a:L1:LINE	1.27444e-24	2.43051e-17	0.865764	2.59045e-06	1.09339e-05	0.245495
7040275_15_81262719	rs7172451	ENSG00000172349	IL16	4.31743e-08	1.55423e-05	0.487204	L1P4a:L1:LINE	1.27444e-24	2.43051e-17	0.865764	3.08855e-06	1.09685e-05	0.243671
7040275_15_81262719	rs7172451	ENSG00000172345	STARD5	1.06657e-07	3.53785e-05	0.473338	L1P4a:L1:LINE	1.27444e-24	2.43051e-17	0.865764	4.04843e-16	2.84115e-15	0.412228
7040280_15_81263931	rs8039027	ENSG00000271725		1.37467e-09	6.5041e-07	0.536394	L1P4a:L1:LINE	1.27444e-24	2.43051e-17	0.865764	2.59045e-06	1.09339e-05	0.245495
7040280_15_81263931	rs8039027	ENSG00000172349	IL16	4.31743e-08	1.55423e-05	0.487204	L1P4a:L1:LINE	1.27444e-24	2.43051e-17	0.865764	3.08855e-06	1.09685e-05	0.243671
7040280_15_81263931	rs8039027	ENSG00000172345	STARD5	1.06657e-07	3.53785e-05	0.473338	L1P4a:L1:LINE	1.27444e-24	2.43051e-17	0.865764	4.04843e-16	2.84115e-15	0.412228
7040224_15_81246409	rs67940821	ENSG00000271725		2.64004e-07	8.01435e-05	0.463835	L1P4a:L1:LINE	1.69259e-24	2.96339e-17	0.872908	2.59045e-06	1.09339e-05	0.245495
7040224_15_81246409	rs67940821	ENSG00000172349	IL16	2.93528e-06	0.00068546	0.422648	L1P4a:L1:LINE	1.69259e-24	2.96339e-17	0.872908	3.08855e-06	1.09685e-05	0.243671
7040224_15_81246409	rs67940821	ENSG00000172345	STARD5	7.30224e-06	0.00152193	0.40591	L1P4a:L1:LINE	1.69259e-24	2.96339e-17	0.872908	4.04843e-16	2.84115e-15	0.412228
7040226_15_81247610	rs67766197	ENSG00000271725		2.64004e-07	8.01435e-05	0.463835	L1P4a:L1:LINE	1.69259e-24	2.96339e-17	0.872908	2.59045e-06	1.09339e-05	0.245495
7040226_15_81247610	rs67766197	ENSG00000172349	IL16	2.93528e-06	0.00068546	0.422648	L1P4a:L1:LINE	1.69259e-24	2.96339e-17	0.872908	3.08855e-06	1.09685e-05	0.243671
7040226_15_81247610	rs67766197	ENSG00000172345	STARD5	7.30224e-06	0.00152193	0.40591	L1P4a:L1:LINE	1.69259e-24	2.96339e-17	0.872908	4.04843e-16	2.84115e-15	0.412228
7040228_15_81248089	rs59545248	ENSG00000271725		2.64004e-07	8.01435e-05	0.463835	L1P4a:L1:LINE	1.69259e-24	2.96339e-17	0.872908	2.59045e-06	1.09339e-05	0.245495
7040228_15_81248089	rs59545248	ENSG00000172349	IL16	2.93528e-06	0.00068546	0.422648	L1P4a:L1:LINE	1.69259e-24	2.96339e-17	0.872908	3.08855e-06	1.09685e-05	0.243671
7040228_15_81248089	rs59545248	ENSG00000172345	STARD5	7.30224e-06	0.00152193	0.40591	L1P4a:L1:LINE	1.69259e-24	2.96339e-17	0.872908	4.04843e-16	2.84115e-15	0.412228
7040235_15_81250926	rs4128768	ENSG00000271725		2.64004e-07	8.01435e-05	0.463835	L1P4a:L1:LINE	1.69259e-24	2.96339e-17	0.872908	2.59045e-06	1.09339e-05	0.245495
7040235_15_81250926	rs4128768	ENSG00000172349	IL16	2.93528e-06	0.00068546	0.422648	L1P4a:L1:LINE	1.69259e-24	2.96339e-17	0.872908	3.08855e-06	1.09685e-05	0.243671
7040235_15_81250926	rs4128768	ENSG00000172345	STARD5	7.30224e-06	0.00152193	0.40591	L1P4a:L1:LINE	1.69259e-24	2.96339e-17	0.872908	4.04843e-16	2.84115e-15	0.412228
7040243_15_81251482	rs66628172	ENSG00000271725		2.64004e-07	8.01435e-05	0.463835	L1P4a:L1:LINE	1.69259e-24	2.96339e-17	0.872908	2.59045e-06	1.09339e-05	0.245495
7040243_15_81251482	rs66628172	ENSG00000172349	IL16	2.93528e-06	0.00068546	0.422648	L1P4a:L1:LINE	1.69259e-24	2.96339e-17	0.872908	3.08855e-06	1.09685e-05	0.243671
7040243_15_81251482	rs66628172	ENSG00000172345	STARD5	7.30224e-06	0.00152193	0.40591	L1P4a:L1:LINE	1.69259e-24	2.96339e-17	0.872908	4.04843e-16	2.84115e-15	0.412228
7040276_15_81262882	rs112797520	ENSG00000271725		2.59902e-09	1.1733e-06	0.527901	L1P4a:L1:LINE	1.90854e-24	3.2354e-17	0.863247	2.59045e-06	1.09339e-05	0.245495
7040276_15_81262882	rs112797520	ENSG00000172349	IL16	7.80567e-08	2.6719e-05	0.478357	L1P4a:L1:LINE	1.90854e-24	3.2354e-17	0.863247	3.08855e-06	1.09685e-05	0.243671
7040276_15_81262882	rs112797520	ENSG00000172345	STARD5	1.41442e-07	4.56835e-05	0.469096	L1P4a:L1:LINE	1.90854e-24	3.2354e-17	0.863247	4.04843e-16	2.84115e-15	0.412228
7040279_15_81263775	rs60831942	ENSG00000271725		2.59902e-09	1.1733e-06	0.527901	L1P4a:L1:LINE	1.90854e-24	3.2354e-17	0.863247	2.59045e-06	1.09339e-05	0.245495
7040279_15_81263775	rs60831942	ENSG00000172349	IL16	7.80567e-08	2.6719e-05	0.478357	L1P4a:L1:LINE	1.90854e-24	3.2354e-17	0.863247	3.08855e-06	1.09685e-05	0.243671
7040279_15_81263775	rs60831942	ENSG00000172345	STARD5	1.41442e-07	4.56835e-05	0.469096	L1P4a:L1:LINE	1.90854e-24	3.2354e-17	0.863247	4.04843e-16	2.84115e-15	0.412228
7040194_15_81234691	rs11072995	ENSG00000271725		1.35786e-07	4.40467e-05	0.470343	L1P4a:L1:LINE	2.58041e-24	4.04808e-17	0.862219	2.59045e-06	1.09339e-05	0.245495
7040194_15_81234691	rs11072995	ENSG00000172349	IL16	1.54593e-06	0.000388807	0.430191	L1P4a:L1:LINE	2.58041e-24	4.04808e-17	0.862219	3.08855e-06	1.09685e-05	0.243671
7040194_15_81234691	rs11072995	ENSG00000172345	STARD5	4.82184e-06	0.00106051	0.409971	L1P4a:L1:LINE	2.58041e-24	4.04808e-17	0.862219	4.04843e-16	2.84115e-15	0.412228
7040198_15_81237294	rs11072997	ENSG00000271725		1.35786e-07	4.40467e-05	0.470343	L1P4a:L1:LINE	2.58041e-24	4.04808e-17	0.862219	2.59045e-06	1.09339e-05	0.245495
7040198_15_81237294	rs11072997	ENSG00000172349	IL16	1.54593e-06	0.000388807	0.430191	L1P4a:L1:LINE	2.58041e-24	4.04808e-17	0.862219	3.08855e-06	1.09685e-05	0.243671
7040198_15_81237294	rs11072997	ENSG00000172345	STARD5	4.82184e-06	0.00106051	0.409971	L1P4a:L1:LINE	2.58041e-24	4.04808e-17	0.862219	4.04843e-16	2.84115e-15	0.412228
7040199_15_81237582	rs11856780	ENSG00000271725		3.08041e-07	9.20212e-05	0.457039	L1P4a:L1:LINE	2.80488e-24	4.04808e-17	0.861236	2.59045e-06	1.09339e-05	0.245495
7040199_15_81237582	rs11856780	ENSG00000172349	IL16	3.08984e-06	0.000716736	0.417815	L1P4a:L1:LINE	2.80488e-24	4.04808e-17	0.861236	3.08855e-06	1.09685e-05	0.243671
7040199_15_81237582	rs11856780	ENSG00000172345	STARD5	7.81362e-06	0.00161582	0.400887	L1P4a:L1:LINE	2.80488e-24	4.04808e-17	0.861236	4.04843e-16	2.84115e-15	0.412228
7040200_15_81237696	rs11853619	ENSG00000271725		3.08041e-07	9.20212e-05	0.457039	L1P4a:L1:LINE	2.80488e-24	4.04808e-17	0.861236	2.59045e-06	1.09339e-05	0.245495
7040200_15_81237696	rs11853619	ENSG00000172349	IL16	3.08984e-06	0.000716736	0.417815	L1P4a:L1:LINE	2.80488e-24	4.04808e-17	0.861236	3.08855e-06	1.09685e-05	0.243671
7040200_15_81237696	rs11853619	ENSG00000172345	STARD5	7.81362e-06	0.00161582	0.400887	L1P4a:L1:LINE	2.80488e-24	4.04808e-17	0.861236	4.04843e-16	2.84115e-15	0.412228
7040202_15_81239142	rs4587933	ENSG00000271725		3.08041e-07	9.20212e-05	0.457039	L1P4a:L1:LINE	2.80488e-24	4.04808e-17	0.861236	2.59045e-06	1.09339e-05	0.245495
7040202_15_81239142	rs4587933	ENSG00000172349	IL16	3.08984e-06	0.000716736	0.417815	L1P4a:L1:LINE	2.80488e-24	4.04808e-17	0.861236	3.08855e-06	1.09685e-05	0.243671
7040202_15_81239142	rs4587933	ENSG00000172345	STARD5	7.81362e-06	0.00161582	0.400887	L1P4a:L1:LINE	2.80488e-24	4.04808e-17	0.861236	4.04843e-16	2.84115e-15	0.412228
7040203_15_81239143	rs4296216	ENSG00000271725		3.08041e-07	9.20212e-05	0.457039	L1P4a:L1:LINE	2.80488e-24	4.04808e-17	0.861236	2.59045e-06	1.09339e-05	0.245495
7040203_15_81239143	rs4296216	ENSG00000172349	IL16	3.08984e-06	0.000716736	0.417815	L1P4a:L1:LINE	2.80488e-24	4.04808e-17	0.861236	3.08855e-06	1.09685e-05	0.243671
7040203_15_81239143	rs4296216	ENSG00000172345	STARD5	7.81362e-06	0.00161582	0.400887	L1P4a:L1:LINE	2.80488e-24	4.04808e-17	0.861236	4.04843e-16	2.84115e-15	0.412228
7040204_15_81239728	rs6495553	ENSG00000271725		3.08041e-07	9.20212e-05	0.457039	L1P4a:L1:LINE	2.80488e-24	4.04808e-17	0.861236	2.59045e-06	1.09339e-05	0.245495
7040204_15_81239728	rs6495553	ENSG00000172349	IL16	3.08984e-06	0.000716736	0.417815	L1P4a:L1:LINE	2.80488e-24	4.04808e-17	0.861236	3.08855e-06	1.09685e-05	0.243671
7040204_15_81239728	rs6495553	ENSG00000172345	STARD5	7.81362e-06	0.00161582	0.400887	L1P4a:L1:LINE	2.80488e-24	4.04808e-17	0.861236	4.04843e-16	2.84115e-15	0.412228
7040212_15_81241693	rs28648707	ENSG00000271725		3.08041e-07	9.20212e-05	0.457039	L1P4a:L1:LINE	2.80488e-24	4.04808e-17	0.861236	2.59045e-06	1.09339e-05	0.245495
7040212_15_81241693	rs28648707	ENSG00000172349	IL16	3.08984e-06	0.000716736	0.417815	L1P4a:L1:LINE	2.80488e-24	4.04808e-17	0.861236	3.08855e-06	1.09685e-05	0.243671
7040212_15_81241693	rs28648707	ENSG00000172345	STARD5	7.81362e-06	0.00161582	0.400887	L1P4a:L1:LINE	2.80488e-24	4.04808e-17	0.861236	4.04843e-16	2.84115e-15	0.412228
7040213_15_81242479	rs11638444	ENSG00000271725		3.08041e-07	9.20212e-05	0.457039	L1P4a:L1:LINE	2.80488e-24	4.04808e-17	0.861236	2.59045e-06	1.09339e-05	0.245495
7040213_15_81242479	rs11638444	ENSG00000172349	IL16	3.08984e-06	0.000716736	0.417815	L1P4a:L1:LINE	2.80488e-24	4.04808e-17	0.861236	3.08855e-06	1.09685e-05	0.243671
7040213_15_81242479	rs11638444	ENSG00000172345	STARD5	7.81362e-06	0.00161582	0.400887	L1P4a:L1:LINE	2.80488e-24	4.04808e-17	0.861236	4.04843e-16	2.84115e-15	0.412228
7040214_15_81242808	rs7180245	ENSG00000271725		3.08041e-07	9.20212e-05	0.457039	L1P4a:L1:LINE	2.80488e-24	4.04808e-17	0.861236	2.59045e-06	1.09339e-05	0.245495
7040214_15_81242808	rs7180245	ENSG00000172349	IL16	3.08984e-06	0.000716736	0.417815	L1P4a:L1:LINE	2.80488e-24	4.04808e-17	0.861236	3.08855e-06	1.09685e-05	0.243671
7040214_15_81242808	rs7180245	ENSG00000172345	STARD5	7.81362e-06	0.00161582	0.400887	L1P4a:L1:LINE	2.80488e-24	4.04808e-17	0.861236	4.04843e-16	2.84115e-15	0.412228
7040220_15_81245271	rs11636298	ENSG00000271725		3.08041e-07	9.20212e-05	0.457039	L1P4a:L1:LINE	2.80488e-24	4.04808e-17	0.861236	2.59045e-06	1.09339e-05	0.245495
7040220_15_81245271	rs11636298	ENSG00000172349	IL16	3.08984e-06	0.000716736	0.417815	L1P4a:L1:LINE	2.80488e-24	4.04808e-17	0.861236	3.08855e-06	1.09685e-05	0.243671
7040220_15_81245271	rs11636298	ENSG00000172345	STARD5	7.81362e-06	0.00161582	0.400887	L1P4a:L1:LINE	2.80488e-24	4.04808e-17	0.861236	4.04843e-16	2.84115e-15	0.412228
7040195_15_81235269	rs57688280	ENSG00000271725		1.77538e-07	5.61493e-05	0.466101	L1P4a:L1:LINE	3.16746e-24	4.45106e-17	0.86076	2.59045e-06	1.09339e-05	0.245495
7040195_15_81235269	rs57688280	ENSG00000172349	IL16	1.92163e-06	0.000471196	0.426402	L1P4a:L1:LINE	3.16746e-24	4.45106e-17	0.86076	3.08855e-06	1.09685e-05	0.243671
7040195_15_81235269	rs57688280	ENSG00000172345	STARD5	4.69579e-06	0.0010362	0.410454	L1P4a:L1:LINE	3.16746e-24	4.45106e-17	0.86076	4.04843e-16	2.84115e-15	0.412228
7040196_15_81236336	rs67645404	ENSG00000271725		1.77538e-07	5.61493e-05	0.466101	L1P4a:L1:LINE	3.16746e-24	4.45106e-17	0.86076	2.59045e-06	1.09339e-05	0.245495
7040196_15_81236336	rs67645404	ENSG00000172349	IL16	1.92163e-06	0.000471196	0.426402	L1P4a:L1:LINE	3.16746e-24	4.45106e-17	0.86076	3.08855e-06	1.09685e-05	0.243671
7040196_15_81236336	rs67645404	ENSG00000172345	STARD5	4.69579e-06	0.0010362	0.410454	L1P4a:L1:LINE	3.16746e-24	4.45106e-17	0.86076	4.04843e-16	2.84115e-15	0.412228
7040205_15_81240659	rs60317813	ENSG00000271725		1.3905e-07	4.49872e-05	0.469969	L1P4a:L1:LINE	3.4697e-24	4.69064e-17	0.86011	2.59045e-06	1.09339e-05	0.245495
7040205_15_81240659	rs60317813	ENSG00000172349	IL16	1.29737e-06	0.000332009	0.433218	L1P4a:L1:LINE	3.4697e-24	4.69064e-17	0.86011	3.08855e-06	1.09685e-05	0.243671
7040205_15_81240659	rs60317813	ENSG00000172345	STARD5	5.60447e-06	0.001208	0.407219	L1P4a:L1:LINE	3.4697e-24	4.69064e-17	0.86011	4.04843e-16	2.84115e-15	0.412228
7040207_15_81240921	rs58854988	ENSG00000271725		1.3905e-07	4.49872e-05	0.469969	L1P4a:L1:LINE	3.4697e-24	4.69064e-17	0.86011	2.59045e-06	1.09339e-05	0.245495
7040207_15_81240921	rs58854988	ENSG00000172349	IL16	1.29737e-06	0.000332009	0.433218	L1P4a:L1:LINE	3.4697e-24	4.69064e-17	0.86011	3.08855e-06	1.09685e-05	0.243671
7040207_15_81240921	rs58854988	ENSG00000172345	STARD5	5.60447e-06	0.001208	0.407219	L1P4a:L1:LINE	3.4697e-24	4.69064e-17	0.86011	4.04843e-16	2.84115e-15	0.412228
7040210_15_81241354	rs7172689	ENSG00000271725		1.3905e-07	4.49872e-05	0.469969	L1P4a:L1:LINE	3.4697e-24	4.69064e-17	0.86011	2.59045e-06	1.09339e-05	0.245495
7040210_15_81241354	rs7172689	ENSG00000172349	IL16	1.29737e-06	0.000332009	0.433218	L1P4a:L1:LINE	3.4697e-24	4.69064e-17	0.86011	3.08855e-06	1.09685e-05	0.243671
7040210_15_81241354	rs7172689	ENSG00000172345	STARD5	5.60447e-06	0.001208	0.407219	L1P4a:L1:LINE	3.4697e-24	4.69064e-17	0.86011	4.04843e-16	2.84115e-15	0.412228
7040201_15_81238507	rs67093094	ENSG00000271725		5.24058e-07	0.000148029	0.448528	L1P4a:L1:LINE	4.15064e-24	5.4059e-17	0.858829	2.59045e-06	1.09339e-05	0.245495
7040201_15_81238507	rs67093094	ENSG00000172349	IL16	5.09895e-06	0.00111309	0.408951	L1P4a:L1:LINE	4.15064e-24	5.4059e-17	0.858829	3.08855e-06	1.09685e-05	0.243671
7040201_15_81238507	rs67093094	ENSG00000172345	STARD5	9.89656e-06	0.00198479	0.396635	L1P4a:L1:LINE	4.15064e-24	5.4059e-17	0.858829	4.04843e-16	2.84115e-15	0.412228
7040216_15_81243448	rs11634673	ENSG00000271725		5.24058e-07	0.000148029	0.448528	L1P4a:L1:LINE	4.15064e-24	5.4059e-17	0.858829	2.59045e-06	1.09339e-05	0.245495
7040216_15_81243448	rs11634673	ENSG00000172349	IL16	5.09895e-06	0.00111309	0.408951	L1P4a:L1:LINE	4.15064e-24	5.4059e-17	0.858829	3.08855e-06	1.09685e-05	0.243671
7040216_15_81243448	rs11634673	ENSG00000172345	STARD5	9.89656e-06	0.00198479	0.396635	L1P4a:L1:LINE	4.15064e-24	5.4059e-17	0.858829	4.04843e-16	2.84115e-15	0.412228
7040221_15_81245599	rs72746132	ENSG00000271725		5.24058e-07	0.000148029	0.448528	L1P4a:L1:LINE	4.15064e-24	5.4059e-17	0.858829	2.59045e-06	1.09339e-05	0.245495
7040221_15_81245599	rs72746132	ENSG00000172349	IL16	5.09895e-06	0.00111309	0.408951	L1P4a:L1:LINE	4.15064e-24	5.4059e-17	0.858829	3.08855e-06	1.09685e-05	0.243671
7040221_15_81245599	rs72746132	ENSG00000172345	STARD5	9.89656e-06	0.00198479	0.396635	L1P4a:L1:LINE	4.15064e-24	5.4059e-17	0.858829	4.04843e-16	2.84115e-15	0.412228
7040209_15_81241104	rs61637497	ENSG00000271725		2.40249e-07	7.36473e-05	0.461483	L1P4a:L1:LINE	5.11565e-24	6.50412e-17	0.85774	2.59045e-06	1.09339e-05	0.245495
7040209_15_81241104	rs61637497	ENSG00000172349	IL16	2.1813e-06	0.000527647	0.42438	L1P4a:L1:LINE	5.11565e-24	6.50412e-17	0.85774	3.08855e-06	1.09685e-05	0.243671
7040209_15_81241104	rs61637497	ENSG00000172345	STARD5	7.12135e-06	0.00149004	0.402987	L1P4a:L1:LINE	5.11565e-24	6.50412e-17	0.85774	4.04843e-16	2.84115e-15	0.412228
7040211_15_81241421	rs61219147	ENSG00000271725		2.40249e-07	7.36473e-05	0.461483	L1P4a:L1:LINE	5.11565e-24	6.50412e-17	0.85774	2.59045e-06	1.09339e-05	0.245495
7040211_15_81241421	rs61219147	ENSG00000172349	IL16	2.1813e-06	0.000527647	0.42438	L1P4a:L1:LINE	5.11565e-24	6.50412e-17	0.85774	3.08855e-06	1.09685e-05	0.243671
7040211_15_81241421	rs61219147	ENSG00000172345	STARD5	7.12135e-06	0.00149004	0.402987	L1P4a:L1:LINE	5.11565e-24	6.50412e-17	0.85774	4.04843e-16	2.84115e-15	0.412228
7040191_15_81233777	rs11638115	ENSG00000271725		2.37806e-07	7.29578e-05	0.461647	L1P4a:L1:LINE	8.85225e-24	1.11225e-16	0.853789	2.59045e-06	1.09339e-05	0.245495
7040191_15_81233777	rs11638115	ENSG00000172349	IL16	2.7462e-06	0.000646543	0.420305	L1P4a:L1:LINE	8.85225e-24	1.11225e-16	0.853789	3.08855e-06	1.09685e-05	0.243671
7040191_15_81233777	rs11638115	ENSG00000172345	STARD5	7.61799e-06	0.00158058	0.401732	L1P4a:L1:LINE	8.85225e-24	1.11225e-16	0.853789	4.04843e-16	2.84115e-15	0.412228
7040259_15_81258345	rs72746144	ENSG00000271725		1.23475e-07	4.0432e-05	0.476036	L1P4a:L1:LINE	1.62737e-23	1.99771e-16	0.856518	2.59045e-06	1.09339e-05	0.245495
7040259_15_81258345	rs72746144	ENSG00000172349	IL16	1.47358e-06	0.000372376	0.434857	L1P4a:L1:LINE	1.62737e-23	1.99771e-16	0.856518	3.08855e-06	1.09685e-05	0.243671
7040259_15_81258345	rs72746144	ENSG00000172345	STARD5	7.92237e-06	0.0016353	0.404378	L1P4a:L1:LINE	1.62737e-23	1.99771e-16	0.856518	4.04843e-16	2.84115e-15	0.412228
7040262_15_81258656	rs11630877	ENSG00000271725		1.23475e-07	4.0432e-05	0.476036	L1P4a:L1:LINE	1.62737e-23	1.99771e-16	0.856518	2.59045e-06	1.09339e-05	0.245495
7040262_15_81258656	rs11630877	ENSG00000172349	IL16	1.47358e-06	0.000372376	0.434857	L1P4a:L1:LINE	1.62737e-23	1.99771e-16	0.856518	3.08855e-06	1.09685e-05	0.243671
7040262_15_81258656	rs11630877	ENSG00000172345	STARD5	7.92237e-06	0.0016353	0.404378	L1P4a:L1:LINE	1.62737e-23	1.99771e-16	0.856518	4.04843e-16	2.84115e-15	0.412228
7040248_15_81253258	rs67117127	ENSG00000271725		2.14704e-07	6.66051e-05	0.467426	L1P4a:L1:LINE	2.38184e-23	2.85818e-16	0.854142	2.59045e-06	1.09339e-05	0.245495
7040248_15_81253258	rs67117127	ENSG00000172349	IL16	2.48036e-06	0.0005905	0.425882	L1P4a:L1:LINE	2.38184e-23	2.85818e-16	0.854142	3.08855e-06	1.09685e-05	0.243671
7040248_15_81253258	rs67117127	ENSG00000172345	STARD5	1.0044e-05	0.00201	0.400087	L1P4a:L1:LINE	2.38184e-23	2.85818e-16	0.854142	4.04843e-16	2.84115e-15	0.412228
7040250_15_81254032	rs67689826	ENSG00000271725		2.14704e-07	6.66051e-05	0.467426	L1P4a:L1:LINE	2.38184e-23	2.85818e-16	0.854142	2.59045e-06	1.09339e-05	0.245495
7040250_15_81254032	rs67689826	ENSG00000172349	IL16	2.48036e-06	0.0005905	0.425882	L1P4a:L1:LINE	2.38184e-23	2.85818e-16	0.854142	3.08855e-06	1.09685e-05	0.243671
7040250_15_81254032	rs67689826	ENSG00000172345	STARD5	1.0044e-05	0.00201	0.400087	L1P4a:L1:LINE	2.38184e-23	2.85818e-16	0.854142	4.04843e-16	2.84115e-15	0.412228
7040343_15_81286877	rs7167782	ENSG00000271725		2.1368e-08	8.14601e-06	0.466503	L1P4a:L1:LINE	2.50082e-23	2.96761e-16	0.791495	2.59045e-06	1.09339e-05	0.245495
7040343_15_81286877	rs7167782	ENSG00000172349	IL16	9.95258e-07	0.000262441	0.409639	L1P4a:L1:LINE	2.50082e-23	2.96761e-16	0.791495	3.08855e-06	1.09685e-05	0.243671
7040343_15_81286877	rs7167782	ENSG00000172345	STARD5	1.38106e-05	0.00265985	0.365227	L1P4a:L1:LINE	2.50082e-23	2.96761e-16	0.791495	4.04843e-16	2.84115e-15	0.412228
7040193_15_81233961	rs12324786	ENSG00000271725		4.24126e-07	0.000122472	0.456518	L1P4a:L1:LINE	2.76809e-23	3.24867e-16	0.853483	2.59045e-06	1.09339e-05	0.245495
7040193_15_81233961	rs12324786	ENSG00000172349	IL16	5.119e-06	0.00111698	0.412947	L1P4a:L1:LINE	2.76809e-23	3.24867e-16	0.853483	3.08855e-06	1.09685e-05	0.243671
7040193_15_81233961	rs12324786	ENSG00000172345	STARD5	2.05311e-05	0.00375411	0.386419	L1P4a:L1:LINE	2.76809e-23	3.24867e-16	0.853483	4.04843e-16	2.84115e-15	0.412228
7040208_15_81241037	rs7179134	ENSG00000271725		1.12786e-07	3.72443e-05	0.47348	L1P4a:L1:LINE	4.66815e-23	5.41905e-16	0.841623	2.59045e-06	1.09339e-05	0.245495
7040208_15_81241037	rs7179134	ENSG00000172349	IL16	1.09167e-06	0.00028489	0.436386	L1P4a:L1:LINE	4.66815e-23	5.41905e-16	0.841623	3.08855e-06	1.09685e-05	0.243671
7040208_15_81241037	rs7179134	ENSG00000172345	STARD5	7.72162e-06	0.00159897	0.40148	L1P4a:L1:LINE	4.66815e-23	5.41905e-16	0.841623	4.04843e-16	2.84115e-15	0.412228
7040268_15_81259307	rs28418832	ENSG00000271725		7.21273e-08	2.48468e-05	0.48019	L1P4a:L1:LINE	6.07617e-23	6.9035e-16	0.839268	2.59045e-06	1.09339e-05	0.245495
7040268_15_81259307	rs28418832	ENSG00000172349	IL16	8.35346e-07	0.000224515	0.440725	L1P4a:L1:LINE	6.07617e-23	6.9035e-16	0.839268	3.08855e-06	1.09685e-05	0.243671
7040268_15_81259307	rs28418832	ENSG00000172345	STARD5	1.34196e-05	0.00259442	0.390846	L1P4a:L1:LINE	6.07617e-23	6.9035e-16	0.839268	4.04843e-16	2.84115e-15	0.412228
7040269_15_81259501	rs7163931	ENSG00000271725		7.21273e-08	2.48468e-05	0.48019	L1P4a:L1:LINE	6.07617e-23	6.9035e-16	0.839268	2.59045e-06	1.09339e-05	0.245495
7040269_15_81259501	rs7163931	ENSG00000172349	IL16	8.35346e-07	0.000224515	0.440725	L1P4a:L1:LINE	6.07617e-23	6.9035e-16	0.839268	3.08855e-06	1.09685e-05	0.243671
7040269_15_81259501	rs7163931	ENSG00000172345	STARD5	1.34196e-05	0.00259442	0.390846	L1P4a:L1:LINE	6.07617e-23	6.9035e-16	0.839268	4.04843e-16	2.84115e-15	0.412228
7040192_15_81233938	rs72744156	ENSG00000271725		1.4994e-06	0.000378299	0.435006	L1P4a:L1:LINE	1.4557e-22	1.6365e-15	0.841024	2.59045e-06	1.09339e-05	0.245495
7040192_15_81233938	rs72744156	ENSG00000172349	IL16	1.61693e-05	0.00304984	0.391111	L1P4a:L1:LINE	1.4557e-22	1.6365e-15	0.841024	3.08855e-06	1.09685e-05	0.243671
7040192_15_81233938	rs72744156	ENSG00000172345	STARD5	5.16891e-05	0.00824135	0.367708	L1P4a:L1:LINE	1.4557e-22	1.6365e-15	0.841024	4.04843e-16	2.84115e-15	0.412228
3244467_6_32628097	rs9271894	ENSG00000198502	HLA-DRB5	2.29613e-15	2.47159e-12	-0.622776	L1MEb:L1:LINE	5.98064e-16	6.65339e-09	0.634635	5.90355e-06	1.486e-05	-0.236822
3244467_6_32628097	rs9271894	ENSG00000237541	HLA-DQA2	7.11072e-06	0.00148796	-0.363434	L1MEb:L1:LINE	5.98064e-16	6.65339e-09	0.634635	0.00766433	0.0155603	-0.14072
7040277_15_81263355	rs5006180	ENSG00000271725		4.29077e-05	0.00704409	0.466038	L1P4a:L1:LINE	6.59632e-16	7.26268e-09	0.889863	2.59045e-06	1.09339e-05	0.245495
7040277_15_81263355	rs5006180	ENSG00000172345	STARD5	9.4405e-05	0.0136223	0.445234	L1P4a:L1:LINE	6.59632e-16	7.26268e-09	0.889863	4.04843e-16	2.84115e-15	0.412228
7040277_15_81263355	rs5006180	ENSG00000172349	IL16	0.000202138	0.0253872	0.424198	L1P4a:L1:LINE	6.59632e-16	7.26268e-09	0.889863	3.08855e-06	1.09685e-05	0.243671
7040359_15_81293903	rs17875577	ENSG00000172345	STARD5	6.95591e-16	7.90202e-13	0.947146	L1P4a:L1:LINE	7.39506e-16	8.05903e-09	0.946347	4.04843e-16	2.84115e-15	0.412228
7040359_15_81293903	rs17875577	ENSG00000271725		2.98751e-15	3.17777e-12	0.927856	L1P4a:L1:LINE	7.39506e-16	8.05903e-09	0.946347	2.59045e-06	1.09339e-05	0.245495
7040359_15_81293903	rs17875577	ENSG00000172349	IL16	3.42643e-14	3.22898e-11	0.894299	L1P4a:L1:LINE	7.39506e-16	8.05903e-09	0.946347	3.08855e-06	1.09685e-05	0.243671
3244378_6_32626522	rs114969562	ENSG00000198502	HLA-DRB5	4.02101e-15	4.22349e-12	-0.617471	L1MEb:L1:LINE	8.09925e-16	8.73729e-09	0.631708	5.90355e-06	1.486e-05	-0.236822
3244378_6_32626522	rs114969562	ENSG00000237541	HLA-DQA2	1.11532e-05	0.00220243	-0.355652	L1MEb:L1:LINE	8.09925e-16	8.73729e-09	0.631708	0.00766433	0.0155603	-0.14072
3244435_6_32627283	rs9271850	ENSG00000198502	HLA-DRB5	3.57068e-15	3.77496e-12	-0.618279	L1MEb:L1:LINE	8.52099e-16	8.83131e-09	0.630996	5.90355e-06	1.486e-05	-0.236822
3244435_6_32627283	rs9271850	ENSG00000237541	HLA-DQA2	6.41676e-06	0.00136102	-0.364833	L1MEb:L1:LINE	8.52099e-16	8.83131e-09	0.630996	0.00766433	0.0155603	-0.14072
5597428_11_43856384	rs1061810	ENSG00000149084	HSD17B12	1.52298e-51	2.61473e-47	-1.05897	L1MEg2:L1:LINE	9.99923e-16	8.83131e-09	0.626506	1.104e-10	5.76779e-10	-0.332415
5597428_11_43856384	rs1061810	ENSG00000283375		1.19941e-47	1.59861e-43	-1.0282	L1MEg2:L1:LINE	9.99923e-16	8.83131e-09	0.626506	3.09124e-17	3.13255e-16	-0.426253
5597428_11_43856384	rs1061810	ENSG00000283341		2.30064e-25	6.40178e-22	-0.788585	L1MEg2:L1:LINE	9.99923e-16	8.83131e-09	0.626506	0.00888241	0.0164171	-0.138109
5597428_11_43856384	rs1061810	ENSG00000246250		2.74502e-12	1.98649e-09	-0.551439	L1MEg2:L1:LINE	9.99923e-16	8.83131e-09	0.626506	0.00141955	0.00318146	0.168018
3244373_6_32626422	rs35130701	ENSG00000198502	HLA-DRB5	4.35491e-15	4.55797e-12	-0.61731	L1MEb:L1:LINE	1.02239e-15	8.83131e-09	0.630236	5.90355e-06	1.486e-05	-0.236822
3244373_6_32626422	rs35130701	ENSG00000237541	HLA-DQA2	5.37161e-06	0.00116438	-0.368272	L1MEb:L1:LINE	1.02239e-15	8.83131e-09	0.630236	0.00766433	0.0155603	-0.14072
3244161_6_32621633	rs9271508	ENSG00000198502	HLA-DRB5	3.17283e-14	3.00459e-11	-0.598983	L1MEb:L1:LINE	1.08551e-15	8.83131e-09	0.629709	5.90355e-06	1.486e-05	-0.236822
3244161_6_32621633	rs9271508	ENSG00000237541	HLA-DQA2	1.87209e-06	0.000460244	-0.385298	L1MEb:L1:LINE	1.08551e-15	8.83131e-09	0.629709	0.00766433	0.0155603	-0.14072
5597253_11_43794650	rs6485462	ENSG00000149084	HSD17B12	5.47483e-47	6.97725e-43	0.986546	L1MEg2:L1:LINE	1.09979e-15	8.83131e-09	-0.603527	1.104e-10	5.76779e-10	-0.332415
5597253_11_43794650	rs6485462	ENSG00000283375		5.30122e-46	6.37868e-42	0.97854	L1MEg2:L1:LINE	1.09979e-15	8.83131e-09	-0.603527	3.09124e-17	3.13255e-16	-0.426253
5597253_11_43794650	rs6485462	ENSG00000283341		1.63442e-22	3.56586e-19	0.719783	L1MEg2:L1:LINE	1.09979e-15	8.83131e-09	-0.603527	0.00888241	0.0164171	-0.138109
5597253_11_43794650	rs6485462	ENSG00000246250		3.78383e-10	1.98071e-07	0.479737	L1MEg2:L1:LINE	1.09979e-15	8.83131e-09	-0.603527	0.00141955	0.00318146	0.168018
5597255_11_43795575	rs7118659	ENSG00000149084	HSD17B12	5.47483e-47	6.97725e-43	0.986546	L1MEg2:L1:LINE	1.09979e-15	8.83131e-09	-0.603527	1.104e-10	5.76779e-10	-0.332415
5597255_11_43795575	rs7118659	ENSG00000283375		5.30122e-46	6.37868e-42	0.97854	L1MEg2:L1:LINE	1.09979e-15	8.83131e-09	-0.603527	3.09124e-17	3.13255e-16	-0.426253
5597255_11_43795575	rs7118659	ENSG00000283341		1.63442e-22	3.56586e-19	0.719783	L1MEg2:L1:LINE	1.09979e-15	8.83131e-09	-0.603527	0.00888241	0.0164171	-0.138109
5597255_11_43795575	rs7118659	ENSG00000246250		3.78383e-10	1.98071e-07	0.479737	L1MEg2:L1:LINE	1.09979e-15	8.83131e-09	-0.603527	0.00141955	0.00318146	0.168018
5597257_11_43795770	rs7118906	ENSG00000149084	HSD17B12	5.47483e-47	6.97725e-43	0.986546	L1MEg2:L1:LINE	1.09979e-15	8.83131e-09	-0.603527	1.104e-10	5.76779e-10	-0.332415
5597257_11_43795770	rs7118906	ENSG00000283375		5.30122e-46	6.37868e-42	0.97854	L1MEg2:L1:LINE	1.09979e-15	8.83131e-09	-0.603527	3.09124e-17	3.13255e-16	-0.426253
5597257_11_43795770	rs7118906	ENSG00000283341		1.63442e-22	3.56586e-19	0.719783	L1MEg2:L1:LINE	1.09979e-15	8.83131e-09	-0.603527	0.00888241	0.0164171	-0.138109
5597257_11_43795770	rs7118906	ENSG00000246250		3.78383e-10	1.98071e-07	0.479737	L1MEg2:L1:LINE	1.09979e-15	8.83131e-09	-0.603527	0.00141955	0.00318146	0.168018
5597271_11_43801335	rs10838175	ENSG00000149084	HSD17B12	5.47483e-47	6.97725e-43	0.986546	L1MEg2:L1:LINE	1.09979e-15	8.83131e-09	-0.603527	1.104e-10	5.76779e-10	-0.332415
5597271_11_43801335	rs10838175	ENSG00000283375		5.30122e-46	6.37868e-42	0.97854	L1MEg2:L1:LINE	1.09979e-15	8.83131e-09	-0.603527	3.09124e-17	3.13255e-16	-0.426253
5597271_11_43801335	rs10838175	ENSG00000283341		1.63442e-22	3.56586e-19	0.719783	L1MEg2:L1:LINE	1.09979e-15	8.83131e-09	-0.603527	0.00888241	0.0164171	-0.138109
5597271_11_43801335	rs10838175	ENSG00000246250		3.78383e-10	1.98071e-07	0.479737	L1MEg2:L1:LINE	1.09979e-15	8.83131e-09	-0.603527	0.00141955	0.00318146	0.168018
5597277_11_43803488	rs1518815	ENSG00000149084	HSD17B12	5.47483e-47	6.97725e-43	0.986546	L1MEg2:L1:LINE	1.09979e-15	8.83131e-09	-0.603527	1.104e-10	5.76779e-10	-0.332415
5597277_11_43803488	rs1518815	ENSG00000283375		5.30122e-46	6.37868e-42	0.97854	L1MEg2:L1:LINE	1.09979e-15	8.83131e-09	-0.603527	3.09124e-17	3.13255e-16	-0.426253
5597277_11_43803488	rs1518815	ENSG00000283341		1.63442e-22	3.56586e-19	0.719783	L1MEg2:L1:LINE	1.09979e-15	8.83131e-09	-0.603527	0.00888241	0.0164171	-0.138109
5597277_11_43803488	rs1518815	ENSG00000246250		3.78383e-10	1.98071e-07	0.479737	L1MEg2:L1:LINE	1.09979e-15	8.83131e-09	-0.603527	0.00141955	0.00318146	0.168018
5597297_11_43810226	rs10768981	ENSG00000149084	HSD17B12	5.47483e-47	6.97725e-43	0.986546	L1MEg2:L1:LINE	1.09979e-15	8.83131e-09	-0.603527	1.104e-10	5.76779e-10	-0.332415
5597297_11_43810226	rs10768981	ENSG00000283375		5.30122e-46	6.37868e-42	0.97854	L1MEg2:L1:LINE	1.09979e-15	8.83131e-09	-0.603527	3.09124e-17	3.13255e-16	-0.426253
5597297_11_43810226	rs10768981	ENSG00000283341		1.63442e-22	3.56586e-19	0.719783	L1MEg2:L1:LINE	1.09979e-15	8.83131e-09	-0.603527	0.00888241	0.0164171	-0.138109
5597297_11_43810226	rs10768981	ENSG00000246250		3.78383e-10	1.98071e-07	0.479737	L1MEg2:L1:LINE	1.09979e-15	8.83131e-09	-0.603527	0.00141955	0.00318146	0.168018
5597303_11_43810955	rs10400343	ENSG00000149084	HSD17B12	5.47483e-47	6.97725e-43	0.986546	L1MEg2:L1:LINE	1.09979e-15	8.83131e-09	-0.603527	1.104e-10	5.76779e-10	-0.332415
5597303_11_43810955	rs10400343	ENSG00000283375		5.30122e-46	6.37868e-42	0.97854	L1MEg2:L1:LINE	1.09979e-15	8.83131e-09	-0.603527	3.09124e-17	3.13255e-16	-0.426253
5597303_11_43810955	rs10400343	ENSG00000283341		1.63442e-22	3.56586e-19	0.719783	L1MEg2:L1:LINE	1.09979e-15	8.83131e-09	-0.603527	0.00888241	0.0164171	-0.138109
5597303_11_43810955	rs10400343	ENSG00000246250		3.78383e-10	1.98071e-07	0.479737	L1MEg2:L1:LINE	1.09979e-15	8.83131e-09	-0.603527	0.00141955	0.00318146	0.168018
5597312_11_43815046	rs10742689	ENSG00000149084	HSD17B12	5.47483e-47	6.97725e-43	0.986546	L1MEg2:L1:LINE	1.09979e-15	8.83131e-09	-0.603527	1.104e-10	5.76779e-10	-0.332415
5597312_11_43815046	rs10742689	ENSG00000283375		5.30122e-46	6.37868e-42	0.97854	L1MEg2:L1:LINE	1.09979e-15	8.83131e-09	-0.603527	3.09124e-17	3.13255e-16	-0.426253
5597312_11_43815046	rs10742689	ENSG00000283341		1.63442e-22	3.56586e-19	0.719783	L1MEg2:L1:LINE	1.09979e-15	8.83131e-09	-0.603527	0.00888241	0.0164171	-0.138109
5597312_11_43815046	rs10742689	ENSG00000246250		3.78383e-10	1.98071e-07	0.479737	L1MEg2:L1:LINE	1.09979e-15	8.83131e-09	-0.603527	0.00141955	0.00318146	0.168018
5597316_11_43816001	rs7129046	ENSG00000149084	HSD17B12	5.47483e-47	6.97725e-43	0.986546	L1MEg2:L1:LINE	1.09979e-15	8.83131e-09	-0.603527	1.104e-10	5.76779e-10	-0.332415
5597316_11_43816001	rs7129046	ENSG00000283375		5.30122e-46	6.37868e-42	0.97854	L1MEg2:L1:LINE	1.09979e-15	8.83131e-09	-0.603527	3.09124e-17	3.13255e-16	-0.426253
5597316_11_43816001	rs7129046	ENSG00000283341		1.63442e-22	3.56586e-19	0.719783	L1MEg2:L1:LINE	1.09979e-15	8.83131e-09	-0.603527	0.00888241	0.0164171	-0.138109
5597316_11_43816001	rs7129046	ENSG00000246250		3.78383e-10	1.98071e-07	0.479737	L1MEg2:L1:LINE	1.09979e-15	8.83131e-09	-0.603527	0.00141955	0.00318146	0.168018
5597318_11_43816767	rs10838180	ENSG00000149084	HSD17B12	5.47483e-47	6.97725e-43	0.986546	L1MEg2:L1:LINE	1.09979e-15	8.83131e-09	-0.603527	1.104e-10	5.76779e-10	-0.332415
5597318_11_43816767	rs10838180	ENSG00000283375		5.30122e-46	6.37868e-42	0.97854	L1MEg2:L1:LINE	1.09979e-15	8.83131e-09	-0.603527	3.09124e-17	3.13255e-16	-0.426253
5597318_11_43816767	rs10838180	ENSG00000283341		1.63442e-22	3.56586e-19	0.719783	L1MEg2:L1:LINE	1.09979e-15	8.83131e-09	-0.603527	0.00888241	0.0164171	-0.138109
5597318_11_43816767	rs10838180	ENSG00000246250		3.78383e-10	1.98071e-07	0.479737	L1MEg2:L1:LINE	1.09979e-15	8.83131e-09	-0.603527	0.00141955	0.00318146	0.168018
5597333_11_43821651	rs6485466	ENSG00000149084	HSD17B12	5.47483e-47	6.97725e-43	0.986546	L1MEg2:L1:LINE	1.09979e-15	8.83131e-09	-0.603527	1.104e-10	5.76779e-10	-0.332415
5597333_11_43821651	rs6485466	ENSG00000283375		5.30122e-46	6.37868e-42	0.97854	L1MEg2:L1:LINE	1.09979e-15	8.83131e-09	-0.603527	3.09124e-17	3.13255e-16	-0.426253
5597333_11_43821651	rs6485466	ENSG00000283341		1.63442e-22	3.56586e-19	0.719783	L1MEg2:L1:LINE	1.09979e-15	8.83131e-09	-0.603527	0.00888241	0.0164171	-0.138109
5597333_11_43821651	rs6485466	ENSG00000246250		3.78383e-10	1.98071e-07	0.479737	L1MEg2:L1:LINE	1.09979e-15	8.83131e-09	-0.603527	0.00141955	0.00318146	0.168018
5597335_11_43822029	rs7101808	ENSG00000149084	HSD17B12	5.47483e-47	6.97725e-43	0.986546	L1MEg2:L1:LINE	1.09979e-15	8.83131e-09	-0.603527	1.104e-10	5.76779e-10	-0.332415
5597335_11_43822029	rs7101808	ENSG00000283375		5.30122e-46	6.37868e-42	0.97854	L1MEg2:L1:LINE	1.09979e-15	8.83131e-09	-0.603527	3.09124e-17	3.13255e-16	-0.426253
5597335_11_43822029	rs7101808	ENSG00000283341		1.63442e-22	3.56586e-19	0.719783	L1MEg2:L1:LINE	1.09979e-15	8.83131e-09	-0.603527	0.00888241	0.0164171	-0.138109
5597335_11_43822029	rs7101808	ENSG00000246250		3.78383e-10	1.98071e-07	0.479737	L1MEg2:L1:LINE	1.09979e-15	8.83131e-09	-0.603527	0.00141955	0.00318146	0.168018
5597338_11_43822950	rs10838181	ENSG00000149084	HSD17B12	5.47483e-47	6.97725e-43	0.986546	L1MEg2:L1:LINE	1.09979e-15	8.83131e-09	-0.603527	1.104e-10	5.76779e-10	-0.332415
5597338_11_43822950	rs10838181	ENSG00000283375		5.30122e-46	6.37868e-42	0.97854	L1MEg2:L1:LINE	1.09979e-15	8.83131e-09	-0.603527	3.09124e-17	3.13255e-16	-0.426253
5597338_11_43822950	rs10838181	ENSG00000283341		1.63442e-22	3.56586e-19	0.719783	L1MEg2:L1:LINE	1.09979e-15	8.83131e-09	-0.603527	0.00888241	0.0164171	-0.138109
5597338_11_43822950	rs10838181	ENSG00000246250		3.78383e-10	1.98071e-07	0.479737	L1MEg2:L1:LINE	1.09979e-15	8.83131e-09	-0.603527	0.00141955	0.00318146	0.168018
5597346_11_43826361	rs6485468	ENSG00000149084	HSD17B12	5.47483e-47	6.97725e-43	0.986546	L1MEg2:L1:LINE	1.09979e-15	8.83131e-09	-0.603527	1.104e-10	5.76779e-10	-0.332415
5597346_11_43826361	rs6485468	ENSG00000283375		5.30122e-46	6.37868e-42	0.97854	L1MEg2:L1:LINE	1.09979e-15	8.83131e-09	-0.603527	3.09124e-17	3.13255e-16	-0.426253
5597346_11_43826361	rs6485468	ENSG00000283341		1.63442e-22	3.56586e-19	0.719783	L1MEg2:L1:LINE	1.09979e-15	8.83131e-09	-0.603527	0.00888241	0.0164171	-0.138109
5597346_11_43826361	rs6485468	ENSG00000246250		3.78383e-10	1.98071e-07	0.479737	L1MEg2:L1:LINE	1.09979e-15	8.83131e-09	-0.603527	0.00141955	0.00318146	0.168018
5597347_11_43826788	rs1464229	ENSG00000149084	HSD17B12	5.47483e-47	6.97725e-43	0.986546	L1MEg2:L1:LINE	1.09979e-15	8.83131e-09	-0.603527	1.104e-10	5.76779e-10	-0.332415
5597347_11_43826788	rs1464229	ENSG00000283375		5.30122e-46	6.37868e-42	0.97854	L1MEg2:L1:LINE	1.09979e-15	8.83131e-09	-0.603527	3.09124e-17	3.13255e-16	-0.426253
5597347_11_43826788	rs1464229	ENSG00000283341		1.63442e-22	3.56586e-19	0.719783	L1MEg2:L1:LINE	1.09979e-15	8.83131e-09	-0.603527	0.00888241	0.0164171	-0.138109
5597347_11_43826788	rs1464229	ENSG00000246250		3.78383e-10	1.98071e-07	0.479737	L1MEg2:L1:LINE	1.09979e-15	8.83131e-09	-0.603527	0.00141955	0.00318146	0.168018
5597356_11_43829924	rs7935296	ENSG00000149084	HSD17B12	5.47483e-47	6.97725e-43	0.986546	L1MEg2:L1:LINE	1.09979e-15	8.83131e-09	-0.603527	1.104e-10	5.76779e-10	-0.332415
5597356_11_43829924	rs7935296	ENSG00000283375		5.30122e-46	6.37868e-42	0.97854	L1MEg2:L1:LINE	1.09979e-15	8.83131e-09	-0.603527	3.09124e-17	3.13255e-16	-0.426253
5597356_11_43829924	rs7935296	ENSG00000283341		1.63442e-22	3.56586e-19	0.719783	L1MEg2:L1:LINE	1.09979e-15	8.83131e-09	-0.603527	0.00888241	0.0164171	-0.138109
5597356_11_43829924	rs7935296	ENSG00000246250		3.78383e-10	1.98071e-07	0.479737	L1MEg2:L1:LINE	1.09979e-15	8.83131e-09	-0.603527	0.00141955	0.00318146	0.168018
5597357_11_43830253	rs6485470	ENSG00000149084	HSD17B12	5.47483e-47	6.97725e-43	0.986546	L1MEg2:L1:LINE	1.09979e-15	8.83131e-09	-0.603527	1.104e-10	5.76779e-10	-0.332415
5597357_11_43830253	rs6485470	ENSG00000283375		5.30122e-46	6.37868e-42	0.97854	L1MEg2:L1:LINE	1.09979e-15	8.83131e-09	-0.603527	3.09124e-17	3.13255e-16	-0.426253
5597357_11_43830253	rs6485470	ENSG00000283341		1.63442e-22	3.56586e-19	0.719783	L1MEg2:L1:LINE	1.09979e-15	8.83131e-09	-0.603527	0.00888241	0.0164171	-0.138109
5597357_11_43830253	rs6485470	ENSG00000246250		3.78383e-10	1.98071e-07	0.479737	L1MEg2:L1:LINE	1.09979e-15	8.83131e-09	-0.603527	0.00141955	0.00318146	0.168018
5597363_11_43832359	rs11037663	ENSG00000149084	HSD17B12	5.47483e-47	6.97725e-43	0.986546	L1MEg2:L1:LINE	1.09979e-15	8.83131e-09	-0.603527	1.104e-10	5.76779e-10	-0.332415
5597363_11_43832359	rs11037663	ENSG00000283375		5.30122e-46	6.37868e-42	0.97854	L1MEg2:L1:LINE	1.09979e-15	8.83131e-09	-0.603527	3.09124e-17	3.13255e-16	-0.426253
5597363_11_43832359	rs11037663	ENSG00000283341		1.63442e-22	3.56586e-19	0.719783	L1MEg2:L1:LINE	1.09979e-15	8.83131e-09	-0.603527	0.00888241	0.0164171	-0.138109
5597363_11_43832359	rs11037663	ENSG00000246250		3.78383e-10	1.98071e-07	0.479737	L1MEg2:L1:LINE	1.09979e-15	8.83131e-09	-0.603527	0.00141955	0.00318146	0.168018
5597366_11_43833060	rs7947967	ENSG00000149084	HSD17B12	5.47483e-47	6.97725e-43	0.986546	L1MEg2:L1:LINE	1.09979e-15	8.83131e-09	-0.603527	1.104e-10	5.76779e-10	-0.332415
5597366_11_43833060	rs7947967	ENSG00000283375		5.30122e-46	6.37868e-42	0.97854	L1MEg2:L1:LINE	1.09979e-15	8.83131e-09	-0.603527	3.09124e-17	3.13255e-16	-0.426253
5597366_11_43833060	rs7947967	ENSG00000283341		1.63442e-22	3.56586e-19	0.719783	L1MEg2:L1:LINE	1.09979e-15	8.83131e-09	-0.603527	0.00888241	0.0164171	-0.138109
5597366_11_43833060	rs7947967	ENSG00000246250		3.78383e-10	1.98071e-07	0.479737	L1MEg2:L1:LINE	1.09979e-15	8.83131e-09	-0.603527	0.00141955	0.00318146	0.168018
5597370_11_43834805	rs6485473	ENSG00000149084	HSD17B12	5.47483e-47	6.97725e-43	0.986546	L1MEg2:L1:LINE	1.09979e-15	8.83131e-09	-0.603527	1.104e-10	5.76779e-10	-0.332415
5597370_11_43834805	rs6485473	ENSG00000283375		5.30122e-46	6.37868e-42	0.97854	L1MEg2:L1:LINE	1.09979e-15	8.83131e-09	-0.603527	3.09124e-17	3.13255e-16	-0.426253
5597370_11_43834805	rs6485473	ENSG00000283341		1.63442e-22	3.56586e-19	0.719783	L1MEg2:L1:LINE	1.09979e-15	8.83131e-09	-0.603527	0.00888241	0.0164171	-0.138109
5597370_11_43834805	rs6485473	ENSG00000246250		3.78383e-10	1.98071e-07	0.479737	L1MEg2:L1:LINE	1.09979e-15	8.83131e-09	-0.603527	0.00141955	0.00318146	0.168018
5597373_11_43835868	rs7931097	ENSG00000149084	HSD17B12	5.47483e-47	6.97725e-43	0.986546	L1MEg2:L1:LINE	1.09979e-15	8.83131e-09	-0.603527	1.104e-10	5.76779e-10	-0.332415
5597373_11_43835868	rs7931097	ENSG00000283375		5.30122e-46	6.37868e-42	0.97854	L1MEg2:L1:LINE	1.09979e-15	8.83131e-09	-0.603527	3.09124e-17	3.13255e-16	-0.426253
5597373_11_43835868	rs7931097	ENSG00000283341		1.63442e-22	3.56586e-19	0.719783	L1MEg2:L1:LINE	1.09979e-15	8.83131e-09	-0.603527	0.00888241	0.0164171	-0.138109
5597373_11_43835868	rs7931097	ENSG00000246250		3.78383e-10	1.98071e-07	0.479737	L1MEg2:L1:LINE	1.09979e-15	8.83131e-09	-0.603527	0.00141955	0.00318146	0.168018
5597374_11_43836378	rs7934707	ENSG00000149084	HSD17B12	5.47483e-47	6.97725e-43	0.986546	L1MEg2:L1:LINE	1.09979e-15	8.83131e-09	-0.603527	1.104e-10	5.76779e-10	-0.332415
5597374_11_43836378	rs7934707	ENSG00000283375		5.30122e-46	6.37868e-42	0.97854	L1MEg2:L1:LINE	1.09979e-15	8.83131e-09	-0.603527	3.09124e-17	3.13255e-16	-0.426253
5597374_11_43836378	rs7934707	ENSG00000283341		1.63442e-22	3.56586e-19	0.719783	L1MEg2:L1:LINE	1.09979e-15	8.83131e-09	-0.603527	0.00888241	0.0164171	-0.138109
5597374_11_43836378	rs7934707	ENSG00000246250		3.78383e-10	1.98071e-07	0.479737	L1MEg2:L1:LINE	1.09979e-15	8.83131e-09	-0.603527	0.00141955	0.00318146	0.168018
5597382_11_43840198	rs10734518	ENSG00000149084	HSD17B12	5.47483e-47	6.97725e-43	0.986546	L1MEg2:L1:LINE	1.09979e-15	8.83131e-09	-0.603527	1.104e-10	5.76779e-10	-0.332415
5597382_11_43840198	rs10734518	ENSG00000283375		5.30122e-46	6.37868e-42	0.97854	L1MEg2:L1:LINE	1.09979e-15	8.83131e-09	-0.603527	3.09124e-17	3.13255e-16	-0.426253
5597382_11_43840198	rs10734518	ENSG00000283341		1.63442e-22	3.56586e-19	0.719783	L1MEg2:L1:LINE	1.09979e-15	8.83131e-09	-0.603527	0.00888241	0.0164171	-0.138109
5597382_11_43840198	rs10734518	ENSG00000246250		3.78383e-10	1.98071e-07	0.479737	L1MEg2:L1:LINE	1.09979e-15	8.83131e-09	-0.603527	0.00141955	0.00318146	0.168018
5597388_11_43841480	rs7111450	ENSG00000149084	HSD17B12	5.47483e-47	6.97725e-43	0.986546	L1MEg2:L1:LINE	1.09979e-15	8.83131e-09	-0.603527	1.104e-10	5.76779e-10	-0.332415
5597388_11_43841480	rs7111450	ENSG00000283375		5.30122e-46	6.37868e-42	0.97854	L1MEg2:L1:LINE	1.09979e-15	8.83131e-09	-0.603527	3.09124e-17	3.13255e-16	-0.426253
5597388_11_43841480	rs7111450	ENSG00000283341		1.63442e-22	3.56586e-19	0.719783	L1MEg2:L1:LINE	1.09979e-15	8.83131e-09	-0.603527	0.00888241	0.0164171	-0.138109
5597388_11_43841480	rs7111450	ENSG00000246250		3.78383e-10	1.98071e-07	0.479737	L1MEg2:L1:LINE	1.09979e-15	8.83131e-09	-0.603527	0.00141955	0.00318146	0.168018
5597398_11_43844744	rs1914773	ENSG00000149084	HSD17B12	5.47483e-47	6.97725e-43	0.986546	L1MEg2:L1:LINE	1.09979e-15	8.83131e-09	-0.603527	1.104e-10	5.76779e-10	-0.332415
5597398_11_43844744	rs1914773	ENSG00000283375		5.30122e-46	6.37868e-42	0.97854	L1MEg2:L1:LINE	1.09979e-15	8.83131e-09	-0.603527	3.09124e-17	3.13255e-16	-0.426253
5597398_11_43844744	rs1914773	ENSG00000283341		1.63442e-22	3.56586e-19	0.719783	L1MEg2:L1:LINE	1.09979e-15	8.83131e-09	-0.603527	0.00888241	0.0164171	-0.138109
5597398_11_43844744	rs1914773	ENSG00000246250		3.78383e-10	1.98071e-07	0.479737	L1MEg2:L1:LINE	1.09979e-15	8.83131e-09	-0.603527	0.00141955	0.00318146	0.168018
5597399_11_43846102	rs10742690	ENSG00000149084	HSD17B12	5.47483e-47	6.97725e-43	0.986546	L1MEg2:L1:LINE	1.09979e-15	8.83131e-09	-0.603527	1.104e-10	5.76779e-10	-0.332415
5597399_11_43846102	rs10742690	ENSG00000283375		5.30122e-46	6.37868e-42	0.97854	L1MEg2:L1:LINE	1.09979e-15	8.83131e-09	-0.603527	3.09124e-17	3.13255e-16	-0.426253
5597399_11_43846102	rs10742690	ENSG00000283341		1.63442e-22	3.56586e-19	0.719783	L1MEg2:L1:LINE	1.09979e-15	8.83131e-09	-0.603527	0.00888241	0.0164171	-0.138109
5597399_11_43846102	rs10742690	ENSG00000246250		3.78383e-10	1.98071e-07	0.479737	L1MEg2:L1:LINE	1.09979e-15	8.83131e-09	-0.603527	0.00141955	0.00318146	0.168018
5597410_11_43848389	rs10838185	ENSG00000149084	HSD17B12	5.47483e-47	6.97725e-43	0.986546	L1MEg2:L1:LINE	1.09979e-15	8.83131e-09	-0.603527	1.104e-10	5.76779e-10	-0.332415
5597410_11_43848389	rs10838185	ENSG00000283375		5.30122e-46	6.37868e-42	0.97854	L1MEg2:L1:LINE	1.09979e-15	8.83131e-09	-0.603527	3.09124e-17	3.13255e-16	-0.426253
5597410_11_43848389	rs10838185	ENSG00000283341		1.63442e-22	3.56586e-19	0.719783	L1MEg2:L1:LINE	1.09979e-15	8.83131e-09	-0.603527	0.00888241	0.0164171	-0.138109
5597410_11_43848389	rs10838185	ENSG00000246250		3.78383e-10	1.98071e-07	0.479737	L1MEg2:L1:LINE	1.09979e-15	8.83131e-09	-0.603527	0.00141955	0.00318146	0.168018
5597411_11_43848430	rs10838186	ENSG00000149084	HSD17B12	5.47483e-47	6.97725e-43	0.986546	L1MEg2:L1:LINE	1.09979e-15	8.83131e-09	-0.603527	1.104e-10	5.76779e-10	-0.332415
5597411_11_43848430	rs10838186	ENSG00000283375		5.30122e-46	6.37868e-42	0.97854	L1MEg2:L1:LINE	1.09979e-15	8.83131e-09	-0.603527	3.09124e-17	3.13255e-16	-0.426253
5597411_11_43848430	rs10838186	ENSG00000283341		1.63442e-22	3.56586e-19	0.719783	L1MEg2:L1:LINE	1.09979e-15	8.83131e-09	-0.603527	0.00888241	0.0164171	-0.138109
5597411_11_43848430	rs10838186	ENSG00000246250		3.78383e-10	1.98071e-07	0.479737	L1MEg2:L1:LINE	1.09979e-15	8.83131e-09	-0.603527	0.00141955	0.00318146	0.168018
5597412_11_43849662	rs11037676	ENSG00000149084	HSD17B12	5.47483e-47	6.97725e-43	0.986546	L1MEg2:L1:LINE	1.09979e-15	8.83131e-09	-0.603527	1.104e-10	5.76779e-10	-0.332415
5597412_11_43849662	rs11037676	ENSG00000283375		5.30122e-46	6.37868e-42	0.97854	L1MEg2:L1:LINE	1.09979e-15	8.83131e-09	-0.603527	3.09124e-17	3.13255e-16	-0.426253
5597412_11_43849662	rs11037676	ENSG00000283341		1.63442e-22	3.56586e-19	0.719783	L1MEg2:L1:LINE	1.09979e-15	8.83131e-09	-0.603527	0.00888241	0.0164171	-0.138109
5597412_11_43849662	rs11037676	ENSG00000246250		3.78383e-10	1.98071e-07	0.479737	L1MEg2:L1:LINE	1.09979e-15	8.83131e-09	-0.603527	0.00141955	0.00318146	0.168018
5597415_11_43850905	rs3781805	ENSG00000149084	HSD17B12	5.47483e-47	6.97725e-43	0.986546	L1MEg2:L1:LINE	1.09979e-15	8.83131e-09	-0.603527	1.104e-10	5.76779e-10	-0.332415
5597415_11_43850905	rs3781805	ENSG00000283375		5.30122e-46	6.37868e-42	0.97854	L1MEg2:L1:LINE	1.09979e-15	8.83131e-09	-0.603527	3.09124e-17	3.13255e-16	-0.426253
5597415_11_43850905	rs3781805	ENSG00000283341		1.63442e-22	3.56586e-19	0.719783	L1MEg2:L1:LINE	1.09979e-15	8.83131e-09	-0.603527	0.00888241	0.0164171	-0.138109
5597415_11_43850905	rs3781805	ENSG00000246250		3.78383e-10	1.98071e-07	0.479737	L1MEg2:L1:LINE	1.09979e-15	8.83131e-09	-0.603527	0.00141955	0.00318146	0.168018
3244130_6_32621274	rs9271489	ENSG00000198502	HLA-DRB5	7.77096e-15	7.90647e-12	-0.612337	L1MEb:L1:LINE	1.14625e-15	9.00138e-09	0.629533	5.90355e-06	1.486e-05	-0.236822
3244130_6_32621274	rs9271489	ENSG00000237541	HLA-DQA2	2.01025e-06	0.000490318	-0.384358	L1MEb:L1:LINE	1.14625e-15	9.00138e-09	0.629533	0.00766433	0.0155603	-0.14072
3244183_6_32622014	rs9271522	ENSG00000198502	HLA-DRB5	7.77096e-15	7.90647e-12	-0.612337	L1MEb:L1:LINE	1.14625e-15	9.00138e-09	0.629533	5.90355e-06	1.486e-05	-0.236822
3244183_6_32622014	rs9271522	ENSG00000237541	HLA-DQA2	2.01025e-06	0.000490318	-0.384358	L1MEb:L1:LINE	1.14625e-15	9.00138e-09	0.629533	0.00766433	0.0155603	-0.14072
3244203_6_32622251	rs9271539	ENSG00000198502	HLA-DRB5	7.77096e-15	7.90647e-12	-0.612337	L1MEb:L1:LINE	1.14625e-15	9.00138e-09	0.629533	5.90355e-06	1.486e-05	-0.236822
3244203_6_32622251	rs9271539	ENSG00000237541	HLA-DQA2	2.01025e-06	0.000490318	-0.384358	L1MEb:L1:LINE	1.14625e-15	9.00138e-09	0.629533	0.00766433	0.0155603	-0.14072
3244197_6_32622175	rs9271533	ENSG00000198502	HLA-DRB5	1.1671e-14	1.16147e-11	-0.605127	L1MEb:L1:LINE	1.21227e-15	9.3818e-09	0.625451	5.90355e-06	1.486e-05	-0.236822
3244197_6_32622175	rs9271533	ENSG00000237541	HLA-DQA2	4.93955e-06	0.0010829	-0.367726	L1MEb:L1:LINE	1.21227e-15	9.3818e-09	0.625451	0.00766433	0.0155603	-0.14072
3244199_6_32622182	rs9271535	ENSG00000198502	HLA-DRB5	1.1671e-14	1.16147e-11	-0.605127	L1MEb:L1:LINE	1.21227e-15	9.3818e-09	0.625451	5.90355e-06	1.486e-05	-0.236822
3244199_6_32622182	rs9271535	ENSG00000237541	HLA-DQA2	4.93955e-06	0.0010829	-0.367726	L1MEb:L1:LINE	1.21227e-15	9.3818e-09	0.625451	0.00766433	0.0155603	-0.14072
5597341_11_43825155	rs2037297	ENSG00000149084	HSD17B12	8.95366e-48	1.19686e-43	1.0111	L1MEg2:L1:LINE	1.31164e-15	9.73939e-09	-0.613124	1.104e-10	5.76779e-10	-0.332415
5597341_11_43825155	rs2037297	ENSG00000283375		2.83857e-46	3.47918e-42	0.998821	L1MEg2:L1:LINE	1.31164e-15	9.73939e-09	-0.613124	3.09124e-17	3.13255e-16	-0.426253
5597341_11_43825155	rs2037297	ENSG00000283341		5.80945e-23	1.3285e-19	0.739854	L1MEg2:L1:LINE	1.31164e-15	9.73939e-09	-0.613124	0.00888241	0.0164171	-0.138109
5597341_11_43825155	rs2037297	ENSG00000246250		2.04116e-10	1.11206e-07	0.49561	L1MEg2:L1:LINE	1.31164e-15	9.73939e-09	-0.613124	0.00141955	0.00318146	0.168018
3244459_6_32627902	rs9271887	ENSG00000198502	HLA-DRB5	1.74011e-15	1.8951e-12	-0.624968	L1MEb:L1:LINE	1.53162e-15	9.73939e-09	0.6261	5.90355e-06	1.486e-05	-0.236822
3244459_6_32627902	rs9271887	ENSG00000237541	HLA-DQA2	4.04194e-06	0.000908443	-0.372608	L1MEb:L1:LINE	1.53162e-15	9.73939e-09	0.6261	0.00766433	0.0155603	-0.14072
5597422_11_43854164	rs12417393	ENSG00000149084	HSD17B12	3.26064e-49	4.77239e-45	-1.02917	L1MEg2:L1:LINE	1.54117e-15	9.73939e-09	0.615715	1.104e-10	5.76779e-10	-0.332415
5597422_11_43854164	rs12417393	ENSG00000283375		1.20432e-47	1.59861e-43	-1.01664	L1MEg2:L1:LINE	1.54117e-15	9.73939e-09	0.615715	3.09124e-17	3.13255e-16	-0.426253
5597422_11_43854164	rs12417393	ENSG00000283341		1.07222e-23	2.62115e-20	-0.755666	L1MEg2:L1:LINE	1.54117e-15	9.73939e-09	0.615715	0.00888241	0.0164171	-0.138109
5597422_11_43854164	rs12417393	ENSG00000246250		5.91946e-11	3.49909e-08	-0.512696	L1MEg2:L1:LINE	1.54117e-15	9.73939e-09	0.615715	0.00141955	0.00318146	0.168018
5597423_11_43854885	rs3736505	ENSG00000149084	HSD17B12	3.26064e-49	4.77239e-45	-1.02917	L1MEg2:L1:LINE	1.54117e-15	9.73939e-09	0.615715	1.104e-10	5.76779e-10	-0.332415
5597423_11_43854885	rs3736505	ENSG00000283375		1.20432e-47	1.59861e-43	-1.01664	L1MEg2:L1:LINE	1.54117e-15	9.73939e-09	0.615715	3.09124e-17	3.13255e-16	-0.426253
5597423_11_43854885	rs3736505	ENSG00000283341		1.07222e-23	2.62115e-20	-0.755666	L1MEg2:L1:LINE	1.54117e-15	9.73939e-09	0.615715	0.00888241	0.0164171	-0.138109
5597423_11_43854885	rs3736505	ENSG00000246250		5.91946e-11	3.49909e-08	-0.512696	L1MEg2:L1:LINE	1.54117e-15	9.73939e-09	0.615715	0.00141955	0.00318146	0.168018
5597425_11_43855148	rs11555762	ENSG00000149084	HSD17B12	3.26064e-49	4.77239e-45	-1.02917	L1MEg2:L1:LINE	1.54117e-15	9.73939e-09	0.615715	1.104e-10	5.76779e-10	-0.332415
5597425_11_43855148	rs11555762	ENSG00000283375		1.20432e-47	1.59861e-43	-1.01664	L1MEg2:L1:LINE	1.54117e-15	9.73939e-09	0.615715	3.09124e-17	3.13255e-16	-0.426253
5597425_11_43855148	rs11555762	ENSG00000283341		1.07222e-23	2.62115e-20	-0.755666	L1MEg2:L1:LINE	1.54117e-15	9.73939e-09	0.615715	0.00888241	0.0164171	-0.138109
5597425_11_43855148	rs11555762	ENSG00000246250		5.91946e-11	3.49909e-08	-0.512696	L1MEg2:L1:LINE	1.54117e-15	9.73939e-09	0.615715	0.00141955	0.00318146	0.168018
5597143_11_43747745	rs7115970	ENSG00000149084	HSD17B12	3.26064e-49	4.77239e-45	1.02917	L1MEg2:L1:LINE	1.54117e-15	9.73939e-09	-0.615715	1.104e-10	5.76779e-10	-0.332415
5597143_11_43747745	rs7115970	ENSG00000283375		1.20432e-47	1.59861e-43	1.01664	L1MEg2:L1:LINE	1.54117e-15	9.73939e-09	-0.615715	3.09124e-17	3.13255e-16	-0.426253
5597143_11_43747745	rs7115970	ENSG00000283341		1.07222e-23	2.62115e-20	0.755666	L1MEg2:L1:LINE	1.54117e-15	9.73939e-09	-0.615715	0.00888241	0.0164171	-0.138109
5597143_11_43747745	rs7115970	ENSG00000246250		5.91946e-11	3.49909e-08	0.512696	L1MEg2:L1:LINE	1.54117e-15	9.73939e-09	-0.615715	0.00141955	0.00318146	0.168018
5597168_11_43764183	rs10734517	ENSG00000149084	HSD17B12	3.26064e-49	4.77239e-45	1.02917	L1MEg2:L1:LINE	1.54117e-15	9.73939e-09	-0.615715	1.104e-10	5.76779e-10	-0.332415
5597168_11_43764183	rs10734517	ENSG00000283375		1.20432e-47	1.59861e-43	1.01664	L1MEg2:L1:LINE	1.54117e-15	9.73939e-09	-0.615715	3.09124e-17	3.13255e-16	-0.426253
5597168_11_43764183	rs10734517	ENSG00000283341		1.07222e-23	2.62115e-20	0.755666	L1MEg2:L1:LINE	1.54117e-15	9.73939e-09	-0.615715	0.00888241	0.0164171	-0.138109
5597168_11_43764183	rs10734517	ENSG00000246250		5.91946e-11	3.49909e-08	0.512696	L1MEg2:L1:LINE	1.54117e-15	9.73939e-09	-0.615715	0.00141955	0.00318146	0.168018
5597169_11_43764763	rs7928134	ENSG00000149084	HSD17B12	3.26064e-49	4.77239e-45	1.02917	L1MEg2:L1:LINE	1.54117e-15	9.73939e-09	-0.615715	1.104e-10	5.76779e-10	-0.332415
5597169_11_43764763	rs7928134	ENSG00000283375		1.20432e-47	1.59861e-43	1.01664	L1MEg2:L1:LINE	1.54117e-15	9.73939e-09	-0.615715	3.09124e-17	3.13255e-16	-0.426253
5597169_11_43764763	rs7928134	ENSG00000283341		1.07222e-23	2.62115e-20	0.755666	L1MEg2:L1:LINE	1.54117e-15	9.73939e-09	-0.615715	0.00888241	0.0164171	-0.138109
5597169_11_43764763	rs7928134	ENSG00000246250		5.91946e-11	3.49909e-08	0.512696	L1MEg2:L1:LINE	1.54117e-15	9.73939e-09	-0.615715	0.00141955	0.00318146	0.168018
5597180_11_43767672	rs10838162	ENSG00000149084	HSD17B12	3.26064e-49	4.77239e-45	1.02917	L1MEg2:L1:LINE	1.54117e-15	9.73939e-09	-0.615715	1.104e-10	5.76779e-10	-0.332415
5597180_11_43767672	rs10838162	ENSG00000283375		1.20432e-47	1.59861e-43	1.01664	L1MEg2:L1:LINE	1.54117e-15	9.73939e-09	-0.615715	3.09124e-17	3.13255e-16	-0.426253
5597180_11_43767672	rs10838162	ENSG00000283341		1.07222e-23	2.62115e-20	0.755666	L1MEg2:L1:LINE	1.54117e-15	9.73939e-09	-0.615715	0.00888241	0.0164171	-0.138109
5597180_11_43767672	rs10838162	ENSG00000246250		5.91946e-11	3.49909e-08	0.512696	L1MEg2:L1:LINE	1.54117e-15	9.73939e-09	-0.615715	0.00141955	0.00318146	0.168018
5597193_11_43773042	rs1878765	ENSG00000149084	HSD17B12	3.26064e-49	4.77239e-45	1.02917	L1MEg2:L1:LINE	1.54117e-15	9.73939e-09	-0.615715	1.104e-10	5.76779e-10	-0.332415
5597193_11_43773042	rs1878765	ENSG00000283375		1.20432e-47	1.59861e-43	1.01664	L1MEg2:L1:LINE	1.54117e-15	9.73939e-09	-0.615715	3.09124e-17	3.13255e-16	-0.426253
5597193_11_43773042	rs1878765	ENSG00000283341		1.07222e-23	2.62115e-20	0.755666	L1MEg2:L1:LINE	1.54117e-15	9.73939e-09	-0.615715	0.00888241	0.0164171	-0.138109
5597193_11_43773042	rs1878765	ENSG00000246250		5.91946e-11	3.49909e-08	0.512696	L1MEg2:L1:LINE	1.54117e-15	9.73939e-09	-0.615715	0.00141955	0.00318146	0.168018
5597212_11_43781704	rs4755741	ENSG00000149084	HSD17B12	3.26064e-49	4.77239e-45	1.02917	L1MEg2:L1:LINE	1.54117e-15	9.73939e-09	-0.615715	1.104e-10	5.76779e-10	-0.332415
5597212_11_43781704	rs4755741	ENSG00000283375		1.20432e-47	1.59861e-43	1.01664	L1MEg2:L1:LINE	1.54117e-15	9.73939e-09	-0.615715	3.09124e-17	3.13255e-16	-0.426253
5597212_11_43781704	rs4755741	ENSG00000283341		1.07222e-23	2.62115e-20	0.755666	L1MEg2:L1:LINE	1.54117e-15	9.73939e-09	-0.615715	0.00888241	0.0164171	-0.138109
5597212_11_43781704	rs4755741	ENSG00000246250		5.91946e-11	3.49909e-08	0.512696	L1MEg2:L1:LINE	1.54117e-15	9.73939e-09	-0.615715	0.00141955	0.00318146	0.168018
5597260_11_43796180	rs4755744	ENSG00000149084	HSD17B12	3.26064e-49	4.77239e-45	1.02917	L1MEg2:L1:LINE	1.54117e-15	9.73939e-09	-0.615715	1.104e-10	5.76779e-10	-0.332415
5597260_11_43796180	rs4755744	ENSG00000283375		1.20432e-47	1.59861e-43	1.01664	L1MEg2:L1:LINE	1.54117e-15	9.73939e-09	-0.615715	3.09124e-17	3.13255e-16	-0.426253
5597260_11_43796180	rs4755744	ENSG00000283341		1.07222e-23	2.62115e-20	0.755666	L1MEg2:L1:LINE	1.54117e-15	9.73939e-09	-0.615715	0.00888241	0.0164171	-0.138109
5597260_11_43796180	rs4755744	ENSG00000246250		5.91946e-11	3.49909e-08	0.512696	L1MEg2:L1:LINE	1.54117e-15	9.73939e-09	-0.615715	0.00141955	0.00318146	0.168018
5597263_11_43798926	rs1878850	ENSG00000149084	HSD17B12	3.26064e-49	4.77239e-45	1.02917	L1MEg2:L1:LINE	1.54117e-15	9.73939e-09	-0.615715	1.104e-10	5.76779e-10	-0.332415
5597263_11_43798926	rs1878850	ENSG00000283375		1.20432e-47	1.59861e-43	1.01664	L1MEg2:L1:LINE	1.54117e-15	9.73939e-09	-0.615715	3.09124e-17	3.13255e-16	-0.426253
5597263_11_43798926	rs1878850	ENSG00000283341		1.07222e-23	2.62115e-20	0.755666	L1MEg2:L1:LINE	1.54117e-15	9.73939e-09	-0.615715	0.00888241	0.0164171	-0.138109
5597263_11_43798926	rs1878850	ENSG00000246250		5.91946e-11	3.49909e-08	0.512696	L1MEg2:L1:LINE	1.54117e-15	9.73939e-09	-0.615715	0.00141955	0.00318146	0.168018
5597264_11_43798974	rs1878851	ENSG00000149084	HSD17B12	3.26064e-49	4.77239e-45	1.02917	L1MEg2:L1:LINE	1.54117e-15	9.73939e-09	-0.615715	1.104e-10	5.76779e-10	-0.332415
5597264_11_43798974	rs1878851	ENSG00000283375		1.20432e-47	1.59861e-43	1.01664	L1MEg2:L1:LINE	1.54117e-15	9.73939e-09	-0.615715	3.09124e-17	3.13255e-16	-0.426253
5597264_11_43798974	rs1878851	ENSG00000283341		1.07222e-23	2.62115e-20	0.755666	L1MEg2:L1:LINE	1.54117e-15	9.73939e-09	-0.615715	0.00888241	0.0164171	-0.138109
5597264_11_43798974	rs1878851	ENSG00000246250		5.91946e-11	3.49909e-08	0.512696	L1MEg2:L1:LINE	1.54117e-15	9.73939e-09	-0.615715	0.00141955	0.00318146	0.168018
5597266_11_43799454	rs4755745	ENSG00000149084	HSD17B12	3.26064e-49	4.77239e-45	1.02917	L1MEg2:L1:LINE	1.54117e-15	9.73939e-09	-0.615715	1.104e-10	5.76779e-10	-0.332415
5597266_11_43799454	rs4755745	ENSG00000283375		1.20432e-47	1.59861e-43	1.01664	L1MEg2:L1:LINE	1.54117e-15	9.73939e-09	-0.615715	3.09124e-17	3.13255e-16	-0.426253
5597266_11_43799454	rs4755745	ENSG00000283341		1.07222e-23	2.62115e-20	0.755666	L1MEg2:L1:LINE	1.54117e-15	9.73939e-09	-0.615715	0.00888241	0.0164171	-0.138109
5597266_11_43799454	rs4755745	ENSG00000246250		5.91946e-11	3.49909e-08	0.512696	L1MEg2:L1:LINE	1.54117e-15	9.73939e-09	-0.615715	0.00141955	0.00318146	0.168018
5597269_11_43801207	rs10838174	ENSG00000149084	HSD17B12	3.26064e-49	4.77239e-45	1.02917	L1MEg2:L1:LINE	1.54117e-15	9.73939e-09	-0.615715	1.104e-10	5.76779e-10	-0.332415
5597269_11_43801207	rs10838174	ENSG00000283375		1.20432e-47	1.59861e-43	1.01664	L1MEg2:L1:LINE	1.54117e-15	9.73939e-09	-0.615715	3.09124e-17	3.13255e-16	-0.426253
5597269_11_43801207	rs10838174	ENSG00000283341		1.07222e-23	2.62115e-20	0.755666	L1MEg2:L1:LINE	1.54117e-15	9.73939e-09	-0.615715	0.00888241	0.0164171	-0.138109
5597269_11_43801207	rs10838174	ENSG00000246250		5.91946e-11	3.49909e-08	0.512696	L1MEg2:L1:LINE	1.54117e-15	9.73939e-09	-0.615715	0.00141955	0.00318146	0.168018
5597273_11_43802413	rs4755747	ENSG00000149084	HSD17B12	3.26064e-49	4.77239e-45	1.02917	L1MEg2:L1:LINE	1.54117e-15	9.73939e-09	-0.615715	1.104e-10	5.76779e-10	-0.332415
5597273_11_43802413	rs4755747	ENSG00000283375		1.20432e-47	1.59861e-43	1.01664	L1MEg2:L1:LINE	1.54117e-15	9.73939e-09	-0.615715	3.09124e-17	3.13255e-16	-0.426253
5597273_11_43802413	rs4755747	ENSG00000283341		1.07222e-23	2.62115e-20	0.755666	L1MEg2:L1:LINE	1.54117e-15	9.73939e-09	-0.615715	0.00888241	0.0164171	-0.138109
5597273_11_43802413	rs4755747	ENSG00000246250		5.91946e-11	3.49909e-08	0.512696	L1MEg2:L1:LINE	1.54117e-15	9.73939e-09	-0.615715	0.00141955	0.00318146	0.168018
5597275_11_43803083	rs1518814	ENSG00000149084	HSD17B12	3.26064e-49	4.77239e-45	1.02917	L1MEg2:L1:LINE	1.54117e-15	9.73939e-09	-0.615715	1.104e-10	5.76779e-10	-0.332415
5597275_11_43803083	rs1518814	ENSG00000283375		1.20432e-47	1.59861e-43	1.01664	L1MEg2:L1:LINE	1.54117e-15	9.73939e-09	-0.615715	3.09124e-17	3.13255e-16	-0.426253
5597275_11_43803083	rs1518814	ENSG00000283341		1.07222e-23	2.62115e-20	0.755666	L1MEg2:L1:LINE	1.54117e-15	9.73939e-09	-0.615715	0.00888241	0.0164171	-0.138109
5597275_11_43803083	rs1518814	ENSG00000246250		5.91946e-11	3.49909e-08	0.512696	L1MEg2:L1:LINE	1.54117e-15	9.73939e-09	-0.615715	0.00141955	0.00318146	0.168018
5597280_11_43803931	rs6485464	ENSG00000149084	HSD17B12	3.26064e-49	4.77239e-45	1.02917	L1MEg2:L1:LINE	1.54117e-15	9.73939e-09	-0.615715	1.104e-10	5.76779e-10	-0.332415
5597280_11_43803931	rs6485464	ENSG00000283375		1.20432e-47	1.59861e-43	1.01664	L1MEg2:L1:LINE	1.54117e-15	9.73939e-09	-0.615715	3.09124e-17	3.13255e-16	-0.426253
5597280_11_43803931	rs6485464	ENSG00000283341		1.07222e-23	2.62115e-20	0.755666	L1MEg2:L1:LINE	1.54117e-15	9.73939e-09	-0.615715	0.00888241	0.0164171	-0.138109
5597280_11_43803931	rs6485464	ENSG00000246250		5.91946e-11	3.49909e-08	0.512696	L1MEg2:L1:LINE	1.54117e-15	9.73939e-09	-0.615715	0.00141955	0.00318146	0.168018
5597325_11_43817104	rs2863026	ENSG00000149084	HSD17B12	3.26064e-49	4.77239e-45	1.02917	L1MEg2:L1:LINE	1.54117e-15	9.73939e-09	-0.615715	1.104e-10	5.76779e-10	-0.332415
5597325_11_43817104	rs2863026	ENSG00000283375		1.20432e-47	1.59861e-43	1.01664	L1MEg2:L1:LINE	1.54117e-15	9.73939e-09	-0.615715	3.09124e-17	3.13255e-16	-0.426253
5597325_11_43817104	rs2863026	ENSG00000283341		1.07222e-23	2.62115e-20	0.755666	L1MEg2:L1:LINE	1.54117e-15	9.73939e-09	-0.615715	0.00888241	0.0164171	-0.138109
5597325_11_43817104	rs2863026	ENSG00000246250		5.91946e-11	3.49909e-08	0.512696	L1MEg2:L1:LINE	1.54117e-15	9.73939e-09	-0.615715	0.00141955	0.00318146	0.168018
5597328_11_43818385	rs10768983	ENSG00000149084	HSD17B12	3.26064e-49	4.77239e-45	1.02917	L1MEg2:L1:LINE	1.54117e-15	9.73939e-09	-0.615715	1.104e-10	5.76779e-10	-0.332415
5597328_11_43818385	rs10768983	ENSG00000283375		1.20432e-47	1.59861e-43	1.01664	L1MEg2:L1:LINE	1.54117e-15	9.73939e-09	-0.615715	3.09124e-17	3.13255e-16	-0.426253
5597328_11_43818385	rs10768983	ENSG00000283341		1.07222e-23	2.62115e-20	0.755666	L1MEg2:L1:LINE	1.54117e-15	9.73939e-09	-0.615715	0.00888241	0.0164171	-0.138109
5597328_11_43818385	rs10768983	ENSG00000246250		5.91946e-11	3.49909e-08	0.512696	L1MEg2:L1:LINE	1.54117e-15	9.73939e-09	-0.615715	0.00141955	0.00318146	0.168018
5597342_11_43825300	rs7131110	ENSG00000149084	HSD17B12	3.26064e-49	4.77239e-45	1.02917	L1MEg2:L1:LINE	1.54117e-15	9.73939e-09	-0.615715	1.104e-10	5.76779e-10	-0.332415
5597342_11_43825300	rs7131110	ENSG00000283375		1.20432e-47	1.59861e-43	1.01664	L1MEg2:L1:LINE	1.54117e-15	9.73939e-09	-0.615715	3.09124e-17	3.13255e-16	-0.426253
5597342_11_43825300	rs7131110	ENSG00000283341		1.07222e-23	2.62115e-20	0.755666	L1MEg2:L1:LINE	1.54117e-15	9.73939e-09	-0.615715	0.00888241	0.0164171	-0.138109
5597342_11_43825300	rs7131110	ENSG00000246250		5.91946e-11	3.49909e-08	0.512696	L1MEg2:L1:LINE	1.54117e-15	9.73939e-09	-0.615715	0.00141955	0.00318146	0.168018
5597349_11_43827204	rs1464230	ENSG00000149084	HSD17B12	3.26064e-49	4.77239e-45	1.02917	L1MEg2:L1:LINE	1.54117e-15	9.73939e-09	-0.615715	1.104e-10	5.76779e-10	-0.332415
5597349_11_43827204	rs1464230	ENSG00000283375		1.20432e-47	1.59861e-43	1.01664	L1MEg2:L1:LINE	1.54117e-15	9.73939e-09	-0.615715	3.09124e-17	3.13255e-16	-0.426253
5597349_11_43827204	rs1464230	ENSG00000283341		1.07222e-23	2.62115e-20	0.755666	L1MEg2:L1:LINE	1.54117e-15	9.73939e-09	-0.615715	0.00888241	0.0164171	-0.138109
5597349_11_43827204	rs1464230	ENSG00000246250		5.91946e-11	3.49909e-08	0.512696	L1MEg2:L1:LINE	1.54117e-15	9.73939e-09	-0.615715	0.00141955	0.00318146	0.168018
5597351_11_43827743	rs6485469	ENSG00000149084	HSD17B12	3.26064e-49	4.77239e-45	1.02917	L1MEg2:L1:LINE	1.54117e-15	9.73939e-09	-0.615715	1.104e-10	5.76779e-10	-0.332415
5597351_11_43827743	rs6485469	ENSG00000283375		1.20432e-47	1.59861e-43	1.01664	L1MEg2:L1:LINE	1.54117e-15	9.73939e-09	-0.615715	3.09124e-17	3.13255e-16	-0.426253
5597351_11_43827743	rs6485469	ENSG00000283341		1.07222e-23	2.62115e-20	0.755666	L1MEg2:L1:LINE	1.54117e-15	9.73939e-09	-0.615715	0.00888241	0.0164171	-0.138109
5597351_11_43827743	rs6485469	ENSG00000246250		5.91946e-11	3.49909e-08	0.512696	L1MEg2:L1:LINE	1.54117e-15	9.73939e-09	-0.615715	0.00141955	0.00318146	0.168018
5597375_11_43837004	rs2139153	ENSG00000149084	HSD17B12	3.26064e-49	4.77239e-45	1.02917	L1MEg2:L1:LINE	1.54117e-15	9.73939e-09	-0.615715	1.104e-10	5.76779e-10	-0.332415
5597375_11_43837004	rs2139153	ENSG00000283375		1.20432e-47	1.59861e-43	1.01664	L1MEg2:L1:LINE	1.54117e-15	9.73939e-09	-0.615715	3.09124e-17	3.13255e-16	-0.426253
5597375_11_43837004	rs2139153	ENSG00000283341		1.07222e-23	2.62115e-20	0.755666	L1MEg2:L1:LINE	1.54117e-15	9.73939e-09	-0.615715	0.00888241	0.0164171	-0.138109
5597375_11_43837004	rs2139153	ENSG00000246250		5.91946e-11	3.49909e-08	0.512696	L1MEg2:L1:LINE	1.54117e-15	9.73939e-09	-0.615715	0.00141955	0.00318146	0.168018
5597376_11_43837132	rs2139154	ENSG00000149084	HSD17B12	3.26064e-49	4.77239e-45	1.02917	L1MEg2:L1:LINE	1.54117e-15	9.73939e-09	-0.615715	1.104e-10	5.76779e-10	-0.332415
5597376_11_43837132	rs2139154	ENSG00000283375		1.20432e-47	1.59861e-43	1.01664	L1MEg2:L1:LINE	1.54117e-15	9.73939e-09	-0.615715	3.09124e-17	3.13255e-16	-0.426253
5597376_11_43837132	rs2139154	ENSG00000283341		1.07222e-23	2.62115e-20	0.755666	L1MEg2:L1:LINE	1.54117e-15	9.73939e-09	-0.615715	0.00888241	0.0164171	-0.138109
5597376_11_43837132	rs2139154	ENSG00000246250		5.91946e-11	3.49909e-08	0.512696	L1MEg2:L1:LINE	1.54117e-15	9.73939e-09	-0.615715	0.00141955	0.00318146	0.168018
5597385_11_43840775	rs9971535	ENSG00000149084	HSD17B12	3.26064e-49	4.77239e-45	1.02917	L1MEg2:L1:LINE	1.54117e-15	9.73939e-09	-0.615715	1.104e-10	5.76779e-10	-0.332415
5597385_11_43840775	rs9971535	ENSG00000283375		1.20432e-47	1.59861e-43	1.01664	L1MEg2:L1:LINE	1.54117e-15	9.73939e-09	-0.615715	3.09124e-17	3.13255e-16	-0.426253
5597385_11_43840775	rs9971535	ENSG00000283341		1.07222e-23	2.62115e-20	0.755666	L1MEg2:L1:LINE	1.54117e-15	9.73939e-09	-0.615715	0.00888241	0.0164171	-0.138109
5597385_11_43840775	rs9971535	ENSG00000246250		5.91946e-11	3.49909e-08	0.512696	L1MEg2:L1:LINE	1.54117e-15	9.73939e-09	-0.615715	0.00141955	0.00318146	0.168018
5597401_11_43846493	rs6485474	ENSG00000149084	HSD17B12	3.26064e-49	4.77239e-45	1.02917	L1MEg2:L1:LINE	1.54117e-15	9.73939e-09	-0.615715	1.104e-10	5.76779e-10	-0.332415
5597401_11_43846493	rs6485474	ENSG00000283375		1.20432e-47	1.59861e-43	1.01664	L1MEg2:L1:LINE	1.54117e-15	9.73939e-09	-0.615715	3.09124e-17	3.13255e-16	-0.426253
5597401_11_43846493	rs6485474	ENSG00000283341		1.07222e-23	2.62115e-20	0.755666	L1MEg2:L1:LINE	1.54117e-15	9.73939e-09	-0.615715	0.00888241	0.0164171	-0.138109
5597401_11_43846493	rs6485474	ENSG00000246250		5.91946e-11	3.49909e-08	0.512696	L1MEg2:L1:LINE	1.54117e-15	9.73939e-09	-0.615715	0.00141955	0.00318146	0.168018
5597403_11_43847101	rs939015	ENSG00000149084	HSD17B12	3.26064e-49	4.77239e-45	1.02917	L1MEg2:L1:LINE	1.54117e-15	9.73939e-09	-0.615715	1.104e-10	5.76779e-10	-0.332415
5597403_11_43847101	rs939015	ENSG00000283375		1.20432e-47	1.59861e-43	1.01664	L1MEg2:L1:LINE	1.54117e-15	9.73939e-09	-0.615715	3.09124e-17	3.13255e-16	-0.426253
5597403_11_43847101	rs939015	ENSG00000283341		1.07222e-23	2.62115e-20	0.755666	L1MEg2:L1:LINE	1.54117e-15	9.73939e-09	-0.615715	0.00888241	0.0164171	-0.138109
5597403_11_43847101	rs939015	ENSG00000246250		5.91946e-11	3.49909e-08	0.512696	L1MEg2:L1:LINE	1.54117e-15	9.73939e-09	-0.615715	0.00141955	0.00318146	0.168018
5597413_11_43850247	rs1518822	ENSG00000149084	HSD17B12	3.26064e-49	4.77239e-45	1.02917	L1MEg2:L1:LINE	1.54117e-15	9.73939e-09	-0.615715	1.104e-10	5.76779e-10	-0.332415
5597413_11_43850247	rs1518822	ENSG00000283375		1.20432e-47	1.59861e-43	1.01664	L1MEg2:L1:LINE	1.54117e-15	9.73939e-09	-0.615715	3.09124e-17	3.13255e-16	-0.426253
5597413_11_43850247	rs1518822	ENSG00000283341		1.07222e-23	2.62115e-20	0.755666	L1MEg2:L1:LINE	1.54117e-15	9.73939e-09	-0.615715	0.00888241	0.0164171	-0.138109
5597413_11_43850247	rs1518822	ENSG00000246250		5.91946e-11	3.49909e-08	0.512696	L1MEg2:L1:LINE	1.54117e-15	9.73939e-09	-0.615715	0.00141955	0.00318146	0.168018
5597414_11_43850446	rs1518821	ENSG00000149084	HSD17B12	3.26064e-49	4.77239e-45	1.02917	L1MEg2:L1:LINE	1.54117e-15	9.73939e-09	-0.615715	1.104e-10	5.76779e-10	-0.332415
5597414_11_43850446	rs1518821	ENSG00000283375		1.20432e-47	1.59861e-43	1.01664	L1MEg2:L1:LINE	1.54117e-15	9.73939e-09	-0.615715	3.09124e-17	3.13255e-16	-0.426253
5597414_11_43850446	rs1518821	ENSG00000283341		1.07222e-23	2.62115e-20	0.755666	L1MEg2:L1:LINE	1.54117e-15	9.73939e-09	-0.615715	0.00888241	0.0164171	-0.138109
5597414_11_43850446	rs1518821	ENSG00000246250		5.91946e-11	3.49909e-08	0.512696	L1MEg2:L1:LINE	1.54117e-15	9.73939e-09	-0.615715	0.00141955	0.00318146	0.168018
5597430_11_43856909	rs35251247	ENSG00000149084	HSD17B12	1.19823e-51	2.07391e-47	-1.05926	L1MEg2:L1:LINE	1.57907e-15	9.86218e-09	0.6222	1.104e-10	5.76779e-10	-0.332415
5597430_11_43856909	rs35251247	ENSG00000283375		2.93232e-47	3.82256e-43	-1.02451	L1MEg2:L1:LINE	1.57907e-15	9.86218e-09	0.6222	3.09124e-17	3.13255e-16	-0.426253
5597430_11_43856909	rs35251247	ENSG00000283341		1.42192e-25	4.01232e-22	-0.791169	L1MEg2:L1:LINE	1.57907e-15	9.86218e-09	0.6222	0.00888241	0.0164171	-0.138109
5597430_11_43856909	rs35251247	ENSG00000246250		1.38594e-12	1.04869e-09	-0.558173	L1MEg2:L1:LINE	1.57907e-15	9.86218e-09	0.6222	0.00141955	0.00318146	0.168018
5597431_11_43856935	rs57635800	ENSG00000149084	HSD17B12	1.19823e-51	2.07391e-47	-1.05926	L1MEg2:L1:LINE	1.57907e-15	9.86218e-09	0.6222	1.104e-10	5.76779e-10	-0.332415
5597431_11_43856935	rs57635800	ENSG00000283375		2.93232e-47	3.82256e-43	-1.02451	L1MEg2:L1:LINE	1.57907e-15	9.86218e-09	0.6222	3.09124e-17	3.13255e-16	-0.426253
5597431_11_43856935	rs57635800	ENSG00000283341		1.42192e-25	4.01232e-22	-0.791169	L1MEg2:L1:LINE	1.57907e-15	9.86218e-09	0.6222	0.00888241	0.0164171	-0.138109
5597431_11_43856935	rs57635800	ENSG00000246250		1.38594e-12	1.04869e-09	-0.558173	L1MEg2:L1:LINE	1.57907e-15	9.86218e-09	0.6222	0.00141955	0.00318146	0.168018
7040317_15_81275541	rs66500340	ENSG00000271725		1.79883e-14	1.75488e-11	0.899588	L1P4a:L1:LINE	1.97898e-15	1.2288e-08	0.929502	2.59045e-06	1.09339e-05	0.245495
7040317_15_81275541	rs66500340	ENSG00000172345	STARD5	3.36923e-14	3.17762e-11	0.890837	L1P4a:L1:LINE	1.97898e-15	1.2288e-08	0.929502	4.04843e-16	2.84115e-15	0.412228
7040317_15_81275541	rs66500340	ENSG00000172349	IL16	1.06814e-13	9.48136e-11	0.874445	L1P4a:L1:LINE	1.97898e-15	1.2288e-08	0.929502	3.08855e-06	1.09685e-05	0.243671
5597119_11_43730972	rs10838158	ENSG00000149084	HSD17B12	1.04749e-50	1.67969e-46	1.04151	L1MEg2:L1:LINE	2.24399e-15	1.36946e-08	-0.612883	1.104e-10	5.76779e-10	-0.332415
5597119_11_43730972	rs10838158	ENSG00000283375		4.24851e-48	5.80936e-44	1.02105	L1MEg2:L1:LINE	2.24399e-15	1.36946e-08	-0.612883	3.09124e-17	3.13255e-16	-0.426253
5597119_11_43730972	rs10838158	ENSG00000283341		1.27689e-24	3.35168e-21	0.769717	L1MEg2:L1:LINE	2.24399e-15	1.36946e-08	-0.612883	0.00888241	0.0164171	-0.138109
5597119_11_43730972	rs10838158	ENSG00000246250		1.17518e-11	7.74433e-09	0.530531	L1MEg2:L1:LINE	2.24399e-15	1.36946e-08	-0.612883	0.00141955	0.00318146	0.168018
5597122_11_43732175	rs6485455	ENSG00000149084	HSD17B12	1.04749e-50	1.67969e-46	1.04151	L1MEg2:L1:LINE	2.24399e-15	1.36946e-08	-0.612883	1.104e-10	5.76779e-10	-0.332415
5597122_11_43732175	rs6485455	ENSG00000283375		4.24851e-48	5.80936e-44	1.02105	L1MEg2:L1:LINE	2.24399e-15	1.36946e-08	-0.612883	3.09124e-17	3.13255e-16	-0.426253
5597122_11_43732175	rs6485455	ENSG00000283341		1.27689e-24	3.35168e-21	0.769717	L1MEg2:L1:LINE	2.24399e-15	1.36946e-08	-0.612883	0.00888241	0.0164171	-0.138109
5597122_11_43732175	rs6485455	ENSG00000246250		1.17518e-11	7.74433e-09	0.530531	L1MEg2:L1:LINE	2.24399e-15	1.36946e-08	-0.612883	0.00141955	0.00318146	0.168018
5597123_11_43732822	rs10768975	ENSG00000149084	HSD17B12	1.04749e-50	1.67969e-46	1.04151	L1MEg2:L1:LINE	2.24399e-15	1.36946e-08	-0.612883	1.104e-10	5.76779e-10	-0.332415
5597123_11_43732822	rs10768975	ENSG00000283375		4.24851e-48	5.80936e-44	1.02105	L1MEg2:L1:LINE	2.24399e-15	1.36946e-08	-0.612883	3.09124e-17	3.13255e-16	-0.426253
5597123_11_43732822	rs10768975	ENSG00000283341		1.27689e-24	3.35168e-21	0.769717	L1MEg2:L1:LINE	2.24399e-15	1.36946e-08	-0.612883	0.00888241	0.0164171	-0.138109
5597123_11_43732822	rs10768975	ENSG00000246250		1.17518e-11	7.74433e-09	0.530531	L1MEg2:L1:LINE	2.24399e-15	1.36946e-08	-0.612883	0.00141955	0.00318146	0.168018
3244228_6_32622571	rs9271558	ENSG00000198502	HLA-DRB5	8.6962e-15	8.79779e-12	-0.611011	L1MEb:L1:LINE	2.63861e-15	1.60114e-08	0.621821	5.90355e-06	1.486e-05	-0.236822
3244228_6_32622571	rs9271558	ENSG00000237541	HLA-DQA2	2.418e-06	0.000577466	-0.381238	L1MEb:L1:LINE	2.63861e-15	1.60114e-08	0.621821	0.00766433	0.0155603	-0.14072
5597139_11_43745352	rs6485456	ENSG00000149084	HSD17B12	1.23769e-48	1.7667e-44	1.02385	L1MEg2:L1:LINE	2.71498e-15	1.62897e-08	-0.610315	1.104e-10	5.76779e-10	-0.332415
5597139_11_43745352	rs6485456	ENSG00000283375		1.03579e-46	1.30922e-42	1.00824	L1MEg2:L1:LINE	2.71498e-15	1.62897e-08	-0.610315	3.09124e-17	3.13255e-16	-0.426253
5597139_11_43745352	rs6485456	ENSG00000283341		1.02278e-23	2.51162e-20	0.755425	L1MEg2:L1:LINE	2.71498e-15	1.62897e-08	-0.610315	0.00888241	0.0164171	-0.138109
5597139_11_43745352	rs6485456	ENSG00000246250		7.51028e-11	4.36578e-08	0.509699	L1MEg2:L1:LINE	2.71498e-15	1.62897e-08	-0.610315	0.00141955	0.00318146	0.168018
5597141_11_43746704	rs10742688	ENSG00000149084	HSD17B12	1.23769e-48	1.7667e-44	1.02385	L1MEg2:L1:LINE	2.71498e-15	1.62897e-08	-0.610315	1.104e-10	5.76779e-10	-0.332415
5597141_11_43746704	rs10742688	ENSG00000283375		1.03579e-46	1.30922e-42	1.00824	L1MEg2:L1:LINE	2.71498e-15	1.62897e-08	-0.610315	3.09124e-17	3.13255e-16	-0.426253
5597141_11_43746704	rs10742688	ENSG00000283341		1.02278e-23	2.51162e-20	0.755425	L1MEg2:L1:LINE	2.71498e-15	1.62897e-08	-0.610315	0.00888241	0.0164171	-0.138109
5597141_11_43746704	rs10742688	ENSG00000246250		7.51028e-11	4.36578e-08	0.509699	L1MEg2:L1:LINE	2.71498e-15	1.62897e-08	-0.610315	0.00141955	0.00318146	0.168018
3244530_6_32629131	rs6929020	ENSG00000198502	HLA-DRB5	3.82033e-14	3.57917e-11	-0.593806	L1MEb:L1:LINE	3.33041e-15	1.97602e-08	0.616176	5.90355e-06	1.486e-05	-0.236822
3244530_6_32629131	rs6929020	ENSG00000237541	HLA-DQA2	2.88508e-05	0.00502703	-0.337348	L1MEb:L1:LINE	3.33041e-15	1.97602e-08	0.616176	0.00766433	0.0155603	-0.14072
3244534_6_32629169	rs6928873	ENSG00000198502	HLA-DRB5	3.82033e-14	3.57917e-11	-0.593806	L1MEb:L1:LINE	3.33041e-15	1.97602e-08	0.616176	5.90355e-06	1.486e-05	-0.236822
3244534_6_32629169	rs6928873	ENSG00000237541	HLA-DQA2	2.88508e-05	0.00502703	-0.337348	L1MEb:L1:LINE	3.33041e-15	1.97602e-08	0.616176	0.00766433	0.0155603	-0.14072
3244252_6_32622847	rs2395225	ENSG00000198502	HLA-DRB5	8.70961e-15	8.81095e-12	-0.603775	L1MEb:L1:LINE	3.57275e-15	2.1081e-08	0.61178	5.90355e-06	1.486e-05	-0.236822
3244252_6_32622847	rs2395225	ENSG00000237541	HLA-DQA2	6.24578e-06	0.0013288	-0.361446	L1MEb:L1:LINE	3.57275e-15	2.1081e-08	0.61178	0.00766433	0.0155603	-0.14072
3244190_6_32622090	rs9271527	ENSG00000198502	HLA-DRB5	3.51916e-15	3.72278e-12	-0.619234	L1MEb:L1:LINE	3.89831e-15	2.28756e-08	0.618311	5.90355e-06	1.486e-05	-0.236822
3244190_6_32622090	rs9271527	ENSG00000237541	HLA-DQA2	9.74879e-06	0.00195835	-0.358273	L1MEb:L1:LINE	3.89831e-15	2.28756e-08	0.618311	0.00766433	0.0155603	-0.14072
5597421_11_43853766	rs58817325	ENSG00000149084	HSD17B12	4.62012e-49	6.73791e-45	-1.03401	L1MEg2:L1:LINE	4.31961e-15	2.52093e-08	0.610205	1.104e-10	5.76779e-10	-0.332415
5597421_11_43853766	rs58817325	ENSG00000283375		8.32923e-48	1.11422e-43	-1.02391	L1MEg2:L1:LINE	4.31961e-15	2.52093e-08	0.610205	3.09124e-17	3.13255e-16	-0.426253
5597421_11_43853766	rs58817325	ENSG00000283341		2.3945e-23	5.69569e-20	-0.754873	L1MEg2:L1:LINE	4.31961e-15	2.52093e-08	0.610205	0.00888241	0.0164171	-0.138109
5597421_11_43853766	rs58817325	ENSG00000246250		1.24124e-10	6.98592e-08	-0.50742	L1MEg2:L1:LINE	4.31961e-15	2.52093e-08	0.610205	0.00141955	0.00318146	0.168018
5597149_11_43752263	rs10768976	ENSG00000149084	HSD17B12	2.78288e-50	4.36156e-46	1.03674	L1MEg2:L1:LINE	4.66234e-15	2.66274e-08	-0.605531	1.104e-10	5.76779e-10	-0.332415
5597149_11_43752263	rs10768976	ENSG00000283375		6.35793e-49	9.15876e-45	1.02614	L1MEg2:L1:LINE	4.66234e-15	2.66274e-08	-0.605531	3.09124e-17	3.13255e-16	-0.426253
5597149_11_43752263	rs10768976	ENSG00000283341		1.48284e-23	3.58826e-20	0.753034	L1MEg2:L1:LINE	4.66234e-15	2.66274e-08	-0.605531	0.00888241	0.0164171	-0.138109
5597149_11_43752263	rs10768976	ENSG00000246250		5.22873e-11	3.11557e-08	0.51369	L1MEg2:L1:LINE	4.66234e-15	2.66274e-08	-0.605531	0.00141955	0.00318146	0.168018
5597152_11_43754184	rs4643069	ENSG00000149084	HSD17B12	2.78288e-50	4.36156e-46	1.03674	L1MEg2:L1:LINE	4.66234e-15	2.66274e-08	-0.605531	1.104e-10	5.76779e-10	-0.332415
5597152_11_43754184	rs4643069	ENSG00000283375		6.35793e-49	9.15876e-45	1.02614	L1MEg2:L1:LINE	4.66234e-15	2.66274e-08	-0.605531	3.09124e-17	3.13255e-16	-0.426253
5597152_11_43754184	rs4643069	ENSG00000283341		1.48284e-23	3.58826e-20	0.753034	L1MEg2:L1:LINE	4.66234e-15	2.66274e-08	-0.605531	0.00888241	0.0164171	-0.138109
5597152_11_43754184	rs4643069	ENSG00000246250		5.22873e-11	3.11557e-08	0.51369	L1MEg2:L1:LINE	4.66234e-15	2.66274e-08	-0.605531	0.00141955	0.00318146	0.168018
5597155_11_43754931	rs7115919	ENSG00000149084	HSD17B12	2.78288e-50	4.36156e-46	1.03674	L1MEg2:L1:LINE	4.66234e-15	2.66274e-08	-0.605531	1.104e-10	5.76779e-10	-0.332415
5597155_11_43754931	rs7115919	ENSG00000283375		6.35793e-49	9.15876e-45	1.02614	L1MEg2:L1:LINE	4.66234e-15	2.66274e-08	-0.605531	3.09124e-17	3.13255e-16	-0.426253
5597155_11_43754931	rs7115919	ENSG00000283341		1.48284e-23	3.58826e-20	0.753034	L1MEg2:L1:LINE	4.66234e-15	2.66274e-08	-0.605531	0.00888241	0.0164171	-0.138109
5597155_11_43754931	rs7115919	ENSG00000246250		5.22873e-11	3.11557e-08	0.51369	L1MEg2:L1:LINE	4.66234e-15	2.66274e-08	-0.605531	0.00141955	0.00318146	0.168018
5597161_11_43759003	rs7110437	ENSG00000149084	HSD17B12	2.78288e-50	4.36156e-46	1.03674	L1MEg2:L1:LINE	4.66234e-15	2.66274e-08	-0.605531	1.104e-10	5.76779e-10	-0.332415
5597161_11_43759003	rs7110437	ENSG00000283375		6.35793e-49	9.15876e-45	1.02614	L1MEg2:L1:LINE	4.66234e-15	2.66274e-08	-0.605531	3.09124e-17	3.13255e-16	-0.426253
5597161_11_43759003	rs7110437	ENSG00000283341		1.48284e-23	3.58826e-20	0.753034	L1MEg2:L1:LINE	4.66234e-15	2.66274e-08	-0.605531	0.00888241	0.0164171	-0.138109
5597161_11_43759003	rs7110437	ENSG00000246250		5.22873e-11	3.11557e-08	0.51369	L1MEg2:L1:LINE	4.66234e-15	2.66274e-08	-0.605531	0.00141955	0.00318146	0.168018
3244473_6_32628236	rs9271900	ENSG00000198502	HLA-DRB5	1.19839e-15	1.32681e-12	-0.624339	L1MEb:L1:LINE	6.78044e-15	3.85183e-08	0.6089	5.90355e-06	1.486e-05	-0.236822
3244473_6_32628236	rs9271900	ENSG00000237541	HLA-DQA2	2.9871e-06	0.000695425	-0.375147	L1MEb:L1:LINE	6.78044e-15	3.85183e-08	0.6089	0.00766433	0.0155603	-0.14072
3244364_6_32626296	rs72848204	ENSG00000198502	HLA-DRB5	1.66712e-15	1.81924e-12	-0.614789	L1MEb:L1:LINE	7.63482e-15	4.31423e-08	0.60132	5.90355e-06	1.486e-05	-0.236822
3244364_6_32626296	rs72848204	ENSG00000237541	HLA-DQA2	7.27537e-06	0.00151715	-0.356761	L1MEb:L1:LINE	7.63482e-15	4.31423e-08	0.60132	0.00766433	0.0155603	-0.14072
3244347_6_32624933	rs9271667	ENSG00000198502	HLA-DRB5	2.29e-15	2.46529e-12	-0.611694	L1MEb:L1:LINE	7.87452e-15	4.42627e-08	0.60073	5.90355e-06	1.486e-05	-0.236822
3244347_6_32624933	rs9271667	ENSG00000237541	HLA-DQA2	3.95774e-06	0.000892278	-0.366463	L1MEb:L1:LINE	7.87452e-15	4.42627e-08	0.60073	0.00766433	0.0155603	-0.14072
3244383_6_32626577	rs35366682	ENSG00000198502	HLA-DRB5	1.63452e-15	1.78492e-12	-0.624534	L1MEb:L1:LINE	8.31768e-15	4.62666e-08	0.609899	5.90355e-06	1.486e-05	-0.236822
3244383_6_32626577	rs35366682	ENSG00000237541	HLA-DQA2	7.31458e-06	0.00152415	-0.362225	L1MEb:L1:LINE	8.31768e-15	4.62666e-08	0.609899	0.00766433	0.0155603	-0.14072
3244389_6_32626622	rs539509361	ENSG00000198502	HLA-DRB5	1.63452e-15	1.78492e-12	-0.624534	L1MEb:L1:LINE	8.31768e-15	4.62666e-08	0.609899	5.90355e-06	1.486e-05	-0.236822
3244389_6_32626622	rs539509361	ENSG00000237541	HLA-DQA2	7.31458e-06	0.00152415	-0.362225	L1MEb:L1:LINE	8.31768e-15	4.62666e-08	0.609899	0.00766433	0.0155603	-0.14072
3244136_6_32621345	rs9271492	ENSG00000198502	HLA-DRB5	2.66491e-17	3.50611e-14	-0.6181	L1MEb:L1:LINE	2.05936e-14	1.13957e-07	0.56368	5.90355e-06	1.486e-05	-0.236822
3244136_6_32621345	rs9271492	ENSG00000237541	HLA-DQA2	2.72272e-09	1.22466e-06	-0.445436	L1MEb:L1:LINE	2.05936e-14	1.13957e-07	0.56368	0.00766433	0.0155603	-0.14072
3244382_6_32626565	rs77114005	ENSG00000198502	HLA-DRB5	9.98395e-13	7.70751e-10	-0.590506	L1MEb:L1:LINE	9.56333e-14	5.26471e-07	0.614735	5.90355e-06	1.486e-05	-0.236822
5597298_11_43810369	rs10768982	ENSG00000149084	HSD17B12	2.00182e-44	2.15003e-40	0.996094	L1MEg2:L1:LINE	1.39785e-13	7.65582e-07	-0.578421	1.104e-10	5.76779e-10	-0.332415
5597298_11_43810369	rs10768982	ENSG00000283375		7.63295e-44	7.93407e-40	0.990973	L1MEg2:L1:LINE	1.39785e-13	7.65582e-07	-0.578421	3.09124e-17	3.13255e-16	-0.426253
5597298_11_43810369	rs10768982	ENSG00000283341		1.23171e-21	2.50009e-18	0.728897	L1MEg2:L1:LINE	1.39785e-13	7.65582e-07	-0.578421	0.00888241	0.0164171	-0.138109
5597298_11_43810369	rs10768982	ENSG00000246250		2.19865e-10	1.19153e-07	0.501278	L1MEg2:L1:LINE	1.39785e-13	7.65582e-07	-0.578421	0.00141955	0.00318146	0.168018
3244612_6_32631035	rs7758269	ENSG00000198502	HLA-DRB5	4.15866e-17	5.34461e-14	-0.6102	L1MEb:L1:LINE	7.44197e-13	4.05507e-06	0.527309	5.90355e-06	1.486e-05	-0.236822
3244612_6_32631035	rs7758269	ENSG00000237541	HLA-DQA2	1.40768e-08	5.55059e-06	-0.422685	L1MEb:L1:LINE	7.44197e-13	4.05507e-06	0.527309	0.00766433	0.0155603	-0.14072
3244525_6_32629092	rs6908808	ENSG00000198502	HLA-DRB5	1.35067e-11	8.80604e-09	-0.549919	L1MEb:L1:LINE	7.75876e-13	4.20623e-06	0.580387	5.90355e-06	1.486e-05	-0.236822
3244018_6_32619908	rs9271412	ENSG00000198502	HLA-DRB5	2.10928e-08	8.04903e-06	-0.485637	L1MEb:L1:LINE	1.31831e-12	7.11081e-06	0.606782	5.90355e-06	1.486e-05	-0.236822
3244018_6_32619908	rs9271412	ENSG00000237541	HLA-DQA2	9.92623e-05	0.0141892	-0.341217	L1MEb:L1:LINE	1.31831e-12	7.11081e-06	0.606782	0.00766433	0.0155603	-0.14072
3242600_6_32592980	rs9270562	ENSG00000198502	HLA-DRB5	1.64981e-17	2.22336e-14	-0.597379	L1MEb:L1:LINE	1.35793e-12	7.28771e-06	0.504846	5.90355e-06	1.486e-05	-0.236822
3242600_6_32592980	rs9270562	ENSG00000237541	HLA-DQA2	4.96666e-05	0.00796915	-0.295803	L1MEb:L1:LINE	1.35793e-12	7.28771e-06	0.504846	0.00766433	0.0155603	-0.14072
3244039_6_32620145	rs9271424	ENSG00000198502	HLA-DRB5	9.02465e-09	3.69781e-06	-0.497823	L1MEb:L1:LINE	2.14556e-12	1.12325e-05	0.601577	5.90355e-06	1.486e-05	-0.236822
3244039_6_32620145	rs9271424	ENSG00000237541	HLA-DQA2	4.28415e-05	0.00703507	-0.358396	L1MEb:L1:LINE	2.14556e-12	1.12325e-05	0.601577	0.00766433	0.0155603	-0.14072
3244040_6_32620146	rs9271425	ENSG00000198502	HLA-DRB5	9.02465e-09	3.69781e-06	-0.497823	L1MEb:L1:LINE	2.14556e-12	1.12325e-05	0.601577	5.90355e-06	1.486e-05	-0.236822
3244040_6_32620146	rs9271425	ENSG00000237541	HLA-DQA2	4.28415e-05	0.00703507	-0.358396	L1MEb:L1:LINE	2.14556e-12	1.12325e-05	0.601577	0.00766433	0.0155603	-0.14072
3244063_6_32620389	rs9271437	ENSG00000198502	HLA-DRB5	9.02465e-09	3.69781e-06	-0.497823	L1MEb:L1:LINE	2.14556e-12	1.12325e-05	0.601577	5.90355e-06	1.486e-05	-0.236822
3244063_6_32620389	rs9271437	ENSG00000237541	HLA-DQA2	4.28415e-05	0.00703507	-0.358396	L1MEb:L1:LINE	2.14556e-12	1.12325e-05	0.601577	0.00766433	0.0155603	-0.14072
3244123_6_32621128	rs9271484	ENSG00000198502	HLA-DRB5	9.02465e-09	3.69781e-06	-0.497823	L1MEb:L1:LINE	2.14556e-12	1.12325e-05	0.601577	5.90355e-06	1.486e-05	-0.236822
3244123_6_32621128	rs9271484	ENSG00000237541	HLA-DQA2	4.28415e-05	0.00703507	-0.358396	L1MEb:L1:LINE	2.14556e-12	1.12325e-05	0.601577	0.00766433	0.0155603	-0.14072
3244219_6_32622497	rs9271550	ENSG00000198502	HLA-DRB5	9.02465e-09	3.69781e-06	-0.497823	L1MEb:L1:LINE	2.14556e-12	1.12325e-05	0.601577	5.90355e-06	1.486e-05	-0.236822
3244219_6_32622497	rs9271550	ENSG00000237541	HLA-DQA2	4.28415e-05	0.00703507	-0.358396	L1MEb:L1:LINE	2.14556e-12	1.12325e-05	0.601577	0.00766433	0.0155603	-0.14072
3244233_6_32622634	rs9271562	ENSG00000198502	HLA-DRB5	2.05068e-08	7.84445e-06	-0.478423	L1MEb:L1:LINE	2.73022e-12	1.42237e-05	0.589308	5.90355e-06	1.486e-05	-0.236822
3244233_6_32622634	rs9271562	ENSG00000237541	HLA-DQA2	0.000152454	0.0201782	-0.326963	L1MEb:L1:LINE	2.73022e-12	1.42237e-05	0.589308	0.00766433	0.0155603	-0.14072
3244068_6_32620457	rs9271439	ENSG00000198502	HLA-DRB5	5.07099e-09	2.17432e-06	-0.505979	L1MEb:L1:LINE	2.83543e-12	1.47e-05	0.598664	5.90355e-06	1.486e-05	-0.236822
3244068_6_32620457	rs9271439	ENSG00000237541	HLA-DQA2	6.43289e-05	0.00991246	-0.35036	L1MEb:L1:LINE	2.83543e-12	1.47e-05	0.598664	0.00766433	0.0155603	-0.14072
3242517_6_32591818	rs9270525	ENSG00000198502	HLA-DRB5	6.36818e-18	9.00012e-15	-0.604485	L1MEb:L1:LINE	3.20743e-12	1.639e-05	0.497033	5.90355e-06	1.486e-05	-0.236822
3242517_6_32591818	rs9270525	ENSG00000237541	HLA-DQA2	1.14902e-05	0.00226102	-0.319331	L1MEb:L1:LINE	3.20743e-12	1.639e-05	0.497033	0.00766433	0.0155603	-0.14072
3242518_6_32591820	rs9270526	ENSG00000198502	HLA-DRB5	6.36818e-18	9.00012e-15	-0.604485	L1MEb:L1:LINE	3.20743e-12	1.639e-05	0.497033	5.90355e-06	1.486e-05	-0.236822
3242518_6_32591820	rs9270526	ENSG00000237541	HLA-DQA2	1.14902e-05	0.00226102	-0.319331	L1MEb:L1:LINE	3.20743e-12	1.639e-05	0.497033	0.00766433	0.0155603	-0.14072
3242519_6_32591823	rs9270527	ENSG00000198502	HLA-DRB5	6.36818e-18	9.00012e-15	-0.604485	L1MEb:L1:LINE	3.20743e-12	1.639e-05	0.497033	5.90355e-06	1.486e-05	-0.236822
3242519_6_32591823	rs9270527	ENSG00000237541	HLA-DQA2	1.14902e-05	0.00226102	-0.319331	L1MEb:L1:LINE	3.20743e-12	1.639e-05	0.497033	0.00766433	0.0155603	-0.14072
3242516_6_32591811	rs9270524	ENSG00000198502	HLA-DRB5	7.57444e-18	1.06291e-14	-0.606363	L1MEb:L1:LINE	3.23041e-12	1.64288e-05	0.499545	5.90355e-06	1.486e-05	-0.236822
3242516_6_32591811	rs9270524	ENSG00000237541	HLA-DQA2	8.25227e-06	0.00169432	-0.326075	L1MEb:L1:LINE	3.23041e-12	1.64288e-05	0.499545	0.00766433	0.0155603	-0.14072
3244094_6_32620686	rs9271460	ENSG00000198502	HLA-DRB5	3.40279e-09	1.5039e-06	-0.503074	L1MEb:L1:LINE	3.31161e-12	1.67619e-05	0.587174	5.90355e-06	1.486e-05	-0.236822
3244094_6_32620686	rs9271460	ENSG00000237541	HLA-DQA2	5.18432e-05	0.00826125	-0.348924	L1MEb:L1:LINE	3.31161e-12	1.67619e-05	0.587174	0.00766433	0.0155603	-0.14072
3244097_6_32620724	rs9271462	ENSG00000198502	HLA-DRB5	3.56565e-09	1.57154e-06	-0.506477	L1MEb:L1:LINE	3.35537e-12	1.68239e-05	0.591734	5.90355e-06	1.486e-05	-0.236822
3244097_6_32620724	rs9271462	ENSG00000237541	HLA-DQA2	5.01799e-05	0.00803788	-0.352368	L1MEb:L1:LINE	3.35537e-12	1.68239e-05	0.591734	0.00766433	0.0155603	-0.14072
3244106_6_32620888	rs9271471	ENSG00000198502	HLA-DRB5	3.56565e-09	1.57154e-06	-0.506477	L1MEb:L1:LINE	3.35537e-12	1.68239e-05	0.591734	5.90355e-06	1.486e-05	-0.236822
3244106_6_32620888	rs9271471	ENSG00000237541	HLA-DQA2	5.01799e-05	0.00803788	-0.352368	L1MEb:L1:LINE	3.35537e-12	1.68239e-05	0.591734	0.00766433	0.0155603	-0.14072
3242520_6_32591826	rs9270528	ENSG00000198502	HLA-DRB5	9.50892e-18	1.31898e-14	-0.602611	L1MEb:L1:LINE	3.39243e-12	1.69303e-05	0.497355	5.90355e-06	1.486e-05	-0.236822
3242520_6_32591826	rs9270528	ENSG00000237541	HLA-DQA2	1.18203e-05	0.00231865	-0.319438	L1MEb:L1:LINE	3.39243e-12	1.69303e-05	0.497355	0.00766433	0.0155603	-0.14072
5597023_11_43685814	rs35243581	ENSG00000283375		2.12763e-27	7.02846e-24	-0.801392	L1MEg2:L1:LINE	3.80118e-12	1.84528e-05	0.53784	3.09124e-17	3.13255e-16	-0.426253
5597023_11_43685814	rs35243581	ENSG00000149084	HSD17B12	4.08994e-27	1.3147e-23	-0.79765	L1MEg2:L1:LINE	3.80118e-12	1.84528e-05	0.53784	1.104e-10	5.76779e-10	-0.332415
5597023_11_43685814	rs35243581	ENSG00000283341		6.88905e-15	7.05308e-12	-0.597956	L1MEg2:L1:LINE	3.80118e-12	1.84528e-05	0.53784	0.00888241	0.0164171	-0.138109
5597023_11_43685814	rs35243581	ENSG00000246250		1.20779e-06	0.000311534	-0.382435	L1MEg2:L1:LINE	3.80118e-12	1.84528e-05	0.53784	0.00141955	0.00318146	0.168018
5597043_11_43696893	rs34390003	ENSG00000283375		2.12763e-27	7.02846e-24	-0.801392	L1MEg2:L1:LINE	3.80118e-12	1.84528e-05	0.53784	3.09124e-17	3.13255e-16	-0.426253
5597043_11_43696893	rs34390003	ENSG00000149084	HSD17B12	4.08994e-27	1.3147e-23	-0.79765	L1MEg2:L1:LINE	3.80118e-12	1.84528e-05	0.53784	1.104e-10	5.76779e-10	-0.332415
5597043_11_43696893	rs34390003	ENSG00000283341		6.88905e-15	7.05308e-12	-0.597956	L1MEg2:L1:LINE	3.80118e-12	1.84528e-05	0.53784	0.00888241	0.0164171	-0.138109
5597043_11_43696893	rs34390003	ENSG00000246250		1.20779e-06	0.000311534	-0.382435	L1MEg2:L1:LINE	3.80118e-12	1.84528e-05	0.53784	0.00141955	0.00318146	0.168018
5597044_11_43697551	rs7928523	ENSG00000283375		2.12763e-27	7.02846e-24	-0.801392	L1MEg2:L1:LINE	3.80118e-12	1.84528e-05	0.53784	3.09124e-17	3.13255e-16	-0.426253
5597044_11_43697551	rs7928523	ENSG00000149084	HSD17B12	4.08994e-27	1.3147e-23	-0.79765	L1MEg2:L1:LINE	3.80118e-12	1.84528e-05	0.53784	1.104e-10	5.76779e-10	-0.332415
5597044_11_43697551	rs7928523	ENSG00000283341		6.88905e-15	7.05308e-12	-0.597956	L1MEg2:L1:LINE	3.80118e-12	1.84528e-05	0.53784	0.00888241	0.0164171	-0.138109
5597044_11_43697551	rs7928523	ENSG00000246250		1.20779e-06	0.000311534	-0.382435	L1MEg2:L1:LINE	3.80118e-12	1.84528e-05	0.53784	0.00141955	0.00318146	0.168018
5597067_11_43706984	rs12577642	ENSG00000283375		2.12763e-27	7.02846e-24	-0.801392	L1MEg2:L1:LINE	3.80118e-12	1.84528e-05	0.53784	3.09124e-17	3.13255e-16	-0.426253
5597067_11_43706984	rs12577642	ENSG00000149084	HSD17B12	4.08994e-27	1.3147e-23	-0.79765	L1MEg2:L1:LINE	3.80118e-12	1.84528e-05	0.53784	1.104e-10	5.76779e-10	-0.332415
5597067_11_43706984	rs12577642	ENSG00000283341		6.88905e-15	7.05308e-12	-0.597956	L1MEg2:L1:LINE	3.80118e-12	1.84528e-05	0.53784	0.00888241	0.0164171	-0.138109
5597067_11_43706984	rs12577642	ENSG00000246250		1.20779e-06	0.000311534	-0.382435	L1MEg2:L1:LINE	3.80118e-12	1.84528e-05	0.53784	0.00141955	0.00318146	0.168018
5597070_11_43708303	rs56130800	ENSG00000283375		2.12763e-27	7.02846e-24	-0.801392	L1MEg2:L1:LINE	3.80118e-12	1.84528e-05	0.53784	3.09124e-17	3.13255e-16	-0.426253
5597070_11_43708303	rs56130800	ENSG00000149084	HSD17B12	4.08994e-27	1.3147e-23	-0.79765	L1MEg2:L1:LINE	3.80118e-12	1.84528e-05	0.53784	1.104e-10	5.76779e-10	-0.332415
5597070_11_43708303	rs56130800	ENSG00000283341		6.88905e-15	7.05308e-12	-0.597956	L1MEg2:L1:LINE	3.80118e-12	1.84528e-05	0.53784	0.00888241	0.0164171	-0.138109
5597070_11_43708303	rs56130800	ENSG00000246250		1.20779e-06	0.000311534	-0.382435	L1MEg2:L1:LINE	3.80118e-12	1.84528e-05	0.53784	0.00141955	0.00318146	0.168018
5597071_11_43708437	rs1878767	ENSG00000283375		2.12763e-27	7.02846e-24	-0.801392	L1MEg2:L1:LINE	3.80118e-12	1.84528e-05	0.53784	3.09124e-17	3.13255e-16	-0.426253
5597071_11_43708437	rs1878767	ENSG00000149084	HSD17B12	4.08994e-27	1.3147e-23	-0.79765	L1MEg2:L1:LINE	3.80118e-12	1.84528e-05	0.53784	1.104e-10	5.76779e-10	-0.332415
5597071_11_43708437	rs1878767	ENSG00000283341		6.88905e-15	7.05308e-12	-0.597956	L1MEg2:L1:LINE	3.80118e-12	1.84528e-05	0.53784	0.00888241	0.0164171	-0.138109
5597071_11_43708437	rs1878767	ENSG00000246250		1.20779e-06	0.000311534	-0.382435	L1MEg2:L1:LINE	3.80118e-12	1.84528e-05	0.53784	0.00141955	0.00318146	0.168018
3244014_6_32619868	rs9271410	ENSG00000198502	HLA-DRB5	2.73162e-08	1.02137e-05	-0.478015	L1MEb:L1:LINE	4.26049e-12	2.05889e-05	0.588885	5.90355e-06	1.486e-05	-0.236822
3244014_6_32619868	rs9271410	ENSG00000237541	HLA-DQA2	0.000146715	0.0195587	-0.330299	L1MEb:L1:LINE	4.26049e-12	2.05889e-05	0.588885	0.00766433	0.0155603	-0.14072
3244081_6_32620604	rs9271450	ENSG00000198502	HLA-DRB5	4.00689e-08	1.4507e-05	-0.458151	L1MEb:L1:LINE	4.65565e-12	2.22968e-05	0.570068	5.90355e-06	1.486e-05	-0.236822
3244081_6_32620604	rs9271450	ENSG00000237541	HLA-DQA2	0.000231189	0.0283066	-0.310829	L1MEb:L1:LINE	4.65565e-12	2.22968e-05	0.570068	0.00766433	0.0155603	-0.14072
3244082_6_32620605	rs9271451	ENSG00000198502	HLA-DRB5	4.00689e-08	1.4507e-05	-0.458151	L1MEb:L1:LINE	4.65565e-12	2.22968e-05	0.570068	5.90355e-06	1.486e-05	-0.236822
3244082_6_32620605	rs9271451	ENSG00000237541	HLA-DQA2	0.000231189	0.0283066	-0.310829	L1MEb:L1:LINE	4.65565e-12	2.22968e-05	0.570068	0.00766433	0.0155603	-0.14072
3244202_6_32622206	rs9271538	ENSG00000198502	HLA-DRB5	7.7923e-09	3.23084e-06	-0.499711	L1MEb:L1:LINE	4.93699e-12	2.35386e-05	0.592008	5.90355e-06	1.486e-05	-0.236822
3244202_6_32622206	rs9271538	ENSG00000237541	HLA-DQA2	0.000105846	0.0149575	-0.339878	L1MEb:L1:LINE	4.93699e-12	2.35386e-05	0.592008	0.00766433	0.0155603	-0.14072
3244028_6_32620041	rs9271417	ENSG00000198502	HLA-DRB5	9.95345e-09	4.04669e-06	-0.496451	L1MEb:L1:LINE	5.12203e-12	2.43123e-05	0.591778	5.90355e-06	1.486e-05	-0.236822
3244028_6_32620041	rs9271417	ENSG00000237541	HLA-DQA2	6.25018e-05	0.00967855	-0.350825	L1MEb:L1:LINE	5.12203e-12	2.43123e-05	0.591778	0.00766433	0.0155603	-0.14072
3244007_6_32619807	rs9271405	ENSG00000198502	HLA-DRB5	1.23437e-07	4.04208e-05	-0.456037	L1MEb:L1:LINE	5.68754e-12	2.67587e-05	0.585984	5.90355e-06	1.486e-05	-0.236822
3244007_6_32619807	rs9271405	ENSG00000237541	HLA-DQA2	0.000115207	0.0160439	-0.335576	L1MEb:L1:LINE	5.68754e-12	2.67587e-05	0.585984	0.00766433	0.0155603	-0.14072
3244010_6_32619828	rs9271407	ENSG00000198502	HLA-DRB5	1.23437e-07	4.04208e-05	-0.456037	L1MEb:L1:LINE	5.68754e-12	2.67587e-05	0.585984	5.90355e-06	1.486e-05	-0.236822
3244010_6_32619828	rs9271407	ENSG00000237541	HLA-DQA2	0.000115207	0.0160439	-0.335576	L1MEb:L1:LINE	5.68754e-12	2.67587e-05	0.585984	0.00766433	0.0155603	-0.14072
3242560_6_32592174	rs9270547	ENSG00000198502	HLA-DRB5	1.30083e-18	2.00655e-15	-0.611212	L1MEb:L1:LINE	5.99346e-12	2.79518e-05	0.487488	5.90355e-06	1.486e-05	-0.236822
3242560_6_32592174	rs9270547	ENSG00000237541	HLA-DQA2	2.26162e-05	0.00408094	-0.306422	L1MEb:L1:LINE	5.99346e-12	2.79518e-05	0.487488	0.00766433	0.0155603	-0.14072
3242561_6_32592183	rs9270548	ENSG00000198502	HLA-DRB5	1.30083e-18	2.00655e-15	-0.611212	L1MEb:L1:LINE	5.99346e-12	2.79518e-05	0.487488	5.90355e-06	1.486e-05	-0.236822
3242561_6_32592183	rs9270548	ENSG00000237541	HLA-DQA2	2.26162e-05	0.00408094	-0.306422	L1MEb:L1:LINE	5.99346e-12	2.79518e-05	0.487488	0.00766433	0.0155603	-0.14072
3242633_6_32593346	rs9270580	ENSG00000198502	HLA-DRB5	3.88801e-17	5.01248e-14	-0.589851	L1MEb:L1:LINE	6.14119e-12	2.85162e-05	0.489753	5.90355e-06	1.486e-05	-0.236822
3242633_6_32593346	rs9270580	ENSG00000237541	HLA-DQA2	2.48202e-05	0.00441952	-0.306507	L1MEb:L1:LINE	6.14119e-12	2.85162e-05	0.489753	0.00766433	0.0155603	-0.14072
3244189_6_32622085	rs9271526	ENSG00000198502	HLA-DRB5	4.74555e-09	2.04518e-06	-0.506889	L1MEb:L1:LINE	6.30027e-12	2.91282e-05	0.589618	5.90355e-06	1.486e-05	-0.236822
3244189_6_32622085	rs9271526	ENSG00000237541	HLA-DQA2	0.000181216	0.0232334	-0.328673	L1MEb:L1:LINE	6.30027e-12	2.91282e-05	0.589618	0.00766433	0.0155603	-0.14072
3242629_6_32593291	rs9270576	ENSG00000198502	HLA-DRB5	7.32056e-18	1.02932e-14	-0.602066	L1MEb:L1:LINE	7.38879e-12	3.38676e-05	0.487993	5.90355e-06	1.486e-05	-0.236822
3242629_6_32593291	rs9270576	ENSG00000237541	HLA-DQA2	2.37436e-05	0.0042528	-0.307215	L1MEb:L1:LINE	7.38879e-12	3.38676e-05	0.487993	0.00766433	0.0155603	-0.14072
3242631_6_32593316	rs9270578	ENSG00000198502	HLA-DRB5	7.32056e-18	1.02932e-14	-0.602066	L1MEb:L1:LINE	7.38879e-12	3.38676e-05	0.487993	5.90355e-06	1.486e-05	-0.236822
3242631_6_32593316	rs9270578	ENSG00000237541	HLA-DQA2	2.37436e-05	0.0042528	-0.307215	L1MEb:L1:LINE	7.38879e-12	3.38676e-05	0.487993	0.00766433	0.0155603	-0.14072
3242482_6_32591333	rs9270493	ENSG00000198502	HLA-DRB5	4.01941e-07	0.000116722	-0.455902	L1MEb:L1:LINE	7.67501e-12	3.46011e-05	0.606761	5.90355e-06	1.486e-05	-0.236822
3242482_6_32591333	rs9270493	ENSG00000204308	RNF5	6.92577e-05	0.0105335	-0.360385	L1MEb:L1:LINE	7.67501e-12	3.46011e-05	0.606761	4.97405e-30	9.99486e-29	-0.552734
3242540_6_32591981	rs9270538	ENSG00000198502	HLA-DRB5	5.65069e-18	8.04342e-15	-0.610657	L1MEb:L1:LINE	7.67841e-12	3.46011e-05	0.493059	5.90355e-06	1.486e-05	-0.236822
3242540_6_32591981	rs9270538	ENSG00000237541	HLA-DQA2	1.00279e-05	0.00200709	-0.324242	L1MEb:L1:LINE	7.67841e-12	3.46011e-05	0.493059	0.00766433	0.0155603	-0.14072
3242584_6_32592829	rs9270556	ENSG00000198502	HLA-DRB5	5.65069e-18	8.04342e-15	-0.610657	L1MEb:L1:LINE	7.67841e-12	3.46011e-05	0.493059	5.90355e-06	1.486e-05	-0.236822
3242584_6_32592829	rs9270556	ENSG00000237541	HLA-DQA2	1.00279e-05	0.00200709	-0.324242	L1MEb:L1:LINE	7.67841e-12	3.46011e-05	0.493059	0.00766433	0.0155603	-0.14072
3242589_6_32592890	rs9270558	ENSG00000198502	HLA-DRB5	5.65069e-18	8.04342e-15	-0.610657	L1MEb:L1:LINE	7.67841e-12	3.46011e-05	0.493059	5.90355e-06	1.486e-05	-0.236822
3242589_6_32592890	rs9270558	ENSG00000237541	HLA-DQA2	1.00279e-05	0.00200709	-0.324242	L1MEb:L1:LINE	7.67841e-12	3.46011e-05	0.493059	0.00766433	0.0155603	-0.14072
3242536_6_32591937	rs9270535	ENSG00000198502	HLA-DRB5	2.19345e-18	3.28951e-15	-0.616365	L1MEb:L1:LINE	8.39549e-12	3.76735e-05	0.491316	5.90355e-06	1.486e-05	-0.236822
3242536_6_32591937	rs9270535	ENSG00000237541	HLA-DQA2	1.33214e-05	0.0025779	-0.319252	L1MEb:L1:LINE	8.39549e-12	3.76735e-05	0.491316	0.00766433	0.0155603	-0.14072
3242479_6_32591230	rs9270475	ENSG00000198502	HLA-DRB5	4.30787e-07	0.000124256	-0.450975	L1MEb:L1:LINE	8.45203e-12	3.77685e-05	0.600581	5.90355e-06	1.486e-05	-0.236822
3242479_6_32591230	rs9270475	ENSG00000204308	RNF5	9.90618e-05	0.0141653	-0.349835	L1MEb:L1:LINE	8.45203e-12	3.77685e-05	0.600581	4.97405e-30	9.99486e-29	-0.552734
3245001_6_32635983	rs9272294	ENSG00000198502	HLA-DRB5	2.72453e-06	0.000642153	-0.430334	L1MEb:L1:LINE	8.58606e-12	3.82076e-05	0.615884	5.90355e-06	1.486e-05	-0.236822
3245001_6_32635983	rs9272294	ENSG00000204308	RNF5	1.39621e-05	0.00268534	-0.39945	L1MEb:L1:LINE	8.58606e-12	3.82076e-05	0.615884	4.97405e-30	9.99486e-29	-0.552734
3244391_6_32626643	rs73728637	ENSG00000198502	HLA-DRB5	2.42915e-09	1.10084e-06	-0.516158	L1MEb:L1:LINE	9.58915e-12	4.19044e-05	0.585001	5.90355e-06	1.486e-05	-0.236822
3244391_6_32626643	rs73728637	ENSG00000237541	HLA-DQA2	0.000234511	0.0286173	-0.323172	L1MEb:L1:LINE	9.58915e-12	4.19044e-05	0.585001	0.00766433	0.0155603	-0.14072
3244681_6_32632037	rs9272100	ENSG00000198502	HLA-DRB5	2.27285e-12	1.66292e-09	-0.579845	L1MEb:L1:LINE	9.61694e-12	4.19044e-05	0.564041	5.90355e-06	1.486e-05	-0.236822
3244642_6_32631378	rs9272052	ENSG00000198502	HLA-DRB5	5.31254e-07	0.000149866	-0.462583	L1MEb:L1:LINE	9.64934e-12	4.19044e-05	0.619179	5.90355e-06	1.486e-05	-0.236822
3244642_6_32631378	rs9272052	ENSG00000204308	RNF5	4.50963e-05	0.00734345	-0.37857	L1MEb:L1:LINE	9.64934e-12	4.19044e-05	0.619179	4.97405e-30	9.99486e-29	-0.552734
3242545_6_32592087	rs9270541	ENSG00000198502	HLA-DRB5	5.71914e-18	8.1362e-15	-0.60169	L1MEb:L1:LINE	9.65224e-12	4.19044e-05	0.483707	5.90355e-06	1.486e-05	-0.236822
3242545_6_32592087	rs9270541	ENSG00000237541	HLA-DQA2	6.77688e-05	0.0103473	-0.288962	L1MEb:L1:LINE	9.65224e-12	4.19044e-05	0.483707	0.00766433	0.0155603	-0.14072
3242548_6_32592104	rs9270543	ENSG00000198502	HLA-DRB5	5.71914e-18	8.1362e-15	-0.60169	L1MEb:L1:LINE	9.65224e-12	4.19044e-05	0.483707	5.90355e-06	1.486e-05	-0.236822
3242548_6_32592104	rs9270543	ENSG00000237541	HLA-DQA2	6.77688e-05	0.0103473	-0.288962	L1MEb:L1:LINE	9.65224e-12	4.19044e-05	0.483707	0.00766433	0.0155603	-0.14072
3242549_6_32592105	rs9270544	ENSG00000198502	HLA-DRB5	5.71914e-18	8.1362e-15	-0.60169	L1MEb:L1:LINE	9.65224e-12	4.19044e-05	0.483707	5.90355e-06	1.486e-05	-0.236822
3242549_6_32592105	rs9270544	ENSG00000237541	HLA-DQA2	6.77688e-05	0.0103473	-0.288962	L1MEb:L1:LINE	9.65224e-12	4.19044e-05	0.483707	0.00766433	0.0155603	-0.14072
3242528_6_32591909	rs9270530	ENSG00000198502	HLA-DRB5	1.66138e-18	2.5336e-15	-0.612676	L1MEb:L1:LINE	1.03669e-11	4.4825e-05	0.484792	5.90355e-06	1.486e-05	-0.236822
3242528_6_32591909	rs9270530	ENSG00000237541	HLA-DQA2	1.7155e-05	0.00320827	-0.312384	L1MEb:L1:LINE	1.03669e-11	4.4825e-05	0.484792	0.00766433	0.0155603	-0.14072
3242509_6_32591752	rs9270521	ENSG00000198502	HLA-DRB5	3.76878e-17	4.8627e-14	-0.572885	L1MEb:L1:LINE	1.05515e-11	4.54389e-05	0.470459	5.90355e-06	1.486e-05	-0.236822
3242509_6_32591752	rs9270521	ENSG00000237541	HLA-DQA2	0.00011725	0.016275	-0.2724	L1MEb:L1:LINE	1.05515e-11	4.54389e-05	0.470459	0.00766433	0.0155603	-0.14072
3242533_6_32591932	rs9270533	ENSG00000198502	HLA-DRB5	4.9038e-18	7.02546e-15	-0.60386	L1MEb:L1:LINE	1.07013e-11	4.5743e-05	0.483577	5.90355e-06	1.486e-05	-0.236822
3242533_6_32591932	rs9270533	ENSG00000237541	HLA-DQA2	3.34196e-05	0.00569845	-0.30117	L1MEb:L1:LINE	1.07013e-11	4.5743e-05	0.483577	0.00766433	0.0155603	-0.14072
3241076_6_32421871	rs3135363	ENSG00000198502	HLA-DRB5	1.89937e-08	7.31072e-06	-0.487828	L1MEb:L1:LINE	1.07077e-11	4.5743e-05	0.583949	5.90355e-06	1.486e-05	-0.236822
3243978_6_32619556	rs9271379	ENSG00000198502	HLA-DRB5	5.26907e-07	0.000148747	-0.432593	L1MEb:L1:LINE	1.08759e-11	4.62761e-05	0.577489	5.90355e-06	1.486e-05	-0.236822
3243978_6_32619556	rs9271379	ENSG00000237541	HLA-DQA2	3.25311e-05	0.005567	-0.360295	L1MEb:L1:LINE	1.08759e-11	4.62761e-05	0.577489	0.00766433	0.0155603	-0.14072
3242544_6_32592071	rs9270540	ENSG00000198502	HLA-DRB5	1.57037e-17	2.12084e-14	-0.598787	L1MEb:L1:LINE	1.18669e-11	5.02925e-05	0.485281	5.90355e-06	1.486e-05	-0.236822
3242544_6_32592071	rs9270540	ENSG00000237541	HLA-DQA2	4.10724e-05	0.006787	-0.299471	L1MEb:L1:LINE	1.18669e-11	5.02925e-05	0.485281	0.00766433	0.0155603	-0.14072
3244417_6_32626998	rs9271790	ENSG00000198502	HLA-DRB5	3.98511e-07	0.000115857	-0.47002	L1MEb:L1:LINE	1.27677e-11	5.38965e-05	0.619091	5.90355e-06	1.486e-05	-0.236822
3244417_6_32626998	rs9271790	ENSG00000204308	RNF5	6.30814e-05	0.00975209	-0.373453	L1MEb:L1:LINE	1.27677e-11	5.38965e-05	0.619091	4.97405e-30	9.99486e-29	-0.552734
3242524_6_32591881	rs9270529	ENSG00000198502	HLA-DRB5	7.82363e-18	1.09654e-14	-0.604935	L1MEb:L1:LINE	1.33188e-11	5.60015e-05	0.48502	5.90355e-06	1.486e-05	-0.236822
3242524_6_32591881	rs9270529	ENSG00000237541	HLA-DQA2	1.18568e-05	0.0023252	-0.31987	L1MEb:L1:LINE	1.33188e-11	5.60015e-05	0.48502	0.00766433	0.0155603	-0.14072
3242643_6_32593452	rs9270583	ENSG00000198502	HLA-DRB5	2.22681e-17	2.95604e-14	-0.599432	L1MEb:L1:LINE	1.37928e-11	5.77669e-05	0.486431	5.90355e-06	1.486e-05	-0.236822
3242643_6_32593452	rs9270583	ENSG00000237541	HLA-DQA2	2.22198e-05	0.00401863	-0.311108	L1MEb:L1:LINE	1.37928e-11	5.77669e-05	0.486431	0.00766433	0.0155603	-0.14072
3244952_6_32635459	rs9272260	ENSG00000198502	HLA-DRB5	2.77211e-06	0.000651921	-0.427653	L1MEb:L1:LINE	1.46668e-11	6.11874e-05	0.606004	5.90355e-06	1.486e-05	-0.236822
3244952_6_32635459	rs9272260	ENSG00000204308	RNF5	1.26264e-05	0.00245811	-0.399213	L1MEb:L1:LINE	1.46668e-11	6.11874e-05	0.606004	4.97405e-30	9.99486e-29	-0.552734
3242604_6_32592997	rs9270565	ENSG00000198502	HLA-DRB5	7.80759e-17	9.79768e-14	-0.580915	L1MEb:L1:LINE	1.50569e-11	6.23277e-05	0.478079	5.90355e-06	1.486e-05	-0.236822
3242604_6_32592997	rs9270565	ENSG00000237541	HLA-DQA2	0.000164541	0.0214807	-0.272846	L1MEb:L1:LINE	1.50569e-11	6.23277e-05	0.478079	0.00766433	0.0155603	-0.14072
3242605_6_32592998	rs9270566	ENSG00000198502	HLA-DRB5	7.80759e-17	9.79768e-14	-0.580915	L1MEb:L1:LINE	1.50569e-11	6.23277e-05	0.478079	5.90355e-06	1.486e-05	-0.236822
3242605_6_32592998	rs9270566	ENSG00000237541	HLA-DQA2	0.000164541	0.0214807	-0.272846	L1MEb:L1:LINE	1.50569e-11	6.23277e-05	0.478079	0.00766433	0.0155603	-0.14072
3244331_6_32623877	rs9271612	ENSG00000198502	HLA-DRB5	3.67006e-07	0.000107662	-0.470896	L1MEb:L1:LINE	1.69378e-11	6.90434e-05	0.614893	5.90355e-06	1.486e-05	-0.236822
3244331_6_32623877	rs9271612	ENSG00000204308	RNF5	0.000101753	0.0144872	-0.362582	L1MEb:L1:LINE	1.69378e-11	6.90434e-05	0.614893	4.97405e-30	9.99486e-29	-0.552734
3244333_6_32623889	rs9271613	ENSG00000198502	HLA-DRB5	3.67006e-07	0.000107662	-0.470896	L1MEb:L1:LINE	1.69378e-11	6.90434e-05	0.614893	5.90355e-06	1.486e-05	-0.236822
3244333_6_32623889	rs9271613	ENSG00000204308	RNF5	0.000101753	0.0144872	-0.362582	L1MEb:L1:LINE	1.69378e-11	6.90434e-05	0.614893	4.97405e-30	9.99486e-29	-0.552734
3244368_6_32626383	rs114527826	ENSG00000198502	HLA-DRB5	3.67006e-07	0.000107662	-0.470896	L1MEb:L1:LINE	1.69378e-11	6.90434e-05	0.614893	5.90355e-06	1.486e-05	-0.236822
3244368_6_32626383	rs114527826	ENSG00000204308	RNF5	0.000101753	0.0144872	-0.362582	L1MEb:L1:LINE	1.69378e-11	6.90434e-05	0.614893	4.97405e-30	9.99486e-29	-0.552734
3244421_6_32627066	rs9271792	ENSG00000198502	HLA-DRB5	3.67006e-07	0.000107662	-0.470896	L1MEb:L1:LINE	1.69378e-11	6.90434e-05	0.614893	5.90355e-06	1.486e-05	-0.236822
3244421_6_32627066	rs9271792	ENSG00000204308	RNF5	0.000101753	0.0144872	-0.362582	L1MEb:L1:LINE	1.69378e-11	6.90434e-05	0.614893	4.97405e-30	9.99486e-29	-0.552734
3245181_6_32641238	rs9272686	ENSG00000198502	HLA-DRB5	6.79316e-06	0.00142874	-0.415408	L1MEb:L1:LINE	1.78147e-11	7.21274e-05	0.60997	5.90355e-06	1.486e-05	-0.236822
3245181_6_32641238	rs9272686	ENSG00000204308	RNF5	1.54373e-05	0.00292892	-0.399439	L1MEb:L1:LINE	1.78147e-11	7.21274e-05	0.60997	4.97405e-30	9.99486e-29	-0.552734
3245004_6_32636033	rs9272296	ENSG00000198502	HLA-DRB5	2.27328e-06	0.000546575	-0.439318	L1MEb:L1:LINE	1.78426e-11	7.21274e-05	0.614927	5.90355e-06	1.486e-05	-0.236822
3245004_6_32636033	rs9272296	ENSG00000204308	RNF5	2.97296e-05	0.00515536	-0.389357	L1MEb:L1:LINE	1.78426e-11	7.21274e-05	0.614927	4.97405e-30	9.99486e-29	-0.552734
3244468_6_32628129	rs9271895	ENSG00000198502	HLA-DRB5	2.72769e-07	8.25435e-05	-0.476966	L1MEb:L1:LINE	1.7897e-11	7.21274e-05	0.615589	5.90355e-06	1.486e-05	-0.236822
3244468_6_32628129	rs9271895	ENSG00000204308	RNF5	0.000109819	0.0154112	-0.361698	L1MEb:L1:LINE	1.7897e-11	7.21274e-05	0.615589	4.97405e-30	9.99486e-29	-0.552734
5596995_11_43675367	rs7116641	ENSG00000283375		2.89136e-25	7.98438e-22	-0.77828	L1MEg2:L1:LINE	1.82733e-11	7.33672e-05	0.525413	3.09124e-17	3.13255e-16	-0.426253
5596995_11_43675367	rs7116641	ENSG00000149084	HSD17B12	4.51036e-25	1.22327e-21	-0.77555	L1MEg2:L1:LINE	1.82733e-11	7.33672e-05	0.525413	1.104e-10	5.76779e-10	-0.332415
5596995_11_43675367	rs7116641	ENSG00000283341		1.12023e-14	1.11665e-11	-0.598058	L1MEg2:L1:LINE	1.82733e-11	7.33672e-05	0.525413	0.00888241	0.0164171	-0.138109
5596995_11_43675367	rs7116641	ENSG00000246250		2.02116e-06	0.000492697	-0.377383	L1MEg2:L1:LINE	1.82733e-11	7.33672e-05	0.525413	0.00141955	0.00318146	0.168018
3243959_6_32619261	rs607998	ENSG00000198502	HLA-DRB5	1.67578e-06	0.00041699	-0.444365	L1MEb:L1:LINE	1.92096e-11	7.68376e-05	0.613322	5.90355e-06	1.486e-05	-0.236822
3243959_6_32619261	rs607998	ENSG00000204308	RNF5	9.00343e-05	0.013103	-0.365286	L1MEb:L1:LINE	1.92096e-11	7.68376e-05	0.613322	4.97405e-30	9.99486e-29	-0.552734
3242802_6_32598312	rs9270662	ENSG00000198502	HLA-DRB5	5.80397e-07	0.000162244	-0.46256	L1MEb:L1:LINE	2.051e-11	7.96524e-05	0.61184	5.90355e-06	1.486e-05	-0.236822
3242802_6_32598312	rs9270662	ENSG00000204308	RNF5	9.4161e-05	0.0135926	-0.363904	L1MEb:L1:LINE	2.051e-11	7.96524e-05	0.61184	4.97405e-30	9.99486e-29	-0.552734
3242808_6_32598455	rs9270665	ENSG00000198502	HLA-DRB5	5.80397e-07	0.000162244	-0.46256	L1MEb:L1:LINE	2.051e-11	7.96524e-05	0.61184	5.90355e-06	1.486e-05	-0.236822
3242808_6_32598455	rs9270665	ENSG00000204308	RNF5	9.4161e-05	0.0135926	-0.363904	L1MEb:L1:LINE	2.051e-11	7.96524e-05	0.61184	4.97405e-30	9.99486e-29	-0.552734
3242812_6_32598517	rs4599680	ENSG00000198502	HLA-DRB5	5.80397e-07	0.000162244	-0.46256	L1MEb:L1:LINE	2.051e-11	7.96524e-05	0.61184	5.90355e-06	1.486e-05	-0.236822
3242812_6_32598517	rs4599680	ENSG00000204308	RNF5	9.4161e-05	0.0135926	-0.363904	L1MEb:L1:LINE	2.051e-11	7.96524e-05	0.61184	4.97405e-30	9.99486e-29	-0.552734
3242819_6_32598720	rs3957140	ENSG00000198502	HLA-DRB5	5.80397e-07	0.000162244	-0.46256	L1MEb:L1:LINE	2.051e-11	7.96524e-05	0.61184	5.90355e-06	1.486e-05	-0.236822
3242819_6_32598720	rs3957140	ENSG00000204308	RNF5	9.4161e-05	0.0135926	-0.363904	L1MEb:L1:LINE	2.051e-11	7.96524e-05	0.61184	4.97405e-30	9.99486e-29	-0.552734
3243770_6_32616161	rs9271352	ENSG00000198502	HLA-DRB5	5.80397e-07	0.000162244	-0.46256	L1MEb:L1:LINE	2.051e-11	7.96524e-05	0.61184	5.90355e-06	1.486e-05	-0.236822
3243770_6_32616161	rs9271352	ENSG00000204308	RNF5	9.4161e-05	0.0135926	-0.363904	L1MEb:L1:LINE	2.051e-11	7.96524e-05	0.61184	4.97405e-30	9.99486e-29	-0.552734
3244205_6_32622293	rs9271541	ENSG00000198502	HLA-DRB5	5.80397e-07	0.000162244	-0.46256	L1MEb:L1:LINE	2.051e-11	7.96524e-05	0.61184	5.90355e-06	1.486e-05	-0.236822
3244205_6_32622293	rs9271541	ENSG00000204308	RNF5	9.4161e-05	0.0135926	-0.363904	L1MEb:L1:LINE	2.051e-11	7.96524e-05	0.61184	4.97405e-30	9.99486e-29	-0.552734
3244242_6_32622705	rs2395224	ENSG00000198502	HLA-DRB5	5.80397e-07	0.000162244	-0.46256	L1MEb:L1:LINE	2.051e-11	7.96524e-05	0.61184	5.90355e-06	1.486e-05	-0.236822
3244242_6_32622705	rs2395224	ENSG00000204308	RNF5	9.4161e-05	0.0135926	-0.363904	L1MEb:L1:LINE	2.051e-11	7.96524e-05	0.61184	4.97405e-30	9.99486e-29	-0.552734
3244275_6_32623148	rs3129763	ENSG00000198502	HLA-DRB5	5.80397e-07	0.000162244	-0.46256	L1MEb:L1:LINE	2.051e-11	7.96524e-05	0.61184	5.90355e-06	1.486e-05	-0.236822
3244275_6_32623148	rs3129763	ENSG00000204308	RNF5	9.4161e-05	0.0135926	-0.363904	L1MEb:L1:LINE	2.051e-11	7.96524e-05	0.61184	4.97405e-30	9.99486e-29	-0.552734
3244904_6_32635000	rs9272238	ENSG00000198502	HLA-DRB5	2.70681e-06	0.000638425	-0.432984	L1MEb:L1:LINE	2.29083e-11	8.82608e-05	0.607403	5.90355e-06	1.486e-05	-0.236822
3244904_6_32635000	rs9272238	ENSG00000204308	RNF5	1.87134e-05	0.00346424	-0.395965	L1MEb:L1:LINE	2.29083e-11	8.82608e-05	0.607403	4.97405e-30	9.99486e-29	-0.552734
3244906_6_32635002	rs9272240	ENSG00000198502	HLA-DRB5	2.70681e-06	0.000638425	-0.432984	L1MEb:L1:LINE	2.29083e-11	8.82608e-05	0.607403	5.90355e-06	1.486e-05	-0.236822
3244906_6_32635002	rs9272240	ENSG00000204308	RNF5	1.87134e-05	0.00346424	-0.395965	L1MEb:L1:LINE	2.29083e-11	8.82608e-05	0.607403	4.97405e-30	9.99486e-29	-0.552734
3244907_6_32635010	rs9272241	ENSG00000198502	HLA-DRB5	5.04999e-06	0.00110388	-0.421023	L1MEb:L1:LINE	2.29745e-11	8.82608e-05	0.606808	5.90355e-06	1.486e-05	-0.236822
3244907_6_32635010	rs9272241	ENSG00000204308	RNF5	1.48605e-05	0.0028331	-0.400194	L1MEb:L1:LINE	2.29745e-11	8.82608e-05	0.606808	4.97405e-30	9.99486e-29	-0.552734
3244992_6_32635911	rs9272285	ENSG00000198502	HLA-DRB5	5.42178e-07	0.000152635	-0.437826	L1MEb:L1:LINE	2.34486e-11	8.95755e-05	0.576075	5.90355e-06	1.486e-05	-0.236822
3244992_6_32635911	rs9272285	ENSG00000237541	HLA-DQA2	0.0002354	0.0287035	-0.323947	L1MEb:L1:LINE	2.34486e-11	8.95755e-05	0.576075	0.00766433	0.0155603	-0.14072
3242697_6_32594138	rs3998182	ENSG00000198502	HLA-DRB5	5.1311e-07	0.000145179	-0.460118	L1MEb:L1:LINE	2.35683e-11	8.95755e-05	0.604111	5.90355e-06	1.486e-05	-0.236822
3242697_6_32594138	rs3998182	ENSG00000204308	RNF5	0.000117425	0.0162955	-0.355479	L1MEb:L1:LINE	2.35683e-11	8.95755e-05	0.604111	4.97405e-30	9.99486e-29	-0.552734
3244264_6_32622994	rs2097432	ENSG00000198502	HLA-DRB5	5.1311e-07	0.000145179	-0.460118	L1MEb:L1:LINE	2.35683e-11	8.95755e-05	0.604111	5.90355e-06	1.486e-05	-0.236822
3244264_6_32622994	rs2097432	ENSG00000204308	RNF5	0.000117425	0.0162955	-0.355479	L1MEb:L1:LINE	2.35683e-11	8.95755e-05	0.604111	4.97405e-30	9.99486e-29	-0.552734
3242866_6_32599731	rs590999	ENSG00000198502	HLA-DRB5	4.27551e-07	0.000123405	-0.468302	L1MEb:L1:LINE	2.42361e-11	9.17869e-05	0.610408	5.90355e-06	1.486e-05	-0.236822
3242866_6_32599731	rs590999	ENSG00000204308	RNF5	0.000103847	0.0147261	-0.36213	L1MEb:L1:LINE	2.42361e-11	9.17869e-05	0.610408	4.97405e-30	9.99486e-29	-0.552734
3244848_6_32634262	rs9272213	ENSG00000198502	HLA-DRB5	4.77631e-06	0.00105162	-0.421691	L1MEb:L1:LINE	2.45016e-11	9.22197e-05	0.605461	5.90355e-06	1.486e-05	-0.236822
3244848_6_32634262	rs9272213	ENSG00000204308	RNF5	2.08568e-05	0.00380626	-0.393067	L1MEb:L1:LINE	2.45016e-11	9.22197e-05	0.605461	4.97405e-30	9.99486e-29	-0.552734
3243165_6_32605762	rs602427	ENSG00000198502	HLA-DRB5	1.15693e-06	0.000299747	-0.450028	L1MEb:L1:LINE	2.45231e-11	9.22197e-05	0.608956	5.90355e-06	1.486e-05	-0.236822
3243165_6_32605762	rs602427	ENSG00000204308	RNF5	0.000105669	0.0149369	-0.36097	L1MEb:L1:LINE	2.45231e-11	9.22197e-05	0.608956	4.97405e-30	9.99486e-29	-0.552734
3244944_6_32635392	rs9272256	ENSG00000198502	HLA-DRB5	6.79641e-06	0.00142938	-0.411078	L1MEb:L1:LINE	2.48078e-11	9.29628e-05	0.599547	5.90355e-06	1.486e-05	-0.236822
3244944_6_32635392	rs9272256	ENSG00000204308	RNF5	1.30891e-05	0.00253746	-0.398513	L1MEb:L1:LINE	2.48078e-11	9.29628e-05	0.599547	4.97405e-30	9.99486e-29	-0.552734
3244896_6_32634909	rs9272233	ENSG00000198502	HLA-DRB5	7.24786e-06	0.00151213	-0.4138	L1MEb:L1:LINE	2.50233e-11	9.31171e-05	0.605198	5.90355e-06	1.486e-05	-0.236822
3244896_6_32634909	rs9272233	ENSG00000204308	RNF5	1.52968e-05	0.00290633	-0.399263	L1MEb:L1:LINE	2.50233e-11	9.31171e-05	0.605198	4.97405e-30	9.99486e-29	-0.552734
3244897_6_32634914	rs9272234	ENSG00000198502	HLA-DRB5	7.24786e-06	0.00151213	-0.4138	L1MEb:L1:LINE	2.50233e-11	9.31171e-05	0.605198	5.90355e-06	1.486e-05	-0.236822
3244897_6_32634914	rs9272234	ENSG00000204308	RNF5	1.52968e-05	0.00290633	-0.399263	L1MEb:L1:LINE	2.50233e-11	9.31171e-05	0.605198	4.97405e-30	9.99486e-29	-0.552734
3244191_6_32622146	rs9271528	ENSG00000198502	HLA-DRB5	7.8896e-07	0.000213357	-0.452292	L1MEb:L1:LINE	2.51694e-11	9.33357e-05	0.602684	5.90355e-06	1.486e-05	-0.236822
3244191_6_32622146	rs9271528	ENSG00000204308	RNF5	6.1462e-05	0.00954191	-0.369159	L1MEb:L1:LINE	2.51694e-11	9.33357e-05	0.602684	4.97405e-30	9.99486e-29	-0.552734
3244984_6_32635826	rs9272275	ENSG00000198502	HLA-DRB5	5.56651e-06	0.0012009	-0.419973	L1MEb:L1:LINE	2.60728e-11	9.63512e-05	0.606361	5.90355e-06	1.486e-05	-0.236822
3244984_6_32635826	rs9272275	ENSG00000204308	RNF5	2.77319e-05	0.00485922	-0.388359	L1MEb:L1:LINE	2.60728e-11	9.63512e-05	0.606361	4.97405e-30	9.99486e-29	-0.552734
3244072_6_32620486	rs9271443	ENSG00000198502	HLA-DRB5	3.35728e-07	9.94362e-05	-0.472403	L1MEb:L1:LINE	2.62427e-11	9.65855e-05	0.609406	5.90355e-06	1.486e-05	-0.236822
3244072_6_32620486	rs9271443	ENSG00000204308	RNF5	6.16499e-05	0.00956646	-0.373533	L1MEb:L1:LINE	2.62427e-11	9.65855e-05	0.609406	4.97405e-30	9.99486e-29	-0.552734
3242567_6_32592663	rs9270549	ENSG00000198502	HLA-DRB5	1.79616e-17	2.40572e-14	-0.59886	L1MEb:L1:LINE	2.64834e-11	9.65855e-05	0.478278	5.90355e-06	1.486e-05	-0.236822
3242567_6_32592663	rs9270549	ENSG00000237541	HLA-DQA2	1.14174e-05	0.00224832	-0.320455	L1MEb:L1:LINE	2.64834e-11	9.65855e-05	0.478278	0.00766433	0.0155603	-0.14072
3242568_6_32592664	rs9270550	ENSG00000198502	HLA-DRB5	1.79616e-17	2.40572e-14	-0.59886	L1MEb:L1:LINE	2.64834e-11	9.65855e-05	0.478278	5.90355e-06	1.486e-05	-0.236822
3242568_6_32592664	rs9270550	ENSG00000237541	HLA-DQA2	1.14174e-05	0.00224832	-0.320455	L1MEb:L1:LINE	2.64834e-11	9.65855e-05	0.478278	0.00766433	0.0155603	-0.14072
3245065_6_32636646	rs9272351	ENSG00000198502	HLA-DRB5	3.10153e-05	0.00534665	-0.388048	L1MEb:L1:LINE	2.6498e-11	9.65855e-05	0.609284	5.90355e-06	1.486e-05	-0.236822
3245065_6_32636646	rs9272351	ENSG00000204308	RNF5	5.09866e-05	0.00814663	-0.377601	L1MEb:L1:LINE	2.6498e-11	9.65855e-05	0.609284	4.97405e-30	9.99486e-29	-0.552734
3244630_6_32631254	rs7758465	ENSG00000198502	HLA-DRB5	1.0124e-06	0.000266451	-0.448419	L1MEb:L1:LINE	2.66943e-11	9.68301e-05	0.602561	5.90355e-06	1.486e-05	-0.236822
3244630_6_32631254	rs7758465	ENSG00000204308	RNF5	8.59879e-05	0.0126179	-0.36231	L1MEb:L1:LINE	2.66943e-11	9.68301e-05	0.602561	4.97405e-30	9.99486e-29	-0.552734
3242675_6_32593821	rs9270597	ENSG00000198502	HLA-DRB5	3.87784e-18	5.61526e-15	-0.603383	L1MEb:L1:LINE	2.67464e-11	9.68301e-05	0.472994	5.90355e-06	1.486e-05	-0.236822
3242675_6_32593821	rs9270597	ENSG00000237541	HLA-DQA2	1.37148e-05	0.00264353	-0.314163	L1MEb:L1:LINE	2.67464e-11	9.68301e-05	0.472994	0.00766433	0.0155603	-0.14072
3244759_6_32633104	rs9272145	ENSG00000198502	HLA-DRB5	2.82607e-06	0.00066343	-0.427304	L1MEb:L1:LINE	2.69584e-11	9.72676e-05	0.598518	5.90355e-06	1.486e-05	-0.236822
3244759_6_32633104	rs9272145	ENSG00000204308	RNF5	2.34773e-05	0.0042128	-0.386959	L1MEb:L1:LINE	2.69584e-11	9.72676e-05	0.598518	4.97405e-30	9.99486e-29	-0.552734
3244795_6_32633556	rs9272176	ENSG00000198502	HLA-DRB5	2.091e-07	6.50194e-05	-0.433067	L1MEb:L1:LINE	2.91192e-11	0.000104711	0.548264	5.90355e-06	1.486e-05	-0.236822
3244795_6_32633556	rs9272176	ENSG00000204308	RNF5	2.14503e-05	0.00390054	-0.356695	L1MEb:L1:LINE	2.91192e-11	0.000104711	0.548264	4.97405e-30	9.99486e-29	-0.552734
3244825_6_32633983	rs9272190	ENSG00000198502	HLA-DRB5	1.01837e-05	0.00203437	-0.409605	L1MEb:L1:LINE	3.03689e-11	0.000108474	0.606265	5.90355e-06	1.486e-05	-0.236822
3244825_6_32633983	rs9272190	ENSG00000204308	RNF5	1.81981e-05	0.00337992	-0.398096	L1MEb:L1:LINE	3.03689e-11	0.000108474	0.606265	4.97405e-30	9.99486e-29	-0.552734
3244826_6_32633992	rs9272191	ENSG00000198502	HLA-DRB5	1.01837e-05	0.00203437	-0.409605	L1MEb:L1:LINE	3.03689e-11	0.000108474	0.606265	5.90355e-06	1.486e-05	-0.236822
3244826_6_32633992	rs9272191	ENSG00000204308	RNF5	1.81981e-05	0.00337992	-0.398096	L1MEb:L1:LINE	3.03689e-11	0.000108474	0.606265	4.97405e-30	9.99486e-29	-0.552734
3244322_6_32623699	rs3135003	ENSG00000198502	HLA-DRB5	1.09958e-06	0.000286745	-0.447438	L1MEb:L1:LINE	3.098e-11	0.000109557	0.601324	5.90355e-06	1.486e-05	-0.236822
3244322_6_32623699	rs3135003	ENSG00000204308	RNF5	0.000112218	0.0156951	-0.356851	L1MEb:L1:LINE	3.098e-11	0.000109557	0.601324	4.97405e-30	9.99486e-29	-0.552734
3244535_6_32629174	rs6929044	ENSG00000198502	HLA-DRB5	1.09958e-06	0.000286745	-0.447438	L1MEb:L1:LINE	3.098e-11	0.000109557	0.601324	5.90355e-06	1.486e-05	-0.236822
3244535_6_32629174	rs6929044	ENSG00000204308	RNF5	0.000112218	0.0156951	-0.356851	L1MEb:L1:LINE	3.098e-11	0.000109557	0.601324	4.97405e-30	9.99486e-29	-0.552734
3244536_6_32629189	rs6929398	ENSG00000198502	HLA-DRB5	1.09958e-06	0.000286745	-0.447438	L1MEb:L1:LINE	3.098e-11	0.000109557	0.601324	5.90355e-06	1.486e-05	-0.236822
3244536_6_32629189	rs6929398	ENSG00000204308	RNF5	0.000112218	0.0156951	-0.356851	L1MEb:L1:LINE	3.098e-11	0.000109557	0.601324	4.97405e-30	9.99486e-29	-0.552734
3244955_6_32635514	rs9272262	ENSG00000198502	HLA-DRB5	3.1057e-06	0.0007201	-0.429679	L1MEb:L1:LINE	3.19834e-11	0.000112361	0.602124	5.90355e-06	1.486e-05	-0.236822
3244955_6_32635514	rs9272262	ENSG00000204308	RNF5	2.4795e-05	0.00441548	-0.389567	L1MEb:L1:LINE	3.19834e-11	0.000112361	0.602124	4.97405e-30	9.99486e-29	-0.552734
3244956_6_32635532	rs9272264	ENSG00000198502	HLA-DRB5	3.1057e-06	0.0007201	-0.429679	L1MEb:L1:LINE	3.19834e-11	0.000112361	0.602124	5.90355e-06	1.486e-05	-0.236822
3244956_6_32635532	rs9272264	ENSG00000204308	RNF5	2.4795e-05	0.00441548	-0.389567	L1MEb:L1:LINE	3.19834e-11	0.000112361	0.602124	4.97405e-30	9.99486e-29	-0.552734
3244855_6_32634328	rs9272215	ENSG00000198502	HLA-DRB5	6.18959e-06	0.00131867	-0.416442	L1MEb:L1:LINE	3.3425e-11	0.000115245	0.601047	5.90355e-06	1.486e-05	-0.236822
3244855_6_32634328	rs9272215	ENSG00000204308	RNF5	2.02326e-05	0.00370657	-0.393336	L1MEb:L1:LINE	3.3425e-11	0.000115245	0.601047	4.97405e-30	9.99486e-29	-0.552734
3244871_6_32634529	rs9272220	ENSG00000198502	HLA-DRB5	6.18959e-06	0.00131867	-0.416442	L1MEb:L1:LINE	3.3425e-11	0.000115245	0.601047	5.90355e-06	1.486e-05	-0.236822
3244871_6_32634529	rs9272220	ENSG00000204308	RNF5	2.02326e-05	0.00370657	-0.393336	L1MEb:L1:LINE	3.3425e-11	0.000115245	0.601047	4.97405e-30	9.99486e-29	-0.552734
3244888_6_32634825	rs9272230	ENSG00000198502	HLA-DRB5	6.18959e-06	0.00131867	-0.416442	L1MEb:L1:LINE	3.3425e-11	0.000115245	0.601047	5.90355e-06	1.486e-05	-0.236822
3244888_6_32634825	rs9272230	ENSG00000204308	RNF5	2.02326e-05	0.00370657	-0.393336	L1MEb:L1:LINE	3.3425e-11	0.000115245	0.601047	4.97405e-30	9.99486e-29	-0.552734
3244933_6_32635251	rs9272253	ENSG00000198502	HLA-DRB5	6.18959e-06	0.00131867	-0.416442	L1MEb:L1:LINE	3.3425e-11	0.000115245	0.601047	5.90355e-06	1.486e-05	-0.236822
3244933_6_32635251	rs9272253	ENSG00000204308	RNF5	2.02326e-05	0.00370657	-0.393336	L1MEb:L1:LINE	3.3425e-11	0.000115245	0.601047	4.97405e-30	9.99486e-29	-0.552734
3245207_6_32642029	rs707952	ENSG00000198502	HLA-DRB5	6.18959e-06	0.00131867	-0.416442	L1MEb:L1:LINE	3.3425e-11	0.000115245	0.601047	5.90355e-06	1.486e-05	-0.236822
3245207_6_32642029	rs707952	ENSG00000204308	RNF5	2.02326e-05	0.00370657	-0.393336	L1MEb:L1:LINE	3.3425e-11	0.000115245	0.601047	4.97405e-30	9.99486e-29	-0.552734
3244108_6_32620926	rs9271473	ENSG00000198502	HLA-DRB5	2.47719e-07	7.56895e-05	-0.472309	L1MEb:L1:LINE	3.34515e-11	0.000115245	0.599739	5.90355e-06	1.486e-05	-0.236822
3244108_6_32620926	rs9271473	ENSG00000204308	RNF5	0.000113573	0.0158561	-0.356216	L1MEb:L1:LINE	3.34515e-11	0.000115245	0.599739	4.97405e-30	9.99486e-29	-0.552734
7040286_15_81267275	rs4531696	ENSG00000271725		7.55288e-06	0.00156855	0.346876	L1P4a:L1:LINE	3.44549e-11	0.00011832	0.50492	2.59045e-06	1.09339e-05	0.245495
7040286_15_81267275	rs4531696	ENSG00000172349	IL16	4.42054e-05	0.00722258	0.317161	L1P4a:L1:LINE	3.44549e-11	0.00011832	0.50492	3.08855e-06	1.09685e-05	0.243671
3244209_6_32622376	rs9271545	ENSG00000198502	HLA-DRB5	1.01655e-06	0.000267347	-0.453281	L1MEb:L1:LINE	3.45744e-11	0.00011835	0.605919	5.90355e-06	1.486e-05	-0.236822
3244209_6_32622376	rs9271545	ENSG00000204308	RNF5	0.000109255	0.0153486	-0.361001	L1MEb:L1:LINE	3.45744e-11	0.00011835	0.605919	4.97405e-30	9.99486e-29	-0.552734
3243035_6_32603340	rs9270868	ENSG00000198502	HLA-DRB5	3.78283e-07	0.000110581	-0.470383	L1MEb:L1:LINE	3.71306e-11	0.000126295	0.605013	5.90355e-06	1.486e-05	-0.236822
3243035_6_32603340	rs9270868	ENSG00000204308	RNF5	0.00013167	0.0179009	-0.35682	L1MEb:L1:LINE	3.71306e-11	0.000126295	0.605013	4.97405e-30	9.99486e-29	-0.552734
3242753_6_32597495	rs9270620	ENSG00000198502	HLA-DRB5	1.69394e-06	0.000421067	-0.439336	L1MEb:L1:LINE	3.72504e-11	0.000126295	0.598388	5.90355e-06	1.486e-05	-0.236822
3242753_6_32597495	rs9270620	ENSG00000204308	RNF5	0.000103901	0.0147327	-0.358177	L1MEb:L1:LINE	3.72504e-11	0.000126295	0.598388	4.97405e-30	9.99486e-29	-0.552734
3242756_6_32597554	rs9270623	ENSG00000198502	HLA-DRB5	1.69394e-06	0.000421067	-0.439336	L1MEb:L1:LINE	3.72504e-11	0.000126295	0.598388	5.90355e-06	1.486e-05	-0.236822
3242756_6_32597554	rs9270623	ENSG00000204308	RNF5	0.000103901	0.0147327	-0.358177	L1MEb:L1:LINE	3.72504e-11	0.000126295	0.598388	4.97405e-30	9.99486e-29	-0.552734
3242599_6_32592975	rs7768875	ENSG00000198502	HLA-DRB5	1.49881e-12	1.1301e-09	-0.538841	L1MEb:L1:LINE	3.76481e-11	0.00012724	0.505881	5.90355e-06	1.486e-05	-0.236822
3242599_6_32592975	rs7768875	ENSG00000263756		0.000318774	0.0366053	0.2813	L1MEb:L1:LINE	3.76481e-11	0.00012724	0.505881	8.72679e-06	2.1943e-05	0.232589
3242599_6_32592975	rs7768875	ENSG00000204308	RNF5	0.00041256	0.0449867	-0.276108	L1MEb:L1:LINE	3.76481e-11	0.00012724	0.505881	4.97405e-30	9.99486e-29	-0.552734
3242655_6_32593613	rs9270589	ENSG00000198502	HLA-DRB5	2.58245e-17	3.40013e-14	-0.592927	L1MEb:L1:LINE	3.80454e-11	0.000128177	0.472089	5.90355e-06	1.486e-05	-0.236822
3242655_6_32593613	rs9270589	ENSG00000237541	HLA-DQA2	2.50009e-05	0.004447	-0.306416	L1MEb:L1:LINE	3.80454e-11	0.000128177	0.472089	0.00766433	0.0155603	-0.14072
3244810_6_32633840	rs9272184	ENSG00000198502	HLA-DRB5	8.78601e-08	2.97602e-05	-0.453157	L1MEb:L1:LINE	3.84574e-11	0.000129157	0.554052	5.90355e-06	1.486e-05	-0.236822
3244810_6_32633840	rs9272184	ENSG00000204308	RNF5	3.3621e-05	0.00572809	-0.354089	L1MEb:L1:LINE	3.84574e-11	0.000129157	0.554052	4.97405e-30	9.99486e-29	-0.552734
3242686_6_32593916	rs9270600	ENSG00000198502	HLA-DRB5	3.9937e-07	0.000116088	-0.468459	L1MEb:L1:LINE	3.9635e-11	0.000132695	0.602892	5.90355e-06	1.486e-05	-0.236822
3242686_6_32593916	rs9270600	ENSG00000204308	RNF5	0.000229583	0.0281411	-0.343336	L1MEb:L1:LINE	3.9635e-11	0.000132695	0.602892	4.97405e-30	9.99486e-29	-0.552734
5596969_11_43669167	rs17596617	ENSG00000149084	HSD17B12	2.16648e-25	6.03409e-22	-0.7844	L1MEg2:L1:LINE	4.09844e-11	0.00013521	0.519579	1.104e-10	5.76779e-10	-0.332415
5596969_11_43669167	rs17596617	ENSG00000283375		6.27488e-25	1.68203e-21	-0.777833	L1MEg2:L1:LINE	4.09844e-11	0.00013521	0.519579	3.09124e-17	3.13255e-16	-0.426253
5596969_11_43669167	rs17596617	ENSG00000283341		3.30874e-15	3.50628e-12	-0.612372	L1MEg2:L1:LINE	4.09844e-11	0.00013521	0.519579	0.00888241	0.0164171	-0.138109
5596969_11_43669167	rs17596617	ENSG00000246250		6.10952e-07	0.000169787	-0.397737	L1MEg2:L1:LINE	4.09844e-11	0.00013521	0.519579	0.00141955	0.00318146	0.168018
5596981_11_43671560	rs35060985	ENSG00000149084	HSD17B12	2.16648e-25	6.03409e-22	-0.7844	L1MEg2:L1:LINE	4.09844e-11	0.00013521	0.519579	1.104e-10	5.76779e-10	-0.332415
5596981_11_43671560	rs35060985	ENSG00000283375		6.27488e-25	1.68203e-21	-0.777833	L1MEg2:L1:LINE	4.09844e-11	0.00013521	0.519579	3.09124e-17	3.13255e-16	-0.426253
5596981_11_43671560	rs35060985	ENSG00000283341		3.30874e-15	3.50628e-12	-0.612372	L1MEg2:L1:LINE	4.09844e-11	0.00013521	0.519579	0.00888241	0.0164171	-0.138109
5596981_11_43671560	rs35060985	ENSG00000246250		6.10952e-07	0.000169787	-0.397737	L1MEg2:L1:LINE	4.09844e-11	0.00013521	0.519579	0.00141955	0.00318146	0.168018
5596993_11_43674766	rs6485443	ENSG00000149084	HSD17B12	2.16648e-25	6.03409e-22	-0.7844	L1MEg2:L1:LINE	4.09844e-11	0.00013521	0.519579	1.104e-10	5.76779e-10	-0.332415
5596993_11_43674766	rs6485443	ENSG00000283375		6.27488e-25	1.68203e-21	-0.777833	L1MEg2:L1:LINE	4.09844e-11	0.00013521	0.519579	3.09124e-17	3.13255e-16	-0.426253
5596993_11_43674766	rs6485443	ENSG00000283341		3.30874e-15	3.50628e-12	-0.612372	L1MEg2:L1:LINE	4.09844e-11	0.00013521	0.519579	0.00888241	0.0164171	-0.138109
5596993_11_43674766	rs6485443	ENSG00000246250		6.10952e-07	0.000169787	-0.397737	L1MEg2:L1:LINE	4.09844e-11	0.00013521	0.519579	0.00141955	0.00318146	0.168018
3244800_6_32633650	rs9272178	ENSG00000198502	HLA-DRB5	1.29658e-07	4.22497e-05	-0.447141	L1MEb:L1:LINE	4.10191e-11	0.00013521	0.552992	5.90355e-06	1.486e-05	-0.236822
3244800_6_32633650	rs9272178	ENSG00000204308	RNF5	3.42961e-05	0.00582353	-0.353513	L1MEb:L1:LINE	4.10191e-11	0.00013521	0.552992	4.97405e-30	9.99486e-29	-0.552734
3244808_6_32633786	rs9272181	ENSG00000198502	HLA-DRB5	1.29658e-07	4.22497e-05	-0.447141	L1MEb:L1:LINE	4.10191e-11	0.00013521	0.552992	5.90355e-06	1.486e-05	-0.236822
3244808_6_32633786	rs9272181	ENSG00000204308	RNF5	3.42961e-05	0.00582353	-0.353513	L1MEb:L1:LINE	4.10191e-11	0.00013521	0.552992	4.97405e-30	9.99486e-29	-0.552734
3242606_6_32593024	rs9270567	ENSG00000198502	HLA-DRB5	3.39537e-17	4.40544e-14	-0.592057	L1MEb:L1:LINE	4.18672e-11	0.000137581	0.472055	5.90355e-06	1.486e-05	-0.236822
3242606_6_32593024	rs9270567	ENSG00000237541	HLA-DQA2	1.4781e-05	0.00282001	-0.315326	L1MEb:L1:LINE	4.18672e-11	0.000137581	0.472055	0.00766433	0.0155603	-0.14072
3242678_6_32593841	rs9270598	ENSG00000198502	HLA-DRB5	3.19195e-18	4.70062e-15	-0.606922	L1MEb:L1:LINE	4.33501e-11	0.000142017	0.46991	5.90355e-06	1.486e-05	-0.236822
3242678_6_32593841	rs9270598	ENSG00000237541	HLA-DQA2	1.30201e-05	0.00252564	-0.316089	L1MEb:L1:LINE	4.33501e-11	0.000142017	0.46991	0.00766433	0.0155603	-0.14072
3244671_6_32631735	rs77559661	ENSG00000198502	HLA-DRB5	6.33244e-06	0.00134544	-0.417129	L1MEb:L1:LINE	4.37044e-11	0.000142739	0.599274	5.90355e-06	1.486e-05	-0.236822
3244671_6_32631735	rs77559661	ENSG00000204308	RNF5	5.85381e-05	0.00915544	-0.372371	L1MEb:L1:LINE	4.37044e-11	0.000142739	0.599274	4.97405e-30	9.99486e-29	-0.552734
3244789_6_32633491	rs9272173	ENSG00000198502	HLA-DRB5	1.06309e-07	3.5272e-05	-0.450342	L1MEb:L1:LINE	4.56488e-11	0.000148636	0.552048	5.90355e-06	1.486e-05	-0.236822
3244789_6_32633491	rs9272173	ENSG00000204308	RNF5	4.38416e-05	0.00717256	-0.348986	L1MEb:L1:LINE	4.56488e-11	0.000148636	0.552048	4.97405e-30	9.99486e-29	-0.552734
3244187_6_32622043	rs9271524	ENSG00000198502	HLA-DRB5	5.16608e-07	0.000146098	-0.464071	L1MEb:L1:LINE	4.89975e-11	0.000159054	0.60019	5.90355e-06	1.486e-05	-0.236822
3244187_6_32622043	rs9271524	ENSG00000204308	RNF5	9.86916e-05	0.0141218	-0.362483	L1MEb:L1:LINE	4.89975e-11	0.000159054	0.60019	4.97405e-30	9.99486e-29	-0.552734
3244758_6_32633040	rs9272144	ENSG00000198502	HLA-DRB5	5.07981e-06	0.00110955	-0.420535	L1MEb:L1:LINE	5.18307e-11	0.000167741	0.59602	5.90355e-06	1.486e-05	-0.236822
3244758_6_32633040	rs9272144	ENSG00000204308	RNF5	2.72654e-05	0.00478874	-0.387632	L1MEb:L1:LINE	5.18307e-11	0.000167741	0.59602	4.97405e-30	9.99486e-29	-0.552734
3242656_6_32593615	rs9270590	ENSG00000198502	HLA-DRB5	1.4285e-17	1.93923e-14	-0.596224	L1MEb:L1:LINE	5.19889e-11	0.000167745	0.468155	5.90355e-06	1.486e-05	-0.236822
3242656_6_32593615	rs9270590	ENSG00000237541	HLA-DQA2	3.67647e-05	0.00617783	-0.299657	L1MEb:L1:LINE	5.19889e-11	0.000167745	0.468155	0.00766433	0.0155603	-0.14072
3242507_6_32591739	rs28366259	ENSG00000198502	HLA-DRB5	1.42879e-17	1.93958e-14	0.564387	L1MEb:L1:LINE	5.31869e-11	0.000171093	-0.442942	5.90355e-06	1.486e-05	-0.236822
3245021_6_32636176	rs9272311	ENSG00000198502	HLA-DRB5	7.58624e-06	0.00157484	-0.418639	L1MEb:L1:LINE	5.33952e-11	0.000171248	0.603882	5.90355e-06	1.486e-05	-0.236822
3245021_6_32636176	rs9272311	ENSG00000204308	RNF5	1.03719e-05	0.00206698	-0.41252	L1MEb:L1:LINE	5.33952e-11	0.000171248	0.603882	4.97405e-30	9.99486e-29	-0.552734
3242503_6_32591716	rs9270520	ENSG00000198502	HLA-DRB5	9.05672e-18	1.26006e-14	-0.555239	L1MEb:L1:LINE	5.57436e-11	0.000178244	0.432924	5.90355e-06	1.486e-05	-0.236822
3244665_6_32631648	rs9272069	ENSG00000198502	HLA-DRB5	4.2856e-06	0.000956387	-0.423718	L1MEb:L1:LINE	5.95384e-11	0.00018981	0.594253	5.90355e-06	1.486e-05	-0.236822
3244665_6_32631648	rs9272069	ENSG00000204308	RNF5	6.83715e-05	0.0104179	-0.368372	L1MEb:L1:LINE	5.95384e-11	0.00018981	0.594253	4.97405e-30	9.99486e-29	-0.552734
3242626_6_32593251	rs9270574	ENSG00000198502	HLA-DRB5	1.31002e-17	1.78518e-14	-0.602256	L1MEb:L1:LINE	5.9809e-11	0.000190105	0.470976	5.90355e-06	1.486e-05	-0.236822
3242626_6_32593251	rs9270574	ENSG00000237541	HLA-DQA2	1.53289e-05	0.0029113	-0.316434	L1MEb:L1:LINE	5.9809e-11	0.000190105	0.470976	0.00766433	0.0155603	-0.14072
3244796_6_32633584	rs9272177	ENSG00000198502	HLA-DRB5	2.35643e-07	7.23981e-05	-0.434657	L1MEb:L1:LINE	6.18649e-11	0.000196057	0.543827	5.90355e-06	1.486e-05	-0.236822
3244796_6_32633584	rs9272177	ENSG00000204308	RNF5	4.00679e-05	0.00664288	-0.347754	L1MEb:L1:LINE	6.18649e-11	0.000196057	0.543827	4.97405e-30	9.99486e-29	-0.552734
3244045_6_32620206	rs9271427	ENSG00000198502	HLA-DRB5	8.00782e-07	0.000216251	-0.457471	L1MEb:L1:LINE	6.33619e-11	0.000199616	0.598172	5.90355e-06	1.486e-05	-0.236822
3244045_6_32620206	rs9271427	ENSG00000204308	RNF5	0.000215976	0.0267731	-0.345495	L1MEb:L1:LINE	6.33619e-11	0.000199616	0.598172	4.97405e-30	9.99486e-29	-0.552734
3244046_6_32620207	rs9271428	ENSG00000198502	HLA-DRB5	8.00782e-07	0.000216251	-0.457471	L1MEb:L1:LINE	6.33619e-11	0.000199616	0.598172	5.90355e-06	1.486e-05	-0.236822
3244046_6_32620207	rs9271428	ENSG00000204308	RNF5	0.000215976	0.0267731	-0.345495	L1MEb:L1:LINE	6.33619e-11	0.000199616	0.598172	4.97405e-30	9.99486e-29	-0.552734
3242661_6_32593652	rs9270592	ENSG00000198502	HLA-DRB5	3.31578e-17	4.30655e-14	-0.591081	L1MEb:L1:LINE	6.71283e-11	0.00021086	0.466408	5.90355e-06	1.486e-05	-0.236822
3242661_6_32593652	rs9270592	ENSG00000237541	HLA-DQA2	1.74308e-05	0.00325426	-0.312134	L1MEb:L1:LINE	6.71283e-11	0.00021086	0.466408	0.00766433	0.0155603	-0.14072
3244651_6_32631460	rs9272060	ENSG00000198502	HLA-DRB5	7.01053e-07	0.000192	-0.458359	L1MEb:L1:LINE	6.99177e-11	0.000218977	0.595043	5.90355e-06	1.486e-05	-0.236822
3244651_6_32631460	rs9272060	ENSG00000204308	RNF5	0.000239615	0.0291111	-0.342004	L1MEb:L1:LINE	6.99177e-11	0.000218977	0.595043	4.97405e-30	9.99486e-29	-0.552734
3244913_6_32635080	rs9272243	ENSG00000198502	HLA-DRB5	6.49038e-06	0.00137494	-0.415904	L1MEb:L1:LINE	7.32122e-11	0.000227296	0.591607	5.90355e-06	1.486e-05	-0.236822
3244913_6_32635080	rs9272243	ENSG00000204308	RNF5	3.43591e-05	0.00583259	-0.382879	L1MEb:L1:LINE	7.32122e-11	0.000227296	0.591607	4.97405e-30	9.99486e-29	-0.552734
3244914_6_32635083	rs9272244	ENSG00000198502	HLA-DRB5	6.49038e-06	0.00137494	-0.415904	L1MEb:L1:LINE	7.32122e-11	0.000227296	0.591607	5.90355e-06	1.486e-05	-0.236822
3244914_6_32635083	rs9272244	ENSG00000204308	RNF5	3.43591e-05	0.00583259	-0.382879	L1MEb:L1:LINE	7.32122e-11	0.000227296	0.591607	4.97405e-30	9.99486e-29	-0.552734
3244921_6_32635126	rs9272246	ENSG00000198502	HLA-DRB5	6.49038e-06	0.00137494	-0.415904	L1MEb:L1:LINE	7.32122e-11	0.000227296	0.591607	5.90355e-06	1.486e-05	-0.236822
3244921_6_32635126	rs9272246	ENSG00000204308	RNF5	3.43591e-05	0.00583259	-0.382879	L1MEb:L1:LINE	7.32122e-11	0.000227296	0.591607	4.97405e-30	9.99486e-29	-0.552734
7040239_15_81251154	rs4344696	ENSG00000271725		4.96198e-05	0.00796236	0.312163	L1P4a:L1:LINE	8.30524e-11	0.000257099	0.490862	2.59045e-06	1.09339e-05	0.245495
7040239_15_81251154	rs4344696	ENSG00000172349	IL16	0.000144549	0.0193217	0.292791	L1P4a:L1:LINE	8.30524e-11	0.000257099	0.490862	3.08855e-06	1.09685e-05	0.243671
3243993_6_32619679	rs9271392	ENSG00000198502	HLA-DRB5	4.13717e-07	0.000119745	-0.427876	L1MEb:L1:LINE	8.35004e-11	0.000257738	0.542624	5.90355e-06	1.486e-05	-0.236822
3243993_6_32619679	rs9271392	ENSG00000237541	HLA-DQA2	0.000253063	0.0304187	-0.311913	L1MEb:L1:LINE	8.35004e-11	0.000257738	0.542624	0.00766433	0.0155603	-0.14072
3244365_6_32626321	rs74291249	ENSG00000198502	HLA-DRB5	2.979e-07	8.93487e-05	-0.464748	L1MEb:L1:LINE	8.64597e-11	0.000266104	0.582041	5.90355e-06	1.486e-05	-0.236822
3244365_6_32626321	rs74291249	ENSG00000204308	RNF5	0.00021621	0.0267946	-0.338429	L1MEb:L1:LINE	8.64597e-11	0.000266104	0.582041	4.97405e-30	9.99486e-29	-0.552734
3245036_6_32636350	rs9272321	ENSG00000204308	RNF5	0.000152818	0.0202189	-0.355958	L1MEb:L1:LINE	9.04201e-11	0.000276698	0.597782	4.97405e-30	9.99486e-29	-0.552734
3245036_6_32636350	rs9272321	ENSG00000198502	HLA-DRB5	0.000304969	0.035348	-0.339777	L1MEb:L1:LINE	9.04201e-11	0.000276698	0.597782	5.90355e-06	1.486e-05	-0.236822
3245037_6_32636351	rs9272322	ENSG00000204308	RNF5	0.000152818	0.0202189	-0.355958	L1MEb:L1:LINE	9.04201e-11	0.000276698	0.597782	4.97405e-30	9.99486e-29	-0.552734
3245037_6_32636351	rs9272322	ENSG00000198502	HLA-DRB5	0.000304969	0.035348	-0.339777	L1MEb:L1:LINE	9.04201e-11	0.000276698	0.597782	5.90355e-06	1.486e-05	-0.236822
3244631_6_32631262	rs7758472	ENSG00000198502	HLA-DRB5	1.01589e-05	0.00203005	-0.403419	L1MEb:L1:LINE	9.26891e-11	0.000282831	0.582969	5.90355e-06	1.486e-05	-0.236822
3244631_6_32631262	rs7758472	ENSG00000204308	RNF5	6.55441e-05	0.0100677	-0.365765	L1MEb:L1:LINE	9.26891e-11	0.000282831	0.582969	4.97405e-30	9.99486e-29	-0.552734
3242399_6_32545699	rs144537734	ENSG00000198502	HLA-DRB5	1.77031e-07	5.60114e-05	-0.42003	L1MEb:L1:LINE	9.87677e-11	0.000300521	0.515099	5.90355e-06	1.486e-05	-0.236822
3244730_6_32632796	rs9272123	ENSG00000198502	HLA-DRB5	9.55686e-07	0.000253323	-0.452038	L1MEb:L1:LINE	1.055e-10	0.000320094	0.58852	5.90355e-06	1.486e-05	-0.236822
3244730_6_32632796	rs9272123	ENSG00000204308	RNF5	7.5163e-05	0.0112824	-0.367345	L1MEb:L1:LINE	1.055e-10	0.000320094	0.58852	4.97405e-30	9.99486e-29	-0.552734
3242662_6_32593668	rs9270593	ENSG00000198502	HLA-DRB5	7.64464e-17	9.60275e-14	-0.583828	L1MEb:L1:LINE	1.05858e-10	0.000320269	0.460981	5.90355e-06	1.486e-05	-0.236822
3242662_6_32593668	rs9270593	ENSG00000237541	HLA-DQA2	3.13708e-05	0.0053977	-0.302233	L1MEb:L1:LINE	1.05858e-10	0.000320269	0.460981	0.00766433	0.0155603	-0.14072
3243920_6_32618660	rs562462	ENSG00000198502	HLA-DRB5	5.08289e-07	0.000143949	-0.439476	L1MEb:L1:LINE	1.08861e-10	0.000328423	0.558285	5.90355e-06	1.486e-05	-0.236822
3243920_6_32618660	rs562462	ENSG00000204308	RNF5	0.000127991	0.0174864	-0.337587	L1MEb:L1:LINE	1.08861e-10	0.000328423	0.558285	4.97405e-30	9.99486e-29	-0.552734
5596975_11_43670833	rs60572790	ENSG00000149084	HSD17B12	7.10689e-25	1.90118e-21	-0.771975	L1MEg2:L1:LINE	1.2219e-10	0.000364519	0.504105	1.104e-10	5.76779e-10	-0.332415
5596975_11_43670833	rs60572790	ENSG00000283375		1.9122e-24	4.95126e-21	-0.765809	L1MEg2:L1:LINE	1.2219e-10	0.000364519	0.504105	3.09124e-17	3.13255e-16	-0.426253
5596975_11_43670833	rs60572790	ENSG00000283341		3.64569e-15	3.85139e-12	-0.607509	L1MEg2:L1:LINE	1.2219e-10	0.000364519	0.504105	0.00888241	0.0164171	-0.138109
5596975_11_43670833	rs60572790	ENSG00000246250		5.66195e-07	0.000158669	-0.396257	L1MEg2:L1:LINE	1.2219e-10	0.000364519	0.504105	0.00141955	0.00318146	0.168018
5596976_11_43670834	rs59149077	ENSG00000149084	HSD17B12	7.10689e-25	1.90118e-21	-0.771975	L1MEg2:L1:LINE	1.2219e-10	0.000364519	0.504105	1.104e-10	5.76779e-10	-0.332415
5596976_11_43670834	rs59149077	ENSG00000283375		1.9122e-24	4.95126e-21	-0.765809	L1MEg2:L1:LINE	1.2219e-10	0.000364519	0.504105	3.09124e-17	3.13255e-16	-0.426253
5596976_11_43670834	rs59149077	ENSG00000283341		3.64569e-15	3.85139e-12	-0.607509	L1MEg2:L1:LINE	1.2219e-10	0.000364519	0.504105	0.00888241	0.0164171	-0.138109
5596976_11_43670834	rs59149077	ENSG00000246250		5.66195e-07	0.000158669	-0.396257	L1MEg2:L1:LINE	1.2219e-10	0.000364519	0.504105	0.00141955	0.00318146	0.168018
5596977_11_43670872	rs59298872	ENSG00000149084	HSD17B12	7.10689e-25	1.90118e-21	-0.771975	L1MEg2:L1:LINE	1.2219e-10	0.000364519	0.504105	1.104e-10	5.76779e-10	-0.332415
5596977_11_43670872	rs59298872	ENSG00000283375		1.9122e-24	4.95126e-21	-0.765809	L1MEg2:L1:LINE	1.2219e-10	0.000364519	0.504105	3.09124e-17	3.13255e-16	-0.426253
5596977_11_43670872	rs59298872	ENSG00000283341		3.64569e-15	3.85139e-12	-0.607509	L1MEg2:L1:LINE	1.2219e-10	0.000364519	0.504105	0.00888241	0.0164171	-0.138109
5596977_11_43670872	rs59298872	ENSG00000246250		5.66195e-07	0.000158669	-0.396257	L1MEg2:L1:LINE	1.2219e-10	0.000364519	0.504105	0.00141955	0.00318146	0.168018
5596978_11_43670873	rs59227842	ENSG00000149084	HSD17B12	7.10689e-25	1.90118e-21	-0.771975	L1MEg2:L1:LINE	1.2219e-10	0.000364519	0.504105	1.104e-10	5.76779e-10	-0.332415
5596978_11_43670873	rs59227842	ENSG00000283375		1.9122e-24	4.95126e-21	-0.765809	L1MEg2:L1:LINE	1.2219e-10	0.000364519	0.504105	3.09124e-17	3.13255e-16	-0.426253
5596978_11_43670873	rs59227842	ENSG00000283341		3.64569e-15	3.85139e-12	-0.607509	L1MEg2:L1:LINE	1.2219e-10	0.000364519	0.504105	0.00888241	0.0164171	-0.138109
5596978_11_43670873	rs59227842	ENSG00000246250		5.66195e-07	0.000158669	-0.396257	L1MEg2:L1:LINE	1.2219e-10	0.000364519	0.504105	0.00141955	0.00318146	0.168018
3244648_6_32631420	rs9272058	ENSG00000198502	HLA-DRB5	1.25168e-06	0.000321601	-0.448743	L1MEb:L1:LINE	1.24364e-10	0.000369972	0.588288	5.90355e-06	1.486e-05	-0.236822
3244648_6_32631420	rs9272058	ENSG00000204308	RNF5	0.000337392	0.0383433	-0.334337	L1MEb:L1:LINE	1.24364e-10	0.000369972	0.588288	4.97405e-30	9.99486e-29	-0.552734
5596954_11_43666290	rs4320940	ENSG00000149084	HSD17B12	1.26357e-23	3.07631e-20	-0.756579	L1MEg2:L1:LINE	1.30555e-10	0.00038731	0.50521	1.104e-10	5.76779e-10	-0.332415
5596954_11_43666290	rs4320940	ENSG00000283375		2.11881e-23	5.05872e-20	-0.753228	L1MEg2:L1:LINE	1.30555e-10	0.00038731	0.50521	3.09124e-17	3.13255e-16	-0.426253
5596954_11_43666290	rs4320940	ENSG00000283341		9.41372e-15	9.49351e-12	-0.601235	L1MEg2:L1:LINE	1.30555e-10	0.00038731	0.50521	0.00888241	0.0164171	-0.138109
5596954_11_43666290	rs4320940	ENSG00000246250		9.61424e-07	0.000254472	-0.389798	L1MEg2:L1:LINE	1.30555e-10	0.00038731	0.50521	0.00141955	0.00318146	0.168018
3244817_6_32633911	rs9272188	ENSG00000198502	HLA-DRB5	5.66986e-06	0.00122039	-0.415203	L1MEb:L1:LINE	1.35344e-10	0.000400403	0.579105	5.90355e-06	1.486e-05	-0.236822
3244817_6_32633911	rs9272188	ENSG00000204308	RNF5	4.4488e-05	0.00726086	-0.374555	L1MEb:L1:LINE	1.35344e-10	0.000400403	0.579105	4.97405e-30	9.99486e-29	-0.552734
3244475_6_32628259	rs9271902	ENSG00000198502	HLA-DRB5	9.92754e-08	3.31804e-05	-0.497954	L1MEb:L1:LINE	1.47548e-10	0.000435304	0.593646	5.90355e-06	1.486e-05	-0.236822
3244475_6_32628259	rs9271902	ENSG00000204308	RNF5	0.000193272	0.024472	-0.351917	L1MEb:L1:LINE	1.47548e-10	0.000435304	0.593646	4.97405e-30	9.99486e-29	-0.552734
5597110_11_43726362	rs12800235	ENSG00000149084	HSD17B12	1.44065e-26	4.40222e-23	-0.768761	L1MEg2:L1:LINE	1.5584e-10	0.0004585	0.484522	1.104e-10	5.76779e-10	-0.332415
5597110_11_43726362	rs12800235	ENSG00000283375		8.38057e-25	2.22732e-21	-0.745049	L1MEg2:L1:LINE	1.5584e-10	0.0004585	0.484522	3.09124e-17	3.13255e-16	-0.426253
5597110_11_43726362	rs12800235	ENSG00000283341		3.14589e-15	3.33976e-12	-0.588356	L1MEg2:L1:LINE	1.5584e-10	0.0004585	0.484522	0.00888241	0.0164171	-0.138109
5597110_11_43726362	rs12800235	ENSG00000246250		4.36896e-07	0.000125835	-0.386616	L1MEg2:L1:LINE	1.5584e-10	0.0004585	0.484522	0.00141955	0.00318146	0.168018
7040575_15_81363266	rs68069968	ENSG00000172345	STARD5	1.38881e-05	0.00267342	0.46654	L1P4a:L1:LINE	1.91386e-10	0.000561533	0.673473	4.04843e-16	2.84115e-15	0.412228
7040575_15_81363266	rs68069968	ENSG00000271725		1.96887e-05	0.00362079	0.458462	L1P4a:L1:LINE	1.91386e-10	0.000561533	0.673473	2.59045e-06	1.09339e-05	0.245495
7040575_15_81363266	rs68069968	ENSG00000172349	IL16	3.8082e-05	0.00636278	0.442784	L1P4a:L1:LINE	1.91386e-10	0.000561533	0.673473	3.08855e-06	1.09685e-05	0.243671
3245055_6_32636549	rs9272343	ENSG00000204308	RNF5	6.1792e-05	0.00958462	-0.377402	L1MEb:L1:LINE	1.92715e-10	0.000563884	0.589744	4.97405e-30	9.99486e-29	-0.552734
3245055_6_32636549	rs9272343	ENSG00000198502	HLA-DRB5	6.18054e-05	0.00958655	-0.377397	L1MEb:L1:LINE	1.92715e-10	0.000563884	0.589744	5.90355e-06	1.486e-05	-0.236822
3242700_6_32594189	rs200889854	ENSG00000198502	HLA-DRB5	6.13605e-10	3.09516e-07	-0.583527	L1MEb:L1:LINE	2.03913e-10	0.000595019	0.59881	5.90355e-06	1.486e-05	-0.236822
3242700_6_32594189	rs200889854	ENSG00000204308	RNF5	0.000200452	0.0252147	-0.35672	L1MEb:L1:LINE	2.03913e-10	0.000595019	0.59881	4.97405e-30	9.99486e-29	-0.552734
3243244_6_32607010	rs628754	ENSG00000198502	HLA-DRB5	5.85921e-16	6.70084e-13	-0.564108	L1MEb:L1:LINE	2.09703e-10	0.000610247	0.450637	5.90355e-06	1.486e-05	-0.236822
7040236_15_81251066	rs4128767	ENSG00000271725		0.00016932	0.0220036	0.289621	L1P4a:L1:LINE	2.11638e-10	0.000614203	0.480386	2.59045e-06	1.09339e-05	0.245495
3242624_6_32593233	rs9270572	ENSG00000198502	HLA-DRB5	1.5441e-17	2.08643e-14	-0.598911	L1MEb:L1:LINE	2.12855e-10	0.000616061	0.456281	5.90355e-06	1.486e-05	-0.236822
3242624_6_32593233	rs9270572	ENSG00000237541	HLA-DQA2	1.17626e-05	0.00230883	-0.319428	L1MEb:L1:LINE	2.12855e-10	0.000616061	0.456281	0.00766433	0.0155603	-0.14072
3242591_6_32592921	rs9270559	ENSG00000198502	HLA-DRB5	2.21005e-15	2.38431e-12	-0.553913	L1MEb:L1:LINE	2.15451e-10	0.000621891	0.45052	5.90355e-06	1.486e-05	-0.236822
3242591_6_32592921	rs9270559	ENSG00000237541	HLA-DQA2	6.62616e-06	0.00139842	-0.32412	L1MEb:L1:LINE	2.15451e-10	0.000621891	0.45052	0.00766433	0.0155603	-0.14072
7040215_15_81243305	rs4131083	ENSG00000271725		0.000240182	0.0291682	0.28151	L1P4a:L1:LINE	2.43109e-10	0.000699831	0.476432	2.59045e-06	1.09339e-05	0.245495
3244922_6_32635147	rs9272247	ENSG00000198502	HLA-DRB5	6.54185e-06	0.00138421	-0.416126	L1MEb:L1:LINE	2.50346e-10	0.000718727	0.576078	5.90355e-06	1.486e-05	-0.236822
3244922_6_32635147	rs9272247	ENSG00000204308	RNF5	7.53797e-05	0.0113083	-0.366596	L1MEb:L1:LINE	2.50346e-10	0.000718727	0.576078	4.97405e-30	9.99486e-29	-0.552734
7040481_15_81335387	rs61112061	ENSG00000172345	STARD5	9.07636e-06	0.00184104	0.469607	L1P4a:L1:LINE	2.71429e-10	0.00077547	0.65885	4.04843e-16	2.84115e-15	0.412228
7040481_15_81335387	rs61112061	ENSG00000271725		4.30047e-05	0.00705783	0.433746	L1P4a:L1:LINE	2.71429e-10	0.00077547	0.65885	2.59045e-06	1.09339e-05	0.245495
7040481_15_81335387	rs61112061	ENSG00000172349	IL16	7.05711e-05	0.0107049	0.421684	L1P4a:L1:LINE	2.71429e-10	0.00077547	0.65885	3.08855e-06	1.09685e-05	0.243671
3245008_6_32636060	rs9272300	ENSG00000198502	HLA-DRB5	3.72206e-06	0.000845041	-0.43333	L1MEb:L1:LINE	2.71563e-10	0.00077547	0.583903	5.90355e-06	1.486e-05	-0.236822
3245008_6_32636060	rs9272300	ENSG00000204308	RNF5	2.62109e-05	0.00462781	-0.394807	L1MEb:L1:LINE	2.71563e-10	0.00077547	0.583903	4.97405e-30	9.99486e-29	-0.552734
3245008_6_32636060	rs9272300	ENSG00000237080	EHMT2-AS1	0.000424416	0.0459945	-0.332194	L1MEb:L1:LINE	2.71563e-10	0.00077547	0.583903	1.97466e-15	1.38167e-14	-0.403249
3244988_6_32635881	rs9272279	ENSG00000198502	HLA-DRB5	1.30546e-05	0.00253163	-0.408991	L1MEb:L1:LINE	2.81073e-10	0.000800487	0.583438	5.90355e-06	1.486e-05	-0.236822
3244964_6_32635640	rs115787103	ENSG00000198502	HLA-DRB5	3.98813e-06	0.000897997	-0.426235	L1MEb:L1:LINE	2.8304e-10	0.000803793	0.575521	5.90355e-06	1.486e-05	-0.236822
3244964_6_32635640	rs115787103	ENSG00000204308	RNF5	4.9369e-05	0.00792725	-0.376347	L1MEb:L1:LINE	2.8304e-10	0.000803793	0.575521	4.97405e-30	9.99486e-29	-0.552734
5596947_11_43665068	rs6485438	ENSG00000149084	HSD17B12	6.30751e-24	1.57636e-20	-0.765377	L1MEg2:L1:LINE	2.83739e-10	0.000803793	0.49919	1.104e-10	5.76779e-10	-0.332415
5596947_11_43665068	rs6485438	ENSG00000283375		4.46615e-23	1.03648e-19	-0.752609	L1MEg2:L1:LINE	2.83739e-10	0.000803793	0.49919	3.09124e-17	3.13255e-16	-0.426253
5596947_11_43665068	rs6485438	ENSG00000283341		2.73965e-15	2.9274e-12	-0.615754	L1MEg2:L1:LINE	2.83739e-10	0.000803793	0.49919	0.00888241	0.0164171	-0.138109
5596947_11_43665068	rs6485438	ENSG00000246250		2.76959e-07	8.36745e-05	-0.410463	L1MEg2:L1:LINE	2.83739e-10	0.000803793	0.49919	0.00141955	0.00318146	0.168018
3244658_6_32631526	rs9272063	ENSG00000198502	HLA-DRB5	1.36832e-05	0.00263802	-0.397987	L1MEb:L1:LINE	2.89514e-10	0.000813679	0.568658	5.90355e-06	1.486e-05	-0.236822
3244658_6_32631526	rs9272063	ENSG00000204308	RNF5	0.000141514	0.0189774	-0.349338	L1MEb:L1:LINE	2.89514e-10	0.000813679	0.568658	4.97405e-30	9.99486e-29	-0.552734
3244661_6_32631575	rs9272065	ENSG00000198502	HLA-DRB5	1.36832e-05	0.00263802	-0.397987	L1MEb:L1:LINE	2.89514e-10	0.000813679	0.568658	5.90355e-06	1.486e-05	-0.236822
3244661_6_32631575	rs9272065	ENSG00000204308	RNF5	0.000141514	0.0189774	-0.349338	L1MEb:L1:LINE	2.89514e-10	0.000813679	0.568658	4.97405e-30	9.99486e-29	-0.552734
3244662_6_32631597	rs9272066	ENSG00000198502	HLA-DRB5	1.36832e-05	0.00263802	-0.397987	L1MEb:L1:LINE	2.89514e-10	0.000813679	0.568658	5.90355e-06	1.486e-05	-0.236822
3244662_6_32631597	rs9272066	ENSG00000204308	RNF5	0.000141514	0.0189774	-0.349338	L1MEb:L1:LINE	2.89514e-10	0.000813679	0.568658	4.97405e-30	9.99486e-29	-0.552734
3244924_6_32635164	rs9272248	ENSG00000198502	HLA-DRB5	3.96573e-06	0.000893608	-0.425936	L1MEb:L1:LINE	2.909e-10	0.000815429	0.57461	5.90355e-06	1.486e-05	-0.236822
3244924_6_32635164	rs9272248	ENSG00000204308	RNF5	0.000148637	0.0197691	-0.351928	L1MEb:L1:LINE	2.909e-10	0.000815429	0.57461	4.97405e-30	9.99486e-29	-0.552734
3242941_6_32601786	rs9270806	ENSG00000198502	HLA-DRB5	2.71435e-15	2.90248e-12	-0.557445	L1MEb:L1:LINE	3.07369e-10	0.000859336	0.451019	5.90355e-06	1.486e-05	-0.236822
5597433_11_43856984	rs35186585	ENSG00000149084	HSD17B12	1.54359e-38	1.16099e-34	-1.01005	L1MEg2:L1:LINE	3.63827e-10	0.00101453	0.53179	1.104e-10	5.76779e-10	-0.332415
5597433_11_43856984	rs35186585	ENSG00000283375		3.3964e-37	2.36901e-33	-0.99543	L1MEg2:L1:LINE	3.63827e-10	0.00101453	0.53179	3.09124e-17	3.13255e-16	-0.426253
5597433_11_43856984	rs35186585	ENSG00000283341		1.65938e-18	2.53128e-15	-0.725681	L1MEg2:L1:LINE	3.63827e-10	0.00101453	0.53179	0.00888241	0.0164171	-0.138109
5597433_11_43856984	rs35186585	ENSG00000246250		5.23745e-11	3.12056e-08	-0.55538	L1MEg2:L1:LINE	3.63827e-10	0.00101453	0.53179	0.00141955	0.00318146	0.168018
5597248_11_43792226	rs4755743	ENSG00000283375		1.40013e-37	9.97531e-34	0.990677	L1MEg2:L1:LINE	3.96487e-10	0.00109417	-0.52594	3.09124e-17	3.13255e-16	-0.426253
5597248_11_43792226	rs4755743	ENSG00000149084	HSD17B12	4.70606e-37	3.25056e-33	0.984919	L1MEg2:L1:LINE	3.96487e-10	0.00109417	-0.52594	1.104e-10	5.76779e-10	-0.332415
5597248_11_43792226	rs4755743	ENSG00000283341		2.83918e-17	3.72547e-14	0.695142	L1MEg2:L1:LINE	3.96487e-10	0.00109417	-0.52594	0.00888241	0.0164171	-0.138109
5597248_11_43792226	rs4755743	ENSG00000246250		9.36511e-10	4.57205e-07	0.515141	L1MEg2:L1:LINE	3.96487e-10	0.00109417	-0.52594	0.00141955	0.00318146	0.168018
5597393_11_43842728	rs2176598	ENSG00000283375		1.40013e-37	9.97531e-34	0.990677	L1MEg2:L1:LINE	3.96487e-10	0.00109417	-0.52594	3.09124e-17	3.13255e-16	-0.426253
5597393_11_43842728	rs2176598	ENSG00000149084	HSD17B12	4.70606e-37	3.25056e-33	0.984919	L1MEg2:L1:LINE	3.96487e-10	0.00109417	-0.52594	1.104e-10	5.76779e-10	-0.332415
5597393_11_43842728	rs2176598	ENSG00000283341		2.83918e-17	3.72547e-14	0.695142	L1MEg2:L1:LINE	3.96487e-10	0.00109417	-0.52594	0.00888241	0.0164171	-0.138109
5597393_11_43842728	rs2176598	ENSG00000246250		9.36511e-10	4.57205e-07	0.515141	L1MEg2:L1:LINE	3.96487e-10	0.00109417	-0.52594	0.00141955	0.00318146	0.168018
5597402_11_43846818	rs939016	ENSG00000283375		1.40013e-37	9.97531e-34	0.990677	L1MEg2:L1:LINE	3.96487e-10	0.00109417	-0.52594	3.09124e-17	3.13255e-16	-0.426253
5597402_11_43846818	rs939016	ENSG00000149084	HSD17B12	4.70606e-37	3.25056e-33	0.984919	L1MEg2:L1:LINE	3.96487e-10	0.00109417	-0.52594	1.104e-10	5.76779e-10	-0.332415
5597402_11_43846818	rs939016	ENSG00000283341		2.83918e-17	3.72547e-14	0.695142	L1MEg2:L1:LINE	3.96487e-10	0.00109417	-0.52594	0.00888241	0.0164171	-0.138109
5597402_11_43846818	rs939016	ENSG00000246250		9.36511e-10	4.57205e-07	0.515141	L1MEg2:L1:LINE	3.96487e-10	0.00109417	-0.52594	0.00141955	0.00318146	0.168018
5597408_11_43848310	rs10838184	ENSG00000283375		1.40013e-37	9.97531e-34	0.990677	L1MEg2:L1:LINE	3.96487e-10	0.00109417	-0.52594	3.09124e-17	3.13255e-16	-0.426253
5597408_11_43848310	rs10838184	ENSG00000149084	HSD17B12	4.70606e-37	3.25056e-33	0.984919	L1MEg2:L1:LINE	3.96487e-10	0.00109417	-0.52594	1.104e-10	5.76779e-10	-0.332415
5597408_11_43848310	rs10838184	ENSG00000283341		2.83918e-17	3.72547e-14	0.695142	L1MEg2:L1:LINE	3.96487e-10	0.00109417	-0.52594	0.00888241	0.0164171	-0.138109
5597408_11_43848310	rs10838184	ENSG00000246250		9.36511e-10	4.57205e-07	0.515141	L1MEg2:L1:LINE	3.96487e-10	0.00109417	-0.52594	0.00141955	0.00318146	0.168018
3242481_6_32591299	rs9270487	ENSG00000198502	HLA-DRB5	1.14612e-11	7.56333e-09	-0.502144	L1MEb:L1:LINE	4.05136e-10	0.00111516	0.464803	5.90355e-06	1.486e-05	-0.236822
7040485_15_81336426	rs11631809	ENSG00000172345	STARD5	1.84622e-05	0.00342326	0.452611	L1P4a:L1:LINE	4.49269e-10	0.00123346	0.649698	4.04843e-16	2.84115e-15	0.412228
7040485_15_81336426	rs11631809	ENSG00000271725		5.11134e-05	0.00816295	0.428646	L1P4a:L1:LINE	4.49269e-10	0.00123346	0.649698	2.59045e-06	1.09339e-05	0.245495
7040485_15_81336426	rs11631809	ENSG00000172349	IL16	9.83658e-05	0.0140802	0.412505	L1P4a:L1:LINE	4.49269e-10	0.00123346	0.649698	3.08855e-06	1.09685e-05	0.243671
3244683_6_32632047	rs9272101	ENSG00000198502	HLA-DRB5	1.5903e-06	0.000398507	-0.447392	L1MEb:L1:LINE	4.58621e-10	0.0012559	0.574647	5.90355e-06	1.486e-05	-0.236822
3244683_6_32632047	rs9272101	ENSG00000204308	RNF5	0.000145726	0.0194528	-0.356186	L1MEb:L1:LINE	4.58621e-10	0.0012559	0.574647	4.97405e-30	9.99486e-29	-0.552734
3244744_6_32632917	rs9272133	ENSG00000198502	HLA-DRB5	2.6899e-05	0.0047324	-0.388256	L1MEb:L1:LINE	4.69818e-10	0.00128328	0.567645	5.90355e-06	1.486e-05	-0.236822
3244744_6_32632917	rs9272133	ENSG00000204308	RNF5	6.77995e-05	0.0103506	-0.368883	L1MEb:L1:LINE	4.69818e-10	0.00128328	0.567645	4.97405e-30	9.99486e-29	-0.552734
3244968_6_32635676	rs114104101	ENSG00000198502	HLA-DRB5	4.79093e-05	0.00773106	-0.376981	L1MEb:L1:LINE	4.82785e-10	0.00130865	0.56834	5.90355e-06	1.486e-05	-0.236822
3244968_6_32635676	rs114104101	ENSG00000204308	RNF5	7.21178e-05	0.0109024	-0.368241	L1MEb:L1:LINE	4.82785e-10	0.00130865	0.56834	4.97405e-30	9.99486e-29	-0.552734
3244969_6_32635677	rs9272269	ENSG00000198502	HLA-DRB5	4.79093e-05	0.00773106	-0.376981	L1MEb:L1:LINE	4.82785e-10	0.00130865	0.56834	5.90355e-06	1.486e-05	-0.236822
3244969_6_32635677	rs9272269	ENSG00000204308	RNF5	7.21178e-05	0.0109024	-0.368241	L1MEb:L1:LINE	4.82785e-10	0.00130865	0.56834	4.97405e-30	9.99486e-29	-0.552734
3244970_6_32635679	rs115852844	ENSG00000198502	HLA-DRB5	4.79093e-05	0.00773106	-0.376981	L1MEb:L1:LINE	4.82785e-10	0.00130865	0.56834	5.90355e-06	1.486e-05	-0.236822
3244970_6_32635679	rs115852844	ENSG00000204308	RNF5	7.21178e-05	0.0109024	-0.368241	L1MEb:L1:LINE	4.82785e-10	0.00130865	0.56834	4.97405e-30	9.99486e-29	-0.552734
3242942_6_32601795	rs9270807	ENSG00000198502	HLA-DRB5	2.46702e-15	2.6503e-12	-0.559153	L1MEb:L1:LINE	4.97777e-10	0.00134587	0.446671	5.90355e-06	1.486e-05	-0.236822
3242625_6_32593237	rs9270573	ENSG00000198502	HLA-DRB5	3.94146e-07	0.000114731	-0.470743	L1MEb:L1:LINE	5.01127e-10	0.00135151	0.572047	5.90355e-06	1.486e-05	-0.236822
3242625_6_32593237	rs9270573	ENSG00000204308	RNF5	7.65888e-05	0.0114592	-0.36966	L1MEb:L1:LINE	5.01127e-10	0.00135151	0.572047	4.97405e-30	9.99486e-29	-0.552734
3245009_6_32636070	rs9272301	ENSG00000198502	HLA-DRB5	2.96822e-06	0.000691641	-0.438142	L1MEb:L1:LINE	5.03323e-10	0.00135401	0.576244	5.90355e-06	1.486e-05	-0.236822
3245009_6_32636070	rs9272301	ENSG00000204308	RNF5	6.74297e-05	0.0103053	-0.375206	L1MEb:L1:LINE	5.03323e-10	0.00135401	0.576244	4.97405e-30	9.99486e-29	-0.552734
5596887_11_43640890	rs12577464	ENSG00000149084	HSD17B12	3.09191e-23	7.26663e-20	-0.753665	L1MEg2:L1:LINE	5.15817e-10	0.00135686	0.491318	1.104e-10	5.76779e-10	-0.332415
5596887_11_43640890	rs12577464	ENSG00000283375		6.29229e-22	1.31155e-18	-0.733445	L1MEg2:L1:LINE	5.15817e-10	0.00135686	0.491318	3.09124e-17	3.13255e-16	-0.426253
5596887_11_43640890	rs12577464	ENSG00000283341		9.6823e-15	9.75105e-12	-0.603304	L1MEg2:L1:LINE	5.15817e-10	0.00135686	0.491318	0.00888241	0.0164171	-0.138109
5596887_11_43640890	rs12577464	ENSG00000246250		5.50986e-07	0.00015484	-0.399654	L1MEg2:L1:LINE	5.15817e-10	0.00135686	0.491318	0.00141955	0.00318146	0.168018
5596908_11_43648951	rs2006751	ENSG00000149084	HSD17B12	3.09191e-23	7.26663e-20	-0.753665	L1MEg2:L1:LINE	5.15817e-10	0.00135686	0.491318	1.104e-10	5.76779e-10	-0.332415
5596908_11_43648951	rs2006751	ENSG00000283375		6.29229e-22	1.31155e-18	-0.733445	L1MEg2:L1:LINE	5.15817e-10	0.00135686	0.491318	3.09124e-17	3.13255e-16	-0.426253
5596908_11_43648951	rs2006751	ENSG00000283341		9.6823e-15	9.75105e-12	-0.603304	L1MEg2:L1:LINE	5.15817e-10	0.00135686	0.491318	0.00888241	0.0164171	-0.138109
5596908_11_43648951	rs2006751	ENSG00000246250		5.50986e-07	0.00015484	-0.399654	L1MEg2:L1:LINE	5.15817e-10	0.00135686	0.491318	0.00141955	0.00318146	0.168018
5596933_11_43659699	rs7115737	ENSG00000149084	HSD17B12	3.09191e-23	7.26663e-20	-0.753665	L1MEg2:L1:LINE	5.15817e-10	0.00135686	0.491318	1.104e-10	5.76779e-10	-0.332415
5596933_11_43659699	rs7115737	ENSG00000283375		6.29229e-22	1.31155e-18	-0.733445	L1MEg2:L1:LINE	5.15817e-10	0.00135686	0.491318	3.09124e-17	3.13255e-16	-0.426253
5596933_11_43659699	rs7115737	ENSG00000283341		9.6823e-15	9.75105e-12	-0.603304	L1MEg2:L1:LINE	5.15817e-10	0.00135686	0.491318	0.00888241	0.0164171	-0.138109
5596933_11_43659699	rs7115737	ENSG00000246250		5.50986e-07	0.00015484	-0.399654	L1MEg2:L1:LINE	5.15817e-10	0.00135686	0.491318	0.00141955	0.00318146	0.168018
5596934_11_43659822	rs61037750	ENSG00000149084	HSD17B12	3.09191e-23	7.26663e-20	-0.753665	L1MEg2:L1:LINE	5.15817e-10	0.00135686	0.491318	1.104e-10	5.76779e-10	-0.332415
5596934_11_43659822	rs61037750	ENSG00000283375		6.29229e-22	1.31155e-18	-0.733445	L1MEg2:L1:LINE	5.15817e-10	0.00135686	0.491318	3.09124e-17	3.13255e-16	-0.426253
5596934_11_43659822	rs61037750	ENSG00000283341		9.6823e-15	9.75105e-12	-0.603304	L1MEg2:L1:LINE	5.15817e-10	0.00135686	0.491318	0.00888241	0.0164171	-0.138109
5596934_11_43659822	rs61037750	ENSG00000246250		5.50986e-07	0.00015484	-0.399654	L1MEg2:L1:LINE	5.15817e-10	0.00135686	0.491318	0.00141955	0.00318146	0.168018
5596853_11_43626818	rs4237643	ENSG00000149084	HSD17B12	3.09191e-23	7.26663e-20	0.753665	L1MEg2:L1:LINE	5.15817e-10	0.00135686	-0.491318	1.104e-10	5.76779e-10	-0.332415
5596853_11_43626818	rs4237643	ENSG00000283375		6.29229e-22	1.31155e-18	0.733445	L1MEg2:L1:LINE	5.15817e-10	0.00135686	-0.491318	3.09124e-17	3.13255e-16	-0.426253
5596853_11_43626818	rs4237643	ENSG00000283341		9.6823e-15	9.75105e-12	0.603304	L1MEg2:L1:LINE	5.15817e-10	0.00135686	-0.491318	0.00888241	0.0164171	-0.138109
5596853_11_43626818	rs4237643	ENSG00000246250		5.50986e-07	0.00015484	0.399654	L1MEg2:L1:LINE	5.15817e-10	0.00135686	-0.491318	0.00141955	0.00318146	0.168018
5596854_11_43627486	rs2862995	ENSG00000149084	HSD17B12	3.09191e-23	7.26663e-20	0.753665	L1MEg2:L1:LINE	5.15817e-10	0.00135686	-0.491318	1.104e-10	5.76779e-10	-0.332415
5596854_11_43627486	rs2862995	ENSG00000283375		6.29229e-22	1.31155e-18	0.733445	L1MEg2:L1:LINE	5.15817e-10	0.00135686	-0.491318	3.09124e-17	3.13255e-16	-0.426253
5596854_11_43627486	rs2862995	ENSG00000283341		9.6823e-15	9.75105e-12	0.603304	L1MEg2:L1:LINE	5.15817e-10	0.00135686	-0.491318	0.00888241	0.0164171	-0.138109
5596854_11_43627486	rs2862995	ENSG00000246250		5.50986e-07	0.00015484	0.399654	L1MEg2:L1:LINE	5.15817e-10	0.00135686	-0.491318	0.00141955	0.00318146	0.168018
5596862_11_43632283	rs2862996	ENSG00000149084	HSD17B12	3.09191e-23	7.26663e-20	0.753665	L1MEg2:L1:LINE	5.15817e-10	0.00135686	-0.491318	1.104e-10	5.76779e-10	-0.332415
5596862_11_43632283	rs2862996	ENSG00000283375		6.29229e-22	1.31155e-18	0.733445	L1MEg2:L1:LINE	5.15817e-10	0.00135686	-0.491318	3.09124e-17	3.13255e-16	-0.426253
5596862_11_43632283	rs2862996	ENSG00000283341		9.6823e-15	9.75105e-12	0.603304	L1MEg2:L1:LINE	5.15817e-10	0.00135686	-0.491318	0.00888241	0.0164171	-0.138109
5596862_11_43632283	rs2862996	ENSG00000246250		5.50986e-07	0.00015484	0.399654	L1MEg2:L1:LINE	5.15817e-10	0.00135686	-0.491318	0.00141955	0.00318146	0.168018
5596873_11_43634985	rs2862961	ENSG00000149084	HSD17B12	3.09191e-23	7.26663e-20	0.753665	L1MEg2:L1:LINE	5.15817e-10	0.00135686	-0.491318	1.104e-10	5.76779e-10	-0.332415
5596873_11_43634985	rs2862961	ENSG00000283375		6.29229e-22	1.31155e-18	0.733445	L1MEg2:L1:LINE	5.15817e-10	0.00135686	-0.491318	3.09124e-17	3.13255e-16	-0.426253
5596873_11_43634985	rs2862961	ENSG00000283341		9.6823e-15	9.75105e-12	0.603304	L1MEg2:L1:LINE	5.15817e-10	0.00135686	-0.491318	0.00888241	0.0164171	-0.138109
5596873_11_43634985	rs2862961	ENSG00000246250		5.50986e-07	0.00015484	0.399654	L1MEg2:L1:LINE	5.15817e-10	0.00135686	-0.491318	0.00141955	0.00318146	0.168018
5596880_11_43638705	rs9783304	ENSG00000149084	HSD17B12	3.09191e-23	7.26663e-20	0.753665	L1MEg2:L1:LINE	5.15817e-10	0.00135686	-0.491318	1.104e-10	5.76779e-10	-0.332415
5596880_11_43638705	rs9783304	ENSG00000283375		6.29229e-22	1.31155e-18	0.733445	L1MEg2:L1:LINE	5.15817e-10	0.00135686	-0.491318	3.09124e-17	3.13255e-16	-0.426253
5596880_11_43638705	rs9783304	ENSG00000283341		9.6823e-15	9.75105e-12	0.603304	L1MEg2:L1:LINE	5.15817e-10	0.00135686	-0.491318	0.00888241	0.0164171	-0.138109
5596880_11_43638705	rs9783304	ENSG00000246250		5.50986e-07	0.00015484	0.399654	L1MEg2:L1:LINE	5.15817e-10	0.00135686	-0.491318	0.00141955	0.00318146	0.168018
3242492_6_32591404	rs9270503	ENSG00000198502	HLA-DRB5	1.59699e-16	1.9347e-13	-0.56606	L1MEb:L1:LINE	5.44988e-10	0.00142657	0.434549	5.90355e-06	1.486e-05	-0.236822
3242492_6_32591404	rs9270503	ENSG00000237541	HLA-DQA2	0.000247889	0.0299041	-0.261115	L1MEb:L1:LINE	5.44988e-10	0.00142657	0.434549	0.00766433	0.0155603	-0.14072
3242493_6_32591407	rs9270504	ENSG00000198502	HLA-DRB5	1.59699e-16	1.9347e-13	-0.56606	L1MEb:L1:LINE	5.44988e-10	0.00142657	0.434549	5.90355e-06	1.486e-05	-0.236822
3242493_6_32591407	rs9270504	ENSG00000237541	HLA-DQA2	0.000247889	0.0299041	-0.261115	L1MEb:L1:LINE	5.44988e-10	0.00142657	0.434549	0.00766433	0.0155603	-0.14072
[truncated: 157 more rows]

## Sheet: D
RsID	snps	gene	statistic	pvalue	FDR	beta
[truncated: 5,228 more rows]

## Sheet: E
CHR	F	SNP	BP	P	TOTAL	NSIG	S05	S01	S001	S0001	SP2
[truncated: 5 more rows]

[truncated: 2 more sheets: F, G]
