# Supplementary material for: An eQTL-based approach reveals candidate regulators of LINE-1 RNA levels in lymphoblastoid cells
Source: PLoS Genet. 2024 Jun 7;20(6):e1011311. doi: 10.1371/journal.pgen.1011311 (PMC11189215; doi:10.1371/journal.pgen.1011311)
Supplement: S3 Table — (A) Intronic L1 subfamily trans-eQTLs passing FDR < 0.05 in the EUR population. (B) Nearby intergenic L1 subfamily trans-eQTLs passing FDR < 0.05 in the EUR population. (C) Distal intergenic L1 subfamily trans-eQTLs passing FDR < 0.05 in the EUR population. (D) Exon overlapping L1 subfamily trans-eQTLs passing FDR < 0.05 in the EUR population. (E) Significant SNV-Gene-L1 trios for intronic L1 subfamilies. (F) Significant SNV-Gene-L1 trios for nearby intergenic L1 subfamilies. (G) Significant SNV-Gene-L1 trios for distal intergenic L1 subfamilies. (H) Significant SNV-Gene-L1 trios for exon-overlapping L1 subfamilies. (I) Mediation analysis results for distal intergenic L1-SNV-gene trios. (XLSX) [file pgen.1011311.s020.xlsx]

## Sheet: Index
Supplementary Table S3
	A	Intronic L1 subfamily trans-eQTLs passing FDR < 0.05 in the EUR population
	B	Nearby Intergenic L1 subfamily trans-eQTLs passing FDR < 0.05 in the EUR population
	C	Distal Intergenic L1 subfamily trans-eQTLs passing FDR < 0.05 in the EUR population
	D	Exon overlapping L1 subfamily trans-eQTLs passing FDR < 0.05 in the EUR population
	E	Significant SNV-Gene-L1 trios for intronic L1 subfamilies
	F	Significant SNV-Gene-L1 trios for nearby intergenic L1 subfamilies
	G	Significant SNV-Gene-L1 trios for distal intergenic L1 subfamilies
	H	Significant SNV-Gene-L1 trios for exon-overlapping L1 subfamilies
	I	Mediation analysis results for distal intergenic L1-SNV-gene trios.

## Sheet: A
RsID	snps	gene	statistic	pvalue	FDR	beta
rs11635336	7040354_15_81292032	intronic:L1P4a:L1:LINE	15.6071	3.31661e-42	1.80907e-33	1.09628
rs67951045	7040346_15_81288110	intronic:L1P4a:L1:LINE	15.5996	3.55719e-42	1.80907e-33	1.09596
rs11635611	7040344_15_81286987	intronic:L1P4a:L1:LINE	15.4317	1.69345e-41	5.74153e-33	1.08891
rs11633024	7040293_15_81269018	intronic:L1P4a:L1:LINE	14.4544	1.38932e-37	2.76262e-29	1.04114
rs67853122	7040336_15_81285021	intronic:L1P4a:L1:LINE	14.3945	2.40289e-37	2.76262e-29	1.03918
rs67157897	7040295_15_81270196	intronic:L1P4a:L1:LINE	14.3584	3.34346e-37	2.76262e-29	1.03676
rs72746155	7040296_15_81270358	intronic:L1P4a:L1:LINE	14.3584	3.34346e-37	2.76262e-29	1.03676
rs66935966	7040297_15_81270486	intronic:L1P4a:L1:LINE	14.3584	3.34346e-37	2.76262e-29	1.03676
rs113569519	7040299_15_81271278	intronic:L1P4a:L1:LINE	14.3584	3.34346e-37	2.76262e-29	1.03676
rs11857325	7040301_15_81271563	intronic:L1P4a:L1:LINE	14.3584	3.34346e-37	2.76262e-29	1.03676
rs58843615	7040298_15_81270889	intronic:L1P4a:L1:LINE	14.3443	3.80253e-37	2.76262e-29	1.03649
rs67106133	7040303_15_81272096	intronic:L1P4a:L1:LINE	14.3443	3.80253e-37	2.76262e-29	1.03649
rs67847307	7040307_15_81273311	intronic:L1P4a:L1:LINE	14.3443	3.80253e-37	2.76262e-29	1.03649
rs11630050	7040309_15_81273954	intronic:L1P4a:L1:LINE	14.3443	3.80253e-37	2.76262e-29	1.03649
rs8025180	7040330_15_81282402	intronic:L1P4a:L1:LINE	14.3338	4.18544e-37	2.8381e-29	1.02596
rs67882884	7040331_15_81283203	intronic:L1P4a:L1:LINE	14.272	7.35997e-37	3.94004e-29	1.03317
rs67571153	7040332_15_81283314	intronic:L1P4a:L1:LINE	14.272	7.35997e-37	3.94004e-29	1.03317
rs4468565	7040333_15_81283358	intronic:L1P4a:L1:LINE	14.272	7.35997e-37	3.94004e-29	1.03317
rs68081678	7040335_15_81283689	intronic:L1P4a:L1:LINE	14.272	7.35997e-37	3.94004e-29	1.03317
rs11637813	7040294_15_81269300	intronic:L1P4a:L1:LINE	14.2409	9.77162e-37	4.89015e-29	1.03137
rs8040740	7040329_15_81282047	intronic:L1P4a:L1:LINE	14.2373	1.00963e-36	4.89015e-29	1.03085
rs67476632	7040313_15_81274628	intronic:L1P4a:L1:LINE	14.1603	2.03568e-36	8.17636e-29	1.01859
rs11637363	7040318_15_81275632	intronic:L1P4a:L1:LINE	14.1603	2.03568e-36	8.17636e-29	1.01859
rs11638043	7040321_15_81277598	intronic:L1P4a:L1:LINE	14.1603	2.03568e-36	8.17636e-29	1.01859
rs11634869	7040310_15_81274272	intronic:L1P4a:L1:LINE	14.1454	2.33121e-36	8.17636e-29	1.01822
rs55697022	7040314_15_81275133	intronic:L1P4a:L1:LINE	14.1454	2.33121e-36	8.17636e-29	1.01822
rs58076056	7040315_15_81275235	intronic:L1P4a:L1:LINE	14.1454	2.33121e-36	8.17636e-29	1.01822
rs11637313	7040316_15_81275411	intronic:L1P4a:L1:LINE	14.1454	2.33121e-36	8.17636e-29	1.01822
rs4076201	7040323_15_81279962	intronic:L1P4a:L1:LINE	14.1454	2.33121e-36	8.17636e-29	1.01822
rs4616256	7040334_15_81283413	intronic:L1P4a:L1:LINE	14.1371	2.51466e-36	8.5258e-29	1.02656
rs28440856	7040281_15_81265118	intronic:L1P4a:L1:LINE	14.002	8.58543e-36	2.44694e-28	1.02061
rs7175701	7040283_15_81266282	intronic:L1P4a:L1:LINE	14.001	8.6606e-36	2.44694e-28	1.02095
rs11637642	7040285_15_81266983	intronic:L1P4a:L1:LINE	14.001	8.6606e-36	2.44694e-28	1.02095
rs7181247	7040289_15_81267736	intronic:L1P4a:L1:LINE	14.001	8.6606e-36	2.44694e-28	1.02095
rs8026245	7040291_15_81268660	intronic:L1P4a:L1:LINE	14.001	8.6606e-36	2.44694e-28	1.02095
rs67396561	7040292_15_81268783	intronic:L1P4a:L1:LINE	14.001	8.6606e-36	2.44694e-28	1.02095
rs11853837	7040302_15_81271572	intronic:L1P4a:L1:LINE	13.991	9.48561e-36	2.6076e-28	1.02048
rs7167782	7040343_15_81286877	intronic:L1P4a:L1:LINE	13.8188	4.5111e-35	1.20747e-27	0.948523
rs28453231	7040274_15_81262558	intronic:L1P4a:L1:LINE	13.7551	8.02297e-35	1.99035e-27	1.00889
rs7172451	7040275_15_81262719	intronic:L1P4a:L1:LINE	13.7551	8.02297e-35	1.99035e-27	1.00889
rs8039027	7040280_15_81263931	intronic:L1P4a:L1:LINE	13.7551	8.02297e-35	1.99035e-27	1.00889
rs112797520	7040276_15_81262882	intronic:L1P4a:L1:LINE	13.7419	9.03652e-35	2.13752e-27	1.00865
rs60831942	7040279_15_81263775	intronic:L1P4a:L1:LINE	13.7419	9.03652e-35	2.13752e-27	1.00865
rs8030065	7040218_15_81244342	intronic:L1P4a:L1:LINE	13.5368	5.7298e-34	9.8779e-27	1.00843
rs57131042	7040223_15_81246213	intronic:L1P4a:L1:LINE	13.5368	5.7298e-34	9.8779e-27	1.00843
rs7172611	7040229_15_81248628	intronic:L1P4a:L1:LINE	13.5368	5.7298e-34	9.8779e-27	1.00843
rs59254248	7040232_15_81249332	intronic:L1P4a:L1:LINE	13.5368	5.7298e-34	9.8779e-27	1.00843
rs58607573	7040233_15_81250330	intronic:L1P4a:L1:LINE	13.5368	5.7298e-34	9.8779e-27	1.00843
rs66535467	7040234_15_81250531	intronic:L1P4a:L1:LINE	13.5368	5.7298e-34	9.8779e-27	1.00843
rs4128766	7040238_15_81251128	intronic:L1P4a:L1:LINE	13.5368	5.7298e-34	9.8779e-27	1.00843
rs60493572	7040241_15_81251364	intronic:L1P4a:L1:LINE	13.5368	5.7298e-34	9.8779e-27	1.00843
rs58541174	7040242_15_81251453	intronic:L1P4a:L1:LINE	13.5368	5.7298e-34	9.8779e-27	1.00843
rs66862541	7040244_15_81251580	intronic:L1P4a:L1:LINE	13.5368	5.7298e-34	9.8779e-27	1.00843
rs66718746	7040245_15_81251632	intronic:L1P4a:L1:LINE	13.5368	5.7298e-34	9.8779e-27	1.00843
rs28455908	7040252_15_81254972	intronic:L1P4a:L1:LINE	13.5368	5.7298e-34	9.8779e-27	1.00843
rs6495554	7040254_15_81256040	intronic:L1P4a:L1:LINE	13.5368	5.7298e-34	9.8779e-27	1.00843
rs6495555	7040255_15_81256246	intronic:L1P4a:L1:LINE	13.5368	5.7298e-34	9.8779e-27	1.00843
rs6495556	7040256_15_81256373	intronic:L1P4a:L1:LINE	13.5368	5.7298e-34	9.8779e-27	1.00843
rs8028334	7040257_15_81256640	intronic:L1P4a:L1:LINE	13.5368	5.7298e-34	9.8779e-27	1.00843
rs67940821	7040224_15_81246409	intronic:L1P4a:L1:LINE	13.5256	6.33425e-34	1.00668e-26	1.00837
rs67766197	7040226_15_81247610	intronic:L1P4a:L1:LINE	13.5256	6.33425e-34	1.00668e-26	1.00837
rs59545248	7040228_15_81248089	intronic:L1P4a:L1:LINE	13.5256	6.33425e-34	1.00668e-26	1.00837
rs4128768	7040235_15_81250926	intronic:L1P4a:L1:LINE	13.5256	6.33425e-34	1.00668e-26	1.00837
rs66628172	7040243_15_81251482	intronic:L1P4a:L1:LINE	13.5256	6.33425e-34	1.00668e-26	1.00837
rs57688280	7040195_15_81235269	intronic:L1P4a:L1:LINE	13.4327	1.45866e-33	2.24796e-26	0.99492
rs67645404	7040196_15_81236336	intronic:L1P4a:L1:LINE	13.4327	1.45866e-33	2.24796e-26	0.99492
rs11856780	7040199_15_81237582	intronic:L1P4a:L1:LINE	13.4173	1.67414e-33	2.27044e-26	0.993714
rs11853619	7040200_15_81237696	intronic:L1P4a:L1:LINE	13.4173	1.67414e-33	2.27044e-26	0.993714
rs4587933	7040202_15_81239142	intronic:L1P4a:L1:LINE	13.4173	1.67414e-33	2.27044e-26	0.993714
rs4296216	7040203_15_81239143	intronic:L1P4a:L1:LINE	13.4173	1.67414e-33	2.27044e-26	0.993714
rs6495553	7040204_15_81239728	intronic:L1P4a:L1:LINE	13.4173	1.67414e-33	2.27044e-26	0.993714
rs28648707	7040212_15_81241693	intronic:L1P4a:L1:LINE	13.4173	1.67414e-33	2.27044e-26	0.993714
rs11638444	7040213_15_81242479	intronic:L1P4a:L1:LINE	13.4173	1.67414e-33	2.27044e-26	0.993714
rs7180245	7040214_15_81242808	intronic:L1P4a:L1:LINE	13.4173	1.67414e-33	2.27044e-26	0.993714
rs11636298	7040220_15_81245271	intronic:L1P4a:L1:LINE	13.4173	1.67414e-33	2.27044e-26	0.993714
rs67093094	7040201_15_81238507	intronic:L1P4a:L1:LINE	13.4057	1.8571e-33	2.42169e-26	0.993593
rs11634673	7040216_15_81243448	intronic:L1P4a:L1:LINE	13.4057	1.8571e-33	2.42169e-26	0.993593
rs72746132	7040221_15_81245599	intronic:L1P4a:L1:LINE	13.4057	1.8571e-33	2.42169e-26	0.993593
rs11072995	7040194_15_81234691	intronic:L1P4a:L1:LINE	13.395	2.04471e-33	2.59968e-26	0.993064
rs11072997	7040198_15_81237294	intronic:L1P4a:L1:LINE	13.395	2.04471e-33	2.59968e-26	0.993064
rs60317813	7040205_15_81240659	intronic:L1P4a:L1:LINE	13.3288	3.69693e-33	4.53045e-26	0.989793
rs58854988	7040207_15_81240921	intronic:L1P4a:L1:LINE	13.3288	3.69693e-33	4.53045e-26	0.989793
rs7172689	7040210_15_81241354	intronic:L1P4a:L1:LINE	13.3288	3.69693e-33	4.53045e-26	0.989793
rs61637497	7040209_15_81241104	intronic:L1P4a:L1:LINE	13.3177	4.0818e-33	4.88439e-26	0.989715
rs61219147	7040211_15_81241421	intronic:L1P4a:L1:LINE	13.3177	4.0818e-33	4.88439e-26	0.989715
rs11638115	7040191_15_81233777	intronic:L1P4a:L1:LINE	13.2326	8.72781e-33	1.03225e-25	0.98548
rs72746144	7040259_15_81258345	intronic:L1P4a:L1:LINE	13.1335	2.11085e-32	2.43978e-25	0.988768
rs11630877	7040262_15_81258656	intronic:L1P4a:L1:LINE	13.1335	2.11085e-32	2.43978e-25	0.988768
rs67117127	7040248_15_81253258	intronic:L1P4a:L1:LINE	13.1229	2.31885e-32	2.62064e-25	0.988735
rs67689826	7040250_15_81254032	intronic:L1P4a:L1:LINE	13.1229	2.31885e-32	2.62064e-25	0.988735
rs12324786	7040193_15_81233961	intronic:L1P4a:L1:LINE	13.1152	2.48379e-32	2.7762e-25	0.988868
rs28418832	7040268_15_81259307	intronic:L1P4a:L1:LINE	13.0353	5.05029e-32	5.52345e-25	0.975093
rs7163931	7040269_15_81259501	intronic:L1P4a:L1:LINE	13.0353	5.05029e-32	5.52345e-25	0.975093
rs7179134	7040208_15_81241037	intronic:L1P4a:L1:LINE	12.9347	1.23198e-31	1.33307e-24	0.970441
rs72744156	7040192_15_81233938	intronic:L1P4a:L1:LINE	12.9327	1.25386e-31	1.34246e-24	0.979528
rs1061810	5597428_11_43856384	intronic:L1MEg2:L1:LINE	12.7741	5.08913e-31	5.392e-24	0.862691
rs35251247	5597430_11_43856909	intronic:L1MEg2:L1:LINE	12.7057	9.29239e-31	9.64448e-24	0.859107
rs57635800	5597431_11_43856935	intronic:L1MEg2:L1:LINE	12.7057	9.29239e-31	9.64448e-24	0.859107
rs10838158	5597119_11_43730972	intronic:L1MEg2:L1:LINE	-12.1373	1.32017e-28	1.13842e-21	-0.82376
rs6485455	5597122_11_43732175	intronic:L1MEg2:L1:LINE	-12.1373	1.32017e-28	1.13842e-21	-0.82376
rs10768975	5597123_11_43732822	intronic:L1MEg2:L1:LINE	-12.1373	1.32017e-28	1.13842e-21	-0.82376
rs7115970	5597143_11_43747745	intronic:L1MEg2:L1:LINE	-12.126	1.45501e-28	1.13842e-21	-0.822611
rs10734517	5597168_11_43764183	intronic:L1MEg2:L1:LINE	-12.126	1.45501e-28	1.13842e-21	-0.822611
rs7928134	5597169_11_43764763	intronic:L1MEg2:L1:LINE	-12.126	1.45501e-28	1.13842e-21	-0.822611
rs10838162	5597180_11_43767672	intronic:L1MEg2:L1:LINE	-12.126	1.45501e-28	1.13842e-21	-0.822611
rs1878765	5597193_11_43773042	intronic:L1MEg2:L1:LINE	-12.126	1.45501e-28	1.13842e-21	-0.822611
rs4755741	5597212_11_43781704	intronic:L1MEg2:L1:LINE	-12.126	1.45501e-28	1.13842e-21	-0.822611
rs4755744	5597260_11_43796180	intronic:L1MEg2:L1:LINE	-12.126	1.45501e-28	1.13842e-21	-0.822611
rs1878850	5597263_11_43798926	intronic:L1MEg2:L1:LINE	-12.126	1.45501e-28	1.13842e-21	-0.822611
rs1878851	5597264_11_43798974	intronic:L1MEg2:L1:LINE	-12.126	1.45501e-28	1.13842e-21	-0.822611
rs4755745	5597266_11_43799454	intronic:L1MEg2:L1:LINE	-12.126	1.45501e-28	1.13842e-21	-0.822611
rs10838174	5597269_11_43801207	intronic:L1MEg2:L1:LINE	-12.126	1.45501e-28	1.13842e-21	-0.822611
rs4755747	5597273_11_43802413	intronic:L1MEg2:L1:LINE	-12.126	1.45501e-28	1.13842e-21	-0.822611
rs1518814	5597275_11_43803083	intronic:L1MEg2:L1:LINE	-12.126	1.45501e-28	1.13842e-21	-0.822611
rs6485464	5597280_11_43803931	intronic:L1MEg2:L1:LINE	-12.126	1.45501e-28	1.13842e-21	-0.822611
rs2863026	5597325_11_43817104	intronic:L1MEg2:L1:LINE	-12.126	1.45501e-28	1.13842e-21	-0.822611
rs10768983	5597328_11_43818385	intronic:L1MEg2:L1:LINE	-12.126	1.45501e-28	1.13842e-21	-0.822611
rs7131110	5597342_11_43825300	intronic:L1MEg2:L1:LINE	-12.126	1.45501e-28	1.13842e-21	-0.822611
rs1464230	5597349_11_43827204	intronic:L1MEg2:L1:LINE	-12.126	1.45501e-28	1.13842e-21	-0.822611
rs6485469	5597351_11_43827743	intronic:L1MEg2:L1:LINE	-12.126	1.45501e-28	1.13842e-21	-0.822611
rs2139153	5597375_11_43837004	intronic:L1MEg2:L1:LINE	-12.126	1.45501e-28	1.13842e-21	-0.822611
rs2139154	5597376_11_43837132	intronic:L1MEg2:L1:LINE	-12.126	1.45501e-28	1.13842e-21	-0.822611
rs9971535	5597385_11_43840775	intronic:L1MEg2:L1:LINE	-12.126	1.45501e-28	1.13842e-21	-0.822611
rs6485474	5597401_11_43846493	intronic:L1MEg2:L1:LINE	-12.126	1.45501e-28	1.13842e-21	-0.822611
rs939015	5597403_11_43847101	intronic:L1MEg2:L1:LINE	-12.126	1.45501e-28	1.13842e-21	-0.822611
rs1518822	5597413_11_43850247	intronic:L1MEg2:L1:LINE	-12.126	1.45501e-28	1.13842e-21	-0.822611
rs1518821	5597414_11_43850446	intronic:L1MEg2:L1:LINE	-12.126	1.45501e-28	1.13842e-21	-0.822611
rs12417393	5597422_11_43854164	intronic:L1MEg2:L1:LINE	12.126	1.45501e-28	1.13842e-21	0.822611
rs3736505	5597423_11_43854885	intronic:L1MEg2:L1:LINE	12.126	1.45501e-28	1.13842e-21	0.822611
rs11555762	5597425_11_43855148	intronic:L1MEg2:L1:LINE	12.126	1.45501e-28	1.13842e-21	0.822611
rs2037297	5597341_11_43825155	intronic:L1MEg2:L1:LINE	-12.0892	2.00021e-28	1.55304e-21	-0.815527
rs6485456	5597139_11_43745352	intronic:L1MEg2:L1:LINE	-11.9857	4.87653e-28	3.72938e-21	-0.815252
rs10742688	5597141_11_43746704	intronic:L1MEg2:L1:LINE	-11.9857	4.87653e-28	3.72938e-21	-0.815252
rs58817325	5597421_11_43853766	intronic:L1MEg2:L1:LINE	11.9692	5.61877e-28	4.26495e-21	0.81982
rs10768976	5597149_11_43752263	intronic:L1MEg2:L1:LINE	-11.9561	6.2881e-28	4.3085e-21	-0.813817
rs4643069	5597152_11_43754184	intronic:L1MEg2:L1:LINE	-11.9561	6.2881e-28	4.3085e-21	-0.813817
rs7115919	5597155_11_43754931	intronic:L1MEg2:L1:LINE	-11.9561	6.2881e-28	4.3085e-21	-0.813817
rs7110437	5597161_11_43759003	intronic:L1MEg2:L1:LINE	-11.9561	6.2881e-28	4.3085e-21	-0.813817
rs6485462	5597253_11_43794650	intronic:L1MEg2:L1:LINE	-11.9417	7.11636e-28	4.3085e-21	-0.793819
rs7118659	5597255_11_43795575	intronic:L1MEg2:L1:LINE	-11.9417	7.11636e-28	4.3085e-21	-0.793819
rs7118906	5597257_11_43795770	intronic:L1MEg2:L1:LINE	-11.9417	7.11636e-28	4.3085e-21	-0.793819
rs10838175	5597271_11_43801335	intronic:L1MEg2:L1:LINE	-11.9417	7.11636e-28	4.3085e-21	-0.793819
rs1518815	5597277_11_43803488	intronic:L1MEg2:L1:LINE	-11.9417	7.11636e-28	4.3085e-21	-0.793819
rs10768981	5597297_11_43810226	intronic:L1MEg2:L1:LINE	-11.9417	7.11636e-28	4.3085e-21	-0.793819
rs10400343	5597303_11_43810955	intronic:L1MEg2:L1:LINE	-11.9417	7.11636e-28	4.3085e-21	-0.793819
rs10742689	5597312_11_43815046	intronic:L1MEg2:L1:LINE	-11.9417	7.11636e-28	4.3085e-21	-0.793819
rs7129046	5597316_11_43816001	intronic:L1MEg2:L1:LINE	-11.9417	7.11636e-28	4.3085e-21	-0.793819
rs10838180	5597318_11_43816767	intronic:L1MEg2:L1:LINE	-11.9417	7.11636e-28	4.3085e-21	-0.793819
rs6485466	5597333_11_43821651	intronic:L1MEg2:L1:LINE	-11.9417	7.11636e-28	4.3085e-21	-0.793819
rs7101808	5597335_11_43822029	intronic:L1MEg2:L1:LINE	-11.9417	7.11636e-28	4.3085e-21	-0.793819
rs10838181	5597338_11_43822950	intronic:L1MEg2:L1:LINE	-11.9417	7.11636e-28	4.3085e-21	-0.793819
rs6485468	5597346_11_43826361	intronic:L1MEg2:L1:LINE	-11.9417	7.11636e-28	4.3085e-21	-0.793819
rs1464229	5597347_11_43826788	intronic:L1MEg2:L1:LINE	-11.9417	7.11636e-28	4.3085e-21	-0.793819
rs7935296	5597356_11_43829924	intronic:L1MEg2:L1:LINE	-11.9417	7.11636e-28	4.3085e-21	-0.793819
rs6485470	5597357_11_43830253	intronic:L1MEg2:L1:LINE	-11.9417	7.11636e-28	4.3085e-21	-0.793819
rs11037663	5597363_11_43832359	intronic:L1MEg2:L1:LINE	-11.9417	7.11636e-28	4.3085e-21	-0.793819
rs7947967	5597366_11_43833060	intronic:L1MEg2:L1:LINE	-11.9417	7.11636e-28	4.3085e-21	-0.793819
rs6485473	5597370_11_43834805	intronic:L1MEg2:L1:LINE	-11.9417	7.11636e-28	4.3085e-21	-0.793819
rs7931097	5597373_11_43835868	intronic:L1MEg2:L1:LINE	-11.9417	7.11636e-28	4.3085e-21	-0.793819
rs7934707	5597374_11_43836378	intronic:L1MEg2:L1:LINE	-11.9417	7.11636e-28	4.3085e-21	-0.793819
rs10734518	5597382_11_43840198	intronic:L1MEg2:L1:LINE	-11.9417	7.11636e-28	4.3085e-21	-0.793819
rs7111450	5597388_11_43841480	intronic:L1MEg2:L1:LINE	-11.9417	7.11636e-28	4.3085e-21	-0.793819
rs1914773	5597398_11_43844744	intronic:L1MEg2:L1:LINE	-11.9417	7.11636e-28	4.3085e-21	-0.793819
rs10742690	5597399_11_43846102	intronic:L1MEg2:L1:LINE	-11.9417	7.11636e-28	4.3085e-21	-0.793819
rs10838185	5597410_11_43848389	intronic:L1MEg2:L1:LINE	-11.9417	7.11636e-28	4.3085e-21	-0.793819
rs10838186	5597411_11_43848430	intronic:L1MEg2:L1:LINE	-11.9417	7.11636e-28	4.3085e-21	-0.793819
rs11037676	5597412_11_43849662	intronic:L1MEg2:L1:LINE	-11.9417	7.11636e-28	4.3085e-21	-0.793819
rs3781805	5597415_11_43850905	intronic:L1MEg2:L1:LINE	-11.9417	7.11636e-28	4.3085e-21	-0.793819
rs10768982	5597298_11_43810369	intronic:L1MEg2:L1:LINE	-11.0368	1.47798e-24	8.89525e-18	-0.773303
rs6819237	1957300_4_357952	intronic:L1M3a:L1:LINE	-10.4761	1.45538e-22	8.70774e-16	-0.702066
rs17329078	1957288_4_353405	intronic:L1M3a:L1:LINE	-10.4482	1.82303e-22	1.07183e-15	-0.699765
rs7439657	1957291_4_353681	intronic:L1M3a:L1:LINE	-10.4482	1.82303e-22	1.07183e-15	-0.699765
rs10212688	1957298_4_357255	intronic:L1M3a:L1:LINE	-10.4482	1.82303e-22	1.07183e-15	-0.699765
rs61793698	1957555_4_432695	intronic:L1M3a:L1:LINE	-10.3267	4.84518e-22	2.83229e-15	-0.710745
rs17875577	7040359_15_81293903	intronic:L1P4a:L1:LINE	10.2694	7.66825e-22	4.45693e-15	1.10654
rs6599338	1957553_4_432092	intronic:L1M3a:L1:LINE	-10.2556	8.56076e-22	4.9474e-15	-0.703279
rs6853198	1957216_4_332686	intronic:L1M3a:L1:LINE	-10.2395	9.73365e-22	5.59345e-15	-0.690556
rs7655981	1957212_4_332191	intronic:L1M3a:L1:LINE	-10.2321	1.03236e-21	5.76951e-15	-0.691843
rs73217589	1957219_4_333014	intronic:L1M3a:L1:LINE	-10.2321	1.03236e-21	5.76951e-15	-0.691843
rs112300904	1957220_4_333115	intronic:L1M3a:L1:LINE	-10.2321	1.03236e-21	5.76951e-15	-0.691843
rs111641016	1957222_4_333155	intronic:L1M3a:L1:LINE	-10.2321	1.03236e-21	5.76951e-15	-0.691843
rs61792124	1957223_4_333409	intronic:L1M3a:L1:LINE	-10.2321	1.03236e-21	5.76951e-15	-0.691843
rs6837456	1957217_4_332704	intronic:L1M3a:L1:LINE	-10.229	1.05821e-21	5.88162e-15	-0.689196
rs66500340	7040317_15_81275541	intronic:L1P4a:L1:LINE	10.1171	2.5776e-21	1.42487e-14	1.0893
rs61792123	1957211_4_332094	intronic:L1M3a:L1:LINE	-10.0667	3.84335e-21	2.11308e-14	-0.68486
rs6847222	1957218_4_332719	intronic:L1M3a:L1:LINE	-10.064	3.92743e-21	2.1477e-14	-0.681358
rs6839107	1957208_4_330548	intronic:L1M3a:L1:LINE	-10.046	4.52625e-21	2.46192e-14	-0.688288
rs35243581	5597023_11_43685814	intronic:L1MEg2:L1:LINE	10.0114	5.94885e-21	3.13511e-14	0.707797
rs34390003	5597043_11_43696893	intronic:L1MEg2:L1:LINE	10.0114	5.94885e-21	3.13511e-14	0.707797
rs7928523	5597044_11_43697551	intronic:L1MEg2:L1:LINE	10.0114	5.94885e-21	3.13511e-14	0.707797
rs12577642	5597067_11_43706984	intronic:L1MEg2:L1:LINE	10.0114	5.94885e-21	3.13511e-14	0.707797
rs56130800	5597070_11_43708303	intronic:L1MEg2:L1:LINE	10.0114	5.94885e-21	3.13511e-14	0.707797
rs1878767	5597071_11_43708437	intronic:L1MEg2:L1:LINE	10.0114	5.94885e-21	3.13511e-14	0.707797
rs61793706	1957605_4_449794	intronic:L1M3a:L1:LINE	-9.97288	8.05972e-21	4.2013e-14	-0.706329
rs2011095	1957620_4_454645	intronic:L1M3a:L1:LINE	-9.97288	8.05972e-21	4.2013e-14	-0.706329
rs7698112	1957667_4_469715	intronic:L1M3a:L1:LINE	-9.97231	8.09585e-21	4.2013e-14	-0.703647
rs28813691	1957650_4_463823	intronic:L1M3a:L1:LINE	-9.90253	1.40076e-20	7.23228e-14	-0.70304
rs61481977	1957279_4_350616	intronic:L1M3a:L1:LINE	-9.85761	1.99131e-20	1.0178e-13	-0.684352
rs56905415	1957282_4_351463	intronic:L1M3a:L1:LINE	-9.85761	1.99131e-20	1.0178e-13	-0.684352
rs6818905	1957608_4_450886	intronic:L1M3a:L1:LINE	-9.82959	2.47874e-20	1.2606e-13	-0.69718
rs1961498	1957397_4_392126	intronic:L1M3a:L1:LINE	-9.82219	2.62617e-20	1.32894e-13	-0.672621
rs35186585	5597433_11_43856984	intronic:L1MEg2:L1:LINE	9.58764	1.61866e-19	8.15048e-13	0.744696
rs6825544	1957297_4_356790	intronic:L1M3a:L1:LINE	-9.57128	1.83585e-19	9.19851e-13	-0.651466
rs7116641	5596995_11_43675367	intronic:L1MEg2:L1:LINE	9.52563	2.60709e-19	1.29988e-12	0.685673
rs73072108	1957670_4_470639	intronic:L1M3a:L1:LINE	-9.48963	3.43537e-19	1.7045e-12	-0.643098
rs7666919	1957530_4_425776	intronic:L1M3a:L1:LINE	-9.4713	3.95263e-19	1.83578e-12	-0.643474
rs2280250	1957535_4_426899	intronic:L1M3a:L1:LINE	-9.4713	3.95263e-19	1.83578e-12	-0.643474
rs2280249	1957536_4_427297	intronic:L1M3a:L1:LINE	-9.4713	3.95263e-19	1.83578e-12	-0.643474
rs957625	1957559_4_434423	intronic:L1M3a:L1:LINE	-9.4713	3.95263e-19	1.83578e-12	-0.643474
rs894534	1957565_4_435931	intronic:L1M3a:L1:LINE	-9.4713	3.95263e-19	1.83578e-12	-0.643474
rs60771748	1957568_4_436811	intronic:L1M3a:L1:LINE	-9.4713	3.95263e-19	1.83578e-12	-0.643474
rs61793701	1957570_4_437056	intronic:L1M3a:L1:LINE	-9.4713	3.95263e-19	1.83578e-12	-0.643474
rs1045887	1957576_4_440290	intronic:L1M3a:L1:LINE	-9.4713	3.95263e-19	1.83578e-12	-0.643474
rs9328746	1957577_4_440673	intronic:L1M3a:L1:LINE	-9.4713	3.95263e-19	1.83578e-12	-0.643474
rs11248019	1957594_4_447675	intronic:L1M3a:L1:LINE	-9.4713	3.95263e-19	1.83578e-12	-0.643474
rs7662652	1957616_4_453806	intronic:L1M3a:L1:LINE	-9.4713	3.95263e-19	1.83578e-12	-0.643474
rs7674320	1957619_4_454353	intronic:L1M3a:L1:LINE	-9.4713	3.95263e-19	1.83578e-12	-0.643474
rs11248021	1957625_4_456517	intronic:L1M3a:L1:LINE	-9.4713	3.95263e-19	1.83578e-12	-0.643474
rs61793722	1957636_4_459843	intronic:L1M3a:L1:LINE	-9.4713	3.95263e-19	1.83578e-12	-0.643474
rs7655080	1957225_4_333715	intronic:L1M3a:L1:LINE	-9.44997	4.65228e-19	2.1509e-12	-0.66407
rs7679649	1957550_4_430627	intronic:L1M3a:L1:LINE	-9.41612	6.02323e-19	2.77213e-12	-0.637549
rs982599	1957626_4_457693	intronic:L1M3a:L1:LINE	-9.41072	6.27648e-19	2.80001e-12	-0.640955
rs6824170	1957635_4_459763	intronic:L1M3a:L1:LINE	-9.41072	6.27648e-19	2.80001e-12	-0.640955
rs6829388	1957653_4_464580	intronic:L1M3a:L1:LINE	-9.41072	6.27648e-19	2.80001e-12	-0.640955
rs7700229	1957655_4_464878	intronic:L1M3a:L1:LINE	-9.41072	6.27648e-19	2.80001e-12	-0.640955
rs6825856	1957658_4_466603	intronic:L1M3a:L1:LINE	-9.41072	6.27648e-19	2.80001e-12	-0.640955
rs6599345	1957659_4_467139	intronic:L1M3a:L1:LINE	-9.41072	6.27648e-19	2.80001e-12	-0.640955
rs202019838	1957660_4_467223	intronic:L1M3a:L1:LINE	-9.41072	6.27648e-19	2.80001e-12	-0.640955
rs5006180	7040277_15_81263355	intronic:L1P4a:L1:LINE	9.38062	7.89255e-19	3.50558e-12	0.967434
rs7692463	1957548_4_430505	intronic:L1M3a:L1:LINE	-9.37551	8.20543e-19	3.6287e-12	-0.634585
rs61793688	1957445_4_403258	intronic:L1M3a:L1:LINE	-9.35641	9.48687e-19	3.9897e-12	-0.667221
rs6831791	1957320_4_364666	intronic:L1M3a:L1:LINE	-9.35462	9.6166e-19	3.9897e-12	-0.623415
rs3749520	1957243_4_337869	intronic:L1M3a:L1:LINE	-9.35047	9.92391e-19	3.9897e-12	-0.625001
rs3749521	1957244_4_337877	intronic:L1M3a:L1:LINE	-9.35047	9.92391e-19	3.9897e-12	-0.625001
rs55901060	1957257_4_342705	intronic:L1M3a:L1:LINE	-9.35047	9.92391e-19	3.9897e-12	-0.625001
rs34483255	1957262_4_345062	intronic:L1M3a:L1:LINE	-9.35047	9.92391e-19	3.9897e-12	-0.625001
rs61792145	1957263_4_345095	intronic:L1M3a:L1:LINE	-9.35047	9.92391e-19	3.9897e-12	-0.625001
rs68126535	1957264_4_347100	intronic:L1M3a:L1:LINE	-9.35047	9.92391e-19	3.9897e-12	-0.625001
rs61792147	1957266_4_347530	intronic:L1M3a:L1:LINE	-9.35047	9.92391e-19	3.9897e-12	-0.625001
rs7697421	1957280_4_350896	intronic:L1M3a:L1:LINE	-9.35047	9.92391e-19	3.9897e-12	-0.625001
rs7682616	1957303_4_359166	intronic:L1M3a:L1:LINE	-9.35047	9.92391e-19	3.9897e-12	-0.625001
rs11734441	1957361_4_380290	intronic:L1M3a:L1:LINE	-9.35047	9.92391e-19	3.9897e-12	-0.625001
rs10026282	1957363_4_380491	intronic:L1M3a:L1:LINE	-9.35047	9.92391e-19	3.9897e-12	-0.625001
rs11737579	1957368_4_382161	intronic:L1M3a:L1:LINE	-9.35047	9.92391e-19	3.9897e-12	-0.625001
rs11737581	1957369_4_382198	intronic:L1M3a:L1:LINE	-9.35047	9.92391e-19	3.9897e-12	-0.625001
rs57193931	1957370_4_382590	intronic:L1M3a:L1:LINE	-9.35047	9.92391e-19	3.9897e-12	-0.625001
rs6854214	1957371_4_383099	intronic:L1M3a:L1:LINE	-9.35047	9.92391e-19	3.9897e-12	-0.625001
rs1052217	1957373_4_383638	intronic:L1M3a:L1:LINE	-9.35047	9.92391e-19	3.9897e-12	-0.625001
rs57793956	1957375_4_384044	intronic:L1M3a:L1:LINE	-9.35047	9.92391e-19	3.9897e-12	-0.625001
rs11723804	1957376_4_385363	intronic:L1M3a:L1:LINE	-9.35047	9.92391e-19	3.9897e-12	-0.625001
rs77547848	1957422_4_396164	intronic:L1M3a:L1:LINE	-9.35047	9.92391e-19	3.9897e-12	-0.625001
rs6850477	1957428_4_397564	intronic:L1M3a:L1:LINE	-9.35047	9.92391e-19	3.9897e-12	-0.625001
rs10012198	1957431_4_398500	intronic:L1M3a:L1:LINE	-9.35047	9.92391e-19	3.9897e-12	-0.625001
rs17596617	5596969_11_43669167	intronic:L1MEg2:L1:LINE	9.34693	1.01943e-18	4.0479e-12	0.679137
rs35060985	5596981_11_43671560	intronic:L1MEg2:L1:LINE	9.34693	1.01943e-18	4.0479e-12	0.679137
rs6485443	5596993_11_43674766	intronic:L1MEg2:L1:LINE	9.34693	1.01943e-18	4.0479e-12	0.679137
rs7689019	1957527_4_425045	intronic:L1M3a:L1:LINE	-9.3465	1.02279e-18	4.0479e-12	-0.632077
rs13128470	1957456_4_405203	intronic:L1M3a:L1:LINE	9.32486	1.20521e-18	4.7514e-12	0.634544
rs11729532	1957253_4_339595	intronic:L1M3a:L1:LINE	-9.30977	1.35106e-18	5.23594e-12	-0.623736
rs11727981	1957254_4_339807	intronic:L1M3a:L1:LINE	-9.30977	1.35106e-18	5.23594e-12	-0.623736
rs28610334	1957434_4_400308	intronic:L1M3a:L1:LINE	-9.30701	1.3796e-18	5.23594e-12	-0.632734
rs11725724	1957435_4_400383	intronic:L1M3a:L1:LINE	-9.30701	1.3796e-18	5.23594e-12	-0.632734
rs60213605	1957441_4_401417	intronic:L1M3a:L1:LINE	-9.30701	1.3796e-18	5.23594e-12	-0.632734
rs10025415	1957447_4_403681	intronic:L1M3a:L1:LINE	-9.30701	1.3796e-18	5.23594e-12	-0.632734
rs10030824	1957451_4_404250	intronic:L1M3a:L1:LINE	-9.30701	1.3796e-18	5.23594e-12	-0.632734
rs73070311	1957452_4_404409	intronic:L1M3a:L1:LINE	-9.30701	1.3796e-18	5.23594e-12	-0.632734
rs67394758	1957453_4_404466	intronic:L1M3a:L1:LINE	-9.30701	1.3796e-18	5.23594e-12	-0.632734
rs1961430	1957461_4_406942	intronic:L1M3a:L1:LINE	-9.30701	1.3796e-18	5.23594e-12	-0.632734
rs11729407	1957591_4_446220	intronic:L1M3a:L1:LINE	-9.29477	1.51348e-18	5.72269e-12	-0.633086
rs55759971	1957326_4_366237	intronic:L1M3a:L1:LINE	-9.28495	1.63012e-18	6.00742e-12	-0.620573
rs9999356	1957328_4_367130	intronic:L1M3a:L1:LINE	-9.28495	1.63012e-18	6.00742e-12	-0.620573
rs6844695	1957330_4_367583	intronic:L1M3a:L1:LINE	-9.28495	1.63012e-18	6.00742e-12	-0.620573
rs59124493	1957333_4_367847	intronic:L1M3a:L1:LINE	-9.28495	1.63012e-18	6.00742e-12	-0.620573
rs2883054	1957334_4_368330	intronic:L1M3a:L1:LINE	-9.28495	1.63012e-18	6.00742e-12	-0.620573
rs7673688	1957341_4_370140	intronic:L1M3a:L1:LINE	-9.28495	1.63012e-18	6.00742e-12	-0.620573
rs10010884	1957358_4_378213	intronic:L1M3a:L1:LINE	-9.28495	1.63012e-18	6.00742e-12	-0.620573
rs3946	1957348_4_374138	intronic:L1M3a:L1:LINE	-9.27198	1.79805e-18	6.60235e-12	-0.620779
rs2352939	1957481_4_412782	intronic:L1M3a:L1:LINE	-9.24309	2.23604e-18	8.18112e-12	-0.629877
rs60572790	5596975_11_43670833	intronic:L1MEg2:L1:LINE	9.23298	2.41302e-18	8.70339e-12	0.668065
rs59149077	5596976_11_43670834	intronic:L1MEg2:L1:LINE	9.23298	2.41302e-18	8.70339e-12	0.668065
rs59298872	5596977_11_43670872	intronic:L1MEg2:L1:LINE	9.23298	2.41302e-18	8.70339e-12	0.668065
rs59227842	5596978_11_43670873	intronic:L1MEg2:L1:LINE	9.23298	2.41302e-18	8.70339e-12	0.668065
rs200795414	1957401_4_394226	intronic:L1M3a:L1:LINE	-9.16424	4.04562e-18	1.44384e-11	-0.605049
rs75346808	1957402_4_394227	intronic:L1M3a:L1:LINE	-9.16424	4.04562e-18	1.44384e-11	-0.605049
rs80056066	1957403_4_394228	intronic:L1M3a:L1:LINE	-9.16424	4.04562e-18	1.44384e-11	-0.605049
rs56366957	1957483_4_413162	intronic:L1M3a:L1:LINE	-9.16294	4.08522e-18	1.45287e-11	-0.62733
rs6846653	1957215_4_332467	intronic:L1M3a:L1:LINE	-9.14482	4.67982e-18	1.63574e-11	-0.616446
rs58361877	1957228_4_334703	intronic:L1M3a:L1:LINE	-9.14482	4.67982e-18	1.63574e-11	-0.616446
rs58145935	1957229_4_334722	intronic:L1M3a:L1:LINE	-9.14482	4.67982e-18	1.63574e-11	-0.616446
rs3762867	1957235_4_335897	intronic:L1M3a:L1:LINE	-9.14482	4.67982e-18	1.63574e-11	-0.616446
rs6599327	1957240_4_337060	intronic:L1M3a:L1:LINE	-9.14482	4.67982e-18	1.63574e-11	-0.616446
rs12800235	5597110_11_43726362	intronic:L1MEg2:L1:LINE	9.14052	4.83294e-18	1.68347e-11	0.640386
rs4320940	5596954_11_43666290	intronic:L1MEg2:L1:LINE	9.12126	5.58216e-18	1.93781e-11	0.663949
rs4755743	5597248_11_43792226	intronic:L1MEg2:L1:LINE	-9.09696	6.69381e-18	2.29242e-11	-0.707505
rs2176598	5597393_11_43842728	intronic:L1MEg2:L1:LINE	-9.09696	6.69381e-18	2.29242e-11	-0.707505
rs939016	5597402_11_43846818	intronic:L1MEg2:L1:LINE	-9.09696	6.69381e-18	2.29242e-11	-0.707505
rs10838184	5597408_11_43848310	intronic:L1MEg2:L1:LINE	-9.09696	6.69381e-18	2.29242e-11	-0.707505
rs11728995	1957437_4_400603	intronic:L1M3a:L1:LINE	-9.08065	7.56033e-18	2.58049e-11	-0.61752
rs58874968	1957542_4_429544	intronic:L1M3a:L1:LINE	-9.05114	9.42002e-18	3.20448e-11	-0.630746
rs6599348	1957684_4_476314	intronic:L1M3a:L1:LINE	-9.04222	1.00666e-17	3.41302e-11	-0.622014
rs6485438	5596947_11_43665068	intronic:L1MEg2:L1:LINE	8.94532	2.06544e-17	6.97949e-11	0.65723
rs7695712	1957515_4_421522	intronic:L1M3a:L1:LINE	-8.92388	2.41978e-17	8.14979e-11	-0.59509
rs11723950	1957495_4_415907	intronic:L1M3a:L1:LINE	-8.87656	3.42954e-17	1.15125e-10	-0.605391
rs7670436	1957488_4_413863	intronic:L1M3a:L1:LINE	-8.78715	6.6078e-17	2.21086e-10	-0.616626
rs3762866	1957234_4_335712	intronic:L1M3a:L1:LINE	-8.76441	7.80192e-17	2.60183e-10	-0.604839
rs3762868	1957260_4_343482	intronic:L1M3a:L1:LINE	-8.76348	7.85499e-17	2.61097e-10	-0.601723
rs6599350	1957693_4_480109	intronic:L1M3a:L1:LINE	-8.73368	9.76158e-17	3.23414e-10	-0.609633
rs4237643	5596853_11_43626818	intronic:L1MEg2:L1:LINE	-8.69986	1.24842e-16	4.01839e-10	-0.64123
rs2862995	5596854_11_43627486	intronic:L1MEg2:L1:LINE	-8.69986	1.24842e-16	4.01839e-10	-0.64123
rs2862996	5596862_11_43632283	intronic:L1MEg2:L1:LINE	-8.69986	1.24842e-16	4.01839e-10	-0.64123
rs2862961	5596873_11_43634985	intronic:L1MEg2:L1:LINE	-8.69986	1.24842e-16	4.01839e-10	-0.64123
rs9783304	5596880_11_43638705	intronic:L1MEg2:L1:LINE	-8.69986	1.24842e-16	4.01839e-10	-0.64123
rs12577464	5596887_11_43640890	intronic:L1MEg2:L1:LINE	8.69986	1.24842e-16	4.01839e-10	0.64123
rs2006751	5596908_11_43648951	intronic:L1MEg2:L1:LINE	8.69986	1.24842e-16	4.01839e-10	0.64123
rs7115737	5596933_11_43659699	intronic:L1MEg2:L1:LINE	8.69986	1.24842e-16	4.01839e-10	0.64123
rs61037750	5596934_11_43659822	intronic:L1MEg2:L1:LINE	8.69986	1.24842e-16	4.01839e-10	0.64123
rs2862965	5596817_11_43613949	intronic:L1MEg2:L1:LINE	-8.58292	2.90965e-16	9.27744e-10	-0.622954
rs10768966	5596819_11_43614184	intronic:L1MEg2:L1:LINE	-8.58292	2.90965e-16	9.27744e-10	-0.622954
rs4755721	5596821_11_43614828	intronic:L1MEg2:L1:LINE	-8.58292	2.90965e-16	9.27744e-10	-0.622954
rs10742680	5596833_11_43617475	intronic:L1MEg2:L1:LINE	-8.57411	3.10046e-16	9.79371e-10	-0.637226
rs2862963	5596836_11_43618565	intronic:L1MEg2:L1:LINE	-8.57411	3.10046e-16	9.79371e-10	-0.637226
rs4755726	5596848_11_43620580	intronic:L1MEg2:L1:LINE	-8.57411	3.10046e-16	9.79371e-10	-0.637226
rs4755722	5596822_11_43615028	intronic:L1MEg2:L1:LINE	-8.45819	7.11755e-16	2.24133e-09	-0.618841
rs7692639	1957701_4_482498	intronic:L1M3a:L1:LINE	-8.28492	2.43196e-15	7.63463e-09	-0.626112
rs35521277	5597231_11_43786724	intronic:L1MEg2:L1:LINE	8.26885	2.7231e-15	8.52231e-09	0.662245
rs4531696	7040286_15_81267275	intronic:L1P4a:L1:LINE	8.01994	1.54176e-14	4.81036e-08	0.579478
rs4344696	7040239_15_81251154	intronic:L1P4a:L1:LINE	7.86832	4.35648e-14	1.35508e-07	0.56481
rs28558479	1957753_4_495724	intronic:L1M3a:L1:LINE	-7.78052	7.90195e-14	2.42088e-07	-0.563038
rs9994908	1957760_4_498340	intronic:L1M3a:L1:LINE	-7.78052	7.90195e-14	2.42088e-07	-0.563038
rs28697064	1957761_4_498772	intronic:L1M3a:L1:LINE	-7.78052	7.90195e-14	2.42088e-07	-0.563038
rs4690270	1957740_4_491929	intronic:L1M3a:L1:LINE	7.78052	7.90195e-14	2.42088e-07	0.563038
rs4690271	1957742_4_492006	intronic:L1M3a:L1:LINE	7.78052	7.90195e-14	2.42088e-07	0.563038
rs10838137	5596815_11_43613423	intronic:L1MEg2:L1:LINE	-7.73745	1.05644e-13	3.22684e-07	-0.552073
rs4690272	1957743_4_492011	intronic:L1M3a:L1:LINE	7.73307	1.08801e-13	3.31333e-07	0.561973
rs12640520	1957205_4_330097	intronic:L1M3a:L1:LINE	-7.71765	1.20691e-13	3.66445e-07	-0.594042
rs6853199	1957209_4_330646	intronic:L1M3a:L1:LINE	-7.7164	1.21708e-13	3.68431e-07	-0.594242
rs4128767	7040236_15_81251066	intronic:L1P4a:L1:LINE	7.67385	1.61896e-13	4.88634e-07	0.552478
rs4131083	7040215_15_81243305	intronic:L1P4a:L1:LINE	7.66304	1.74027e-13	5.23693e-07	0.549011
rs4755725	5596829_11_43616425	intronic:L1MEg2:L1:LINE	-7.57693	3.0881e-13	9.2655e-07	-0.548825
rs28729407	1957706_4_483420	intronic:L1M3a:L1:LINE	-7.4241	8.45174e-13	2.49175e-06	-0.543582
rs6599352	1957708_4_484642	intronic:L1M3a:L1:LINE	-7.4241	8.45174e-13	2.49175e-06	-0.543582
rs6826380	1957710_4_484977	intronic:L1M3a:L1:LINE	-7.4241	8.45174e-13	2.49175e-06	-0.543582
rs80256007	1957732_4_490264	intronic:L1M3a:L1:LINE	-7.4241	8.45174e-13	2.49175e-06	-0.543582
rs6831335	1957734_4_490932	intronic:L1M3a:L1:LINE	-7.4241	8.45174e-13	2.49175e-06	-0.543582
rs28522314	1957757_4_497654	intronic:L1M3a:L1:LINE	-7.4241	8.45174e-13	2.49175e-06	-0.543582
rs68069968	7040575_15_81363266	intronic:L1P4a:L1:LINE	7.38507	1.09049e-12	3.2057e-06	0.747614
rs76744036	7040607_15_81371495	intronic:L1P4a:L1:LINE	7.37714	1.14826e-12	3.36581e-06	0.89641
rs2625390	5596773_11_43589182	intronic:L1MEg2:L1:LINE	-7.37554	1.16033e-12	3.37202e-06	-0.532078
rs2625389	5596775_11_43589646	intronic:L1MEg2:L1:LINE	-7.37554	1.16033e-12	3.37202e-06	-0.532078
rs2625387	5596778_11_43591876	intronic:L1MEg2:L1:LINE	-7.37554	1.16033e-12	3.37202e-06	-0.532078
rs61112061	7040481_15_81335387	intronic:L1P4a:L1:LINE	7.2543	2.54343e-12	7.37039e-06	0.725908
rs11725643	1957497_4_415918	intronic:L1M3a:L1:LINE	-7.22528	3.06488e-12	8.85622e-06	-0.577437
rs11631809	7040485_15_81336426	intronic:L1P4a:L1:LINE	7.20406	3.51131e-12	1.01175e-05	0.719956
rs182836940	7040265_15_81258771	intronic:L1P4a:L1:LINE	7.1633	4.55632e-12	1.30915e-05	0.733563
rs1023955	5596769_11_43587285	intronic:L1MEg2:L1:LINE	-7.15322	4.8587e-12	1.38819e-05	-0.51545
rs1023956	5596771_11_43587974	intronic:L1MEg2:L1:LINE	-7.15322	4.8587e-12	1.38819e-05	-0.51545
rs9804429	5597114_11_43728038	intronic:L1MEg2:L1:LINE	-7.15128	4.9191e-12	1.39898e-05	-0.586355
rs71614936	1957716_4_486160	intronic:L1M3a:L1:LINE	7.15112	4.92398e-12	1.39898e-05	0.503729
rs4755720	5596799_11_43607199	intronic:L1MEg2:L1:LINE	-7.10933	6.42225e-12	1.81958e-05	-0.512239
rs10400325	5597225_11_43785452	intronic:L1MEg2:L1:LINE	-7.09091	7.21787e-12	1.96298e-05	-0.582019
rs10400390	5597228_11_43785842	intronic:L1MEg2:L1:LINE	-7.09091	7.21787e-12	1.96298e-05	-0.582019
rs11037638	5597235_11_43788283	intronic:L1MEg2:L1:LINE	-7.09091	7.21787e-12	1.96298e-05	-0.582019
rs10838170	5597250_11_43794050	intronic:L1MEg2:L1:LINE	-7.09091	7.21787e-12	1.96298e-05	-0.582019
rs16937633	5597252_11_43794256	intronic:L1MEg2:L1:LINE	-7.09091	7.21787e-12	1.96298e-05	-0.582019
rs6485463	5597261_11_43796505	intronic:L1MEg2:L1:LINE	-7.09091	7.21787e-12	1.96298e-05	-0.582019
rs10838172	5597262_11_43798658	intronic:L1MEg2:L1:LINE	-7.09091	7.21787e-12	1.96298e-05	-0.582019
rs7126905	5597276_11_43803228	intronic:L1MEg2:L1:LINE	-7.09091	7.21787e-12	1.96298e-05	-0.582019
rs7112511	5597289_11_43806544	intronic:L1MEg2:L1:LINE	-7.09091	7.21787e-12	1.96298e-05	-0.582019
rs11037654	5597291_11_43807209	intronic:L1MEg2:L1:LINE	-7.09091	7.21787e-12	1.96298e-05	-0.582019
rs10400368	5597307_11_43812901	intronic:L1MEg2:L1:LINE	-7.09091	7.21787e-12	1.96298e-05	-0.582019
rs2037296	5597309_11_43814521	intronic:L1MEg2:L1:LINE	-7.09091	7.21787e-12	1.96298e-05	-0.582019
rs7105125	5597329_11_43819052	intronic:L1MEg2:L1:LINE	-7.09091	7.21787e-12	1.96298e-05	-0.582019
rs7942607	5597352_11_43828045	intronic:L1MEg2:L1:LINE	-7.09091	7.21787e-12	1.96298e-05	-0.582019
rs10838183	5597368_11_43833522	intronic:L1MEg2:L1:LINE	-7.09091	7.21787e-12	1.96298e-05	-0.582019
rs56678228	1957202_4_329685	intronic:L1M3a:L1:LINE	-7.05377	9.12704e-12	2.47557e-05	-0.571308
rs2679053	5596762_11_43583754	intronic:L1MEg2:L1:LINE	-7.02727	1.07853e-11	2.91758e-05	-0.511929
rs11037563	5597012_11_43681685	intronic:L1MEg2:L1:LINE	6.98778	1.382e-11	3.72858e-05	0.50902
rs9971430	5597126_11_43734230	intronic:L1MEg2:L1:LINE	-6.96549	1.58888e-11	4.18678e-05	-0.573038
rs10838159	5597132_11_43740660	intronic:L1MEg2:L1:LINE	-6.96549	1.58888e-11	4.18678e-05	-0.573038
rs7110115	5597159_11_43758643	intronic:L1MEg2:L1:LINE	-6.96549	1.58888e-11	4.18678e-05	-0.573038
rs12273608	5597163_11_43763086	intronic:L1MEg2:L1:LINE	-6.96549	1.58888e-11	4.18678e-05	-0.573038
rs11037609	5597170_11_43764929	intronic:L1MEg2:L1:LINE	-6.96549	1.58888e-11	4.18678e-05	-0.573038
rs11037610	5597171_11_43765971	intronic:L1MEg2:L1:LINE	-6.96549	1.58888e-11	4.18678e-05	-0.573038
rs11037614	5597184_11_43768772	intronic:L1MEg2:L1:LINE	-6.96549	1.58888e-11	4.18678e-05	-0.573038
rs12363638	5597196_11_43774282	intronic:L1MEg2:L1:LINE	-6.96549	1.58888e-11	4.18678e-05	-0.573038
rs6485460	5597207_11_43779139	intronic:L1MEg2:L1:LINE	-6.96549	1.58888e-11	4.18678e-05	-0.573038
rs2679059	5596746_11_43578241	intronic:L1MEg2:L1:LINE	-6.95733	1.67203e-11	4.39451e-05	-0.509159
rs6820996	1957290_4_353466	intronic:L1M3a:L1:LINE	-6.86371	2.99182e-11	7.84299e-05	-0.547446
rs10838164	5597201_11_43775924	intronic:L1MEg2:L1:LINE	-6.86054	3.05108e-11	7.97777e-05	-0.565694
rs75242523	1957683_4_476255	intronic:L1M3a:L1:LINE	-6.82531	3.7919e-11	9.88939e-05	-0.578763
rs1131445	7040408_15_81309441	intronic:L1P4a:L1:LINE	6.76265	5.57086e-11	0.000144918	0.514756
rs202235847	5596751_11_43580078	intronic:L1MEg2:L1:LINE	6.74544	6.18864e-11	0.000160578	0.5684
rs11947752	1957186_4_328237	intronic:L1M3a:L1:LINE	-6.71018	7.67229e-11	0.000198568	-0.501997
rs11633320	7040066_15_81198745	intronic:L1P4a:L1:LINE	6.67623	9.42912e-11	0.000243418	0.711553
rs529789042	7040306_15_81272922	intronic:L1P4a:L1:LINE	6.53708	2.17713e-10	0.000560616	0.896506
rs11721823	1957299_4_357872	intronic:L1M3a:L1:LINE	-6.5267	2.31609e-10	0.000594892	-0.571245
rs10033213	1957178_4_325419	intronic:L1M3a:L1:LINE	6.48405	2.98449e-10	0.000764639	0.506467
rs61431967	1957227_4_334691	intronic:L1M3a:L1:LINE	-6.44475	3.76588e-10	0.000962412	-0.545275
rs17721028	1957694_4_480146	intronic:L1M3a:L1:LINE	-6.44396	3.78352e-10	0.000964496	-0.564458
rs78949552	1957680_4_474803	intronic:L1M3a:L1:LINE	-6.43912	3.89311e-10	0.000989952	-0.57034
rs11722124	1957663_4_468051	intronic:L1M3a:L1:LINE	-6.43318	4.03199e-10	0.00102271	-0.569169
rs7182512	7040288_15_81267634	intronic:L1P4a:L1:LINE	6.39992	4.90367e-10	0.00124072	0.44805
rs200765569	7040305_15_81272919	intronic:L1P4a:L1:LINE	6.38858	5.24107e-10	0.00132279	0.884742
rs72744142	7040165_15_81226606	intronic:L1P4a:L1:LINE	6.38	5.51145e-10	0.00138709	0.904343
rs11946825	1957184_4_328113	intronic:L1M3a:L1:LINE	-6.37932	5.5333e-10	0.00138709	-0.483497
rs57805280	1957510_4_420358	intronic:L1M3a:L1:LINE	-6.37922	5.53674e-10	0.00138709	-0.493708
rs7684348	1957719_4_486564	intronic:L1M3a:L1:LINE	-6.35838	6.25474e-10	0.00156312	-0.5623
rs73219222	1957400_4_393831	intronic:L1M3a:L1:LINE	-6.34758	6.66182e-10	0.00166077	-0.557827
rs72746133	7040227_15_81247670	intronic:L1P4a:L1:LINE	6.34246	6.86378e-10	0.00170694	0.700881
rs10838171	5597258_11_43795812	intronic:L1MEg2:L1:LINE	-6.32625	7.54397e-10	0.00186696	-0.509306
rs7114842	5597326_11_43817881	intronic:L1MEg2:L1:LINE	-6.32625	7.54397e-10	0.00186696	-0.509306
rs7674542	1957702_4_482553	intronic:L1M3a:L1:LINE	-6.30972	8.30536e-10	0.00201134	-0.558725
rs7684175	1957717_4_486509	intronic:L1M3a:L1:LINE	-6.30972	8.30536e-10	0.00201134	-0.558725
rs78182978	1957726_4_488873	intronic:L1M3a:L1:LINE	-6.30972	8.30536e-10	0.00201134	-0.558725
rs12649752	1957729_4_489413	intronic:L1M3a:L1:LINE	-6.30972	8.30536e-10	0.00201134	-0.558725
rs12642065	1957730_4_489538	intronic:L1M3a:L1:LINE	-6.30972	8.30536e-10	0.00201134	-0.558725
rs61793734	1957738_4_491355	intronic:L1M3a:L1:LINE	-6.30972	8.30536e-10	0.00201134	-0.558725
rs17777599	1957756_4_496285	intronic:L1M3a:L1:LINE	-6.30972	8.30536e-10	0.00201134	-0.558725
rs12644335	1957767_4_502805	intronic:L1M3a:L1:LINE	-6.30972	8.30536e-10	0.00201134	-0.558725
rs57099085	1957773_4_505650	intronic:L1M3a:L1:LINE	-6.30972	8.30536e-10	0.00201134	-0.558725
rs111247031	1957668_4_470046	intronic:L1M3a:L1:LINE	-6.30084	8.7447e-10	0.00211271	-0.553192
rs61793728	1957697_4_481533	intronic:L1M3a:L1:LINE	-6.28982	9.32194e-10	0.00224684	-0.552621
rs140939907	5597060_11_43703484	intronic:L1MEg2:L1:LINE	6.27972	9.8837e-10	0.0023766	0.577161
rs6810900	1957688_4_477077	intronic:L1M3a:L1:LINE	-6.27726	1.00253e-09	0.00240498	-0.491929
rs113050058	5597272_11_43801633	intronic:L1MEg2:L1:LINE	-6.27424	1.02024e-09	0.00244169	-0.447599
rs1072705	1957460_4_406688	intronic:L1M3a:L1:LINE	-6.23979	1.24477e-09	0.00297205	-0.54897
rs61792146	1957265_4_347481	intronic:L1M3a:L1:LINE	-6.23128	1.30724e-09	0.00300824	-0.54862
rs73217601	1957277_4_350349	intronic:L1M3a:L1:LINE	-6.23128	1.30724e-09	0.00300824	-0.54862
rs7690318	1957292_4_354735	intronic:L1M3a:L1:LINE	-6.23128	1.30724e-09	0.00300824	-0.54862
rs56171831	1957302_4_359101	intronic:L1M3a:L1:LINE	-6.23128	1.30724e-09	0.00300824	-0.54862
rs11736054	1957359_4_379542	intronic:L1M3a:L1:LINE	-6.23128	1.30724e-09	0.00300824	-0.54862
rs11723837	1957377_4_385450	intronic:L1M3a:L1:LINE	-6.23128	1.30724e-09	0.00300824	-0.54862
rs61793665	1957391_4_389763	intronic:L1M3a:L1:LINE	-6.23128	1.30724e-09	0.00300824	-0.54862
rs1822345	1957394_4_390744	intronic:L1M3a:L1:LINE	-6.23128	1.30724e-09	0.00300824	-0.54862
rs59225793	1957406_4_394835	intronic:L1M3a:L1:LINE	-6.23128	1.30724e-09	0.00300824	-0.54862
rs368774241	1957414_4_395683	intronic:L1M3a:L1:LINE	-6.23128	1.30724e-09	0.00300824	-0.54862
rs147705501	1957423_4_396542	intronic:L1M3a:L1:LINE	-6.23128	1.30724e-09	0.00300824	-0.54862
rs11725726	1957436_4_400395	intronic:L1M3a:L1:LINE	-6.23128	1.30724e-09	0.00300824	-0.54862
rs61793684	1957440_4_401330	intronic:L1M3a:L1:LINE	-6.23128	1.30724e-09	0.00300824	-0.54862
rs61793689	1957448_4_403706	intronic:L1M3a:L1:LINE	-6.23128	1.30724e-09	0.00300824	-0.54862
rs61793690	1957449_4_403729	intronic:L1M3a:L1:LINE	-6.23128	1.30724e-09	0.00300824	-0.54862
rs56202532	1957457_4_405905	intronic:L1M3a:L1:LINE	-6.23128	1.30724e-09	0.00300824	-0.54862
rs61793727	1957671_4_470778	intronic:L1M3a:L1:LINE	-6.22933	1.32202e-09	0.00303537	-0.547831
rs61792120	1957187_4_328291	intronic:L1M3a:L1:LINE	-6.20928	1.48346e-09	0.00339837	-0.54624
rs7695915	1957768_4_503349	intronic:L1M3a:L1:LINE	6.20671	1.50558e-09	0.00344128	0.535813
rs2352940	1957473_4_410809	intronic:L1M3a:L1:LINE	-6.18798	1.67618e-09	0.00366644	-0.544857
rs6599336	1957490_4_414366	intronic:L1M3a:L1:LINE	-6.18798	1.67618e-09	0.00366644	-0.544857
rs7676782	1957493_4_415370	intronic:L1M3a:L1:LINE	-6.18798	1.67618e-09	0.00366644	-0.544857
rs11729974	1957509_4_420071	intronic:L1M3a:L1:LINE	-6.18798	1.67618e-09	0.00366644	-0.544857
rs4580609	1957522_4_422807	intronic:L1M3a:L1:LINE	-6.18798	1.67618e-09	0.00366644	-0.544857
rs960015	1957560_4_434522	intronic:L1M3a:L1:LINE	-6.18798	1.67618e-09	0.00366644	-0.544857
rs61793699	1957563_4_434944	intronic:L1M3a:L1:LINE	-6.18798	1.67618e-09	0.00366644	-0.544857
rs61793700	1957564_4_435328	intronic:L1M3a:L1:LINE	-6.18798	1.67618e-09	0.00366644	-0.544857
rs11248018	1957566_4_436432	intronic:L1M3a:L1:LINE	-6.18798	1.67618e-09	0.00366644	-0.544857
rs113839071	1957569_4_436867	intronic:L1M3a:L1:LINE	-6.18798	1.67618e-09	0.00366644	-0.544857
rs80070331	1957604_4_449563	intronic:L1M3a:L1:LINE	-6.18798	1.67618e-09	0.00366644	-0.544857
rs34767944	1957607_4_450704	intronic:L1M3a:L1:LINE	-6.18798	1.67618e-09	0.00366644	-0.544857
rs11737700	1957614_4_453446	intronic:L1M3a:L1:LINE	-6.18798	1.67618e-09	0.00366644	-0.544857
rs61793721	1957627_4_457773	intronic:L1M3a:L1:LINE	-6.18798	1.67618e-09	0.00366644	-0.544857
rs7665576	1957628_4_458250	intronic:L1M3a:L1:LINE	-6.18798	1.67618e-09	0.00366644	-0.544857
rs60285705	1957633_4_458916	intronic:L1M3a:L1:LINE	-6.18798	1.67618e-09	0.00366644	-0.544857
rs6843019	1957634_4_459226	intronic:L1M3a:L1:LINE	-6.18798	1.67618e-09	0.00366644	-0.544857
rs6857424	1957642_4_461595	intronic:L1M3a:L1:LINE	-6.18798	1.67618e-09	0.00366644	-0.544857
rs138259834	1957645_4_462535	intronic:L1M3a:L1:LINE	-6.18798	1.67618e-09	0.00366644	-0.544857
rs76645794	1957647_4_462988	intronic:L1M3a:L1:LINE	-6.18798	1.67618e-09	0.00366644	-0.544857
rs61792156	1957316_4_363868	intronic:L1M3a:L1:LINE	-6.18465	1.70843e-09	0.00371303	-0.545249
rs56733551	1957324_4_365143	intronic:L1M3a:L1:LINE	-6.18465	1.70843e-09	0.00371303	-0.545249
rs113095740	1957332_4_367706	intronic:L1M3a:L1:LINE	-6.18465	1.70843e-09	0.00371303	-0.545249
rs73219204	1957295_4_356058	intronic:L1M3a:L1:LINE	-6.18295	1.72515e-09	0.00374138	-0.545114
rs17875494	7040362_15_81295186	intronic:L1P4a:L1:LINE	6.17606	1.79443e-09	0.00388334	0.769213
rs4778641	7040415_15_81312047	intronic:L1P4a:L1:LINE	6.16738	1.88567e-09	0.00405491	0.465592
rs4778892	7040416_15_81312048	intronic:L1P4a:L1:LINE	6.16738	1.88567e-09	0.00405491	0.465592
rs3726	7040417_15_81312530	intronic:L1P4a:L1:LINE	6.16738	1.88567e-09	0.00405491	0.465592
rs60823369	1957405_4_394726	intronic:L1M3a:L1:LINE	-6.16696	1.8902e-09	0.00405609	-0.543841
rs7120753	5597437_11_43857963	intronic:L1MEg2:L1:LINE	-6.15978	1.96933e-09	0.00421698	-0.441475
rs11037564	5597027_11_43687175	intronic:L1MEg2:L1:LINE	6.13029	2.32949e-09	0.00496729	0.437167
rs7118770	5597048_11_43700631	intronic:L1MEg2:L1:LINE	6.13029	2.32949e-09	0.00496729	0.437167
rs17875492	7040361_15_81294745	intronic:L1P4a:L1:LINE	6.12296	2.42856e-09	0.00516772	0.750583
rs112465689	1957221_4_333147	intronic:L1M3a:L1:LINE	-6.11972	2.47368e-09	0.00522005	-0.539421
rs58094550	1957226_4_334632	intronic:L1M3a:L1:LINE	-6.11972	2.47368e-09	0.00522005	-0.539421
rs61792130	1957232_4_335117	intronic:L1M3a:L1:LINE	-6.11972	2.47368e-09	0.00522005	-0.539421
rs11729526	1957251_4_339521	intronic:L1M3a:L1:LINE	-6.11972	2.47368e-09	0.00522005	-0.539421
rs11637883	7040357_15_81293624	intronic:L1P4a:L1:LINE	6.11046	2.60716e-09	0.00549033	0.761949
rs714482	4429918_8_72359956	intronic:L1M6B:L1:LINE	-6.10501	2.68887e-09	0.00565069	-0.539556
rs12646712	1957609_4_450908	intronic:L1M3a:L1:LINE	-6.08213	3.06053e-09	0.00641849	-0.537069
rs4690176	1957408_4_395200	intronic:L1M3a:L1:LINE	-6.05998	3.4681e-09	0.00725827	-0.613321
rs61793733	1957735_4_490992	intronic:L1M3a:L1:LINE	-6.05914	3.4846e-09	0.00727782	-0.56341
rs3805233	1957350_4_374469	intronic:L1M3a:L1:LINE	-6.01694	4.41705e-09	0.00920639	-0.532541
rs4755724	5596827_11_43616418	intronic:L1MEg2:L1:LINE	-5.96171	6.01298e-09	0.0125072	-0.40581
rs55810401	5597118_11_43730048	intronic:L1MEg2:L1:LINE	-5.94547	6.58081e-09	0.0134951	-0.609267
rs7108550	5597120_11_43731564	intronic:L1MEg2:L1:LINE	-5.94547	6.58081e-09	0.0134951	-0.609267
rs113393955	5597121_11_43732111	intronic:L1MEg2:L1:LINE	-5.94547	6.58081e-09	0.0134951	-0.609267
rs114693078	5597172_11_43766124	intronic:L1MEg2:L1:LINE	-5.94547	6.58081e-09	0.0134951	-0.609267
rs72892474	5597218_11_43783604	intronic:L1MEg2:L1:LINE	-5.94547	6.58081e-09	0.0134951	-0.609267
rs72892485	5597229_11_43785971	intronic:L1MEg2:L1:LINE	-5.94547	6.58081e-09	0.0134951	-0.609267
rs10400340	5597302_11_43810746	intronic:L1MEg2:L1:LINE	-5.94547	6.58081e-09	0.0134951	-0.609267
rs66834552	4919079_9_107993760	intronic:L1M3e:L1:LINE	5.94005	6.78182e-09	0.0138793	1.81285
rs11634770	7040382_15_81304059	intronic:L1P4a:L1:LINE	5.93882	6.82826e-09	0.0139183	0.751099
rs11632978	7040403_15_81308169	intronic:L1P4a:L1:LINE	5.93882	6.82826e-09	0.0139183	0.751099
rs73219210	1957329_4_367185	intronic:L1M3a:L1:LINE	-5.93486	6.98018e-09	0.0140868	-0.603332
rs3805234	1957351_4_374483	intronic:L1M3a:L1:LINE	-5.93486	6.98018e-09	0.0140868	-0.603332
rs73219218	1957357_4_377157	intronic:L1M3a:L1:LINE	-5.93486	6.98018e-09	0.0140868	-0.603332
rs59557843	1957372_4_383394	intronic:L1M3a:L1:LINE	-5.93486	6.98018e-09	0.0140868	-0.603332
rs56107462	1957389_4_388702	intronic:L1M3a:L1:LINE	-5.93486	6.98018e-09	0.0140868	-0.603332
rs6495560	7040419_15_81315162	intronic:L1P4a:L1:LINE	5.92016	7.57228e-09	0.0152515	0.440593
rs371510804	1957409_4_395433	intronic:L1M3a:L1:LINE	-5.90586	8.19522e-09	0.0164736	-0.483033
rs10504538	4429916_8_72358212	intronic:L1M6B:L1:LINE	-5.90106	8.4157e-09	0.0168834	-0.517007
rs11631296	7040388_15_81304726	intronic:L1P4a:L1:LINE	5.89618	8.64525e-09	0.0172081	0.7253
rs17875556	7040409_15_81309667	intronic:L1P4a:L1:LINE	5.89618	8.64525e-09	0.0172081	0.7253
rs17875557	7040410_15_81309806	intronic:L1P4a:L1:LINE	5.89618	8.64525e-09	0.0172081	0.7253
rs17875558	7040411_15_81311058	intronic:L1P4a:L1:LINE	5.89618	8.64525e-09	0.0172081	0.7253
rs1157449	4429923_8_72365169	intronic:L1M6B:L1:LINE	-5.85311	1.09572e-08	0.0217674	-0.528261
rs73219240	1957523_4_423387	intronic:L1M3a:L1:LINE	-5.83722	1.19542e-08	0.0233827	-0.667185
rs1053401	1957534_4_426875	intronic:L1M3a:L1:LINE	-5.83722	1.19542e-08	0.0233827	-0.667185
rs3898364	1957561_4_434816	intronic:L1M3a:L1:LINE	-5.83722	1.19542e-08	0.0233827	-0.667185
rs73792197	1957562_4_434911	intronic:L1M3a:L1:LINE	-5.83722	1.19542e-08	0.0233827	-0.667185
rs72501950	1957583_4_444042	intronic:L1M3a:L1:LINE	-5.83722	1.19542e-08	0.0233827	-0.667185
rs73219244	1957593_4_447054	intronic:L1M3a:L1:LINE	-5.83722	1.19542e-08	0.0233827	-0.667185
rs55721944	1957610_4_451417	intronic:L1M3a:L1:LINE	-5.83722	1.19542e-08	0.0233827	-0.667185
rs2011267	1957621_4_454809	intronic:L1M3a:L1:LINE	-5.83722	1.19542e-08	0.0233827	-0.667185
rs714482	4429918_8_72359956	intronic:L1MEg1:L1:LINE	-5.83182	1.23129e-08	0.0240381	-0.517562
rs13252457	4539248_8_111797182	intronic:L1MA9:L1:LINE	5.80443	1.42989e-08	0.0278618	0.413918
rs61792154	1957308_4_361089	intronic:L1M3a:L1:LINE	-5.78885	1.55655e-08	0.0301565	-0.474274
rs61793686	1957442_4_401635	intronic:L1M3a:L1:LINE	-5.78885	1.55655e-08	0.0301565	-0.474274
rs11939822	1957455_4_404866	intronic:L1M3a:L1:LINE	-5.78885	1.55655e-08	0.0301565	-0.474274
rs11632576	7040350_15_81290065	intronic:L1P4a:L1:LINE	5.78688	1.57333e-08	0.0304236	0.399245
rs828158	2025204_4_17060804	intronic:L1MEf:L1:LINE	-5.76081	1.81247e-08	0.0349815	-0.416765
rs12640525	1957520_4_422211	intronic:L1M3a:L1:LINE	-5.75876	1.83276e-08	0.0353061	-0.468593
rs13252457	4539248_8_111797182	intronic:L1M7:L1:LINE	5.75601	1.86019e-08	0.0357667	0.41076
rs11735008	1957469_4_409514	intronic:L1M3a:L1:LINE	-5.75336	1.88715e-08	0.0362166	-0.471619
rs59300284	1957673_4_471431	intronic:L1M3a:L1:LINE	-5.74804	1.94228e-08	0.0372044	-0.657863
rs714482	4429918_8_72359956	intronic:L1MA5:L1:LINE	-5.74217	2.00484e-08	0.0383305	-0.510286
rs12114184	4538963_8_111724687	intronic:L1MA9:L1:LINE	5.72647	2.18232e-08	0.0415676	0.409291
rs7814781	4538965_8_111725867	intronic:L1MA9:L1:LINE	5.72647	2.18232e-08	0.0415676	0.409291
rs17164836	1957557_4_433587	intronic:L1M3a:L1:LINE	-5.71417	2.33179e-08	0.0439211	-0.651532
rs12186156	1957629_4_458317	intronic:L1M3a:L1:LINE	-5.71417	2.33179e-08	0.0439211	-0.651532
rs7677447	1957644_4_462513	intronic:L1M3a:L1:LINE	-5.71417	2.33179e-08	0.0439211	-0.651532
rs73219249	1957654_4_464715	intronic:L1M3a:L1:LINE	-5.71417	2.33179e-08	0.0439211	-0.651532
rs6848478	1957661_4_467570	intronic:L1M3a:L1:LINE	-5.71417	2.33179e-08	0.0439211	-0.651532
rs6848767	1957682_4_475558	intronic:L1M3a:L1:LINE	-5.71417	2.33179e-08	0.0439211	-0.651532
rs73070347	1957545_4_429849	intronic:L1M3a:L1:LINE	-5.7128	2.34904e-08	0.0441642	-0.461845
rs113860224	7040173_15_81229609	intronic:L1P4a:L1:LINE	5.70811	2.4092e-08	0.0451695	0.657547
rs9684325	1957347_4_371380	intronic:L1M3a:L1:LINE	-5.70794	2.41139e-08	0.0451695	-0.475277
rs828158	2025204_4_17060804	intronic:L1ME3C:L1:LINE	-5.70641	2.43126e-08	0.0454579	-0.41316
rs73217587	1957210_4_331247	intronic:L1M3a:L1:LINE	-5.69237	2.62187e-08	0.048932	-0.593634
rs6994879	4539274_8_111803981	intronic:L1MA9:L1:LINE	5.68813	2.68213e-08	0.0499473	0.407409
rs7942595	5597109_11_43726250	intronic:L1MEg2:L1:LINE	5.68786	2.6861e-08	0.0499473	0.409818

## Sheet: B
RsID	snps	gene	statistic	pvalue	FDR	beta
rs9271492	3244136_6_32621345	intergenic_near:L1MEb:L1:LINE	18.6802	9.18865e-55	7.39898e-46	1.01833
rs9271894	3244467_6_32628097	intergenic_near:L1MEb:L1:LINE	18.5857	2.24601e-54	9.04279e-46	1.08613
rs9271508	3244161_6_32621633	intergenic_near:L1MEb:L1:LINE	18.4754	6.37571e-54	1.67166e-45	1.08335
rs9271489	3244130_6_32621274	intergenic_near:L1MEb:L1:LINE	18.4046	1.2456e-53	1.67166e-45	1.08175
rs9271522	3244183_6_32622014	intergenic_near:L1MEb:L1:LINE	18.4046	1.2456e-53	1.67166e-45	1.08175
rs9271539	3244203_6_32622251	intergenic_near:L1MEb:L1:LINE	18.4046	1.2456e-53	1.67166e-45	1.08175
rs9271558	3244228_6_32622571	intergenic_near:L1MEb:L1:LINE	18.3645	1.82017e-53	2.0938e-45	1.08002
rs35130701	3244373_6_32626422	intergenic_near:L1MEb:L1:LINE	18.3391	2.31428e-53	2.31543e-45	1.07925
rs9271887	3244459_6_32627902	intergenic_near:L1MEb:L1:LINE	18.3273	2.58794e-53	2.31543e-45	1.07791
rs72848204	3244364_6_32626296	intergenic_near:L1MEb:L1:LINE	18.2169	7.35485e-53	5.92234e-45	1.05641
rs9271527	3244190_6_32622090	intergenic_near:L1MEb:L1:LINE	18.1795	1.0476e-52	7.16698e-45	1.07439
rs9271850	3244435_6_32627283	intergenic_near:L1MEb:L1:LINE	18.1774	1.06806e-52	7.16698e-45	1.07289
rs9271533	3244197_6_32622175	intergenic_near:L1MEb:L1:LINE	18.1514	1.36584e-52	7.85579e-45	1.06792
rs9271535	3244199_6_32622182	intergenic_near:L1MEb:L1:LINE	18.1514	1.36584e-52	7.85579e-45	1.06792
rs114969562	3244378_6_32626522	intergenic_near:L1MEb:L1:LINE	18.1402	1.51884e-52	8.15341e-45	1.07221
rs6929020	3244530_6_32629131	intergenic_near:L1MEb:L1:LINE	18.037	4.02903e-52	1.90841e-44	1.06386
rs6928873	3244534_6_32629169	intergenic_near:L1MEb:L1:LINE	18.037	4.02903e-52	1.90841e-44	1.06386
rs2395225	3244252_6_32622847	intergenic_near:L1MEb:L1:LINE	17.9181	1.23922e-51	5.54364e-44	1.05369
rs9271667	3244347_6_32624933	intergenic_near:L1MEb:L1:LINE	17.8633	2.08081e-51	8.81856e-44	1.0451
rs9271900	3244473_6_32628236	intergenic_near:L1MEb:L1:LINE	17.5403	4.39614e-50	1.76995e-42	1.04675
rs35366682	3244383_6_32626577	intergenic_near:L1MEb:L1:LINE	17.239	7.54051e-49	2.75993e-41	1.04186
rs539509361	3244389_6_32626622	intergenic_near:L1MEb:L1:LINE	17.239	7.54051e-49	2.75993e-41	1.04186
rs7758269	3244612_6_32631035	intergenic_near:L1MEb:L1:LINE	16.968	9.6861e-48	3.3911e-40	0.960812
rs9270528	3242520_6_32591826	intergenic_near:L1MEb:L1:LINE	16.0306	6.3905e-44	2.14409e-36	0.902213
rs9270524	3242516_6_32591811	intergenic_near:L1MEb:L1:LINE	15.9624	1.20895e-43	3.89392e-36	0.903106
rs9270525	3242517_6_32591818	intergenic_near:L1MEb:L1:LINE	15.8981	2.20371e-43	6.33747e-36	0.896329
rs9270526	3242518_6_32591820	intergenic_near:L1MEb:L1:LINE	15.8981	2.20371e-43	6.33747e-36	0.896329
rs9270527	3242519_6_32591823	intergenic_near:L1MEb:L1:LINE	15.8981	2.20371e-43	6.33747e-36	0.896329
rs9270580	3242633_6_32593346	intergenic_near:L1MEb:L1:LINE	15.6169	3.02739e-42	8.40602e-35	0.88488
rs9270576	3242629_6_32593291	intergenic_near:L1MEb:L1:LINE	15.5432	6.01255e-42	1.56177e-34	0.882393
rs9270578	3242631_6_32593316	intergenic_near:L1MEb:L1:LINE	15.5432	6.01255e-42	1.56177e-34	0.882393
rs9270529	3242524_6_32591881	intergenic_near:L1MEb:L1:LINE	15.5337	6.56807e-42	1.65275e-34	0.886981
rs9270589	3242655_6_32593613	intergenic_near:L1MEb:L1:LINE	15.4987	9.09159e-42	2.21843e-34	0.880959
rs9270538	3242540_6_32591981	intergenic_near:L1MEb:L1:LINE	15.4857	1.02575e-41	2.29435e-34	0.890252
rs9270556	3242584_6_32592829	intergenic_near:L1MEb:L1:LINE	15.4857	1.02575e-41	2.29435e-34	0.890252
rs9270558	3242589_6_32592890	intergenic_near:L1MEb:L1:LINE	15.4857	1.02575e-41	2.29435e-34	0.890252
rs9270590	3242656_6_32593615	intergenic_near:L1MEb:L1:LINE	15.4528	1.39248e-41	3.03044e-34	0.87786
rs9270533	3242533_6_32591932	intergenic_near:L1MEb:L1:LINE	15.4448	1.49956e-41	3.17762e-34	0.877476
rs9270562	3242600_6_32592980	intergenic_near:L1MEb:L1:LINE	15.4032	2.20592e-41	4.55454e-34	0.879419
rs9270535	3242536_6_32591937	intergenic_near:L1MEb:L1:LINE	15.3669	3.09205e-41	6.22453e-34	0.884566
rs9270598	3242678_6_32593841	intergenic_near:L1MEb:L1:LINE	15.2823	6.77169e-41	1.32994e-33	0.871919
rs9270583	3242643_6_32593452	intergenic_near:L1MEb:L1:LINE	15.2715	7.48865e-41	1.41168e-33	0.881136
rs9270592	3242661_6_32593652	intergenic_near:L1MEb:L1:LINE	15.2707	7.53851e-41	1.41168e-33	0.873153
rs9270530	3242528_6_32591909	intergenic_near:L1MEb:L1:LINE	15.2579	8.49279e-41	1.55424e-33	0.872708
rs9270597	3242675_6_32593821	intergenic_near:L1MEb:L1:LINE	15.243	9.74343e-41	1.74349e-33	0.867465
rs9270541	3242545_6_32592087	intergenic_near:L1MEb:L1:LINE	15.1907	1.58134e-40	2.65279e-33	0.867206
rs9270543	3242548_6_32592104	intergenic_near:L1MEb:L1:LINE	15.1907	1.58134e-40	2.65279e-33	0.867206
rs9270544	3242549_6_32592105	intergenic_near:L1MEb:L1:LINE	15.1907	1.58134e-40	2.65279e-33	0.867206
rs9270521	3242509_6_32591752	intergenic_near:L1MEb:L1:LINE	15.1746	1.83656e-40	3.01806e-33	0.844398
rs9270540	3242544_6_32592071	intergenic_near:L1MEb:L1:LINE	15.1469	2.37333e-40	3.82216e-33	0.872071
rs9270593	3242662_6_32593668	intergenic_near:L1MEb:L1:LINE	15.1361	2.62262e-40	4.14081e-33	0.866957
rs9270549	3242567_6_32592663	intergenic_near:L1MEb:L1:LINE	15.1115	3.2923e-40	5.00199e-33	0.872373
rs9270550	3242568_6_32592664	intergenic_near:L1MEb:L1:LINE	15.1115	3.2923e-40	5.00199e-33	0.872373
rs9270567	3242606_6_32593024	intergenic_near:L1MEb:L1:LINE	14.9856	1.05328e-39	1.57062e-32	0.864875
rs3135363	3241076_6_32421871	intergenic_near:L1MEb:L1:LINE	14.9523	1.43203e-39	2.09657e-32	1.03899
rs9270570	3242617_6_32593201	intergenic_near:L1MEb:L1:LINE	14.9121	2.0739e-39	2.98209e-32	0.855923
rs9270565	3242604_6_32592997	intergenic_near:L1MEb:L1:LINE	14.8515	3.62545e-39	5.03332e-32	0.852886
rs9270566	3242605_6_32592998	intergenic_near:L1MEb:L1:LINE	14.8515	3.62545e-39	5.03332e-32	0.852886
rs9270574	3242626_6_32593251	intergenic_near:L1MEb:L1:LINE	14.5941	3.86405e-38	5.27364e-31	0.85534
rs77114005	3244382_6_32626565	intergenic_near:L1MEb:L1:LINE	14.5755	4.58331e-38	6.15103e-31	0.988866
rs9348885	3242032_6_32472482	intergenic_near:L1MA8:L1:LINE	-14.5359	6.58611e-38	8.69399e-31	-0.852677
rs9270547	3242560_6_32592174	intergenic_near:L1MEb:L1:LINE	14.4479	1.47439e-37	1.88448e-30	0.839434
rs9270548	3242561_6_32592183	intergenic_near:L1MEb:L1:LINE	14.4479	1.47439e-37	1.88448e-30	0.839434
rs9270572	3242624_6_32593233	intergenic_near:L1MEb:L1:LINE	14.4258	1.80507e-37	2.27109e-30	0.846109
rs9270806	3242941_6_32601786	intergenic_near:L1MEb:L1:LINE	14.3551	3.44622e-37	4.26923e-30	0.840857
rs9270520	3242503_6_32591716	intergenic_near:L1MEb:L1:LINE	14.2679	7.63522e-37	9.31531e-30	0.773931
rs476775	3242953_6_32601945	intergenic_near:L1MEb:L1:LINE	14.1964	1.46562e-36	1.71038e-29	0.845207
rs476602	3242955_6_32602015	intergenic_near:L1MEb:L1:LINE	14.1964	1.46562e-36	1.71038e-29	0.845207
rs2516050	3242988_6_32602575	intergenic_near:L1MEb:L1:LINE	14.1964	1.46562e-36	1.71038e-29	0.845207
rs3129774	3245007_6_32636048	intergenic_near:L1MA8:L1:LINE	-14.1936	1.50367e-36	1.72971e-29	-0.807291
rs28366259	3242507_6_32591739	intergenic_near:L1MEb:L1:LINE	-14.1648	1.95479e-36	2.21698e-29	-0.787391
rs9270807	3242942_6_32601795	intergenic_near:L1MEb:L1:LINE	14.1519	2.19687e-36	2.45693e-29	0.834665
rs9270503	3242492_6_32591404	intergenic_near:L1MEb:L1:LINE	14.1092	3.24064e-36	3.52629e-29	0.812202
rs9270504	3242493_6_32591407	intergenic_near:L1MEb:L1:LINE	14.1092	3.24064e-36	3.52629e-29	0.812202
rs680061	3243032_6_32603321	intergenic_near:L1MEb:L1:LINE	14.0688	4.67806e-36	5.02256e-29	0.831112
rs9270559	3242591_6_32592921	intergenic_near:L1MEb:L1:LINE	14.0324	6.5138e-36	6.90145e-29	0.821056
rs628754	3243244_6_32607010	intergenic_near:L1MEb:L1:LINE	14.0218	7.17223e-36	7.50038e-29	0.820363
rs9271460	3244094_6_32620686	intergenic_near:L1MEb:L1:LINE	14.0142	7.6865e-36	7.93513e-29	0.980452
rs9270884	3243056_6_32603957	intergenic_near:L1MEb:L1:LINE	13.9115	1.95053e-35	1.93944e-28	0.82834
rs9271462	3244097_6_32620724	intergenic_near:L1MEb:L1:LINE	13.9114	1.95093e-35	1.93944e-28	0.983623
rs9271471	3244106_6_32620888	intergenic_near:L1MEb:L1:LINE	13.9114	1.95093e-35	1.93944e-28	0.983623
rs4947340	3241948_6_32467561	intergenic_near:L1MA8:L1:LINE	-13.8215	4.40155e-35	4.32226e-28	-0.82465
rs9270863	3243027_6_32603205	intergenic_near:L1MEb:L1:LINE	13.7999	5.34932e-35	5.18967e-28	0.810144
rs679243	3243024_6_32603182	intergenic_near:L1MEb:L1:LINE	13.7926	5.7187e-35	5.3759e-28	0.823549
rs9271439	3244068_6_32620457	intergenic_near:L1MEb:L1:LINE	13.7913	5.78508e-35	5.3759e-28	0.98642
rs9271925	3244509_6_32628763	intergenic_near:L1MEb:L1:LINE	13.7868	6.02379e-35	5.3759e-28	0.949013
rs9271926	3244510_6_32628789	intergenic_near:L1MEb:L1:LINE	13.7868	6.02379e-35	5.3759e-28	0.949013
rs9271424	3244039_6_32620145	intergenic_near:L1MEb:L1:LINE	13.7847	6.14213e-35	5.3759e-28	0.985775
rs9271425	3244040_6_32620146	intergenic_near:L1MEb:L1:LINE	13.7847	6.14213e-35	5.3759e-28	0.985775
rs9271437	3244063_6_32620389	intergenic_near:L1MEb:L1:LINE	13.7847	6.14213e-35	5.3759e-28	0.985775
rs9271484	3244123_6_32621128	intergenic_near:L1MEb:L1:LINE	13.7847	6.14213e-35	5.3759e-28	0.985775
rs9271550	3244219_6_32622497	intergenic_near:L1MEb:L1:LINE	13.7847	6.14213e-35	5.3759e-28	0.985775
rs9271924	3244507_6_32628721	intergenic_near:L1MEb:L1:LINE	13.779	6.46384e-35	5.59664e-28	0.946589
rs9271562	3244233_6_32622634	intergenic_near:L1MEb:L1:LINE	13.7086	1.22012e-34	1.04519e-27	0.966515
rs9270876	3243046_6_32603537	intergenic_near:L1MEb:L1:LINE	13.6829	1.53918e-34	1.27773e-27	0.810864
rs9270877	3243047_6_32603541	intergenic_near:L1MEb:L1:LINE	13.6829	1.53918e-34	1.27773e-27	0.810864
rs9270878	3243048_6_32603543	intergenic_near:L1MEb:L1:LINE	13.6829	1.53918e-34	1.27773e-27	0.810864
rs9271526	3244189_6_32622085	intergenic_near:L1MEb:L1:LINE	13.6349	2.37177e-34	1.93544e-27	0.979085
rs9271417	3244028_6_32620041	intergenic_near:L1MEb:L1:LINE	13.6343	2.38304e-34	1.93544e-27	0.978726
rs6908808	3244525_6_32629092	intergenic_near:L1MEb:L1:LINE	13.6334	2.40359e-34	1.93544e-27	0.926941
rs9270869	3243038_6_32603378	intergenic_near:L1MEb:L1:LINE	13.6293	2.49304e-34	1.96811e-27	0.830035
rs9270871	3243040_6_32603383	intergenic_near:L1MEb:L1:LINE	13.6293	2.49304e-34	1.96811e-27	0.830035
rs9270861	3243025_6_32603202	intergenic_near:L1MEb:L1:LINE	13.6224	2.6545e-34	2.05527e-27	0.802051
rs9270862	3243026_6_32603204	intergenic_near:L1MEb:L1:LINE	13.6224	2.6545e-34	2.05527e-27	0.802051
rs9271538	3244202_6_32622206	intergenic_near:L1MEb:L1:LINE	13.6018	3.19499e-34	2.45019e-27	0.976876
rs9271412	3244018_6_32619908	intergenic_near:L1MEb:L1:LINE	13.5487	5.15067e-34	3.91271e-27	0.974361
rs73728637	3244391_6_32626643	intergenic_near:L1MEb:L1:LINE	13.5469	5.23331e-34	3.93833e-27	0.975276
rs144537734	3242399_6_32545699	intergenic_near:L1MEb:L1:LINE	13.534	5.87368e-34	4.37931e-27	0.900964
rs9271410	3244014_6_32619868	intergenic_near:L1MEb:L1:LINE	13.4295	1.50104e-33	1.10888e-26	0.960859
rs9268846	3241793_6_32461468	intergenic_near:L1MA8:L1:LINE	-13.3825	2.28716e-33	1.67427e-26	-0.829796
rs9272316	3245029_6_32636273	intergenic_near:L1MA8:L1:LINE	-13.3474	3.13027e-33	2.2708e-26	-0.782696
rs72848212	3244423_6_32627121	intergenic_near:L1MEb:L1:LINE	13.3462	3.16369e-33	2.27455e-26	0.771838
rs585669	3243085_6_32604336	intergenic_near:L1MA8:L1:LINE	-13.3378	3.41008e-33	2.43e-26	-0.796666
rs9271450	3244081_6_32620604	intergenic_near:L1MEb:L1:LINE	13.2997	4.79645e-33	3.35847e-26	0.925726
rs9271451	3244082_6_32620605	intergenic_near:L1MEb:L1:LINE	13.2997	4.79645e-33	3.35847e-26	0.925726
rs9271823	3244425_6_32627138	intergenic_near:L1MEb:L1:LINE	13.2879	5.32677e-33	3.66604e-26	0.767992
rs9271824	3244426_6_32627139	intergenic_near:L1MEb:L1:LINE	13.2879	5.32677e-33	3.66604e-26	0.767992
rs9271379	3243978_6_32619556	intergenic_near:L1MEb:L1:LINE	13.2329	8.70627e-33	5.94114e-26	0.950219
rs35456124	3244406_6_32626867	intergenic_near:L1MEb:L1:LINE	13.2074	1.09302e-32	7.3961e-26	0.779047
rs9271794	3244422_6_32627078	intergenic_near:L1MEb:L1:LINE	13.1545	1.75106e-32	1.175e-25	0.767622
rs685810	3243834_6_32617175	intergenic_near:L1MA8:L1:LINE	-13.1468	1.87524e-32	1.23965e-25	-0.804621
rs9271945	3244541_6_32629257	intergenic_near:L1MEb:L1:LINE	13.1466	1.87819e-32	1.23965e-25	0.768959
rs796986244	3242968_6_32602243	intergenic_near:L1MEb:L1:LINE	13.1384	2.02005e-32	1.32244e-25	0.768521
rs9271405	3244007_6_32619807	intergenic_near:L1MEb:L1:LINE	13.0937	3.00634e-32	1.93664e-25	0.945283
rs9271407	3244010_6_32619828	intergenic_near:L1MEb:L1:LINE	13.0937	3.00634e-32	1.93664e-25	0.945283
rs9271842	3244427_6_32627176	intergenic_near:L1MEb:L1:LINE	13.0891	3.13294e-32	1.9864e-25	0.757157
rs9271843	3244428_6_32627180	intergenic_near:L1MEb:L1:LINE	13.0891	3.13294e-32	1.9864e-25	0.757157
rs9271846	3244429_6_32627203	intergenic_near:L1MEb:L1:LINE	13.037	4.97383e-32	3.10471e-25	0.755121
rs9271847	3244430_6_32627216	intergenic_near:L1MEb:L1:LINE	13.037	4.97383e-32	3.10471e-25	0.755121
rs9272100	3244681_6_32632037	intergenic_near:L1MEb:L1:LINE	13.0009	6.84916e-32	4.24242e-25	0.91486
rs3129968	3240984_6_32413695	intergenic_near:L1MEb:L1:LINE	12.9691	9.08092e-32	5.58185e-25	0.850063
rs9272044	3244624_6_32631194	intergenic_near:L1MEb:L1:LINE	12.9548	1.03109e-31	6.28988e-25	0.764676
rs28366270	3242557_6_32592157	intergenic_near:L1MA8:L1:LINE	-12.9538	1.04022e-31	6.29787e-25	-0.815691
rs9271848	3244432_6_32627250	intergenic_near:L1MEb:L1:LINE	12.9397	1.17848e-31	7.08172e-25	0.752817
rs9272015	3244582_6_32630522	intergenic_near:L1MEb:L1:LINE	12.9372	1.20445e-31	7.18416e-25	0.763971
rs9272049	3244634_6_32631268	intergenic_near:L1MEb:L1:LINE	12.9093	1.54212e-31	9.1306e-25	0.7623
rs9272013	3244577_6_32630447	intergenic_near:L1MEb:L1:LINE	12.9069	1.57448e-31	9.25416e-25	0.764444
rs673336	3243416_6_32610081	intergenic_near:L1MEb:L1:LINE	12.9019	1.64588e-31	9.47136e-25	0.868399
rs116603449	3244443_6_32627417	intergenic_near:L1MEb:L1:LINE	12.9011	1.65848e-31	9.47136e-25	0.765919
rs9272120	3244725_6_32632724	intergenic_near:L1MEb:L1:LINE	12.9011	1.65848e-31	9.47136e-25	0.765919
rs9272143	3244757_6_32633026	intergenic_near:L1MEb:L1:LINE	12.9011	1.65848e-31	9.47136e-25	0.765919
rs9271939	3244532_6_32629144	intergenic_near:L1MEb:L1:LINE	12.8739	2.10835e-31	1.19557e-24	0.760875
rs12523808	3243513_6_32611998	intergenic_near:L1MA8:L1:LINE	-12.8721	2.14205e-31	1.20618e-24	-0.77323
rs532098	3243426_6_32610275	intergenic_near:L1MA8:L1:LINE	-12.8636	2.30947e-31	1.29143e-24	-0.777021
rs9272026	3244600_6_32630841	intergenic_near:L1MEb:L1:LINE	12.8595	2.39508e-31	1.32095e-24	0.759175
rs9272027	3244601_6_32630845	intergenic_near:L1MEb:L1:LINE	12.8595	2.39508e-31	1.32095e-24	0.759175
rs9272067	3244663_6_32631624	intergenic_near:L1MEb:L1:LINE	12.8572	2.44437e-31	1.33896e-24	0.758517
rs9272110	3244711_6_32632510	intergenic_near:L1MEb:L1:LINE	12.8482	2.64609e-31	1.43001e-24	0.753859
rs9272113	3244712_6_32632514	intergenic_near:L1MEb:L1:LINE	12.8482	2.64609e-31	1.43001e-24	0.753859
rs9271784	3244410_6_32626927	intergenic_near:L1MEb:L1:LINE	12.8404	2.83434e-31	1.49273e-24	0.748875
rs9271785	3244411_6_32626931	intergenic_near:L1MEb:L1:LINE	12.8404	2.83434e-31	1.49273e-24	0.748875
rs9271786	3244412_6_32626932	intergenic_near:L1MEb:L1:LINE	12.8404	2.83434e-31	1.49273e-24	0.748875
rs17211342	3243444_6_32610546	intergenic_near:L1MA8:L1:LINE	-12.8396	2.85483e-31	1.49273e-24	-0.774156
rs17204995	3243445_6_32610551	intergenic_near:L1MA8:L1:LINE	-12.8396	2.85483e-31	1.49273e-24	-0.774156
rs9272108	3244706_6_32632451	intergenic_near:L1MEb:L1:LINE	12.8247	3.25491e-31	1.68009e-24	0.754515
rs9272109	3244709_6_32632476	intergenic_near:L1MEb:L1:LINE	12.8247	3.25491e-31	1.68009e-24	0.754515
rs9271791	3244419_6_32627033	intergenic_near:L1MEb:L1:LINE	12.8095	3.72216e-31	1.90904e-24	0.753903
rs9271917	3244494_6_32628559	intergenic_near:L1MEb:L1:LINE	12.807	3.80699e-31	1.94019e-24	0.753806
rs9271897	3244470_6_32628177	intergenic_near:L1MEb:L1:LINE	12.8019	3.98282e-31	1.97968e-24	0.757961
rs9271898	3244471_6_32628195	intergenic_near:L1MEb:L1:LINE	12.8019	3.98282e-31	1.97968e-24	0.757961
rs9271915	3244490_6_32628517	intergenic_near:L1MEb:L1:LINE	12.8019	3.98282e-31	1.97968e-24	0.757961
rs9271918	3244495_6_32628575	intergenic_near:L1MEb:L1:LINE	12.8019	3.98282e-31	1.97968e-24	0.757961
rs9272285	3244992_6_32635911	intergenic_near:L1MEb:L1:LINE	12.7885	4.48098e-31	2.21363e-24	0.940699
rs3129967	3240983_6_32413684	intergenic_near:L1MEb:L1:LINE	12.7873	4.52811e-31	2.22328e-24	0.837033
rs28366268	3242546_6_32592097	intergenic_near:L1MA8:L1:LINE	-12.7856	4.59589e-31	2.24288e-24	-0.800808
rs9272055	3244645_6_32631399	intergenic_near:L1MEb:L1:LINE	12.7831	4.69742e-31	2.27861e-24	0.742224
rs9271781	3244401_6_32626770	intergenic_near:L1MEb:L1:LINE	12.7801	4.82476e-31	2.31568e-24	0.737676
rs9271858	3244445_6_32627446	intergenic_near:L1MEb:L1:LINE	12.7793	4.8601e-31	2.31568e-24	0.749517
rs9271859	3244446_6_32627454	intergenic_near:L1MEb:L1:LINE	12.7793	4.8601e-31	2.31568e-24	0.749517
rs9272117	3244718_6_32632634	intergenic_near:L1MEb:L1:LINE	12.7677	5.38041e-31	2.54851e-24	0.755464
rs5021726	3243453_6_32610704	intergenic_near:L1MA8:L1:LINE	-12.763	5.60774e-31	2.61013e-24	-0.770601
rs13207945	3243510_6_32611931	intergenic_near:L1MA8:L1:LINE	-12.763	5.60774e-31	2.61013e-24	-0.770601
rs3104419	3243527_6_32612359	intergenic_near:L1MA8:L1:LINE	-12.763	5.60774e-31	2.61013e-24	-0.770601
rs9271789	3244416_6_32626991	intergenic_near:L1MEb:L1:LINE	12.7608	5.72167e-31	2.61948e-24	0.753547
rs9271907	3244480_6_32628346	intergenic_near:L1MEb:L1:LINE	12.7607	5.72543e-31	2.61948e-24	0.759081
rs9271908	3244481_6_32628354	intergenic_near:L1MEb:L1:LINE	12.7607	5.72543e-31	2.61948e-24	0.759081
rs9271909	3244483_6_32628400	intergenic_near:L1MEb:L1:LINE	12.7484	6.38141e-31	2.8868e-24	0.754678
rs9271910	3244484_6_32628406	intergenic_near:L1MEb:L1:LINE	12.7484	6.38141e-31	2.8868e-24	0.754678
rs9268965	3241923_6_32466463	intergenic_near:L1MA8:L1:LINE	-12.7335	7.27304e-31	3.27177e-24	-0.800395
rs9271787	3244413_6_32626941	intergenic_near:L1MEb:L1:LINE	12.7263	7.74711e-31	3.44652e-24	0.748952
rs9271788	3244414_6_32626957	intergenic_near:L1MEb:L1:LINE	12.7263	7.74711e-31	3.44652e-24	0.748952
rs9272054	3244644_6_32631387	intergenic_near:L1MEb:L1:LINE	12.7255	7.80486e-31	3.45314e-24	0.739925
rs9272016	3244584_6_32630569	intergenic_near:L1MEb:L1:LINE	12.7221	8.03898e-31	3.53573e-24	0.75361
rs9271896	3244469_6_32628130	intergenic_near:L1MEb:L1:LINE	12.7216	8.07936e-31	3.53573e-24	0.753587
rs9272064	3244660_6_32631561	intergenic_near:L1MEb:L1:LINE	12.7199	8.20073e-31	3.56945e-24	0.752957
rs566861	3243359_6_32608761	intergenic_near:L1MEb:L1:LINE	12.7173	8.38797e-31	3.61921e-24	0.854783
rs9271914	3244488_6_32628461	intergenic_near:L1MEb:L1:LINE	12.7171	8.40495e-31	3.61921e-24	0.751196
rs9272124	3244731_6_32632804	intergenic_near:L1MEb:L1:LINE	12.7072	9.16748e-31	3.92656e-24	0.736898
rs9268849	3241796_6_32461550	intergenic_near:L1MA8:L1:LINE	-12.7064	9.23399e-31	3.93412e-24	-0.796067
rs9271912	3244486_6_32628430	intergenic_near:L1MEb:L1:LINE	12.704	9.43112e-31	3.97603e-24	0.749038
rs9271913	3244487_6_32628445	intergenic_near:L1MEb:L1:LINE	12.704	9.43112e-31	3.97603e-24	0.749038
rs647455	3243362_6_32608944	intergenic_near:L1MEb:L1:LINE	12.7007	9.70379e-31	4.04859e-24	0.848025
rs647467	3243363_6_32608949	intergenic_near:L1MEb:L1:LINE	12.7007	9.70379e-31	4.04859e-24	0.848025
rs28366267	3242542_6_32592004	intergenic_near:L1MA8:L1:LINE	-12.6972	1.00065e-30	4.13205e-24	-0.79942
rs28366298	3242610_6_32593082	intergenic_near:L1MA8:L1:LINE	-12.6972	1.00065e-30	4.13205e-24	-0.79942
rs28366313	3242640_6_32593409	intergenic_near:L1MA8:L1:LINE	-12.6942	1.02816e-30	4.22036e-24	-0.802694
rs9268954	3241921_6_32466234	intergenic_near:L1MA8:L1:LINE	-12.6937	1.03251e-30	4.22036e-24	-0.777161
rs28366329	3242690_6_32594042	intergenic_near:L1MA8:L1:LINE	-12.6905	1.06213e-30	4.3195e-24	-0.79614
rs28752526	3243829_6_32617141	intergenic_near:L1MA8:L1:LINE	-12.6879	1.08605e-30	4.39459e-24	-0.7768
rs2858861	3243536_6_32612554	intergenic_near:L1MA8:L1:LINE	-12.6854	1.11062e-30	4.44929e-24	-0.767765
rs2858860	3243539_6_32612589	intergenic_near:L1MA8:L1:LINE	-12.6854	1.11062e-30	4.44929e-24	-0.767765
rs9268853	3241802_6_32461866	intergenic_near:L1MA8:L1:LINE	-12.6702	1.26961e-30	4.54368e-24	-0.801589
rs9268860	3241810_6_32462048	intergenic_near:L1MA8:L1:LINE	-12.6702	1.26961e-30	4.54368e-24	-0.801589
rs9268864	3241815_6_32462549	intergenic_near:L1MA8:L1:LINE	-12.6702	1.26961e-30	4.54368e-24	-0.801589
rs9268884	3241846_6_32463863	intergenic_near:L1MA8:L1:LINE	-12.6702	1.26961e-30	4.54368e-24	-0.801589
rs9268905	3241868_6_32464300	intergenic_near:L1MA8:L1:LINE	-12.6702	1.26961e-30	4.54368e-24	-0.801589
rs9268906	3241869_6_32464404	intergenic_near:L1MA8:L1:LINE	-12.6702	1.26961e-30	4.54368e-24	-0.801589
rs9268923	3241890_6_32465058	intergenic_near:L1MA8:L1:LINE	-12.6702	1.26961e-30	4.54368e-24	-0.801589
rs2395185	3241898_6_32465390	intergenic_near:L1MA8:L1:LINE	-12.6702	1.26961e-30	4.54368e-24	-0.801589
rs9391781	3241938_6_32467073	intergenic_near:L1MA8:L1:LINE	-12.6702	1.26961e-30	4.54368e-24	-0.801589
rs28895234	3241971_6_32469273	intergenic_near:L1MA8:L1:LINE	-12.6702	1.26961e-30	4.54368e-24	-0.801589
rs9380306	3241984_6_32470521	intergenic_near:L1MA8:L1:LINE	-12.6702	1.26961e-30	4.54368e-24	-0.801589
rs9368726	3241987_6_32470765	intergenic_near:L1MA8:L1:LINE	-12.6702	1.26961e-30	4.54368e-24	-0.801589
rs9405108	3241991_6_32470871	intergenic_near:L1MA8:L1:LINE	-12.6702	1.26961e-30	4.54368e-24	-0.801589
rs9391877	3242003_6_32471090	intergenic_near:L1MA8:L1:LINE	-12.6702	1.26961e-30	4.54368e-24	-0.801589
rs9405109	3242005_6_32471252	intergenic_near:L1MA8:L1:LINE	-12.6702	1.26961e-30	4.54368e-24	-0.801589
rs9405040	3242016_6_32471616	intergenic_near:L1MA8:L1:LINE	-12.6702	1.26961e-30	4.54368e-24	-0.801589
rs9391878	3242017_6_32471713	intergenic_near:L1MA8:L1:LINE	-12.6702	1.26961e-30	4.54368e-24	-0.801589
rs9286790	3242022_6_32472051	intergenic_near:L1MA8:L1:LINE	-12.6702	1.26961e-30	4.54368e-24	-0.801589
rs9348886	3242050_6_32473231	intergenic_near:L1MA8:L1:LINE	-12.6702	1.26961e-30	4.54368e-24	-0.801589
rs12215261	3242055_6_32473373	intergenic_near:L1MA8:L1:LINE	-12.6702	1.26961e-30	4.54368e-24	-0.801589
rs17209747	3242061_6_32473615	intergenic_near:L1MA8:L1:LINE	-12.6702	1.26961e-30	4.54368e-24	-0.801589
rs10947289	3242068_6_32474047	intergenic_near:L1MA8:L1:LINE	-12.6702	1.26961e-30	4.54368e-24	-0.801589
rs17209950	3242208_6_32478811	intergenic_near:L1MA8:L1:LINE	-12.6702	1.26961e-30	4.54368e-24	-0.801589
rs2395196	3242311_6_32482377	intergenic_near:L1MA8:L1:LINE	-12.6702	1.26961e-30	4.54368e-24	-0.801589
rs13208027	3243511_6_32611966	intergenic_near:L1MA8:L1:LINE	-12.6675	1.3002e-30	4.63258e-24	-0.761147
rs9271438	3244064_6_32620416	intergenic_near:L1MA8:L1:LINE	-12.6661	1.31519e-30	4.66532e-24	-0.791691
rs9366801	3242034_6_32472499	intergenic_near:L1MA8:L1:LINE	-12.6602	1.38527e-30	4.89235e-24	-0.800458
rs28366319	3242665_6_32593718	intergenic_near:L1MA8:L1:LINE	-12.6581	1.41148e-30	4.96318e-24	-0.79589
rs3104389	3244439_6_32627320	intergenic_near:L1MA8:L1:LINE	-12.656	1.43722e-30	5.00994e-24	-0.789175
rs9271853	3244440_6_32627340	intergenic_near:L1MA8:L1:LINE	-12.656	1.43722e-30	5.00994e-24	-0.789175
rs5021727	3243461_6_32610856	intergenic_near:L1MA8:L1:LINE	-12.6526	1.48098e-30	5.1402e-24	-0.763797
rs13191975	3243506_6_32611894	intergenic_near:L1MA8:L1:LINE	-12.6517	1.49295e-30	5.15951e-24	-0.760943
rs502803	3243475_6_32611181	intergenic_near:L1MA8:L1:LINE	-12.6461	1.5679e-30	5.39537e-24	-0.763889
rs9271883	3244453_6_32627833	intergenic_near:L1MEb:L1:LINE	12.6428	1.6144e-30	5.53176e-24	0.735783
rs9271881	3244451_6_32627827	intergenic_near:L1MEb:L1:LINE	12.6381	1.68259e-30	5.71675e-24	0.734134
rs9271882	3244452_6_32627828	intergenic_near:L1MEb:L1:LINE	12.6381	1.68259e-30	5.71675e-24	0.734134
rs9272138	3244749_6_32632980	intergenic_near:L1MEb:L1:LINE	12.6303	1.80128e-30	6.06898e-24	0.739774
rs9272119	3244722_6_32632693	intergenic_near:L1MEb:L1:LINE	12.6303	1.80133e-30	6.06898e-24	0.749301
rs9271780	3244400_6_32626758	intergenic_near:L1MEb:L1:LINE	12.6257	1.87526e-30	6.29172e-24	0.718422
rs9271392	3243993_6_32619679	intergenic_near:L1MEb:L1:LINE	12.6192	1.98574e-30	6.63477e-24	0.901941
rs7747529	3241830_6_32463347	intergenic_near:L1MA8:L1:LINE	-12.609	2.17125e-30	7.22459e-24	-0.802913
rs9272146	3244760_6_32633137	intergenic_near:L1MEb:L1:LINE	12.607	2.2099e-30	7.32294e-24	0.747282
rs9272061	3244652_6_32631473	intergenic_near:L1MEb:L1:LINE	12.6033	2.28221e-30	7.50153e-24	0.742397
rs2395186	3241899_6_32465415	intergenic_near:L1MA8:L1:LINE	-12.6033	2.28242e-30	7.50153e-24	-0.799379
rs9272130	3244741_6_32632861	intergenic_near:L1MEb:L1:LINE	12.5934	2.49124e-30	8.15457e-24	0.747784
rs9268889	3241852_6_32464109	intergenic_near:L1MA8:L1:LINE	-12.5834	2.7179e-30	8.86047e-24	-0.793877
rs9271782	3244402_6_32626785	intergenic_near:L1MEb:L1:LINE	12.5794	2.81483e-30	9.13946e-24	0.73837
rs9405112	3242178_6_32477823	intergenic_near:L1MA8:L1:LINE	-12.5788	2.83042e-30	9.15317e-24	-0.793675
rs28366314	3242641_6_32593424	intergenic_near:L1MA8:L1:LINE	-12.5667	3.14776e-30	1.00983e-23	-0.796514
rs28366315	3242642_6_32593430	intergenic_near:L1MA8:L1:LINE	-12.5667	3.14776e-30	1.00983e-23	-0.796514
rs9268858	3241808_6_32461981	intergenic_near:L1MA8:L1:LINE	-12.563	3.24987e-30	1.03027e-23	-0.792985
rs9268969	3241928_6_32466572	intergenic_near:L1MA8:L1:LINE	-12.563	3.24987e-30	1.03027e-23	-0.792985
rs9268970	3241929_6_32466584	intergenic_near:L1MA8:L1:LINE	-12.563	3.24987e-30	1.03027e-23	-0.792985
rs112313206	3244588_6_32630628	intergenic_near:L1MEb:L1:LINE	12.5593	3.3574e-30	1.06019e-23	0.734582
rs12527255	3243515_6_32612091	intergenic_near:L1MA8:L1:LINE	-12.5555	3.47078e-30	1.09171e-23	-0.758283
rs35372060	3242252_6_32479890	intergenic_near:L1MA8:L1:LINE	-12.5541	3.51449e-30	1.10116e-23	-0.797182
rs9271892	3244465_6_32628036	intergenic_near:L1MEb:L1:LINE	12.545	3.80621e-30	1.18794e-23	0.744734
rs9271919	3244499_6_32628646	intergenic_near:L1MEb:L1:LINE	12.5399	3.97797e-30	1.22259e-23	0.743953
rs9271920	3244501_6_32628653	intergenic_near:L1MEb:L1:LINE	12.5399	3.97797e-30	1.22259e-23	0.743953
rs9271921	3244502_6_32628654	intergenic_near:L1MEb:L1:LINE	12.5399	3.97797e-30	1.22259e-23	0.743953
rs9271922	3244503_6_32628667	intergenic_near:L1MEb:L1:LINE	12.5399	3.97797e-30	1.22259e-23	0.743953
rs9271615	3244334_6_32623909	intergenic_near:L1MEb:L1:LINE	12.5212	4.68657e-30	1.43489e-23	0.734508
rs9270894	3243066_6_32604095	intergenic_near:L1MEb:L1:LINE	12.5189	4.78089e-30	1.45822e-23	0.755806
rs9271480	3244118_6_32621054	intergenic_near:L1MA8:L1:LINE	-12.4967	5.80557e-30	1.68275e-23	-0.790046
rs9271488	3244129_6_32621223	intergenic_near:L1MA8:L1:LINE	-12.4967	5.80557e-30	1.68275e-23	-0.790046
rs9271504	3244155_6_32621591	intergenic_near:L1MA8:L1:LINE	-12.4967	5.80557e-30	1.68275e-23	-0.790046
rs9271540	3244204_6_32622252	intergenic_near:L1MA8:L1:LINE	-12.4967	5.80557e-30	1.68275e-23	-0.790046
rs9271542	3244206_6_32622314	intergenic_near:L1MA8:L1:LINE	-12.4967	5.80557e-30	1.68275e-23	-0.790046
rs9271544	3244208_6_32622343	intergenic_near:L1MA8:L1:LINE	-12.4967	5.80557e-30	1.68275e-23	-0.790046
rs9271549	3244218_6_32622471	intergenic_near:L1MA8:L1:LINE	-12.4967	5.80557e-30	1.68275e-23	-0.790046
rs9271584	3244270_6_32623093	intergenic_near:L1MA8:L1:LINE	-12.4967	5.80557e-30	1.68275e-23	-0.790046
rs9271585	3244271_6_32623102	intergenic_near:L1MA8:L1:LINE	-12.4967	5.80557e-30	1.68275e-23	-0.790046
rs9271607	3244324_6_32623789	intergenic_near:L1MA8:L1:LINE	-12.4967	5.80557e-30	1.68275e-23	-0.790046
rs9271609	3244327_6_32623820	intergenic_near:L1MA8:L1:LINE	-12.4967	5.80557e-30	1.68275e-23	-0.790046
rs2133035	3244505_6_32628698	intergenic_near:L1MA8:L1:LINE	-12.4967	5.80557e-30	1.68275e-23	-0.790046
rs1130161	3245234_6_32643217	intergenic_near:L1MA8:L1:LINE	-12.4967	5.80557e-30	1.68275e-23	-0.790046
rs9272028	3244604_6_32630929	intergenic_near:L1MEb:L1:LINE	12.4962	5.83048e-30	1.68275e-23	0.744931
rs9272029	3244605_6_32630930	intergenic_near:L1MEb:L1:LINE	12.4962	5.83048e-30	1.68275e-23	0.744931
rs28366316	3242645_6_32593469	intergenic_near:L1MA8:L1:LINE	-12.4934	5.9731e-30	1.71776e-23	-0.792704
rs9271884	3244454_6_32627851	intergenic_near:L1MEb:L1:LINE	12.4912	6.08906e-30	1.73254e-23	0.728214
rs9271885	3244455_6_32627852	intergenic_near:L1MEb:L1:LINE	12.4912	6.08906e-30	1.73254e-23	0.728214
rs9271886	3244456_6_32627856	intergenic_near:L1MEb:L1:LINE	12.4912	6.08906e-30	1.73254e-23	0.728214
rs28366331	3242692_6_32594103	intergenic_near:L1MA8:L1:LINE	-12.4832	6.53019e-30	1.83216e-23	-0.786037
rs28366332	3242693_6_32594108	intergenic_near:L1MA8:L1:LINE	-12.4832	6.53019e-30	1.83216e-23	-0.786037
rs28366333	3242694_6_32594110	intergenic_near:L1MA8:L1:LINE	-12.4832	6.53019e-30	1.83216e-23	-0.786037
rs28366334	3242695_6_32594118	intergenic_near:L1MA8:L1:LINE	-12.4832	6.53019e-30	1.83216e-23	-0.786037
rs28366330	3242691_6_32594069	intergenic_near:L1MA8:L1:LINE	-12.482	6.59998e-30	1.84531e-23	-0.788206
rs28366265	3242532_6_32591931	intergenic_near:L1MA8:L1:LINE	-12.48	6.72003e-30	1.87238e-23	-0.783421
rs28752509	3243500_6_32611846	intergenic_near:L1MA8:L1:LINE	-12.4771	6.88834e-30	1.90608e-23	-0.751449
rs28752510	3243501_6_32611849	intergenic_near:L1MA8:L1:LINE	-12.4771	6.88834e-30	1.90608e-23	-0.751449
rs9271605	3244320_6_32623671	intergenic_near:L1MA8:L1:LINE	-12.4733	7.12325e-30	1.96433e-23	-0.788412
rs13191862	3243505_6_32611876	intergenic_near:L1MA8:L1:LINE	-12.4712	7.25506e-30	1.99385e-23	-0.751662
rs28366335	3242696_6_32594134	intergenic_near:L1MA8:L1:LINE	-12.4599	8.00628e-30	2.19282e-23	-0.784493
rs9271899	3244472_6_32628230	intergenic_near:L1MEb:L1:LINE	12.4496	8.75885e-30	2.38273e-23	0.740225
rs9271901	3244474_6_32628250	intergenic_near:L1MEb:L1:LINE	12.4496	8.75885e-30	2.38273e-23	0.740225
rs9271498	3244147_6_32621505	intergenic_near:L1MA8:L1:LINE	-12.4434	9.24966e-30	2.50778e-23	-0.787095
rs9272059	3244650_6_32631446	intergenic_near:L1MEb:L1:LINE	12.4392	9.59533e-30	2.59277e-23	0.734146
rs9268949	3241918_6_32466021	intergenic_near:L1MA8:L1:LINE	-12.4289	1.04976e-29	2.82708e-23	-0.755568
rs9271416	3244027_6_32620035	intergenic_near:L1MA8:L1:LINE	-12.4189	1.14531e-29	3.07413e-23	-0.784291
rs28366301	3242613_6_32593106	intergenic_near:L1MA8:L1:LINE	-12.4163	1.17139e-29	3.13367e-23	-0.784738
rs9271432	3244054_6_32620279	intergenic_near:L1MA8:L1:LINE	-12.404	1.30341e-29	3.46384e-23	-0.775694
rs9271433	3244055_6_32620280	intergenic_near:L1MA8:L1:LINE	-12.404	1.30341e-29	3.46384e-23	-0.775694
rs28366312	3242639_6_32593398	intergenic_near:L1MA8:L1:LINE	-12.4036	1.30807e-29	3.46479e-23	-0.788159
rs9270772	3242922_6_32601190	intergenic_near:L1MEb:L1:LINE	12.4022	1.32457e-29	3.49699e-23	0.826445
rs28366288	3242566_6_32592655	intergenic_near:L1MA8:L1:LINE	-12.4005	1.34441e-29	3.53776e-23	-0.78859
rs9405110	3242010_6_32471331	intergenic_near:L1MA8:L1:LINE	-12.3984	1.36925e-29	3.59139e-23	-0.785052
rs9271934	3244521_6_32628996	intergenic_near:L1MEb:L1:LINE	12.3975	1.38051e-29	3.60918e-23	0.732217
rs12197312	3242075_6_32474403	intergenic_near:L1MA8:L1:LINE	-12.3927	1.43924e-29	3.75054e-23	-0.790785
rs28366294	3242593_6_32592938	intergenic_near:L1MA8:L1:LINE	-12.3913	1.45617e-29	3.75818e-23	-0.788182
rs28366295	3242594_6_32592939	intergenic_near:L1MA8:L1:LINE	-12.3913	1.45617e-29	3.75818e-23	-0.788182
rs28366296	3242595_6_32592950	intergenic_near:L1MA8:L1:LINE	-12.3913	1.45617e-29	3.75818e-23	-0.788182
rs28366336	3242699_6_32594179	intergenic_near:L1MA8:L1:LINE	-12.3865	1.51852e-29	3.90658e-23	-0.780761
rs9268947	3241916_6_32465964	intergenic_near:L1MA8:L1:LINE	-12.3824	1.57349e-29	4.0351e-23	-0.760465
rs476829	3243495_6_32611667	intergenic_near:L1MA8:L1:LINE	-12.3717	1.72773e-29	4.41656e-23	-0.730728
rs28366299	3242611_6_32593093	intergenic_near:L1MA8:L1:LINE	-12.3537	2.01991e-29	5.13088e-23	-0.780869
rs28366300	3242612_6_32593098	intergenic_near:L1MA8:L1:LINE	-12.3537	2.01991e-29	5.13088e-23	-0.780869
rs9272121	3244728_6_32632779	intergenic_near:L1MEb:L1:LINE	12.3532	2.03008e-29	5.1405e-23	0.73249
rs9271497	3244144_6_32621468	intergenic_near:L1MA8:L1:LINE	-12.3425	2.22764e-29	5.62307e-23	-0.781474
rs9271485	3244126_6_32621176	intergenic_near:L1MA8:L1:LINE	-12.341	2.25679e-29	5.66116e-23	-0.782565
rs9271486	3244127_6_32621203	intergenic_near:L1MA8:L1:LINE	-12.341	2.25679e-29	5.66116e-23	-0.782565
rs9273014	3245280_6_32643873	intergenic_near:L1MA8:L1:LINE	-12.3279	2.52924e-29	6.3249e-23	-0.773113
rs9271935	3244522_6_32629054	intergenic_near:L1MEb:L1:LINE	12.3274	2.54022e-29	6.3327e-23	0.729319
rs114309058	3244396_6_32626693	intergenic_near:L1MEb:L1:LINE	12.3263	2.56387e-29	6.37192e-23	0.730999
rs9272128	3244737_6_32632824	intergenic_near:L1MEb:L1:LINE	12.3243	2.6107e-29	6.44851e-23	0.717209
rs9272129	3244738_6_32632825	intergenic_near:L1MEb:L1:LINE	12.3243	2.6107e-29	6.44851e-23	0.717209
rs28366328	3242687_6_32593989	intergenic_near:L1MA8:L1:LINE	-12.3213	2.67862e-29	6.59605e-23	-0.78169
rs28366297	3242608_6_32593052	intergenic_near:L1MA8:L1:LINE	-12.3199	2.71231e-29	6.65864e-23	-0.782813
rs9271409	3244013_6_32619851	intergenic_near:L1MA8:L1:LINE	-12.2981	3.2769e-29	7.99592e-23	-0.784025
rs9271411	3244016_6_32619884	intergenic_near:L1MA8:L1:LINE	-12.2981	3.2769e-29	7.99592e-23	-0.784025
rs9271532	3244196_6_32622168	intergenic_near:L1MA8:L1:LINE	-12.2934	3.41241e-29	8.30144e-23	-0.779865
rs28366308	3242627_6_32593266	intergenic_near:L1MA8:L1:LINE	-12.2925	3.44171e-29	8.3475e-23	-0.777131
rs9272141	3244755_6_32633020	intergenic_near:L1MEb:L1:LINE	12.2915	3.47043e-29	8.39187e-23	0.725074
rs9271511	3244165_6_32621706	intergenic_near:L1MA8:L1:LINE	-12.2886	3.55915e-29	8.58064e-23	-0.779649
rs28654725	3241956_6_32467765	intergenic_near:L1MA8:L1:LINE	-12.2856	3.65329e-29	8.72919e-23	-0.769912
rs28895223	3241958_6_32467773	intergenic_near:L1MA8:L1:LINE	-12.2856	3.65329e-29	8.72919e-23	-0.769912
rs28895224	3241959_6_32467779	intergenic_near:L1MA8:L1:LINE	-12.2856	3.65329e-29	8.72919e-23	-0.769912
rs9272025	3244598_6_32630804	intergenic_near:L1MA8:L1:LINE	-12.285	3.67177e-29	8.73274e-23	-0.769265
rs9271408	3244011_6_32619836	intergenic_near:L1MA8:L1:LINE	-12.2849	3.67647e-29	8.73274e-23	-0.779483
rs28366325	3242681_6_32593882	intergenic_near:L1MA8:L1:LINE	-12.2769	3.93817e-29	9.32685e-23	-0.77856
rs28366310	3242634_6_32593351	intergenic_near:L1MA8:L1:LINE	-12.2723	4.10052e-29	9.68288e-23	-0.772314
rs9271604	3244318_6_32623653	intergenic_near:L1MA8:L1:LINE	-12.2718	4.11916e-29	9.69846e-23	-0.771809
rs3104393	3244390_6_32626626	intergenic_near:L1MA8:L1:LINE	-12.2709	4.15104e-29	9.74502e-23	-0.776172
rs9271400	3244001_6_32619743	intergenic_near:L1MA8:L1:LINE	-12.2675	4.27401e-29	9.99417e-23	-0.769261
rs111634228	3244394_6_32626675	intergenic_near:L1MEb:L1:LINE	12.267	4.29441e-29	9.99417e-23	0.730054
rs111477174	3244395_6_32626680	intergenic_near:L1MEb:L1:LINE	12.267	4.29441e-29	9.99417e-23	0.730054
rs9271776	3244381_6_32626564	intergenic_near:L1MA8:L1:LINE	-12.263	4.44619e-29	1.03176e-22	-0.768294
rs9271560	3244231_6_32622604	intergenic_near:L1MA8:L1:LINE	-12.2593	4.59071e-29	1.05919e-22	-0.778342
rs9271561	3244232_6_32622616	intergenic_near:L1MA8:L1:LINE	-12.2593	4.59071e-29	1.05919e-22	-0.778342
rs28366309	3242628_6_32593271	intergenic_near:L1MA8:L1:LINE	-12.2542	4.79746e-29	1.10373e-22	-0.774244
rs9271582	3244265_6_32622997	intergenic_near:L1MA8:L1:LINE	-12.2528	4.85661e-29	1.11099e-22	-0.778052
rs9271583	3244267_6_32623003	intergenic_near:L1MA8:L1:LINE	-12.2528	4.85661e-29	1.11099e-22	-0.778052
rs28383435	3245176_6_32641195	intergenic_near:L1MA8:L1:LINE	-12.232	5.8168e-29	1.32687e-22	-0.765149
rs9271589	3244282_6_32623351	intergenic_near:L1MA8:L1:LINE	-12.2278	6.03135e-29	1.37193e-22	-0.776935
rs28895225	3241960_6_32467907	intergenic_near:L1MA8:L1:LINE	-12.2176	6.58626e-29	1.49393e-22	-0.74278
rs114354029	3244607_6_32630987	intergenic_near:L1MEb:L1:LINE	12.211	6.97671e-29	1.57805e-22	0.718197
rs535852	3243395_6_32609827	intergenic_near:L1MA8:L1:LINE	-12.2048	7.35803e-29	1.65964e-22	-0.748384
rs28366327	3242684_6_32593901	intergenic_near:L1MA8:L1:LINE	-12.2023	7.52374e-29	1.69227e-22	-0.774671
rs28366311	3242636_6_32593360	intergenic_near:L1MA8:L1:LINE	-12.1991	7.73071e-29	1.73398e-22	-0.768567
rs9271470	3244105_6_32620885	intergenic_near:L1MA8:L1:LINE	-12.1923	8.19972e-29	1.82394e-22	-0.775347
rs9271472	3244107_6_32620923	intergenic_near:L1MA8:L1:LINE	-12.1923	8.19972e-29	1.82394e-22	-0.775347
rs9271474	3244109_6_32620930	intergenic_near:L1MA8:L1:LINE	-12.1923	8.19972e-29	1.82394e-22	-0.775347
rs75928817	3242495_6_32591435	intergenic_near:L1MA8:L1:LINE	-12.1706	9.89829e-29	2.1957e-22	-0.766329
rs9271574	3244247_6_32622813	intergenic_near:L1MA8:L1:LINE	-12.162	1.06626e-28	2.35875e-22	-0.772865
rs9271426	3244044_6_32620196	intergenic_near:L1MA8:L1:LINE	-12.1605	1.0802e-28	2.37266e-22	-0.770066
rs9271464	3244099_6_32620767	intergenic_near:L1MA8:L1:LINE	-12.1604	1.08139e-28	2.37266e-22	-0.773344
rs9271465	3244100_6_32620777	intergenic_near:L1MA8:L1:LINE	-12.1604	1.08139e-28	2.37266e-22	-0.773344
rs9273057	3245330_6_32644327	intergenic_near:L1MA8:L1:LINE	-12.1571	1.11189e-28	2.43295e-22	-0.770573
rs5001511	5178401_10_48675214	intergenic_near:L1MEi:L1:LINE	12.1486	1.19751e-28	2.59213e-22	0.881925
rs5001509	5178408_10_48675524	intergenic_near:L1MEi:L1:LINE	12.1486	1.19751e-28	2.59213e-22	0.881925
rs4838635	5178433_10_48678017	intergenic_near:L1MEi:L1:LINE	12.1486	1.19751e-28	2.59213e-22	0.881925
rs950275	5178464_10_48689174	intergenic_near:L1MEi:L1:LINE	12.1486	1.19751e-28	2.59213e-22	0.881925
rs9272137	3244748_6_32632961	intergenic_near:L1MEb:L1:LINE	12.1456	1.22812e-28	2.65125e-22	0.722829
rs11751601	3242508_6_32591743	intergenic_near:L1MA8:L1:LINE	-12.1418	1.26967e-28	2.73363e-22	-0.709543
rs9271592	3244286_6_32623396	intergenic_near:L1MA8:L1:LINE	-12.1408	1.28071e-28	2.73545e-22	-0.77303
rs9271595	3244294_6_32623458	intergenic_near:L1MA8:L1:LINE	-12.1408	1.28071e-28	2.73545e-22	-0.77303
rs9271596	3244295_6_32623460	intergenic_near:L1MA8:L1:LINE	-12.1408	1.28071e-28	2.73545e-22	-0.77303
rs9271516	3244175_6_32621891	intergenic_near:L1MA8:L1:LINE	-12.1384	1.30725e-28	2.78474e-22	-0.779728
rs28366323	3242676_6_32593832	intergenic_near:L1MA8:L1:LINE	-12.1338	1.36087e-28	2.89048e-22	-0.774986
rs9271469	3244104_6_32620853	intergenic_near:L1MA8:L1:LINE	-12.1335	1.36406e-28	2.89048e-22	-0.772136
rs9271503	3244152_6_32621549	intergenic_near:L1MA8:L1:LINE	-12.1268	1.44557e-28	3.05516e-22	-0.771282
rs9272420	3245094_6_32637324	intergenic_near:L1MA8:L1:LINE	-12.1257	1.45865e-28	3.07474e-22	-0.755402
rs9271568	3244240_6_32622686	intergenic_near:L1MA8:L1:LINE	-12.1226	1.49871e-28	3.13473e-22	-0.771645
rs9271571	3244243_6_32622706	intergenic_near:L1MA8:L1:LINE	-12.1226	1.49871e-28	3.13473e-22	-0.771645
rs56136724	5178392_10_48672340	intergenic_near:L1MEi:L1:LINE	12.1226	1.49879e-28	3.13473e-22	0.874176
rs9273036	3245306_6_32644121	intergenic_near:L1MA8:L1:LINE	-12.1177	1.56346e-28	3.26151e-22	-0.76758
rs9271563	3244234_6_32622651	intergenic_near:L1MA8:L1:LINE	-12.1035	1.76817e-28	3.67903e-22	-0.769694
rs9272347	3245061_6_32636617	intergenic_near:L1MA8:L1:LINE	-12.0915	1.96064e-28	4.06899e-22	-0.763204
rs9272744	3245205_6_32641969	intergenic_near:L1MA8:L1:LINE	-12.0864	2.04896e-28	4.24135e-22	-0.766442
rs62653732	5178415_10_48676114	intergenic_near:L1MEi:L1:LINE	12.0765	2.23102e-28	4.59459e-22	0.915375
rs62653733	5178416_10_48676117	intergenic_near:L1MEi:L1:LINE	12.0765	2.23102e-28	4.59459e-22	0.915375
rs9272134	3244745_6_32632928	intergenic_near:L1MEb:L1:LINE	12.0743	2.27425e-28	4.67168e-22	0.721346
rs28383313	3243967_6_32619340	intergenic_near:L1MA8:L1:LINE	-12.0701	2.35779e-28	4.83095e-22	-0.762945
rs116093550	3244387_6_32626618	intergenic_near:L1MEb:L1:LINE	12.0627	2.51258e-28	5.12203e-22	0.718445
rs116361489	3244388_6_32626619	intergenic_near:L1MEb:L1:LINE	12.0627	2.51258e-28	5.12203e-22	0.718445
rs9271398	3243999_6_32619731	intergenic_near:L1MA8:L1:LINE	-12.0519	2.75711e-28	5.60633e-22	-0.758852
rs9271430	3244050_6_32620225	intergenic_near:L1MA8:L1:LINE	-12.0501	2.8021e-28	5.68347e-22	-0.763987
rs28366317	3242658_6_32593634	intergenic_near:L1MA8:L1:LINE	-12.0445	2.93895e-28	5.94606e-22	-0.765435
rs9271520	3244180_6_32621994	intergenic_near:L1MA8:L1:LINE	-12.0433	2.97081e-28	5.96554e-22	-0.767513
rs9271521	3244182_6_32622006	intergenic_near:L1MA8:L1:LINE	-12.0433	2.97081e-28	5.96554e-22	-0.767513
rs9271523	3244185_6_32622029	intergenic_near:L1MA8:L1:LINE	-12.0433	2.97081e-28	5.96554e-22	-0.767513
rs9391782	3241968_6_32468463	intergenic_near:L1MA8:L1:LINE	-12.0225	3.55278e-28	7.09877e-22	-0.74223
rs9405036	3241969_6_32468473	intergenic_near:L1MA8:L1:LINE	-12.0225	3.55278e-28	7.09877e-22	-0.74223
rs9272135	3244746_6_32632946	intergenic_near:L1MEb:L1:LINE	12.0178	3.69863e-28	7.35369e-22	0.715922
rs9272136	3244747_6_32632953	intergenic_near:L1MEb:L1:LINE	12.0178	3.69863e-28	7.35369e-22	0.715922
rs9271499	3244148_6_32621514	intergenic_near:L1MA8:L1:LINE	-12.0106	3.93636e-28	7.80707e-22	-0.730961
rs9272319	3245034_6_32636331	intergenic_near:L1MA8:L1:LINE	-12.0069	4.06216e-28	8.03679e-22	-0.751538
rs11592613	5178438_10_48680513	intergenic_near:L1MEi:L1:LINE	11.9988	4.35765e-28	8.51676e-22	0.874243
rs11101425	5178449_10_48683354	intergenic_near:L1MEi:L1:LINE	11.9988	4.35765e-28	8.51676e-22	0.874243
rs12240597	5178461_10_48688552	intergenic_near:L1MEi:L1:LINE	11.9988	4.35765e-28	8.51676e-22	0.874243
rs12241103	5178465_10_48689390	intergenic_near:L1MEi:L1:LINE	11.9988	4.35765e-28	8.51676e-22	0.874243
rs4614358	5178467_10_48690257	intergenic_near:L1MEi:L1:LINE	11.9988	4.35765e-28	8.51676e-22	0.874243
rs536810	3243387_6_32609720	intergenic_near:L1MA8:L1:LINE	-11.9866	4.83907e-28	9.43479e-22	-0.735928
rs9271927	3244513_6_32628870	intergenic_near:L1MEb:L1:LINE	11.984	4.9468e-28	9.59833e-22	0.715989
rs9271928	3244514_6_32628871	intergenic_near:L1MEb:L1:LINE	11.984	4.9468e-28	9.59833e-22	0.715989
rs28366302	3242615_6_32593157	intergenic_near:L1MA8:L1:LINE	-11.9558	6.30548e-28	1.22052e-21	-0.767963
rs9273009	3245272_6_32643802	intergenic_near:L1MA8:L1:LINE	-11.9547	6.36719e-28	1.22703e-21	-0.753848
rs9271564	3244235_6_32622659	intergenic_near:L1MA8:L1:LINE	-11.9543	6.38481e-28	1.22703e-21	-0.762421
rs9271565	3244236_6_32622660	intergenic_near:L1MA8:L1:LINE	-11.9543	6.38481e-28	1.22703e-21	-0.762421
rs9271932	3244519_6_32628937	intergenic_near:L1MEb:L1:LINE	11.9414	7.13471e-28	1.36463e-21	0.713089
rs9271933	3244520_6_32628940	intergenic_near:L1MEb:L1:LINE	11.9414	7.13471e-28	1.36463e-21	0.713089
rs77122291	3242480_6_32591242	intergenic_near:L1MA8:L1:LINE	-11.9371	7.40539e-28	1.41304e-21	-0.756424
rs4838636	5178445_10_48682648	intergenic_near:L1MEi:L1:LINE	11.9294	7.90991e-28	1.50574e-21	0.870588
rs586610	3243102_6_32604534	intergenic_near:L1MA8:L1:LINE	-11.9228	8.37019e-28	1.58961e-21	-0.785418
rs9271937	3244526_6_32629093	intergenic_near:L1MEb:L1:LINE	11.9201	8.5672e-28	1.62319e-21	0.707655
rs9272970	3245253_6_32643524	intergenic_near:L1MA8:L1:LINE	-11.9192	8.6299e-28	1.63123e-21	-0.736416
rs2856716	3245398_6_32646924	intergenic_near:L1MA8:L1:LINE	-11.9124	9.14834e-28	1.72518e-21	-0.753106
rs9272317	3245030_6_32636274	intergenic_near:L1MA8:L1:LINE	-11.8918	1.09232e-27	2.05506e-21	-0.752549
rs9272031	3244608_6_32631002	intergenic_near:L1MEb:L1:LINE	11.8779	1.22988e-27	2.30311e-21	0.698927
rs9272032	3244609_6_32631005	intergenic_near:L1MEb:L1:LINE	11.8779	1.22988e-27	2.30311e-21	0.698927
rs9271930	3244516_6_32628900	intergenic_near:L1MEb:L1:LINE	11.8759	1.2512e-27	2.3376e-21	0.712877
rs646984	3243360_6_32608815	intergenic_near:L1MA8:L1:LINE	-11.8751	1.26013e-27	2.34884e-21	-0.728605
rs9271517	3244177_6_32621963	intergenic_near:L1MA8:L1:LINE	-11.8726	1.28763e-27	2.38902e-21	-0.762061
rs9271519	3244179_6_32621974	intergenic_near:L1MA8:L1:LINE	-11.8726	1.28763e-27	2.38902e-21	-0.762061
rs9273022	3245290_6_32643960	intergenic_near:L1MA8:L1:LINE	-11.8647	1.3774e-27	2.5497e-21	-0.752119
rs9272022	3244594_6_32630752	intergenic_near:L1MEb:L1:LINE	11.8602	1.43092e-27	2.6427e-21	0.689556
rs1065047	3245248_6_32643483	intergenic_near:L1MA8:L1:LINE	-11.8583	1.45443e-27	2.67386e-21	-0.744858
rs1065048	3245249_6_32643488	intergenic_near:L1MA8:L1:LINE	-11.8583	1.45443e-27	2.67386e-21	-0.744858
rs9273062	3245333_6_32644384	intergenic_near:L1MA8:L1:LINE	-11.8564	1.4781e-27	2.7022e-21	-0.755128
rs9273063	3245334_6_32644389	intergenic_near:L1MA8:L1:LINE	-11.8564	1.4781e-27	2.7022e-21	-0.755128
rs9271929	3244515_6_32628873	intergenic_near:L1MEb:L1:LINE	11.8563	1.47991e-27	2.7022e-21	0.702568
rs9274688	3246247_6_32669123	intergenic_near:L1MA8:L1:LINE	-11.8542	1.50644e-27	2.74442e-21	-0.757969
rs9273059	3245332_6_32644334	intergenic_near:L1MA8:L1:LINE	-11.8537	1.51362e-27	2.75127e-21	-0.756354
rs9273042	3245312_6_32644187	intergenic_near:L1MA8:L1:LINE	-11.8418	1.6755e-27	3.03182e-21	-0.748263
rs9273044	3245314_6_32644194	intergenic_near:L1MA8:L1:LINE	-11.8418	1.6755e-27	3.03182e-21	-0.748263
rs9273045	3245315_6_32644205	intergenic_near:L1MA8:L1:LINE	-11.8337	1.79509e-27	3.24095e-21	-0.752609
rs9271554	3244224_6_32622540	intergenic_near:L1MA8:L1:LINE	-11.8312	1.83434e-27	3.3044e-21	-0.779717
rs9271401	3244002_6_32619748	intergenic_near:L1MEb:L1:LINE	11.8247	1.93916e-27	3.48542e-21	0.846341
rs570194309	3244248_6_32622825	intergenic_near:L1MA8:L1:LINE	-11.8114	2.17337e-27	3.88903e-21	-0.755881
rs9271576	3244249_6_32622835	intergenic_near:L1MA8:L1:LINE	-11.8114	2.17337e-27	3.88903e-21	-0.755881
rs9271404	3244006_6_32619776	intergenic_near:L1MA8:L1:LINE	-11.8032	2.32968e-27	4.15948e-21	-0.726641
rs7768875	3242599_6_32592975	intergenic_near:L1MEb:L1:LINE	11.7928	2.54783e-27	4.52999e-21	0.788081
rs9271597	3244299_6_32623514	intergenic_near:L1MA8:L1:LINE	-11.7925	2.55339e-27	4.52999e-21	-0.72144
rs1065044	3245246_6_32643466	intergenic_near:L1MA8:L1:LINE	-11.7925	2.55408e-27	4.52999e-21	-0.743351
rs115298660	3244754_6_32633004	intergenic_near:L1MEb:L1:LINE	11.788	2.65441e-27	4.6976e-21	0.715452
rs28383441	3245186_6_32641279	intergenic_near:L1MA8:L1:LINE	-11.7817	2.79995e-27	4.9443e-21	-0.758341
rs1065043	3245245_6_32643457	intergenic_near:L1MA8:L1:LINE	-11.7801	2.83767e-27	4.99995e-21	-0.742291
rs9273052	3245322_6_32644264	intergenic_near:L1MA8:L1:LINE	-11.7767	2.92133e-27	5.13612e-21	-0.74767
rs9273040	3245310_6_32644181	intergenic_near:L1MA8:L1:LINE	-11.7695	3.10753e-27	5.45159e-21	-0.745461
rs9272323	3245039_6_32636374	intergenic_near:L1MA8:L1:LINE	-11.7664	3.19011e-27	5.58429e-21	-0.737223
rs9348889	3245456_6_32652478	intergenic_near:L1MA8:L1:LINE	-11.7645	3.24294e-27	5.65219e-21	-0.750916
rs9348890	3245457_6_32652479	intergenic_near:L1MA8:L1:LINE	-11.7645	3.24294e-27	5.65219e-21	-0.750916
rs9272973	3245256_6_32643535	intergenic_near:L1MA8:L1:LINE	-11.7573	3.44694e-27	5.99478e-21	-0.728761
rs9274711	3246283_6_32669512	intergenic_near:L1MA8:L1:LINE	-11.7541	3.54378e-27	6.1499e-21	-0.743735
rs28383439	3245183_6_32641265	intergenic_near:L1MA8:L1:LINE	-11.7396	4.00847e-27	6.94137e-21	-0.756018
rs73304235	5178426_10_48677013	intergenic_near:L1MEi:L1:LINE	11.7313	4.30208e-27	7.43382e-21	0.867001
rs9271500	3244149_6_32621523	intergenic_near:L1MA8:L1:LINE	-11.7301	4.3482e-27	7.48141e-21	-0.70757
rs9271501	3244150_6_32621524	intergenic_near:L1MA8:L1:LINE	-11.7301	4.3482e-27	7.48141e-21	-0.70757
rs9271906	3244479_6_32628271	intergenic_near:L1MEb:L1:LINE	11.7279	4.42965e-27	7.6053e-21	0.702049
rs9271403	3244004_6_32619759	intergenic_near:L1MA8:L1:LINE	-11.7149	4.94693e-27	8.47535e-21	-0.724828
rs9273048	3245319_6_32644231	intergenic_near:L1MA8:L1:LINE	-11.7144	4.96973e-27	8.49634e-21	-0.745708
rs9274709	3246280_6_32669498	intergenic_near:L1MA8:L1:LINE	-11.697	5.7627e-27	9.83114e-21	-0.740579
rs9272318	3245032_6_32636282	intergenic_near:L1MA8:L1:LINE	-11.6937	5.92882e-27	1.00931e-20	-0.737423
rs2647025	3246160_6_32668172	intergenic_near:L1MA8:L1:LINE	-11.6826	6.51612e-27	1.09999e-20	-0.751914
rs9274699	3246263_6_32669319	intergenic_near:L1MA8:L1:LINE	-11.6826	6.51612e-27	1.09999e-20	-0.751914
rs9274700	3246269_6_32669403	intergenic_near:L1MA8:L1:LINE	-11.6826	6.51612e-27	1.09999e-20	-0.751914
rs9274728	3246329_6_32669995	intergenic_near:L1MA8:L1:LINE	-11.6826	6.51612e-27	1.09999e-20	-0.751914
rs9271434	3244056_6_32620281	intergenic_near:L1MA8:L1:LINE	-11.6814	6.5832e-27	1.10899e-20	-0.720804
rs9273008	3245271_6_32643795	intergenic_near:L1MA8:L1:LINE	-11.6757	6.90913e-27	1.16147e-20	-0.744866
rs9271502	3244151_6_32621528	intergenic_near:L1MA8:L1:LINE	-11.6734	7.0437e-27	1.18162e-20	-0.712674
rs9270487	3242481_6_32591299	intergenic_near:L1MEb:L1:LINE	11.672	7.12804e-27	1.19329e-20	0.757806
rs9273144	3245367_6_32645138	intergenic_near:L1MA8:L1:LINE	-11.6594	7.93675e-27	1.32591e-20	-0.743802
rs28366303	3242616_6_32593186	intergenic_near:L1MA8:L1:LINE	-11.6591	7.95451e-27	1.32613e-20	-0.749352
rs28383434	3245172_6_32641148	intergenic_near:L1MA8:L1:LINE	-11.6506	8.55362e-27	1.42306e-20	-0.7117
rs9271600	3244304_6_32623555	intergenic_near:L1MA8:L1:LINE	-11.6459	8.89863e-27	1.47437e-20	-0.711247
rs9271601	3244305_6_32623560	intergenic_near:L1MA8:L1:LINE	-11.6459	8.89863e-27	1.47437e-20	-0.711247
rs9274735	3246338_6_32670119	intergenic_near:L1MA8:L1:LINE	-11.6287	1.03013e-26	1.69978e-20	-0.739314
rs9274737	3246340_6_32670130	intergenic_near:L1MA8:L1:LINE	-11.6287	1.03013e-26	1.69978e-20	-0.739314
rs28383312	3243965_6_32619313	intergenic_near:L1MA8:L1:LINE	-11.6273	1.04205e-26	1.71593e-20	-0.726242
rs9271567	3244239_6_32622679	intergenic_near:L1MA8:L1:LINE	-11.6172	1.13567e-26	1.86628e-20	-0.713679
rs9274706	3246277_6_32669488	intergenic_near:L1MA8:L1:LINE	-11.5868	1.46986e-26	2.41053e-20	-0.734985
rs9274704	3246272_6_32669436	intergenic_near:L1MA8:L1:LINE	-11.5847	1.49552e-26	2.44764e-20	-0.746098
rs9272463	3245120_6_32637869	intergenic_near:L1MA8:L1:LINE	-11.5386	2.21076e-26	3.61089e-20	-0.699542
rs9272221	3244874_6_32634557	intergenic_near:L1MEb:L1:LINE	11.5284	2.40865e-26	3.92615e-20	0.695496
rs9274727	3246322_6_32669919	intergenic_near:L1MA8:L1:LINE	-11.5148	2.70238e-26	4.36952e-20	-0.745358
rs28366341	3242710_6_32597007	intergenic_near:L1MA8:L1:LINE	-11.5147	2.70587e-26	4.36952e-20	-0.716594
rs28366343	3242713_6_32597026	intergenic_near:L1MA8:L1:LINE	-11.5147	2.70587e-26	4.36952e-20	-0.716594
rs28366344	3242714_6_32597036	intergenic_near:L1MA8:L1:LINE	-11.5147	2.70587e-26	4.36952e-20	-0.716594
rs3129766	3244393_6_32626664	intergenic_near:L1MA8:L1:LINE	-11.5146	2.70778e-26	4.36952e-20	-0.736061
rs9272037	3244617_6_32631067	intergenic_near:L1MEb:L1:LINE	11.5072	2.88232e-26	4.64186e-20	0.677877
rs9271435	3244057_6_32620292	intergenic_near:L1MA8:L1:LINE	-11.5017	3.01929e-26	4.85273e-20	-0.689438
rs9273031	3245301_6_32644072	intergenic_near:L1MA8:L1:LINE	-11.4881	3.38616e-26	5.43154e-20	-0.729405
rs28366351	3242726_6_32597213	intergenic_near:L1MA8:L1:LINE	-11.4686	3.99248e-26	6.3782e-20	-0.721002
rs28366352	3242727_6_32597216	intergenic_near:L1MA8:L1:LINE	-11.4686	3.99248e-26	6.3782e-20	-0.721002
rs9272052	3244642_6_32631378	intergenic_near:L1MEb:L1:LINE	11.4684	4.00009e-26	6.3782e-20	0.919408
rs9271566	3244237_6_32622666	intergenic_near:L1MA8:L1:LINE	-11.465	4.11626e-26	6.55047e-20	-0.703403
rs28366258	3242506_6_32591736	intergenic_near:L1MA8:L1:LINE	-11.4601	4.28867e-26	6.81137e-20	-0.750666
rs28366356	3242737_6_32597314	intergenic_near:L1MA8:L1:LINE	-11.4372	5.20196e-26	8.24562e-20	-0.711355
rs9271442	3244071_6_32620483	intergenic_near:L1MA8:L1:LINE	-11.4283	5.60574e-26	8.86819e-20	-0.717236
rs28366357	3242740_6_32597361	intergenic_near:L1MA8:L1:LINE	-11.4258	5.72865e-26	9.04486e-20	-0.708774
rs622137	3242957_6_32602075	intergenic_near:L1MA8:L1:LINE	-11.4197	6.03059e-26	9.50295e-20	-0.757362
rs477515	3242949_6_32601914	intergenic_near:L1MA8:L1:LINE	-11.4164	6.20012e-26	9.75101e-20	-0.753254
rs75076975	3245212_6_32642357	intergenic_near:L1MA8:L1:LINE	-11.4121	6.42664e-26	1.00876e-19	-0.717119
rs28366304	3242618_6_32593204	intergenic_near:L1MA8:L1:LINE	-11.4098	6.55036e-26	1.02618e-19	-0.733205
rs9272035	3244613_6_32631037	intergenic_near:L1MEb:L1:LINE	11.4082	6.64433e-26	1.03888e-19	0.673911
rs2647080	3242829_6_32598869	intergenic_near:L1MA8:L1:LINE	-11.4005	7.08906e-26	1.10412e-19	-0.715225
rs2858874	3242834_6_32598935	intergenic_near:L1MA8:L1:LINE	-11.4005	7.08906e-26	1.10412e-19	-0.715225
rs28366354	3242730_6_32597267	intergenic_near:L1MA8:L1:LINE	-11.3931	7.54087e-26	1.17223e-19	-0.719563
rs9274716	3246300_6_32669627	intergenic_near:L1MA8:L1:LINE	-11.3927	7.56773e-26	1.17413e-19	-0.735307
rs9273079	3245348_6_32644549	intergenic_near:L1MA8:L1:LINE	-11.3901	7.73484e-26	1.19775e-19	-0.73318
rs9274739	3246343_6_32670163	intergenic_near:L1MA8:L1:LINE	-11.3856	8.03093e-26	1.24122e-19	-0.724618
rs526784	3243078_6_32604253	intergenic_near:L1MA8:L1:LINE	-11.3783	8.54088e-26	1.31498e-19	-0.750261
rs585305	3243079_6_32604271	intergenic_near:L1MA8:L1:LINE	-11.3783	8.54088e-26	1.31498e-19	-0.750261
rs9271473	3244108_6_32620926	intergenic_near:L1MEb:L1:LINE	11.376	8.71051e-26	1.33854e-19	0.907944
rs28366355	3242734_6_32597279	intergenic_near:L1MA8:L1:LINE	-11.362	9.79765e-26	1.50274e-19	-0.712418
rs28366353	3242728_6_32597227	intergenic_near:L1MA8:L1:LINE	-11.3606	9.90682e-26	1.51659e-19	-0.717036
rs28366305	3242619_6_32593205	intergenic_near:L1MA8:L1:LINE	-11.3447	1.13241e-25	1.72372e-19	-0.729758
rs28366306	3242621_6_32593213	intergenic_near:L1MA8:L1:LINE	-11.3447	1.13241e-25	1.72372e-19	-0.729758
rs28366307	3242622_6_32593218	intergenic_near:L1MA8:L1:LINE	-11.3447	1.13241e-25	1.72372e-19	-0.729758
rs9272042	3244622_6_32631140	intergenic_near:L1MEb:L1:LINE	11.3344	1.23475e-25	1.87595e-19	0.684723
rs376421080	3245300_6_32644041	intergenic_near:L1MA8:L1:LINE	-11.3178	1.41914e-25	2.15205e-19	-0.719597
rs9272254	3244940_6_32635321	intergenic_near:L1MEb:L1:LINE	11.3112	1.49992e-25	2.27026e-19	0.69413
rs1130156	3245233_6_32643191	intergenic_near:L1MA8:L1:LINE	-11.3053	1.57687e-25	2.38226e-19	-0.720299
rs9272176	3244795_6_32633556	intergenic_near:L1MEb:L1:LINE	11.3045	1.58715e-25	2.39329e-19	0.823798
rs9272178	3244800_6_32633650	intergenic_near:L1MEb:L1:LINE	11.2884	1.81636e-25	2.7287e-19	0.836008
rs9272181	3244808_6_32633786	intergenic_near:L1MEb:L1:LINE	11.2884	1.81636e-25	2.7287e-19	0.836008
rs9272173	3244789_6_32633491	intergenic_near:L1MEb:L1:LINE	11.2878	1.82603e-25	2.73813e-19	0.836437
rs9271443	3244072_6_32620486	intergenic_near:L1MEb:L1:LINE	11.279	1.96466e-25	2.94052e-19	0.912178
rs9271452	3244083_6_32620608	intergenic_near:L1MA8:L1:LINE	-11.2709	2.1031e-25	3.14189e-19	-0.687069
rs9271419	3244032_6_32620069	intergenic_near:L1MA8:L1:LINE	-11.2695	2.12843e-25	3.17384e-19	-0.685396
rs9272177	3244796_6_32633584	intergenic_near:L1MEb:L1:LINE	11.266	2.19038e-25	3.26018e-19	0.828174
rs9272045	3244628_6_32631229	intergenic_near:L1MEb:L1:LINE	11.2639	2.22971e-25	3.2896e-19	0.688008
rs9270662	3242802_6_32598312	intergenic_near:L1MEb:L1:LINE	11.263	2.24691e-25	3.2896e-19	0.910236
rs9270665	3242808_6_32598455	intergenic_near:L1MEb:L1:LINE	11.263	2.24691e-25	3.2896e-19	0.910236
rs4599680	3242812_6_32598517	intergenic_near:L1MEb:L1:LINE	11.263	2.24691e-25	3.2896e-19	0.910236
rs3957140	3242819_6_32598720	intergenic_near:L1MEb:L1:LINE	11.263	2.24691e-25	3.2896e-19	0.910236
rs9271352	3243770_6_32616161	intergenic_near:L1MEb:L1:LINE	11.263	2.24691e-25	3.2896e-19	0.910236
rs9271541	3244205_6_32622293	intergenic_near:L1MEb:L1:LINE	11.263	2.24691e-25	3.2896e-19	0.910236
rs2395224	3244242_6_32622705	intergenic_near:L1MEb:L1:LINE	11.263	2.24691e-25	3.2896e-19	0.910236
rs3129763	3244275_6_32623148	intergenic_near:L1MEb:L1:LINE	11.263	2.24691e-25	3.2896e-19	0.910236
rs9271612	3244331_6_32623877	intergenic_near:L1MEb:L1:LINE	11.2474	2.56022e-25	3.72124e-19	0.910291
rs9271613	3244333_6_32623889	intergenic_near:L1MEb:L1:LINE	11.2474	2.56022e-25	3.72124e-19	0.910291
rs114527826	3244368_6_32626383	intergenic_near:L1MEb:L1:LINE	11.2474	2.56022e-25	3.72124e-19	0.910291
rs9271792	3244421_6_32627066	intergenic_near:L1MEb:L1:LINE	11.2474	2.56022e-25	3.72124e-19	0.910291
rs9272043	3244623_6_32631169	intergenic_near:L1MEb:L1:LINE	11.247	2.56789e-25	3.72567e-19	0.68879
rs9270657	3242797_6_32598244	intergenic_near:L1MEb:L1:LINE	11.2445	2.62202e-25	3.79736e-19	0.739492
rs590999	3242866_6_32599731	intergenic_near:L1MEb:L1:LINE	11.2355	2.82748e-25	4.08756e-19	0.909581
rs28383173	3242810_6_32598510	intergenic_near:L1MA8:L1:LINE	-11.2331	2.88502e-25	4.15582e-19	-0.70853
rs28383174	3242811_6_32598511	intergenic_near:L1MA8:L1:LINE	-11.2331	2.88502e-25	4.15582e-19	-0.70853
rs9272232	3244893_6_32634853	intergenic_near:L1MEb:L1:LINE	11.2284	3.00146e-25	4.31583e-19	0.690378
rs9272229	3244887_6_32634791	intergenic_near:L1MEb:L1:LINE	11.2129	3.41647e-25	4.90382e-19	0.69122
rs9271790	3244417_6_32626998	intergenic_near:L1MEb:L1:LINE	11.2081	3.55402e-25	5.09217e-19	0.908952
rs9272023	3244596_6_32630781	intergenic_near:L1MEb:L1:LINE	11.2005	3.7869e-25	5.4162e-19	0.670069
rs9270493	3242482_6_32591333	intergenic_near:L1MEb:L1:LINE	11.1977	3.87572e-25	5.53341e-19	0.881318
rs9272184	3244810_6_32633840	intergenic_near:L1MEb:L1:LINE	11.1973	3.89104e-25	5.54546e-19	0.831484
rs2516052	3242975_6_32602370	intergenic_near:L1MA8:L1:LINE	-11.1962	3.92535e-25	5.58447e-19	-0.74643
rs2516051	3242979_6_32602407	intergenic_near:L1MA8:L1:LINE	-11.1913	4.08873e-25	5.80664e-19	-0.746775
rs556025	3243021_6_32603103	intergenic_near:L1MA8:L1:LINE	-11.1859	4.28002e-25	6.06761e-19	-0.74447
rs12211942	3243070_6_32604120	intergenic_near:L1MA8:L1:LINE	-11.1773	4.59667e-25	6.50506e-19	-0.736919
rs7758465	3244630_6_32631254	intergenic_near:L1MEb:L1:LINE	11.1739	4.72716e-25	6.67798e-19	0.896034
rs3998182	3242697_6_32594138	intergenic_near:L1MEb:L1:LINE	11.1701	4.8799e-25	6.86966e-19	0.895808
rs2097432	3244264_6_32622994	intergenic_near:L1MEb:L1:LINE	11.1701	4.8799e-25	6.86966e-19	0.895808
rs28383168	3242768_6_32597811	intergenic_near:L1MA8:L1:LINE	-11.1673	4.9971e-25	7.02236e-19	-0.689763
rs9271895	3244468_6_32628129	intergenic_near:L1MEb:L1:LINE	11.1607	5.27949e-25	7.40627e-19	0.907135
rs9270620	3242753_6_32597495	intergenic_near:L1MEb:L1:LINE	11.1592	5.34476e-25	7.4718e-19	0.895159
rs9270623	3242756_6_32597554	intergenic_near:L1MEb:L1:LINE	11.1592	5.34476e-25	7.4718e-19	0.895159
rs11101420	5178390_10_48671672	intergenic_near:L1MEi:L1:LINE	11.1571	5.44094e-25	7.59308e-19	0.849041
rs28383182	3243061_6_32604034	intergenic_near:L1MA8:L1:LINE	-11.1492	5.80891e-25	8.09257e-19	-0.736988
rs9272190	3244825_6_32633983	intergenic_near:L1MEb:L1:LINE	11.1486	5.83707e-25	8.10377e-19	0.902442
rs9272191	3244826_6_32633992	intergenic_near:L1MEb:L1:LINE	11.1486	5.83707e-25	8.10377e-19	0.902442
rs522308	3243636_6_32614145	intergenic_near:L1MA8:L1:LINE	-11.1482	5.85591e-25	8.11592e-19	-0.739047
rs3135003	3244322_6_32623699	intergenic_near:L1MEb:L1:LINE	11.1432	6.10549e-25	8.41836e-19	0.895137
rs6929044	3244535_6_32629174	intergenic_near:L1MEb:L1:LINE	11.1432	6.10549e-25	8.41836e-19	0.895137
rs6929398	3244536_6_32629189	intergenic_near:L1MEb:L1:LINE	11.1432	6.10549e-25	8.41836e-19	0.895137
rs9270632	3242764_6_32597756	intergenic_near:L1MEb:L1:LINE	11.1351	6.534e-25	8.9938e-19	0.704062
rs9271215	3243484_6_32611500	intergenic_near:L1MA8:L1:LINE	-11.1194	7.44727e-25	1.02334e-18	-0.66748
rs9271406	3244008_6_32619811	intergenic_near:L1MEb:L1:LINE	-11.1184	7.50933e-25	1.03011e-18	-0.677957
rs9268834	3241775_6_32460302	intergenic_near:L1MA8:L1:LINE	-11.1146	7.74642e-25	1.05902e-18	-0.794465
rs9268835	3241777_6_32460338	intergenic_near:L1MA8:L1:LINE	-11.1146	7.74642e-25	1.05902e-18	-0.794465
rs9272231	3244890_6_32634840	intergenic_near:L1MEb:L1:LINE	11.1072	8.23708e-25	1.12419e-18	0.685348
rs9271427	3244045_6_32620206	intergenic_near:L1MEb:L1:LINE	11.1018	8.61607e-25	1.17195e-18	0.901555
rs9271428	3244046_6_32620207	intergenic_near:L1MEb:L1:LINE	11.1018	8.61607e-25	1.17195e-18	0.901555
rs9271431	3244053_6_32620254	intergenic_near:L1MA8:L1:LINE	-11.1007	8.69603e-25	1.18083e-18	-0.681232
rs9272686	3245181_6_32641238	intergenic_near:L1MEb:L1:LINE	11.1004	8.71952e-25	1.18202e-18	0.895167
rs9272116	3244716_6_32632627	intergenic_near:L1MEb:L1:LINE	11.0989	8.82513e-25	1.19433e-18	0.682064
rs9272214	3244853_6_32634319	intergenic_near:L1MEb:L1:LINE	11.0985	8.85568e-25	1.19645e-18	0.680112
rs9271524	3244187_6_32622043	intergenic_near:L1MEb:L1:LINE	11.0912	9.41045e-25	1.26927e-18	0.89899
rs9272242	3244908_6_32635013	intergenic_near:L1MEb:L1:LINE	11.0872	9.73173e-25	1.31041e-18	0.683485
rs9273025	3245294_6_32643983	intergenic_near:L1MA8:L1:LINE	-11.0842	9.97638e-25	1.34112e-18	-0.711094
rs28366359	3242744_6_32597392	intergenic_near:L1MA8:L1:LINE	-11.0829	1.0083e-24	1.34869e-18	-0.697356
rs28366360	3242745_6_32597399	intergenic_near:L1MA8:L1:LINE	-11.0829	1.0083e-24	1.34869e-18	-0.697356
rs28366361	3242748_6_32597420	intergenic_near:L1MA8:L1:LINE	-11.0829	1.0083e-24	1.34869e-18	-0.697356
rs9272114	3244713_6_32632540	intergenic_near:L1MEb:L1:LINE	11.082	1.01611e-24	1.35689e-18	0.683246
rs9271445	3244075_6_32620522	intergenic_near:L1MA8:L1:LINE	-11.0758	1.06964e-24	1.426e-18	-0.694001
rs28366358	3242743_6_32597387	intergenic_near:L1MA8:L1:LINE	-11.0708	1.11481e-24	1.48377e-18	-0.698693
rs9270868	3243035_6_32603340	intergenic_near:L1MEb:L1:LINE	11.0678	1.14327e-24	1.51913e-18	0.899499
rs115266533	3244572_6_32630327	intergenic_near:L1MEb:L1:LINE	11.0656	1.164e-24	1.54287e-18	0.659289
rs9271528	3244191_6_32622146	intergenic_near:L1MEb:L1:LINE	11.0655	1.16496e-24	1.54287e-18	0.888674
rs11597062	5178394_10_48672529	intergenic_near:L1MEi:L1:LINE	11.0641	1.17827e-24	1.5561e-18	0.844313
rs74291249	3244365_6_32626321	intergenic_near:L1MEb:L1:LINE	11.0641	1.17882e-24	1.5561e-18	0.880949
rs602427	3243165_6_32605762	intergenic_near:L1MEb:L1:LINE	11.0589	1.2302e-24	1.62127e-18	0.897044
rs28366345	3242718_6_32597119	intergenic_near:L1MA8:L1:LINE	-11.058	1.23942e-24	1.62544e-18	-0.674615
rs28366346	3242719_6_32597121	intergenic_near:L1MA8:L1:LINE	-11.058	1.23942e-24	1.62544e-18	-0.674615
rs28366347	3242720_6_32597131	intergenic_near:L1MA8:L1:LINE	-11.058	1.23942e-24	1.62544e-18	-0.674615
rs9272069	3244665_6_32631648	intergenic_near:L1MEb:L1:LINE	11.0525	1.29777e-24	1.69919e-18	0.891493
rs9271545	3244209_6_32622376	intergenic_near:L1MEb:L1:LINE	11.0491	1.33536e-24	1.74557e-18	0.898366
rs9270475	3242479_6_32591230	intergenic_near:L1MEb:L1:LINE	11.0481	1.34621e-24	1.75456e-18	0.865308
rs9273007	3245270_6_32643760	intergenic_near:L1MA8:L1:LINE	-11.048	1.34659e-24	1.75456e-18	-0.71194
rs9272435	3245108_6_32637559	intergenic_near:L1MA8:L1:LINE	-11.047	1.35787e-24	1.7664e-18	-0.714846
rs9270600	3242686_6_32593916	intergenic_near:L1MEb:L1:LINE	11.0416	1.42105e-24	1.8456e-18	0.895994
rs9268833	3241773_6_32460285	intergenic_near:L1MA8:L1:LINE	-11.032	1.53768e-24	1.99065e-18	-0.789803
rs9268838	3241782_6_32460938	intergenic_near:L1MA8:L1:LINE	-11.032	1.53768e-24	1.99065e-18	-0.789803
rs17191234	3242704_6_32596904	intergenic_near:L1MA8:L1:LINE	-11.021	1.68506e-24	2.16406e-18	-0.683923
rs28366337	3242705_6_32596922	intergenic_near:L1MA8:L1:LINE	-11.021	1.68506e-24	2.16406e-18	-0.683923
rs28366338	3242706_6_32596933	intergenic_near:L1MA8:L1:LINE	-11.021	1.68506e-24	2.16406e-18	-0.683923
rs28366339	3242708_6_32596948	intergenic_near:L1MA8:L1:LINE	-11.021	1.68506e-24	2.16406e-18	-0.683923
rs28366340	3242709_6_32596950	intergenic_near:L1MA8:L1:LINE	-11.021	1.68506e-24	2.16406e-18	-0.683923
rs9272256	3244944_6_32635392	intergenic_near:L1MEb:L1:LINE	11.0189	1.71412e-24	2.19786e-18	0.881012
rs607998	3243959_6_32619261	intergenic_near:L1MEb:L1:LINE	11.0163	1.75123e-24	2.24187e-18	0.896383
rs34788621	3242483_6_32591347	intergenic_near:L1MA8:L1:LINE	-11.0154	1.76453e-24	2.25175e-18	-0.710306
rs34127991	3242484_6_32591354	intergenic_near:L1MA8:L1:LINE	-11.0154	1.76453e-24	2.25175e-18	-0.710306
rs9270652	3242790_6_32598128	intergenic_near:L1MEb:L1:LINE	11.0142	1.78305e-24	2.26819e-18	0.730002
rs9270653	3242791_6_32598163	intergenic_near:L1MEb:L1:LINE	11.0142	1.78305e-24	2.26819e-18	0.730002
rs9270604	3242712_6_32597023	intergenic_near:L1MEb:L1:LINE	11.0121	1.81417e-24	2.29615e-18	0.722999
rs9270606	3242717_6_32597092	intergenic_near:L1MEb:L1:LINE	11.0121	1.81417e-24	2.29615e-18	0.722999
rs9272215	3244855_6_32634328	intergenic_near:L1MEb:L1:LINE	11.0114	1.82499e-24	2.29615e-18	0.888246
rs9272220	3244871_6_32634529	intergenic_near:L1MEb:L1:LINE	11.0114	1.82499e-24	2.29615e-18	0.888246
rs9272230	3244888_6_32634825	intergenic_near:L1MEb:L1:LINE	11.0114	1.82499e-24	2.29615e-18	0.888246
rs9272253	3244933_6_32635251	intergenic_near:L1MEb:L1:LINE	11.0114	1.82499e-24	2.29615e-18	0.888246
rs707952	3245207_6_32642029	intergenic_near:L1MEb:L1:LINE	11.0114	1.82499e-24	2.29615e-18	0.888246
rs9272239	3244905_6_32635001	intergenic_near:L1MEb:L1:LINE	11.0043	1.93453e-24	2.43018e-18	0.67773
rs9272058	3244648_6_32631420	intergenic_near:L1MEb:L1:LINE	11.0037	1.94416e-24	2.43847e-18	0.893925
rs9272213	3244848_6_32634262	intergenic_near:L1MEb:L1:LINE	11.0032	1.95214e-24	2.44466e-18	0.888529
rs9272118	3244719_6_32632671	intergenic_near:L1MEb:L1:LINE	10.9985	2.0297e-24	2.53785e-18	0.677889
rs9272040	3244620_6_32631126	intergenic_near:L1MEb:L1:LINE	10.9981	2.03706e-24	2.53917e-18	0.664289
rs9272041	3244621_6_32631129	intergenic_near:L1MEb:L1:LINE	10.9981	2.03706e-24	2.53917e-18	0.664289
rs9272070	3244668_6_32631708	intergenic_near:L1MEb:L1:LINE	10.9963	2.067e-24	2.57251e-18	0.673548
rs9272260	3244952_6_32635459	intergenic_near:L1MEb:L1:LINE	10.9868	2.23703e-24	2.77982e-18	0.879092
rs9270651	3242789_6_32598107	intergenic_near:L1MEb:L1:LINE	10.978	2.40455e-24	2.98339e-18	0.724741
rs9272243	3244913_6_32635080	intergenic_near:L1MEb:L1:LINE	10.977	2.42474e-24	2.99153e-18	0.886949
rs9272244	3244914_6_32635083	intergenic_near:L1MEb:L1:LINE	10.977	2.42474e-24	2.99153e-18	0.886949
rs9272246	3244921_6_32635126	intergenic_near:L1MEb:L1:LINE	10.977	2.42474e-24	2.99153e-18	0.886949
rs7758472	3244631_6_32631262	intergenic_near:L1MEb:L1:LINE	10.977	2.42598e-24	2.99153e-18	0.878506
rs9270612	3242738_6_32597329	intergenic_near:L1MEb:L1:LINE	10.9749	2.46766e-24	3.02901e-18	0.722231
rs9270614	3242739_6_32597338	intergenic_near:L1MEb:L1:LINE	10.9749	2.46766e-24	3.02901e-18	0.722231
rs9270616	3242742_6_32597377	intergenic_near:L1MEb:L1:LINE	10.9749	2.46766e-24	3.02901e-18	0.722231
rs28366348	3242721_6_32597137	intergenic_near:L1MA8:L1:LINE	-10.9695	2.58069e-24	3.15334e-18	-0.666113
rs28366349	3242723_6_32597139	intergenic_near:L1MA8:L1:LINE	-10.9695	2.58069e-24	3.15334e-18	-0.666113
rs28366350	3242724_6_32597141	intergenic_near:L1MA8:L1:LINE	-10.9695	2.58069e-24	3.15334e-18	-0.666113
rs9270618	3242751_6_32597459	intergenic_near:L1MEb:L1:LINE	10.9684	2.60473e-24	3.1702e-18	0.714213
rs9271447	3244077_6_32620580	intergenic_near:L1MA8:L1:LINE	-10.9683	2.6063e-24	3.1702e-18	-0.68515
rs9271448	3244078_6_32620591	intergenic_near:L1MA8:L1:LINE	-10.9683	2.6063e-24	3.1702e-18	-0.68515
rs9272062	3244653_6_32631488	intergenic_near:L1MEb:L1:LINE	10.9651	2.6752e-24	3.2491e-18	0.668415
rs9272262	3244955_6_32635514	intergenic_near:L1MEb:L1:LINE	10.9584	2.82891e-24	3.42545e-18	0.885822
rs9272264	3244956_6_32635532	intergenic_near:L1MEb:L1:LINE	10.9584	2.82891e-24	3.42545e-18	0.885822
rs9272233	3244896_6_32634909	intergenic_near:L1MEb:L1:LINE	10.955	2.90938e-24	3.51233e-18	0.885617
rs9272234	3244897_6_32634914	intergenic_near:L1MEb:L1:LINE	10.955	2.90938e-24	3.51233e-18	0.885617
rs9272056	3244646_6_32631403	intergenic_near:L1MEb:L1:LINE	10.9515	2.99312e-24	3.608e-18	0.659461
rs28366364	3242763_6_32597755	intergenic_near:L1MA8:L1:LINE	-10.9512	3.00094e-24	3.61203e-18	-0.673137
rs9270621	3242754_6_32597506	intergenic_near:L1MEb:L1:LINE	10.9455	3.14655e-24	3.78164e-18	0.71973
rs28366362	3242750_6_32597436	intergenic_near:L1MA8:L1:LINE	-10.9418	3.24306e-24	3.89181e-18	-0.69261
rs9272218	3244868_6_32634461	intergenic_near:L1MEb:L1:LINE	10.93	3.57663e-24	4.28573e-18	0.670507
rs9272060	3244651_6_32631460	intergenic_near:L1MEb:L1:LINE	10.9275	3.65103e-24	4.36838e-18	0.8882
rs9272247	3244922_6_32635147	intergenic_near:L1MEb:L1:LINE	10.9222	3.81348e-24	4.55597e-18	0.884424
rs9270654	3242792_6_32598169	intergenic_near:L1MEb:L1:LINE	10.905	4.39395e-24	5.23393e-18	0.728103
rs9270655	3242793_6_32598189	intergenic_near:L1MEb:L1:LINE	10.905	4.39395e-24	5.23393e-18	0.728103
rs9270626	3242761_6_32597666	intergenic_near:L1MEb:L1:LINE	10.904	4.4319e-24	5.27134e-18	0.716888
rs9272275	3244984_6_32635826	intergenic_near:L1MEb:L1:LINE	10.8987	4.62664e-24	5.49485e-18	0.884655
rs9271461	3244096_6_32620723	intergenic_near:L1MA8:L1:LINE	-10.8937	4.82082e-24	5.71704e-18	-0.687899
rs9272144	3244758_6_32633040	intergenic_near:L1MEb:L1:LINE	10.8915	4.91256e-24	5.81727e-18	0.881768
rs35344500	3245203_6_32641748	intergenic_near:L1MEb:L1:LINE	10.8882	5.04478e-24	5.96506e-18	0.845939
rs9270661	3242801_6_32598310	intergenic_near:L1MEb:L1:LINE	10.8831	5.26365e-24	6.20564e-18	0.723493
rs9270663	3242804_6_32598324	intergenic_near:L1MEb:L1:LINE	10.8831	5.26365e-24	6.20564e-18	0.723493
rs200930495	3245357_6_32644683	intergenic_near:L1MA8:L1:LINE	-10.8816	5.32641e-24	6.27044e-18	-0.703638
rs13193606	3243260_6_32607267	intergenic_near:L1MA8:L1:LINE	-10.8751	5.62105e-24	6.60764e-18	-0.694921
rs9270573	3242625_6_32593237	intergenic_near:L1MEb:L1:LINE	10.87	5.85939e-24	6.87778e-18	0.889458
rs9270667	3242814_6_32598529	intergenic_near:L1MEb:L1:LINE	10.8689	5.91493e-24	6.93286e-18	0.722785
rs9272145	3244759_6_32633104	intergenic_near:L1MEb:L1:LINE	10.8683	5.9453e-24	6.95834e-18	0.871984
rs9272265	3244962_6_32635635	intergenic_near:L1MEb:L1:LINE	10.8681	5.95537e-24	6.96e-18	0.667658
rs9272125	3244732_6_32632807	intergenic_near:L1MEb:L1:LINE	10.8679	5.96539e-24	6.9616e-18	0.647088
rs9272248	3244924_6_32635164	intergenic_near:L1MEb:L1:LINE	10.8656	6.0799e-24	7.08497e-18	0.881796
rs9272241	3244907_6_32635010	intergenic_near:L1MEb:L1:LINE	10.8626	6.22861e-24	7.24778e-18	0.880805
rs2858875	3242830_6_32598872	intergenic_near:L1MEb:L1:LINE	10.8434	7.29389e-24	8.47512e-18	0.717279
rs4713552	3242620_6_32593207	intergenic_near:L1MEb:L1:LINE	10.8422	7.3677e-24	8.54458e-18	0.87702
rs9270658	3242798_6_32598295	intergenic_near:L1MEb:L1:LINE	10.8417	7.39611e-24	8.54458e-18	0.720635
rs9270659	3242799_6_32598299	intergenic_near:L1MEb:L1:LINE	10.8417	7.39611e-24	8.54458e-18	0.720635
rs9270660	3242800_6_32598300	intergenic_near:L1MEb:L1:LINE	10.8417	7.39611e-24	8.54458e-18	0.720635
rs9274712	3246285_6_32669521	intergenic_near:L1MA8:L1:LINE	-10.8398	7.51593e-24	8.67057e-18	-0.69248
rs28366365	3242765_6_32597783	intergenic_near:L1MA8:L1:LINE	-10.8394	7.5411e-24	8.67475e-18	-0.668662
rs28366367	3242767_6_32597794	intergenic_near:L1MA8:L1:LINE	-10.8394	7.5411e-24	8.67475e-18	-0.668662
rs9272123	3244730_6_32632796	intergenic_near:L1MEb:L1:LINE	10.8331	7.94274e-24	9.12373e-18	0.880648
rs9272238	3244904_6_32635000	intergenic_near:L1MEb:L1:LINE	10.8238	8.56822e-24	9.81421e-18	0.879249
rs9272240	3244906_6_32635002	intergenic_near:L1MEb:L1:LINE	10.8238	8.56822e-24	9.81421e-18	0.879249
rs9272063	3244658_6_32631526	intergenic_near:L1MEb:L1:LINE	10.8222	8.68369e-24	9.90421e-18	0.869946
rs9272065	3244661_6_32631575	intergenic_near:L1MEb:L1:LINE	10.8222	8.68369e-24	9.90421e-18	0.869946
rs9272066	3244662_6_32631597	intergenic_near:L1MEb:L1:LINE	10.8222	8.68369e-24	9.90421e-18	0.869946
rs9272156	3244773_6_32633304	intergenic_near:L1MEb:L1:LINE	10.7968	1.06974e-23	1.21837e-17	0.640502
rs28752490	3242880_6_32600120	intergenic_near:L1MA8:L1:LINE	-10.7882	1.14791e-23	1.30555e-17	-0.699554
rs9271384	3243986_6_32619631	intergenic_near:L1MEb:L1:LINE	10.7877	1.15212e-23	1.3085e-17	0.726743
rs77559661	3244671_6_32631735	intergenic_near:L1MEb:L1:LINE	10.7862	1.16704e-23	1.32357e-17	0.876944
rs687675	3242858_6_32599539	intergenic_near:L1MEb:L1:LINE	10.783	1.19768e-23	1.35641e-17	0.704075
rs9273026	3245296_6_32643992	intergenic_near:L1MA8:L1:LINE	-10.7775	1.25298e-23	1.41705e-17	-0.695096
rs2516049	3242992_6_32602623	intergenic_near:L1MA8:L1:LINE	-10.758	1.46947e-23	1.65723e-17	-0.716613
rs2454138	3242993_6_32602624	intergenic_near:L1MA8:L1:LINE	-10.758	1.46947e-23	1.65723e-17	-0.716613
rs9272132	3244743_6_32632900	intergenic_near:L1MEb:L1:LINE	10.7346	1.77989e-23	2.0045e-17	0.665637
rs9272012	3244574_6_32630379	intergenic_near:L1MEb:L1:LINE	10.7229	1.95858e-23	2.20267e-17	0.630916
rs9270647	3242785_6_32598028	intergenic_near:L1MEb:L1:LINE	10.7204	1.9996e-23	2.24253e-17	0.708133
rs9270649	3242787_6_32598031	intergenic_near:L1MEb:L1:LINE	10.7204	1.9996e-23	2.24253e-17	0.708133
rs9272166	3244783_6_32633432	intergenic_near:L1MEb:L1:LINE	10.7188	2.02585e-23	2.26881e-17	0.63919
rs9273073	3245342_6_32644502	intergenic_near:L1MA8:L1:LINE	-10.7178	2.04228e-23	2.28404e-17	-0.704469
rs9272133	3244744_6_32632917	intergenic_near:L1MEb:L1:LINE	10.7168	2.05809e-23	2.29852e-17	0.871882
rs2858873	3242837_6_32598992	intergenic_near:L1MEb:L1:LINE	10.7157	2.07696e-23	2.31638e-17	0.708337
rs9271458	3244091_6_32620676	intergenic_near:L1MA8:L1:LINE	-10.7076	2.21899e-23	2.46878e-17	-0.67081
rs9272174	3244793_6_32633530	intergenic_near:L1MEb:L1:LINE	10.7076	2.21974e-23	2.46878e-17	0.636017
rs115787103	3244964_6_32635640	intergenic_near:L1MEb:L1:LINE	10.7058	2.25299e-23	2.50231e-17	0.872832
rs574170	3243127_6_32605127	intergenic_near:L1MA8:L1:LINE	-10.6911	2.5392e-23	2.81631e-17	-0.694795
rs1064993	3245240_6_32643404	intergenic_near:L1MA8:L1:LINE	-10.6863	2.64042e-23	2.92143e-17	-0.692131
rs9272171	3244787_6_32633472	intergenic_near:L1MEb:L1:LINE	10.6863	2.64123e-23	2.92143e-17	0.636628
rs9272126	3244734_6_32632812	intergenic_near:L1MEb:L1:LINE	10.6844	2.68263e-23	2.95909e-17	0.637251
rs9272127	3244735_6_32632818	intergenic_near:L1MEb:L1:LINE	10.6844	2.68263e-23	2.95909e-17	0.637251
rs9272153	3244767_6_32633241	intergenic_near:L1MEb:L1:LINE	10.6826	2.72287e-23	2.99937e-17	0.626295
rs614348	3243183_6_32606100	intergenic_near:L1MA8:L1:LINE	-10.6819	2.73827e-23	3.0081e-17	-0.695294
rs543713	3243188_6_32606157	intergenic_near:L1MA8:L1:LINE	-10.6819	2.73827e-23	3.0081e-17	-0.695294
rs9272294	3245001_6_32635983	intergenic_near:L1MEb:L1:LINE	10.6775	2.83778e-23	3.11317e-17	0.865175
rs796790947	3244080_6_32620602	intergenic_near:L1MA8:L1:LINE	-10.6732	2.93888e-23	3.21969e-17	-0.668456
rs28383181	3243051_6_32603892	intergenic_near:L1MA8:L1:LINE	-10.6722	2.96278e-23	3.24146e-17	-0.709382
rs9272158	3244776_6_32633345	intergenic_near:L1MEb:L1:LINE	10.6715	2.98059e-23	3.25653e-17	0.633812
rs9272142	3244756_6_32633023	intergenic_near:L1MEb:L1:LINE	10.6702	3.01245e-23	3.28687e-17	0.64957
rs28383201	3243250_6_32607092	intergenic_near:L1MA8:L1:LINE	-10.66	3.27199e-23	3.56523e-17	-0.679935
rs557048	3243956_6_32619224	intergenic_near:L1MEb:L1:LINE	10.6599	3.27701e-23	3.56588e-17	0.772912
rs9272148	3244765_6_32633203	intergenic_near:L1MEb:L1:LINE	10.6591	3.29593e-23	3.58162e-17	0.631165
rs28752498	3242907_6_32600875	intergenic_near:L1MA8:L1:LINE	-10.6586	3.31078e-23	3.59291e-17	-0.712061
rs9270609	3242732_6_32597274	intergenic_near:L1MEb:L1:LINE	10.6465	3.65382e-23	3.95984e-17	0.704086
rs6940063	3241785_6_32461085	intergenic_near:L1MEb:L1:LINE	10.6407	3.82881e-23	4.14391e-17	0.979109
rs541195	3242859_6_32599544	intergenic_near:L1MEb:L1:LINE	10.6354	4.00026e-23	4.32366e-17	0.697353
rs9272326	3245044_6_32636392	intergenic_near:L1MEb:L1:LINE	10.6351	4.00981e-23	4.32817e-17	0.891623
rs9272165	3244780_6_32633393	intergenic_near:L1MEb:L1:LINE	10.6294	4.20087e-23	4.52833e-17	0.635147
rs28752496	3242898_6_32600544	intergenic_near:L1MA8:L1:LINE	-10.6052	5.11212e-23	5.50325e-17	-0.661138
rs28752494	3242891_6_32600463	intergenic_near:L1MA8:L1:LINE	-10.5964	5.49127e-23	5.90352e-17	-0.680533
rs9272057	3244647_6_32631413	intergenic_near:L1MEb:L1:LINE	10.5893	5.81876e-23	6.24725e-17	0.644375
rs9271454	3244085_6_32620645	intergenic_near:L1MA8:L1:LINE	-10.5762	6.47357e-23	6.92259e-17	-0.663831
rs9271455	3244086_6_32620646	intergenic_near:L1MA8:L1:LINE	-10.5762	6.47357e-23	6.92259e-17	-0.663831
rs9271456	3244088_6_32620658	intergenic_near:L1MA8:L1:LINE	-10.5762	6.47357e-23	6.92259e-17	-0.663831
rs9272188	3244817_6_32633911	intergenic_near:L1MEb:L1:LINE	10.5626	7.22578e-23	7.71673e-17	0.854857
rs9272351	3245065_6_32636646	intergenic_near:L1MEb:L1:LINE	10.5601	7.37499e-23	7.86564e-17	0.868258
rs114104101	3244968_6_32635676	intergenic_near:L1MEb:L1:LINE	10.5556	7.65057e-23	8.12726e-17	0.863521
rs9272269	3244969_6_32635677	intergenic_near:L1MEb:L1:LINE	10.5556	7.65057e-23	8.12726e-17	0.863521
rs115852844	3244970_6_32635679	intergenic_near:L1MEb:L1:LINE	10.5556	7.65057e-23	8.12726e-17	0.863521
rs618095	3243241_6_32606959	intergenic_near:L1MEb:L1:LINE	10.529	9.48563e-23	1.00634e-16	0.699736
rs9272296	3245004_6_32636033	intergenic_near:L1MEb:L1:LINE	10.527	9.64352e-23	1.02174e-16	0.867146
rs643889	3243319_6_32608141	intergenic_near:L1MA8:L1:LINE	-10.5123	1.08644e-22	1.14658e-16	-0.683997
rs482205	3243323_6_32608232	intergenic_near:L1MA8:L1:LINE	-10.5123	1.08644e-22	1.14658e-16	-0.683997
rs482162	3243324_6_32608242	intergenic_near:L1MA8:L1:LINE	-10.5123	1.08644e-22	1.14658e-16	-0.683997
rs28366320	3242668_6_32593774	intergenic_near:L1MEb:L1:LINE	-10.4952	1.24689e-22	1.31418e-16	-0.654318
rs601481	3243155_6_32605516	intergenic_near:L1MA8:L1:LINE	-10.4924	1.27617e-22	1.34328e-16	-0.679609
rs1129735	3245104_6_32637518	intergenic_near:L1MA8:L1:LINE	-10.4743	1.47644e-22	1.55205e-16	-0.666373
rs28752495	3242897_6_32600538	intergenic_near:L1MA8:L1:LINE	-10.4696	1.53407e-22	1.61054e-16	-0.651979
rs482044	3243328_6_32608287	intergenic_near:L1MA8:L1:LINE	-10.4643	1.60136e-22	1.67899e-16	-0.661319
rs3129887	3241317_6_32442914	intergenic_near:L1MEb:L1:LINE	10.4624	1.62527e-22	1.70184e-16	0.936378
rs9271238	3243509_6_32611925	intergenic_near:L1MEb:L1:LINE	10.4204	2.28169e-22	2.38609e-16	0.754403
rs9270599	3242680_6_32593879	intergenic_near:L1MEb:L1:LINE	10.4197	2.2942e-22	2.39606e-16	0.688693
rs9272101	3244683_6_32632047	intergenic_near:L1MEb:L1:LINE	10.4179	2.3273e-22	2.42748e-16	0.863336
rs9271237	3243504_6_32611874	intergenic_near:L1MEb:L1:LINE	10.4126	2.42892e-22	2.53019e-16	0.753951
rs1894552	3241135_6_32427688	intergenic_near:L1MEb:L1:LINE	10.4059	2.56376e-22	2.65008e-16	0.945087
rs2105903	3241140_6_32427879	intergenic_near:L1MEb:L1:LINE	10.4059	2.56376e-22	2.65008e-16	0.945087
rs9268636	3241268_6_32438834	intergenic_near:L1MEb:L1:LINE	10.4059	2.56376e-22	2.65008e-16	0.945087
rs3135393	3241294_6_32441065	intergenic_near:L1MEb:L1:LINE	10.4059	2.56376e-22	2.65008e-16	0.945087
rs6925852	3241301_6_32441283	intergenic_near:L1MEb:L1:LINE	10.4059	2.56376e-22	2.65008e-16	0.945087
rs2239805	3241324_6_32443599	intergenic_near:L1MEb:L1:LINE	10.4059	2.56376e-22	2.65008e-16	0.945087
rs9272321	3245036_6_32636350	intergenic_near:L1MEb:L1:LINE	10.4028	2.62821e-22	2.70975e-16	0.864456
rs9272322	3245037_6_32636351	intergenic_near:L1MEb:L1:LINE	10.4028	2.62821e-22	2.70975e-16	0.864456
rs13193700	3243263_6_32607301	intergenic_near:L1MA8:L1:LINE	-10.3988	2.71455e-22	2.79311e-16	-0.66579
rs481139	3243335_6_32608368	intergenic_near:L1MA8:L1:LINE	-10.3987	2.716e-22	2.79311e-16	-0.674587
rs28383179	3243034_6_32603339	intergenic_near:L1MA8:L1:LINE	-10.3982	2.72743e-22	2.79772e-16	-0.692026
rs28383180	3243036_6_32603341	intergenic_near:L1MA8:L1:LINE	-10.3982	2.72743e-22	2.79772e-16	-0.692026
rs9271902	3244475_6_32628259	intergenic_near:L1MEb:L1:LINE	10.392	2.86793e-22	2.9381e-16	0.867157
rs583177	3243499_6_32611790	intergenic_near:L1MEb:L1:LINE	10.3894	2.92925e-22	2.9971e-16	0.757907
rs28752497	3242905_6_32600704	intergenic_near:L1MA8:L1:LINE	-10.3859	3.01065e-22	3.07647e-16	-0.678707
rs9256933	3241841_6_32463767	intergenic_near:L1MA8:L1:LINE	-10.3749	3.28955e-22	3.35722e-16	-0.784945
rs9272311	3245021_6_32636176	intergenic_near:L1MEb:L1:LINE	10.3594	3.72684e-22	3.79868e-16	0.860608
rs562462	3243920_6_32618660	intergenic_near:L1MEb:L1:LINE	10.3453	4.17269e-22	4.24776e-16	0.807202
rs9272192	3244828_6_32633998	intergenic_near:L1MEb:L1:LINE	10.3379	4.42998e-22	4.50398e-16	0.778928
rs9271301	3243616_6_32613837	intergenic_near:L1MEb:L1:LINE	10.337	4.46064e-22	4.52943e-16	0.744699
rs2858866	3243286_6_32607614	intergenic_near:L1MEb:L1:LINE	10.3142	5.35471e-22	5.43045e-16	0.691185
rs3021303	3243310_6_32607969	intergenic_near:L1MEb:L1:LINE	10.3086	5.59959e-22	5.64534e-16	0.690897
rs481245	3243333_6_32608337	intergenic_near:L1MEb:L1:LINE	10.3086	5.59959e-22	5.64534e-16	0.690897
rs3129884	3241314_6_32442433	intergenic_near:L1MEb:L1:LINE	10.3081	5.6227e-22	5.64534e-16	0.936067
rs3129885	3241315_6_32442438	intergenic_near:L1MEb:L1:LINE	10.3081	5.6227e-22	5.64534e-16	0.936067
rs2239806	3241322_6_32443530	intergenic_near:L1MEb:L1:LINE	10.3081	5.6227e-22	5.64534e-16	0.936067
rs1131541	3241339_6_32444789	intergenic_near:L1MEb:L1:LINE	10.3081	5.6227e-22	5.64534e-16	0.936067
rs1051336	3241342_6_32444815	intergenic_near:L1MEb:L1:LINE	10.3081	5.6227e-22	5.64534e-16	0.936067
rs1041885	3241343_6_32445032	intergenic_near:L1MEb:L1:LINE	10.3081	5.6227e-22	5.64534e-16	0.936067
rs9272206	3244836_6_32634156	intergenic_near:L1MEb:L1:LINE	10.2899	6.50493e-22	6.523e-16	0.778237
rs9270555	3242582_6_32592807	intergenic_near:L1MEb:L1:LINE	10.289	6.55565e-22	6.56567e-16	0.684715
rs9272279	3244988_6_32635881	intergenic_near:L1MEb:L1:LINE	10.2886	6.57568e-22	6.57756e-16	0.858243
rs200889854	3242700_6_32594189	intergenic_near:L1MEb:L1:LINE	10.2788	7.11197e-22	7.10517e-16	0.873736
rs616187	3243211_6_32606528	intergenic_near:L1MEb:L1:LINE	10.275	7.33241e-22	7.31632e-16	0.693968
rs486912	3243289_6_32607716	intergenic_near:L1MEb:L1:LINE	10.2731	7.44401e-22	7.41849e-16	0.690735
rs28752500	3242914_6_32600992	intergenic_near:L1MA8:L1:LINE	-10.2704	7.60701e-22	7.57156e-16	-0.658113
rs9272743	3245204_6_32641949	intergenic_near:L1MEb:L1:LINE	10.2701	7.62161e-22	7.57673e-16	0.771192
rs2858864	3243436_6_32610452	intergenic_near:L1MEb:L1:LINE	10.2558	8.54878e-22	8.36419e-16	0.750374
rs9271187	3243442_6_32610537	intergenic_near:L1MEb:L1:LINE	10.2558	8.54878e-22	8.36419e-16	0.750374
rs9271188	3243443_6_32610543	intergenic_near:L1MEb:L1:LINE	10.2558	8.54878e-22	8.36419e-16	0.750374
rs9271190	3243449_6_32610592	intergenic_near:L1MEb:L1:LINE	10.2558	8.54878e-22	8.36419e-16	0.750374
rs3104421	3243520_6_32612230	intergenic_near:L1MEb:L1:LINE	10.2558	8.54878e-22	8.36419e-16	0.750374
rs3104420	3243522_6_32612251	intergenic_near:L1MEb:L1:LINE	10.2558	8.54878e-22	8.36419e-16	0.750374
rs2858862	3243534_6_32612544	intergenic_near:L1MEb:L1:LINE	10.2558	8.54878e-22	8.36419e-16	0.750374
rs2647094	3243535_6_32612545	intergenic_near:L1MEb:L1:LINE	10.2558	8.54878e-22	8.36419e-16	0.750374
rs9271261	3243547_6_32612794	intergenic_near:L1MEb:L1:LINE	10.2558	8.54878e-22	8.36419e-16	0.750374
rs9271262	3243549_6_32612808	intergenic_near:L1MEb:L1:LINE	10.2558	8.54878e-22	8.36419e-16	0.750374
rs9271263	3243552_6_32612855	intergenic_near:L1MEb:L1:LINE	10.2558	8.54878e-22	8.36419e-16	0.750374
rs9271267	3243562_6_32613013	intergenic_near:L1MEb:L1:LINE	10.2558	8.54878e-22	8.36419e-16	0.750374
rs9271334	3243679_6_32614934	intergenic_near:L1MEb:L1:LINE	10.2558	8.54878e-22	8.36419e-16	0.750374
rs680151	3243041_6_32603389	intergenic_near:L1MEb:L1:LINE	10.2477	9.11583e-22	8.90818e-16	0.686237
rs615672	3243202_6_32606394	intergenic_near:L1MEb:L1:LINE	10.2469	9.1748e-22	8.94409e-16	0.690235
rs615698	3243204_6_32606413	intergenic_near:L1MEb:L1:LINE	10.2469	9.1748e-22	8.94409e-16	0.690235
rs9270642	3242777_6_32597930	intergenic_near:L1MEb:L1:LINE	10.2438	9.40435e-22	9.15679e-16	0.672497
rs3135380	3241017_6_32416900	intergenic_near:L1MEb:L1:LINE	10.2397	9.71898e-22	9.4517e-16	0.961573
rs28752504	3242929_6_32601385	intergenic_near:L1MA8:L1:LINE	-10.2128	1.20434e-21	1.16981e-15	-0.650092
rs582591	3243492_6_32611596	intergenic_near:L1MEb:L1:LINE	10.2013	1.32001e-21	1.28062e-15	0.837187
rs9272204	3244835_6_32634138	intergenic_near:L1MEb:L1:LINE	10.1841	1.51441e-21	1.46744e-15	0.777152
rs9271280	3243583_6_32613270	intergenic_near:L1MEb:L1:LINE	10.1827	1.53147e-21	1.4822e-15	0.736046
rs9273392	3245631_6_32659269	intergenic_near:L1MA8:L1:LINE	-10.1725	1.66056e-21	1.60327e-15	-0.726829
rs9273393	3245632_6_32659273	intergenic_near:L1MA8:L1:LINE	-10.1725	1.66056e-21	1.60327e-15	-0.726829
rs9272071	3244669_6_32631710	intergenic_near:L1MEb:L1:LINE	10.1686	1.713e-21	1.65193e-15	0.642367
rs615719	3243208_6_32606427	intergenic_near:L1MEb:L1:LINE	10.1436	2.08869e-21	2.00981e-15	0.683156
rs591973	3242874_6_32599980	intergenic_near:L1MEb:L1:LINE	10.1436	2.08911e-21	2.00981e-15	0.681685
rs9268530	3240997_6_32415446	intergenic_near:L1MEb:L1:LINE	10.1246	2.42928e-21	2.33429e-15	0.958241
rs9272283	3244990_6_32635894	intergenic_near:L1MEb:L1:LINE	10.1239	2.44261e-21	2.34429e-15	0.851001
rs9271322	3243657_6_32614674	intergenic_near:L1MEb:L1:LINE	10.1191	2.53864e-21	2.40894e-15	0.737517
rs9271326	3243662_6_32614750	intergenic_near:L1MEb:L1:LINE	10.1191	2.53864e-21	2.40894e-15	0.737517
rs6930571	3240996_6_32415431	intergenic_near:L1MEb:L1:LINE	10.1142	2.6386e-21	2.40894e-15	0.954927
rs9268531	3240998_6_32415469	intergenic_near:L1MEb:L1:LINE	10.1142	2.6386e-21	2.40894e-15	0.954927
rs9268532	3240999_6_32415472	intergenic_near:L1MEb:L1:LINE	10.1142	2.6386e-21	2.40894e-15	0.954927
rs9268534	3241001_6_32415530	intergenic_near:L1MEb:L1:LINE	10.1142	2.6386e-21	2.40894e-15	0.954927
rs6908065	3241003_6_32415564	intergenic_near:L1MEb:L1:LINE	10.1142	2.6386e-21	2.40894e-15	0.954927
rs6908056	3241004_6_32415583	intergenic_near:L1MEb:L1:LINE	10.1142	2.6386e-21	2.40894e-15	0.954927
rs6930933	3241005_6_32415633	intergenic_near:L1MEb:L1:LINE	10.1142	2.6386e-21	2.40894e-15	0.954927
rs3135382	3241006_6_32415664	intergenic_near:L1MEb:L1:LINE	10.1142	2.6386e-21	2.40894e-15	0.954927
rs2001100	3241008_6_32415711	intergenic_near:L1MEb:L1:LINE	10.1142	2.6386e-21	2.40894e-15	0.954927
rs2001098	3241011_6_32416060	intergenic_near:L1MEb:L1:LINE	10.1142	2.6386e-21	2.40894e-15	0.954927
rs2001097	3241012_6_32416081	intergenic_near:L1MEb:L1:LINE	10.1142	2.6386e-21	2.40894e-15	0.954927
rs2395159	3241013_6_32416300	intergenic_near:L1MEb:L1:LINE	10.1142	2.6386e-21	2.40894e-15	0.954927
rs3135381	3241014_6_32416566	intergenic_near:L1MEb:L1:LINE	10.1142	2.6386e-21	2.40894e-15	0.954927
rs3135379	3241021_6_32417123	intergenic_near:L1MEb:L1:LINE	10.1142	2.6386e-21	2.40894e-15	0.954927
rs3135378	3241023_6_32417322	intergenic_near:L1MEb:L1:LINE	10.1142	2.6386e-21	2.40894e-15	0.954927
rs3135376	3241028_6_32417693	intergenic_near:L1MEb:L1:LINE	10.1142	2.6386e-21	2.40894e-15	0.954927
rs3135375	3241029_6_32417796	intergenic_near:L1MEb:L1:LINE	10.1142	2.6386e-21	2.40894e-15	0.954927
rs3135374	3241032_6_32417828	intergenic_near:L1MEb:L1:LINE	10.1142	2.6386e-21	2.40894e-15	0.954927
rs3135373	3241033_6_32417876	intergenic_near:L1MEb:L1:LINE	10.1142	2.6386e-21	2.40894e-15	0.954927
rs3135372	3241035_6_32418005	intergenic_near:L1MEb:L1:LINE	10.1142	2.6386e-21	2.40894e-15	0.954927
rs2187820	3241036_6_32418096	intergenic_near:L1MEb:L1:LINE	10.1142	2.6386e-21	2.40894e-15	0.954927
rs2157336	3241037_6_32418284	intergenic_near:L1MEb:L1:LINE	10.1142	2.6386e-21	2.40894e-15	0.954927
rs2187819	3241039_6_32418606	intergenic_near:L1MEb:L1:LINE	10.1142	2.6386e-21	2.40894e-15	0.954927
rs6457570	3241043_6_32418718	intergenic_near:L1MEb:L1:LINE	10.1142	2.6386e-21	2.40894e-15	0.954927
rs6457571	3241044_6_32418729	intergenic_near:L1MEb:L1:LINE	10.1142	2.6386e-21	2.40894e-15	0.954927
rs6457573	3241048_6_32418866	intergenic_near:L1MEb:L1:LINE	10.1142	2.6386e-21	2.40894e-15	0.954927
rs3135370	3241051_6_32418930	intergenic_near:L1MEb:L1:LINE	10.1142	2.6386e-21	2.40894e-15	0.954927
rs3135368	3241054_6_32419501	intergenic_near:L1MEb:L1:LINE	10.1142	2.6386e-21	2.40894e-15	0.954927
rs2395161	3241056_6_32419975	intergenic_near:L1MEb:L1:LINE	10.1142	2.6386e-21	2.40894e-15	0.954927
rs2395162	3241057_6_32420003	intergenic_near:L1MEb:L1:LINE	10.1142	2.6386e-21	2.40894e-15	0.954927
rs2395164	3241059_6_32420083	intergenic_near:L1MEb:L1:LINE	10.1142	2.6386e-21	2.40894e-15	0.954927
rs2395167	3241062_6_32420531	intergenic_near:L1MEb:L1:LINE	10.1142	2.6386e-21	2.40894e-15	0.954927
rs2213580	3241066_6_32420797	intergenic_near:L1MEb:L1:LINE	10.1142	2.6386e-21	2.40894e-15	0.954927
rs3135366	3241067_6_32420932	intergenic_near:L1MEb:L1:LINE	10.1142	2.6386e-21	2.40894e-15	0.954927
rs2395168	3241080_6_32422419	intergenic_near:L1MEb:L1:LINE	10.1142	2.6386e-21	2.40894e-15	0.954927
rs3135358	3241088_6_32422971	intergenic_near:L1MEb:L1:LINE	10.1142	2.6386e-21	2.40894e-15	0.954927
rs3135356	3241097_6_32423739	intergenic_near:L1MEb:L1:LINE	10.1142	2.6386e-21	2.40894e-15	0.954927
rs3135351	3241110_6_32425168	intergenic_near:L1MEb:L1:LINE	10.1142	2.6386e-21	2.40894e-15	0.954927
rs3129841	3241118_6_32426182	intergenic_near:L1MEb:L1:LINE	10.1142	2.6386e-21	2.40894e-15	0.954927
rs3135345	3241128_6_32426808	intergenic_near:L1MEb:L1:LINE	10.1142	2.6386e-21	2.40894e-15	0.954927
rs763035	3241129_6_32427068	intergenic_near:L1MEb:L1:LINE	10.1142	2.6386e-21	2.40894e-15	0.954927
rs502917	3243473_6_32611140	intergenic_near:L1MEb:L1:LINE	10.1107	2.71208e-21	2.47321e-15	0.742135
rs614437	3243189_6_32606164	intergenic_near:L1MEb:L1:LINE	10.0942	3.09216e-21	2.81663e-15	0.681402
rs1281937	3243431_6_32610366	intergenic_near:L1MEb:L1:LINE	10.0873	3.26434e-21	2.97011e-15	0.741263
rs3129969	3240988_6_32414832	intergenic_near:L1MEb:L1:LINE	10.0765	3.55826e-21	3.2266e-15	0.954696
rs3129970	3240989_6_32414861	intergenic_near:L1MEb:L1:LINE	10.0765	3.55826e-21	3.2266e-15	0.954696
rs2006174	3240990_6_32414972	intergenic_near:L1MEb:L1:LINE	10.0765	3.55826e-21	3.2266e-15	0.954696
rs9271270	3243566_6_32613092	intergenic_near:L1MEb:L1:LINE	10.0742	3.62221e-21	3.28089e-15	0.734974
rs2858867	3243282_6_32607548	intergenic_near:L1MEb:L1:LINE	10.0701	3.74264e-21	3.38617e-15	0.675352
rs5021728	3243462_6_32610876	intergenic_near:L1MEb:L1:LINE	10.0682	3.79925e-21	3.42967e-15	0.739705
rs5021729	3243463_6_32610879	intergenic_near:L1MEb:L1:LINE	10.0682	3.79925e-21	3.42967e-15	0.739705
rs9268996	3241961_6_32467922	intergenic_near:L1MA8:L1:LINE	-10.0634	3.945e-21	3.55726e-15	-0.596688
rs2395170	3241125_6_32426536	intergenic_near:L1MEb:L1:LINE	10.0627	3.9669e-21	3.573e-15	0.934744
rs502771	3243476_6_32611193	intergenic_near:L1MEb:L1:LINE	10.0601	4.05002e-21	3.63973e-15	0.739272
rs502055	3243477_6_32611226	intergenic_near:L1MEb:L1:LINE	10.0601	4.05002e-21	3.63973e-15	0.739272
rs2001099	3241010_6_32415856	intergenic_near:L1MEb:L1:LINE	10.0521	4.31418e-21	3.8728e-15	0.930265
rs9272071	3244669_6_32631710	intergenic_near:L1MA8:L1:LINE	10.0514	4.338e-21	3.88985e-15	0.636608
rs9269070	3242036_6_32472674	intergenic_near:L1MA8:L1:LINE	-10.0458	4.53363e-21	4.06075e-15	-0.677518
rs9272036	3244616_6_32631064	intergenic_near:L1MEb:L1:LINE	10.0309	5.0994e-21	4.56244e-15	0.60258
rs592362	3242876_6_32600018	intergenic_near:L1MEb:L1:LINE	10.0142	5.81742e-21	5.18182e-15	0.818335
rs3998183	3242881_6_32600169	intergenic_near:L1MEb:L1:LINE	10.0142	5.81742e-21	5.18182e-15	0.818335
rs617058	3243222_6_32606702	intergenic_near:L1MEb:L1:LINE	10.0142	5.81742e-21	5.18182e-15	0.818335
rs642093	3243642_6_32614298	intergenic_near:L1MEb:L1:LINE	10.0142	5.81742e-21	5.18182e-15	0.818335
rs3135357	3241094_6_32423415	intergenic_near:L1MEb:L1:LINE	10.0132	5.86642e-21	5.20244e-15	0.945017
rs2157334	3241104_6_32424766	intergenic_near:L1MEb:L1:LINE	10.0132	5.86642e-21	5.20244e-15	0.945017
rs3129842	3241121_6_32426283	intergenic_near:L1MEb:L1:LINE	10.0132	5.86642e-21	5.20244e-15	0.945017
rs2395171	3241127_6_32426760	intergenic_near:L1MEb:L1:LINE	10.0132	5.86642e-21	5.20244e-15	0.945017
rs9271333	3243678_6_32614901	intergenic_near:L1MEb:L1:LINE	10.0089	6.06881e-21	5.376e-15	0.726317
rs28752501	3242924_6_32601218	intergenic_near:L1MA8:L1:LINE	-9.99992	6.51345e-21	5.76354e-15	-0.65016
rs2647045	3247373_6_32700323	intergenic_near:L1MA8:L1:LINE	-9.99709	6.6603e-21	5.88702e-15	-0.727581
rs678770	3243016_6_32603040	intergenic_near:L1MEb:L1:LINE	9.96843	8.34657e-21	7.36941e-15	0.807847
rs9268848	3241795_6_32461526	intergenic_near:L1MA8:L1:LINE	-9.95479	9.29251e-21	8.19563e-15	-0.647511
rs7756741	3243712_6_32615421	intergenic_near:L1MEb:L1:LINE	9.92803	1.14669e-20	1.0081e-14	0.805284
rs3129963	3240962_6_32412431	intergenic_near:L1MEb:L1:LINE	9.92802	1.14677e-20	1.0081e-14	0.919088
rs3129965	3240973_6_32413053	intergenic_near:L1MEb:L1:LINE	9.92802	1.14677e-20	1.0081e-14	0.919088
rs2647092	3243798_6_32616663	intergenic_near:L1MEb:L1:LINE	9.92612	1.16404e-20	1.02216e-14	0.805163
rs9270505	3242497_6_32591439	intergenic_near:L1MEb:L1:LINE	9.92003	1.22098e-20	1.07099e-14	0.653166
rs9270773	3242923_6_32601213	intergenic_near:L1MEb:L1:LINE	9.91549	1.26531e-20	1.10867e-14	0.657518
rs3135349	3241119_6_32426250	intergenic_near:L1MEb:L1:LINE	9.90936	1.32769e-20	1.16206e-14	0.939802
rs602875	3243174_6_32605852	intergenic_near:L1MEb:L1:LINE	9.90193	1.40726e-20	1.23037e-14	0.811821
rs9275072	3246541_6_32680725	intergenic_near:L1MA8:L1:LINE	-9.89751	1.45689e-20	1.27237e-14	-0.751407
rs646159	3243356_6_32608669	intergenic_near:L1MEb:L1:LINE	9.89683	1.46467e-20	1.27779e-14	0.666253
rs9268839	3241783_6_32460995	intergenic_near:L1MEb:L1:LINE	-9.88234	1.64081e-20	1.4299e-14	-0.628985
rs2858863	3243438_6_32610501	intergenic_near:L1MEb:L1:LINE	9.8794	1.67902e-20	1.46161e-14	0.802825
rs9272271	3244975_6_32635749	intergenic_near:L1MEb:L1:LINE	9.87806	1.69672e-20	1.47384e-14	0.729967
rs9272272	3244976_6_32635753	intergenic_near:L1MEb:L1:LINE	9.87806	1.69672e-20	1.47384e-14	0.729967
rs9275182	3246890_6_32686613	intergenic_near:L1MA8:L1:LINE	-9.86928	1.81743e-20	1.57699e-14	-0.739364
rs9271610	3244328_6_32623824	intergenic_near:L1MA8:L1:LINE	9.86735	1.8452e-20	1.59765e-14	0.646931
rs9271611	3244329_6_32623832	intergenic_near:L1MA8:L1:LINE	9.86735	1.8452e-20	1.59765e-14	0.646931
rs9271330	3243674_6_32614863	intergenic_near:L1MEb:L1:LINE	9.8642	1.89119e-20	1.6357e-14	0.713264
rs2454137	3242976_6_32602372	intergenic_near:L1MEb:L1:LINE	9.86052	1.94641e-20	1.68166e-14	0.809156
rs2395521	3244819_6_32633923	intergenic_near:L1MEb:L1:LINE	9.84881	2.13311e-20	1.84099e-14	0.736388
rs9272356	3245072_6_32636739	intergenic_near:L1MEb:L1:LINE	9.8451	2.19587e-20	1.89313e-14	0.824018
rs2856688	3246903_6_32686863	intergenic_near:L1MA8:L1:LINE	-9.84421	2.21118e-20	1.90429e-14	-0.743246
rs7760731	3243723_6_32615624	intergenic_near:L1MEb:L1:LINE	9.84042	2.27758e-20	1.95938e-14	0.80719
rs9275156	3246774_6_32684709	intergenic_near:L1MA8:L1:LINE	-9.83694	2.34041e-20	2.01128e-14	-0.72777
rs9275053	3246524_6_32680412	intergenic_near:L1MA8:L1:LINE	-9.83135	2.44482e-20	2.09877e-14	-0.744463
rs9275074	3246543_6_32680745	intergenic_near:L1MA8:L1:LINE	-9.83043	2.46262e-20	2.11179e-14	-0.747504
rs9272301	3245009_6_32636070	intergenic_near:L1MEb:L1:LINE	9.82048	2.66146e-20	2.27988e-14	0.828756
rs34509130	3243833_6_32617159	intergenic_near:L1MA8:L1:LINE	-9.81913	2.68967e-20	2.30159e-14	-0.678193
rs9275093	3246572_6_32681270	intergenic_near:L1MA8:L1:LINE	-9.81205	2.84246e-20	2.42461e-14	-0.746651
rs9275094	3246573_6_32681285	intergenic_near:L1MA8:L1:LINE	-9.81205	2.84246e-20	2.42461e-14	-0.746651
rs9275096	3246575_6_32681319	intergenic_near:L1MA8:L1:LINE	-9.81205	2.84246e-20	2.42461e-14	-0.746651
rs9275181	3246888_6_32686548	intergenic_near:L1MA8:L1:LINE	-9.80704	2.95562e-20	2.51847e-14	-0.736021
rs28895253	3242150_6_32477133	intergenic_near:L1MEb:L1:LINE	-9.80593	2.98141e-20	2.53776e-14	-0.618803
rs601006	3243146_6_32605396	intergenic_near:L1MA8:L1:LINE	-9.79836	3.16268e-20	2.68921e-14	-0.639822
rs17203570	3242210_6_32478897	intergenic_near:L1MEb:L1:LINE	-9.78865	3.41131e-20	2.89756e-14	-0.61918
rs12201153	3242135_6_32476379	intergenic_near:L1MEb:L1:LINE	-9.78022	3.64275e-20	3.07146e-14	-0.623868
rs12194148	3242136_6_32476421	intergenic_near:L1MEb:L1:LINE	-9.78022	3.64275e-20	3.07146e-14	-0.623868
rs12207473	3242138_6_32476553	intergenic_near:L1MEb:L1:LINE	-9.78022	3.64275e-20	3.07146e-14	-0.623868
rs12195582	3242143_6_32476767	intergenic_near:L1MEb:L1:LINE	-9.78022	3.64275e-20	3.07146e-14	-0.623868
rs12195589	3242144_6_32476807	intergenic_near:L1MEb:L1:LINE	-9.78022	3.64275e-20	3.07146e-14	-0.623868
rs28895251	3242145_6_32476931	intergenic_near:L1MEb:L1:LINE	-9.78022	3.64275e-20	3.07146e-14	-0.623868
rs28895252	3242146_6_32476932	intergenic_near:L1MEb:L1:LINE	-9.78022	3.64275e-20	3.07146e-14	-0.623868
rs9270976	3243177_6_32605951	intergenic_near:L1MEb:L1:LINE	9.77213	3.87953e-20	3.26769e-14	0.652298
rs9391881	3242110_6_32475655	intergenic_near:L1MEb:L1:LINE	-9.77011	3.94123e-20	3.31201e-14	-0.623992
rs9378264	3242112_6_32475674	intergenic_near:L1MEb:L1:LINE	-9.77011	3.94123e-20	3.31201e-14	-0.623992
rs28732244	3242133_6_32476319	intergenic_near:L1MEb:L1:LINE	-9.77	3.94449e-20	3.31201e-14	-0.620768
rs3135362	3241077_6_32421970	intergenic_near:L1MEb:L1:LINE	9.76667	4.04803e-20	3.39541e-14	0.924335
rs9275179	3246883_6_32686498	intergenic_near:L1MA8:L1:LINE	-9.75436	4.45489e-20	3.73279e-14	-0.704142
rs5020948	3242303_6_32482250	intergenic_near:L1MEb:L1:LINE	9.74719	4.71021e-20	3.92435e-14	0.96671
rs9270870	3243039_6_32603382	intergenic_near:L1MEb:L1:LINE	9.7471	4.71364e-20	3.92435e-14	0.829977
rs9271344	3243721_6_32615551	intergenic_near:L1MA8:L1:LINE	9.74631	4.7425e-20	3.92435e-14	0.671155
rs9268937	3241904_6_32465622	intergenic_near:L1MA8:L1:LINE	-9.74585	4.75951e-20	3.92435e-14	-0.655109
rs13211921	3242090_6_32475059	intergenic_near:L1MEb:L1:LINE	-9.74306	4.86383e-20	3.92435e-14	-0.623312
rs28895244	3242120_6_32476043	intergenic_near:L1MEb:L1:LINE	-9.74306	4.86383e-20	3.92435e-14	-0.623312
rs28895248	3242124_6_32476178	intergenic_near:L1MEb:L1:LINE	-9.74306	4.86383e-20	3.92435e-14	-0.623312
rs28895255	3242159_6_32477302	intergenic_near:L1MEb:L1:LINE	-9.74306	4.86383e-20	3.92435e-14	-0.623312
rs28895257	3242161_6_32477337	intergenic_near:L1MEb:L1:LINE	-9.74306	4.86383e-20	3.92435e-14	-0.623312
rs28895258	3242162_6_32477340	intergenic_near:L1MEb:L1:LINE	-9.74306	4.86383e-20	3.92435e-14	-0.623312
rs28895264	3242186_6_32478015	intergenic_near:L1MEb:L1:LINE	-9.74306	4.86383e-20	3.92435e-14	-0.623312
rs28895265	3242187_6_32478016	intergenic_near:L1MEb:L1:LINE	-9.74306	4.86383e-20	3.92435e-14	-0.623312
rs28895266	3242188_6_32478022	intergenic_near:L1MEb:L1:LINE	-9.74306	4.86383e-20	3.92435e-14	-0.623312
rs28895267	3242189_6_32478139	intergenic_near:L1MEb:L1:LINE	-9.74306	4.86383e-20	3.92435e-14	-0.623312
rs17209866	3242193_6_32478215	intergenic_near:L1MEb:L1:LINE	-9.74306	4.86383e-20	3.92435e-14	-0.623312
rs17209873	3242194_6_32478233	intergenic_near:L1MEb:L1:LINE	-9.74306	4.86383e-20	3.92435e-14	-0.623312
rs17209887	3242196_6_32478274	intergenic_near:L1MEb:L1:LINE	-9.74306	4.86383e-20	3.92435e-14	-0.623312
rs17203514	3242197_6_32478294	intergenic_near:L1MEb:L1:LINE	-9.74306	4.86383e-20	3.92435e-14	-0.623312
rs17203549	3242201_6_32478530	intergenic_near:L1MEb:L1:LINE	-9.74306	4.86383e-20	3.92435e-14	-0.623312
rs17203563	3242203_6_32478682	intergenic_near:L1MEb:L1:LINE	-9.74306	4.86383e-20	3.92435e-14	-0.623312
rs17209943	3242207_6_32478742	intergenic_near:L1MEb:L1:LINE	-9.74306	4.86383e-20	3.92435e-14	-0.623312
rs29001568	3242238_6_32479564	intergenic_near:L1MEb:L1:LINE	-9.74306	4.86383e-20	3.92435e-14	-0.623312
rs28732247	3242241_6_32479697	intergenic_near:L1MEb:L1:LINE	-9.74306	4.86383e-20	3.92435e-14	-0.623312
rs4994854	3242263_6_32480123	intergenic_near:L1MEb:L1:LINE	-9.74306	4.86383e-20	3.92435e-14	-0.623312
rs4410767	3242264_6_32480352	intergenic_near:L1MEb:L1:LINE	-9.74306	4.86383e-20	3.92435e-14	-0.623312
rs9378266	3242265_6_32480412	intergenic_near:L1MEb:L1:LINE	-9.74306	4.86383e-20	3.92435e-14	-0.623312
rs9391884	3242266_6_32480542	intergenic_near:L1MEb:L1:LINE	-9.74306	4.86383e-20	3.92435e-14	-0.623312
rs9391786	3242269_6_32480784	intergenic_near:L1MEb:L1:LINE	-9.74306	4.86383e-20	3.92435e-14	-0.623312
rs9391787	3242271_6_32480839	intergenic_near:L1MEb:L1:LINE	-9.74306	4.86383e-20	3.92435e-14	-0.623312
rs5018660	3242289_6_32481516	intergenic_near:L1MEb:L1:LINE	-9.74306	4.86383e-20	3.92435e-14	-0.623312
rs1964995	3242291_6_32481634	intergenic_near:L1MEb:L1:LINE	-9.74306	4.86383e-20	3.92435e-14	-0.623312
rs2187822	3242295_6_32481949	intergenic_near:L1MEb:L1:LINE	-9.74306	4.86383e-20	3.92435e-14	-0.623312
rs9380309	3242298_6_32482043	intergenic_near:L1MEb:L1:LINE	-9.74306	4.86383e-20	3.92435e-14	-0.623312
rs5020947	3242304_6_32482256	intergenic_near:L1MEb:L1:LINE	-9.74306	4.86383e-20	3.92435e-14	-0.623312
rs5020946	3242308_6_32482312	intergenic_near:L1MEb:L1:LINE	-9.74306	4.86383e-20	3.92435e-14	-0.623312
rs5020945	3242309_6_32482357	intergenic_near:L1MEb:L1:LINE	-9.74306	4.86383e-20	3.92435e-14	-0.623312
rs5020944	3242310_6_32482363	intergenic_near:L1MEb:L1:LINE	-9.74306	4.86383e-20	3.92435e-14	-0.623312
rs9272423	3245097_6_32637387	intergenic_near:L1MEb:L1:LINE	9.74258	4.88202e-20	3.93508e-14	0.844299
rs9270771	3242921_6_32601187	intergenic_near:L1MEb:L1:LINE	9.72975	5.39378e-20	4.34323e-14	0.644853
rs9272300	3245008_6_32636060	intergenic_near:L1MEb:L1:LINE	9.72602	5.55208e-20	4.46624e-14	0.82139
rs9270769	3242918_6_32601130	intergenic_near:L1MEb:L1:LINE	9.72153	5.74888e-20	4.61532e-14	0.650214
rs9270770	3242919_6_32601133	intergenic_near:L1MEb:L1:LINE	9.72153	5.74888e-20	4.61532e-14	0.650214
rs9270634	3242770_6_32597848	intergenic_near:L1MEb:L1:LINE	9.71833	5.89354e-20	4.7232e-14	0.653669
rs9275104	3246591_6_32681611	intergenic_near:L1MA8:L1:LINE	-9.7169	5.95951e-20	4.7232e-14	-0.74108
rs9275107	3246596_6_32681731	intergenic_near:L1MA8:L1:LINE	-9.7169	5.95951e-20	4.7232e-14	-0.74108
rs9275108	3246601_6_32681832	intergenic_near:L1MA8:L1:LINE	-9.7169	5.95951e-20	4.7232e-14	-0.74108
rs9275121	3246632_6_32682408	intergenic_near:L1MA8:L1:LINE	-9.7169	5.95951e-20	4.7232e-14	-0.74108
rs9275122	3246635_6_32682456	intergenic_near:L1MA8:L1:LINE	-9.7169	5.95951e-20	4.7232e-14	-0.74108
rs9275132	3246653_6_32682723	intergenic_near:L1MA8:L1:LINE	-9.7169	5.95951e-20	4.7232e-14	-0.74108
rs9275134	3246657_6_32682835	intergenic_near:L1MA8:L1:LINE	-9.7169	5.95951e-20	4.7232e-14	-0.74108
rs9275137	3246669_6_32683103	intergenic_near:L1MA8:L1:LINE	-9.7169	5.95951e-20	4.7232e-14	-0.74108
rs9275140	3246680_6_32683241	intergenic_near:L1MA8:L1:LINE	-9.7169	5.95951e-20	4.7232e-14	-0.74108
rs4947342	3246819_6_32685293	intergenic_near:L1MA8:L1:LINE	-9.7169	5.95951e-20	4.7232e-14	-0.74108
rs2856692	3246832_6_32685608	intergenic_near:L1MA8:L1:LINE	-9.7169	5.95951e-20	4.7232e-14	-0.74108
rs3104362	3246953_6_32688920	intergenic_near:L1MA8:L1:LINE	-9.7169	5.95951e-20	4.7232e-14	-0.74108
rs9275110	3246603_6_32681946	intergenic_near:L1MA8:L1:LINE	-9.71168	6.20569e-20	4.90865e-14	-0.735504
rs9275111	3246604_6_32681958	intergenic_near:L1MA8:L1:LINE	-9.71168	6.20569e-20	4.90865e-14	-0.735504
rs9275157	3246778_6_32684775	intergenic_near:L1MA8:L1:LINE	-9.71134	6.22187e-20	4.91662e-14	-0.701916
rs28895242	3242117_6_32475889	intergenic_near:L1MEb:L1:LINE	-9.71035	6.27022e-20	4.94997e-14	-0.620976
rs593635	3242887_6_32600286	intergenic_near:L1MEb:L1:LINE	9.70935	6.31866e-20	4.98332e-14	0.802226
rs28732243	3242131_6_32476311	intergenic_near:L1MEb:L1:LINE	-9.70283	6.64634e-20	5.23663e-14	-0.618673
rs28895245	3242121_6_32476085	intergenic_near:L1MEb:L1:LINE	-9.70008	6.78985e-20	5.3135e-14	-0.621754
rs28895246	3242122_6_32476099	intergenic_near:L1MEb:L1:LINE	-9.70008	6.78985e-20	5.3135e-14	-0.621754
rs28895247	3242123_6_32476113	intergenic_near:L1MEb:L1:LINE	-9.70008	6.78985e-20	5.3135e-14	-0.621754
rs17203612	3242216_6_32479076	intergenic_near:L1MEb:L1:LINE	-9.70007	6.79009e-20	5.3135e-14	-0.619827
rs17203619	3242217_6_32479145	intergenic_near:L1MEb:L1:LINE	-9.70007	6.79009e-20	5.3135e-14	-0.619827
rs29001620	3242235_6_32479439	intergenic_near:L1MEb:L1:LINE	-9.70007	6.79009e-20	5.3135e-14	-0.619827
rs28732246	3242236_6_32479442	intergenic_near:L1MEb:L1:LINE	-9.70007	6.79009e-20	5.3135e-14	-0.619827
rs9391879	3242100_6_32475395	intergenic_near:L1MEb:L1:LINE	-9.69273	7.18765e-20	5.61913e-14	-0.624026
rs9275113	3246610_6_32682048	intergenic_near:L1MA8:L1:LINE	-9.68637	7.55077e-20	5.89729e-14	-0.733831
rs9271780	3244400_6_32626758	intergenic_near:L1MA8:L1:LINE	9.6823	7.79268e-20	6.08033e-14	0.589784
rs9275159	3246784_6_32684830	intergenic_near:L1MA8:L1:LINE	-9.67318	8.36296e-20	6.51267e-14	-0.728076
rs9275164	3246808_6_32685152	intergenic_near:L1MA8:L1:LINE	-9.67318	8.36296e-20	6.51267e-14	-0.728076
rs9272480	3245124_6_32638023	intergenic_near:L1MEb:L1:LINE	9.67202	8.43783e-20	6.56463e-14	0.811503
rs9394098	3242283_6_32481361	intergenic_near:L1MEb:L1:LINE	-9.67067	8.52647e-20	6.60806e-14	-0.617049
rs9394099	3242284_6_32481383	intergenic_near:L1MEb:L1:LINE	-9.67067	8.52647e-20	6.60806e-14	-0.617049
rs9394100	3242285_6_32481411	intergenic_near:L1MEb:L1:LINE	-9.67067	8.52647e-20	6.60806e-14	-0.617049
rs9394101	3242286_6_32481421	intergenic_near:L1MEb:L1:LINE	-9.67067	8.52647e-20	6.60806e-14	-0.617049
rs35007143	3242242_6_32479741	intergenic_near:L1MEb:L1:LINE	-9.66501	8.90863e-20	6.88435e-14	-0.618053
rs35875942	3242245_6_32479786	intergenic_near:L1MEb:L1:LINE	-9.66501	8.90863e-20	6.88435e-14	-0.618053
rs4994855	3242262_6_32480096	intergenic_near:L1MEb:L1:LINE	-9.66501	8.90863e-20	6.88435e-14	-0.618053
rs9275004	3246499_6_32675062	intergenic_near:L1MA8:L1:LINE	-9.66158	9.14762e-20	7.05549e-14	-0.702912
rs9275006	3246502_6_32675075	intergenic_near:L1MA8:L1:LINE	-9.66158	9.14762e-20	7.05549e-14	-0.702912
rs9270752	3242900_6_32600649	intergenic_near:L1MEb:L1:LINE	9.65387	9.70998e-20	7.48208e-14	0.797851
rs9272343	3245055_6_32636549	intergenic_near:L1MEb:L1:LINE	9.65108	9.92176e-20	7.63795e-14	0.818079
rs28895261	3242170_6_32477529	intergenic_near:L1MEb:L1:LINE	-9.64248	1.06034e-19	8.14713e-14	-0.616322
rs9378212	3242183_6_32477914	intergenic_near:L1MEb:L1:LINE	-9.64248	1.06034e-19	8.14713e-14	-0.616322
rs28895249	3242126_6_32476244	intergenic_near:L1MEb:L1:LINE	-9.64182	1.06577e-19	8.17324e-14	-0.623379
rs28895250	3242127_6_32476245	intergenic_near:L1MEb:L1:LINE	-9.64182	1.06577e-19	8.17324e-14	-0.623379
rs2856683	3246929_6_32687441	intergenic_near:L1MA8:L1:LINE	-9.63959	1.08427e-19	8.30719e-14	-0.731178
rs9275165	3246811_6_32685179	intergenic_near:L1MA8:L1:LINE	-9.63874	1.09142e-19	8.354e-14	-0.731127
rs3021059	3246764_6_32684567	intergenic_near:L1MA8:L1:LINE	-9.62856	1.18068e-19	9.02867e-14	-0.730514
rs7452937	3242205_6_32478707	intergenic_near:L1MEb:L1:LINE	-9.62651	1.1995e-19	9.16386e-14	-0.618724
rs9271903	3244476_6_32628261	intergenic_near:L1MEb:L1:LINE	9.62504	1.21317e-19	9.24203e-14	0.838277
rs9271904	3244477_6_32628263	intergenic_near:L1MEb:L1:LINE	9.62504	1.21317e-19	9.24203e-14	0.838277
rs9271905	3244478_6_32628264	intergenic_near:L1MEb:L1:LINE	9.62504	1.21317e-19	9.24203e-14	0.838277
rs9275128	3246646_6_32682627	intergenic_near:L1MA8:L1:LINE	-9.62067	1.25482e-19	9.54125e-14	-0.734692
rs9275129	3246647_6_32682628	intergenic_near:L1MA8:L1:LINE	-9.62067	1.25482e-19	9.54125e-14	-0.734692
rs9275147	3246713_6_32683780	intergenic_near:L1MA8:L1:LINE	-9.61982	1.26307e-19	9.59489e-14	-0.705654
rs535773	3243401_6_32609864	intergenic_near:L1MEb:L1:LINE	9.61858	1.2752e-19	9.6779e-14	0.784826
rs3021061	3246735_6_32684062	intergenic_near:L1MA8:L1:LINE	-9.61245	1.33691e-19	1.01272e-13	-0.72445
rs3021060	3246736_6_32684069	intergenic_near:L1MA8:L1:LINE	-9.61245	1.33691e-19	1.01272e-13	-0.72445
rs9275144	3246697_6_32683441	intergenic_near:L1MA8:L1:LINE	-9.60999	1.36251e-19	1.03114e-13	-0.719329
rs2856691	3246834_6_32685658	intergenic_near:L1MA8:L1:LINE	-9.60913	1.3716e-19	1.03705e-13	-0.734417
rs9274742	3246346_6_32670260	intergenic_near:L1MA8:L1:LINE	-9.60812	1.38236e-19	1.0442e-13	-0.729283
rs9275115	3246617_6_32682164	intergenic_near:L1MA8:L1:LINE	-9.60537	1.41191e-19	1.06378e-13	-0.734189
rs9275117	3246620_6_32682188	intergenic_near:L1MA8:L1:LINE	-9.60537	1.41191e-19	1.06378e-13	-0.734189
rs28895241	3242116_6_32475888	intergenic_near:L1MEb:L1:LINE	-9.60534	1.41225e-19	1.06378e-13	-0.613741
rs4994859	3242254_6_32479938	intergenic_near:L1MEb:L1:LINE	-9.60429	1.42381e-19	1.07149e-13	-0.613687
rs9271342	3243705_6_32615345	intergenic_near:L1MEb:L1:LINE	9.59546	1.52408e-19	1.14588e-13	0.785187
rs9272267	3244966_6_32635666	intergenic_near:L1MEb:L1:LINE	9.58917	1.59965e-19	1.20157e-13	0.81548
rs9275166	3246812_6_32685186	intergenic_near:L1MA8:L1:LINE	-9.58578	1.64195e-19	1.2322e-13	-0.717889
rs2075782	3017086_5_151267086	intergenic_near:L1MC4a:L1:LINE	9.5837	1.6685e-19	1.24747e-13	0.672666
rs6861766	3017087_5_151267175	intergenic_near:L1MC4a:L1:LINE	9.5837	1.6685e-19	1.24747e-13	0.672666
rs2075783	3017088_5_151267219	intergenic_near:L1MC4a:L1:LINE	9.5837	1.6685e-19	1.24747e-13	0.672666
rs1048723	3017090_5_151267451	intergenic_near:L1MC4a:L1:LINE	9.5837	1.6685e-19	1.24747e-13	0.672666
rs28732242	3242130_6_32476301	intergenic_near:L1MEb:L1:LINE	-9.58236	1.68584e-19	1.25927e-13	-0.611309
rs9268944	3241912_6_32465877	intergenic_near:L1MA8:L1:LINE	-9.58079	1.70632e-19	1.27338e-13	-0.579575
rs2760994	3243212_6_32606531	intergenic_near:L1MEb:L1:LINE	9.57929	1.72616e-19	1.28699e-13	0.646847
rs9268893	3241856_6_32464150	intergenic_near:L1MA8:L1:LINE	-9.57707	1.75585e-19	1.30792e-13	-0.643704
rs9271789	3244416_6_32626991	intergenic_near:L1MA8:L1:LINE	9.57175	1.82925e-19	1.36134e-13	0.608536
rs9275100	3246586_6_32681531	intergenic_near:L1MA8:L1:LINE	-9.56696	1.89787e-19	1.4111e-13	-0.731854
rs2856677	3246959_6_32689038	intergenic_near:L1MA8:L1:LINE	-9.56249	1.96434e-19	1.45917e-13	-0.711864
rs3129785	3246956_6_32688947	intergenic_near:L1MA8:L1:LINE	-9.56169	1.97633e-19	1.46673e-13	-0.726481
rs9271402	3244003_6_32619758	intergenic_near:L1MEb:L1:LINE	9.55629	2.0601e-19	1.52749e-13	0.767395
rs9273390	3245628_6_32659265	intergenic_near:L1MA8:L1:LINE	-9.54692	2.21396e-19	1.64006e-13	-0.681468
rs9275149	3246719_6_32683839	intergenic_near:L1MA8:L1:LINE	-9.54604	2.22889e-19	1.64809e-13	-0.715344
rs9275150	3246720_6_32683840	intergenic_near:L1MA8:L1:LINE	-9.54604	2.22889e-19	1.64809e-13	-0.715344
rs7750477	3246728_6_32683930	intergenic_near:L1MA8:L1:LINE	-9.54551	2.23801e-19	1.6518e-13	-0.72027
rs3021062	3246731_6_32683964	intergenic_near:L1MA8:L1:LINE	-9.54551	2.23801e-19	1.6518e-13	-0.72027
rs17203626	3242221_6_32479217	intergenic_near:L1MEb:L1:LINE	-9.53866	2.35893e-19	1.73468e-13	-0.61035
rs17203636	3242222_6_32479237	intergenic_near:L1MEb:L1:LINE	-9.53866	2.35893e-19	1.73468e-13	-0.61035
rs29001652	3242228_6_32479334	intergenic_near:L1MEb:L1:LINE	-9.53866	2.35893e-19	1.73468e-13	-0.61035
rs29001478	3242233_6_32479385	intergenic_near:L1MEb:L1:LINE	-9.53866	2.35893e-19	1.73468e-13	-0.61035
rs9275127	3246641_6_32682537	intergenic_near:L1MA8:L1:LINE	-9.53699	2.38937e-19	1.75547e-13	-0.724831
rs674313	3243428_6_32610305	intergenic_near:L1MEb:L1:LINE	9.53407	2.44356e-19	1.79364e-13	0.756166
rs539718048	3241331_6_32444227	intergenic_near:L1MEb:L1:LINE	9.51847	2.75426e-19	2.01803e-13	0.914864
rs115317719	3241332_6_32444228	intergenic_near:L1MEb:L1:LINE	9.51847	2.75426e-19	2.01803e-13	0.914864
rs9271858	3244445_6_32627446	intergenic_near:L1MA8:L1:LINE	9.50626	3.02456e-19	2.21205e-13	0.601383
rs9271859	3244446_6_32627454	intergenic_near:L1MA8:L1:LINE	9.50626	3.02456e-19	2.21205e-13	0.601383
rs7770905	3244591_6_32630701	intergenic_near:L1MEb:L1:LINE	9.49937	3.1884e-19	2.32976e-13	0.856648
rs9268852	3241801_6_32461817	intergenic_near:L1MA8:L1:LINE	-9.49546	3.28543e-19	2.34325e-13	-0.649094
rs9268863	3241814_6_32462512	intergenic_near:L1MA8:L1:LINE	-9.49546	3.28543e-19	2.34325e-13	-0.649094
rs9268877	3241832_6_32463370	intergenic_near:L1MA8:L1:LINE	-9.49546	3.28543e-19	2.34325e-13	-0.649094
rs9268881	3241843_6_32463829	intergenic_near:L1MA8:L1:LINE	-9.49546	3.28543e-19	2.34325e-13	-0.649094
rs9268883	3241845_6_32463861	intergenic_near:L1MA8:L1:LINE	-9.49546	3.28543e-19	2.34325e-13	-0.649094
rs9268912	3241878_6_32464732	intergenic_near:L1MA8:L1:LINE	-9.49546	3.28543e-19	2.34325e-13	-0.649094
rs9268932	3241902_6_32465513	intergenic_near:L1MA8:L1:LINE	-9.49546	3.28543e-19	2.34325e-13	-0.649094
rs9268979	3241942_6_32467267	intergenic_near:L1MA8:L1:LINE	-9.49546	3.28543e-19	2.34325e-13	-0.649094
rs9269042	3241985_6_32470610	intergenic_near:L1MA8:L1:LINE	-9.49546	3.28543e-19	2.34325e-13	-0.649094
rs5026743	3242025_6_32472187	intergenic_near:L1MA8:L1:LINE	-9.49546	3.28543e-19	2.34325e-13	-0.649094
rs9269067	3242031_6_32472465	intergenic_near:L1MA8:L1:LINE	-9.49546	3.28543e-19	2.34325e-13	-0.649094
rs9269071	3242037_6_32472690	intergenic_near:L1MA8:L1:LINE	-9.49546	3.28543e-19	2.34325e-13	-0.649094
rs9269072	3242039_6_32472731	intergenic_near:L1MA8:L1:LINE	-9.49546	3.28543e-19	2.34325e-13	-0.649094
rs9269076	3242045_6_32473028	intergenic_near:L1MA8:L1:LINE	-9.49546	3.28543e-19	2.34325e-13	-0.649094
rs9269077	3242046_6_32473029	intergenic_near:L1MA8:L1:LINE	-9.49546	3.28543e-19	2.34325e-13	-0.649094
rs9269078	3242047_6_32473102	intergenic_near:L1MA8:L1:LINE	-9.49546	3.28543e-19	2.34325e-13	-0.649094
rs9269080	3242049_6_32473192	intergenic_near:L1MA8:L1:LINE	-9.49546	3.28543e-19	2.34325e-13	-0.649094
rs9269082	3242056_6_32473401	intergenic_near:L1MA8:L1:LINE	-9.49546	3.28543e-19	2.34325e-13	-0.649094
rs9269083	3242057_6_32473416	intergenic_near:L1MA8:L1:LINE	-9.49546	3.28543e-19	2.34325e-13	-0.649094
rs9269084	3242058_6_32473422	intergenic_near:L1MA8:L1:LINE	-9.49546	3.28543e-19	2.34325e-13	-0.649094
rs9269085	3242059_6_32473425	intergenic_near:L1MA8:L1:LINE	-9.49546	3.28543e-19	2.34325e-13	-0.649094
rs9269086	3242060_6_32473491	intergenic_near:L1MA8:L1:LINE	-9.49546	3.28543e-19	2.34325e-13	-0.649094
rs7773030	3242062_6_32473619	intergenic_near:L1MA8:L1:LINE	-9.49546	3.28543e-19	2.34325e-13	-0.649094
rs7755212	3242063_6_32473631	intergenic_near:L1MA8:L1:LINE	-9.49546	3.28543e-19	2.34325e-13	-0.649094
rs7739203	3242064_6_32473778	intergenic_near:L1MA8:L1:LINE	-9.49546	3.28543e-19	2.34325e-13	-0.649094
rs7739357	3242065_6_32473864	intergenic_near:L1MA8:L1:LINE	-9.49546	3.28543e-19	2.34325e-13	-0.649094
rs7739375	3242066_6_32473902	intergenic_near:L1MA8:L1:LINE	-9.49546	3.28543e-19	2.34325e-13	-0.649094
rs4947340	3241948_6_32467561	intergenic_near:L1MEb:L1:LINE	-9.49261	3.35796e-19	2.39286e-13	-0.627171
rs9272044	3244624_6_32631194	intergenic_near:L1MA8:L1:LINE	9.48576	3.53863e-19	2.51937e-13	0.606814
rs9274748	3246353_6_32670309	intergenic_near:L1MA8:L1:LINE	-9.47586	3.81714e-19	2.71286e-13	-0.570185
rs9274749	3246354_6_32670317	intergenic_near:L1MA8:L1:LINE	-9.47586	3.81714e-19	2.71286e-13	-0.570185
rs9272130	3244741_6_32632861	intergenic_near:L1MA8:L1:LINE	9.46981	3.99806e-19	2.83894e-13	0.604223
rs9275090	3246568_6_32681194	intergenic_near:L1MA8:L1:LINE	-9.46351	4.19523e-19	2.97632e-13	-0.720233
rs9269068	3242033_6_32472493	intergenic_near:L1MA8:L1:LINE	-9.4546	4.49082e-19	3.18042e-13	-0.644373
rs9269069	3242035_6_32472585	intergenic_near:L1MA8:L1:LINE	-9.4546	4.49082e-19	3.18042e-13	-0.644373
rs34207893	3242248_6_32479839	intergenic_near:L1MEb:L1:LINE	-9.43518	5.20856e-19	3.68549e-13	-0.60203
rs9271937	3244526_6_32629093	intergenic_near:L1MA8:L1:LINE	9.43462	5.23073e-19	3.69793e-13	0.592562
rs9272108	3244706_6_32632451	intergenic_near:L1MA8:L1:LINE	9.43407	5.25271e-19	3.70696e-13	0.600257
rs9272109	3244709_6_32632476	intergenic_near:L1MA8:L1:LINE	9.43407	5.25271e-19	3.70696e-13	0.600257
rs1004407	5178477_10_48694080	intergenic_near:L1MEi:L1:LINE	9.43199	5.337e-19	3.76152e-13	0.696331
rs9271935	3244522_6_32629054	intergenic_near:L1MA8:L1:LINE	9.43193	5.33937e-19	3.76152e-13	0.596214
rs9272174	3244793_6_32633530	intergenic_near:L1MA8:L1:LINE	9.42915	5.45369e-19	3.8387e-13	0.576055
rs9271945	3244541_6_32629257	intergenic_near:L1MA8:L1:LINE	9.42477	5.63892e-19	3.96561e-13	0.60107
rs6579845	3017073_5_151262704	intergenic_near:L1MC4a:L1:LINE	9.40899	6.35947e-19	4.46844e-13	0.663354
rs9271787	3244413_6_32626941	intergenic_near:L1MA8:L1:LINE	9.40679	6.46706e-19	4.53612e-13	0.5976
rs9271788	3244414_6_32626957	intergenic_near:L1MA8:L1:LINE	9.40679	6.46706e-19	4.53612e-13	0.5976
rs116093550	3244387_6_32626618	intergenic_near:L1MA8:L1:LINE	9.4064	6.48628e-19	4.54169e-13	0.595093
rs116361489	3244388_6_32626619	intergenic_near:L1MA8:L1:LINE	9.4064	6.48628e-19	4.54169e-13	0.595093
rs2395184	3241887_6_32464869	intergenic_near:L1MEb:L1:LINE	9.39957	6.83281e-19	4.76775e-13	0.942243
rs9269074	3242043_6_32473015	intergenic_near:L1MEb:L1:LINE	9.39957	6.83281e-19	4.76775e-13	0.942243
rs4713534	3242191_6_32478149	intergenic_near:L1MEb:L1:LINE	9.39957	6.83281e-19	4.76775e-13	0.942243
rs7749057	3242279_6_32481127	intergenic_near:L1MEb:L1:LINE	9.39957	6.83281e-19	4.76775e-13	0.942243
rs9272067	3244663_6_32631624	intergenic_near:L1MA8:L1:LINE	9.39646	6.99625e-19	4.87757e-13	0.600476
rs376549	3239295_6_32240920	intergenic_near:L1MEb:L1:LINE	9.38897	7.40649e-19	5.1591e-13	0.674089
rs11599300	5178393_10_48672468	intergenic_near:L1MEi:L1:LINE	9.38838	7.43986e-19	5.1734e-13	0.685363
rs11598871	5178395_10_48672665	intergenic_near:L1MEi:L1:LINE	9.38838	7.43986e-19	5.1734e-13	0.685363
rs9275056	3246526_6_32680462	intergenic_near:L1MA8:L1:LINE	-9.38037	7.90724e-19	5.49365e-13	-0.729056
rs4457186	3242250_6_32479876	intergenic_near:L1MEb:L1:LINE	-9.37741	8.08778e-19	5.61424e-13	-0.597894
rs9272016	3244584_6_32630569	intergenic_near:L1MA8:L1:LINE	9.37608	8.16951e-19	5.66609e-13	0.599879
rs9268888	3241851_6_32464090	intergenic_near:L1MA8:L1:LINE	-9.37344	8.33559e-19	5.7684e-13	-0.637506
rs111209271	5178409_10_48675573	intergenic_near:L1MEi:L1:LINE	9.37283	8.37433e-19	5.7684e-13	0.688135
rs111209272	5178410_10_48675617	intergenic_near:L1MEi:L1:LINE	9.37283	8.37433e-19	5.7684e-13	0.688135
rs111209277	5178420_10_48676701	intergenic_near:L1MEi:L1:LINE	9.37283	8.37433e-19	5.7684e-13	0.688135
rs67580405	5178421_10_48676899	intergenic_near:L1MEi:L1:LINE	9.37283	8.37433e-19	5.7684e-13	0.688135
rs11101421	5178430_10_48677266	intergenic_near:L1MEi:L1:LINE	9.37283	8.37433e-19	5.7684e-13	0.688135
rs11101423	5178432_10_48677582	intergenic_near:L1MEi:L1:LINE	9.37283	8.37433e-19	5.7684e-13	0.688135
rs6537571	5178435_10_48678768	intergenic_near:L1MEi:L1:LINE	9.37283	8.37433e-19	5.7684e-13	0.688135
rs9271934	3244521_6_32628996	intergenic_near:L1MA8:L1:LINE	9.35363	9.6889e-19	6.6682e-13	0.592245
rs9272134	3244745_6_32632928	intergenic_near:L1MA8:L1:LINE	9.34899	1.00365e-18	6.90151e-13	0.594166
rs116603449	3244443_6_32627417	intergenic_near:L1MA8:L1:LINE	9.34577	1.02845e-18	7.05398e-13	0.602309
rs9272120	3244725_6_32632724	intergenic_near:L1MA8:L1:LINE	9.34577	1.02845e-18	7.05398e-13	0.602309
rs9272143	3244757_6_32633026	intergenic_near:L1MA8:L1:LINE	9.34577	1.02845e-18	7.05398e-13	0.602309
rs9272049	3244634_6_32631268	intergenic_near:L1MA8:L1:LINE	9.34307	1.04977e-18	7.19413e-13	0.599063
rs9272013	3244577_6_32630447	intergenic_near:L1MA8:L1:LINE	9.33347	1.12901e-18	7.73058e-13	0.600327
rs9272308	3245016_6_32636129	intergenic_near:L1MEb:L1:LINE	9.33058	1.154e-18	7.89494e-13	0.814387
rs9271909	3244483_6_32628400	intergenic_near:L1MA8:L1:LINE	9.3261	1.19389e-18	8.15401e-13	0.59731
rs9271910	3244484_6_32628406	intergenic_near:L1MA8:L1:LINE	9.3261	1.19389e-18	8.15401e-13	0.59731
rs9272026	3244600_6_32630841	intergenic_near:L1MA8:L1:LINE	9.32214	1.23025e-18	8.38809e-13	0.597106
rs9272027	3244601_6_32630845	intergenic_near:L1MA8:L1:LINE	9.32214	1.23025e-18	8.38809e-13	0.597106
rs1194448024	3244686_6_32632063	intergenic_near:L1MEb:L1:LINE	9.32072	1.24358e-18	8.47182e-13	0.905946
rs9271912	3244486_6_32628430	intergenic_near:L1MA8:L1:LINE	9.32015	1.24895e-18	8.494e-13	0.593965
rs9271913	3244487_6_32628445	intergenic_near:L1MA8:L1:LINE	9.32015	1.24895e-18	8.494e-13	0.593965
rs9271781	3244401_6_32626770	intergenic_near:L1MA8:L1:LINE	9.30828	1.36647e-18	9.28544e-13	0.581963
rs9272015	3244582_6_32630522	intergenic_near:L1MA8:L1:LINE	9.30815	1.36776e-18	9.28638e-13	0.597693
rs7453703	3242027_6_32472381	intergenic_near:L1MA8:L1:LINE	-9.30262	1.42619e-18	9.65865e-13	-0.636214
rs7453649	3242028_6_32472383	intergenic_near:L1MA8:L1:LINE	-9.30262	1.42619e-18	9.65865e-13	-0.636214
rs9269065	3242029_6_32472395	intergenic_near:L1MA8:L1:LINE	-9.30262	1.42619e-18	9.65865e-13	-0.636214
rs9272156	3244773_6_32633304	intergenic_near:L1MA8:L1:LINE	9.30219	1.43092e-18	9.68252e-13	0.570261
rs2377608	5178454_10_48684924	intergenic_near:L1MEi:L1:LINE	9.30021	1.45254e-18	9.78768e-13	0.68478
rs11101428	5178459_10_48687813	intergenic_near:L1MEi:L1:LINE	9.30021	1.45254e-18	9.78768e-13	0.68478
rs12263405	5178466_10_48689612	intergenic_near:L1MEi:L1:LINE	9.30021	1.45254e-18	9.78768e-13	0.68478
rs4838638	5178471_10_48691040	intergenic_near:L1MEi:L1:LINE	9.30021	1.45254e-18	9.78768e-13	0.68478
rs4269848	5178472_10_48691487	intergenic_near:L1MEi:L1:LINE	9.30021	1.45254e-18	9.78768e-13	0.68478
rs9272146	3244760_6_32633137	intergenic_near:L1MA8:L1:LINE	9.29384	1.52418e-18	1.02618e-12	0.594359
rs5020950	3242301_6_32482188	intergenic_near:L1MEb:L1:LINE	-9.29122	1.5547e-18	1.04585e-12	-0.631158
rs9272138	3244749_6_32632980	intergenic_near:L1MA8:L1:LINE	9.28489	1.63087e-18	1.09618e-12	0.587182
rs9272434	3245106_6_32637548	intergenic_near:L1MEb:L1:LINE	9.27395	1.77148e-18	1.1897e-12	0.829988
rs9272166	3244783_6_32633432	intergenic_near:L1MA8:L1:LINE	9.27352	1.77723e-18	1.19256e-12	0.570795
rs9272117	3244718_6_32632634	intergenic_near:L1MA8:L1:LINE	9.27051	1.81811e-18	1.21898e-12	0.594444
rs9272119	3244722_6_32632693	intergenic_near:L1MA8:L1:LINE	9.26852	1.84557e-18	1.23637e-12	0.593899
rs9272171	3244787_6_32633472	intergenic_near:L1MA8:L1:LINE	9.26704	1.86633e-18	1.24923e-12	0.569493
rs9271892	3244465_6_32628036	intergenic_near:L1MA8:L1:LINE	9.26567	1.88578e-18	1.2612e-12	0.592908
rs7093881	5178448_10_48683290	intergenic_near:L1MEi:L1:LINE	9.26195	1.93943e-18	1.29493e-12	0.68204
rs12762257	5178463_10_48688630	intergenic_near:L1MEi:L1:LINE	9.26195	1.93943e-18	1.29493e-12	0.68204
rs9272135	3244746_6_32632946	intergenic_near:L1MA8:L1:LINE	9.26114	1.95133e-18	1.30072e-12	0.587189
rs9272136	3244747_6_32632953	intergenic_near:L1MA8:L1:LINE	9.26114	1.95133e-18	1.30072e-12	0.587189
rs9271914	3244488_6_32628461	intergenic_near:L1MA8:L1:LINE	9.26081	1.95625e-18	1.30292e-12	0.592201
rs9271896	3244469_6_32628130	intergenic_near:L1MA8:L1:LINE	9.25616	2.02618e-18	1.34838e-12	0.593702
rs9271897	3244470_6_32628177	intergenic_near:L1MA8:L1:LINE	9.25449	2.05177e-18	1.36091e-12	0.59449
rs9271898	3244471_6_32628195	intergenic_near:L1MA8:L1:LINE	9.25449	2.05177e-18	1.36091e-12	0.59449
rs9271915	3244490_6_32628517	intergenic_near:L1MA8:L1:LINE	9.25449	2.05177e-18	1.36091e-12	0.59449
rs9271918	3244495_6_32628575	intergenic_near:L1MA8:L1:LINE	9.25449	2.05177e-18	1.36091e-12	0.59449
rs9271939	3244532_6_32629144	intergenic_near:L1MA8:L1:LINE	9.25214	2.08855e-18	1.38417e-12	0.594368
rs9271791	3244419_6_32627033	intergenic_near:L1MA8:L1:LINE	9.24839	2.14838e-18	1.42265e-12	0.59075
rs9272172	3244788_6_32633483	intergenic_near:L1MEb:L1:LINE	9.24357	2.2279e-18	1.47409e-12	0.560842
rs9272137	3244748_6_32632961	intergenic_near:L1MA8:L1:LINE	9.24158	2.26154e-18	1.49512e-12	0.58742
rs3129897	3241583_6_32453692	intergenic_near:L1MEb:L1:LINE	9.23956	2.29634e-18	1.51688e-12	0.992465
rs9272155	3244769_6_32633266	intergenic_near:L1MEb:L1:LINE	9.2372	2.33759e-18	1.54287e-12	0.559253
rs9274759	3246364_6_32670538	intergenic_near:L1MA8:L1:LINE	-9.23097	2.4499e-18	1.61567e-12	-0.552214
rs9271846	3244429_6_32627203	intergenic_near:L1MA8:L1:LINE	9.22493	2.56395e-18	1.68812e-12	0.58346
rs9271847	3244430_6_32627216	intergenic_near:L1MA8:L1:LINE	9.22493	2.56395e-18	1.68812e-12	0.58346
rs9271899	3244472_6_32628230	intergenic_near:L1MA8:L1:LINE	9.21934	2.67402e-18	1.75771e-12	0.590062
rs9271901	3244474_6_32628250	intergenic_near:L1MA8:L1:LINE	9.21934	2.67402e-18	1.75771e-12	0.590062
rs9272054	3244644_6_32631387	intergenic_near:L1MA8:L1:LINE	9.21384	2.78704e-18	1.83051e-12	0.580665
rs5020950	3242301_6_32482188	intergenic_near:L1MA8:L1:LINE	-9.20727	2.92831e-18	1.92173e-12	-0.626556
rs9271848	3244432_6_32627250	intergenic_near:L1MA8:L1:LINE	9.20694	2.93567e-18	1.92478e-12	0.583724
rs9274736	3246339_6_32670128	intergenic_near:L1MA8:L1:LINE	-9.20674	2.94013e-18	1.92478e-12	-0.58522
rs9274738	3246341_6_32670132	intergenic_near:L1MA8:L1:LINE	-9.20674	2.94013e-18	1.92478e-12	-0.58522
rs9271537	3244201_6_32622205	intergenic_near:L1MEb:L1:LINE	9.20387	3.00424e-18	1.96516e-12	0.60849
rs9274744	3246348_6_32670277	intergenic_near:L1MA8:L1:LINE	-9.19857	3.12631e-18	2.04169e-12	-0.5677
rs9274746	3246350_6_32670283	intergenic_near:L1MA8:L1:LINE	-9.19857	3.12631e-18	2.04169e-12	-0.5677
rs9272110	3244711_6_32632510	intergenic_near:L1MA8:L1:LINE	9.19486	3.21483e-18	2.09426e-12	0.586743
rs9272113	3244712_6_32632514	intergenic_near:L1MA8:L1:LINE	9.19486	3.21483e-18	2.09426e-12	0.586743
rs9271842	3244427_6_32627176	intergenic_near:L1MA8:L1:LINE	9.19476	3.21722e-18	2.09426e-12	0.581919
rs9271843	3244428_6_32627180	intergenic_near:L1MA8:L1:LINE	9.19476	3.21722e-18	2.09426e-12	0.581919
rs9271537	3244201_6_32622205	intergenic_near:L1MA8:L1:LINE	9.19345	3.24904e-18	2.11327e-12	0.607933
rs9272148	3244765_6_32633203	intergenic_near:L1MA8:L1:LINE	9.18877	3.36529e-18	2.18711e-12	0.561836
rs9271784	3244410_6_32626927	intergenic_near:L1MA8:L1:LINE	9.18546	3.45006e-18	2.23679e-12	0.582623
rs9271785	3244411_6_32626931	intergenic_near:L1MA8:L1:LINE	9.18546	3.45006e-18	2.23679e-12	0.582623
rs9271786	3244412_6_32626932	intergenic_near:L1MA8:L1:LINE	9.18546	3.45006e-18	2.23679e-12	0.582623
rs9271823	3244425_6_32627138	intergenic_near:L1MA8:L1:LINE	9.18453	3.47407e-18	2.24873e-12	0.583772
rs9271824	3244426_6_32627139	intergenic_near:L1MA8:L1:LINE	9.18453	3.47407e-18	2.24873e-12	0.583772
rs9271919	3244499_6_32628646	intergenic_near:L1MA8:L1:LINE	9.17611	3.70078e-18	2.3878e-12	0.587825
rs9271920	3244501_6_32628653	intergenic_near:L1MA8:L1:LINE	9.17611	3.70078e-18	2.3878e-12	0.587825
rs9271921	3244502_6_32628654	intergenic_near:L1MA8:L1:LINE	9.17611	3.70078e-18	2.3878e-12	0.587825
rs9271922	3244503_6_32628667	intergenic_near:L1MA8:L1:LINE	9.17611	3.70078e-18	2.3878e-12	0.587825
rs9272167	3244784_6_32633435	intergenic_near:L1MEb:L1:LINE	9.17126	3.83797e-18	2.47434e-12	0.558582
rs114309058	3244396_6_32626693	intergenic_near:L1MA8:L1:LINE	9.15752	4.25466e-18	2.74078e-12	0.583592
rs9271907	3244480_6_32628346	intergenic_near:L1MA8:L1:LINE	9.15698	4.27188e-18	2.74748e-12	0.591601
rs9271908	3244481_6_32628354	intergenic_near:L1MA8:L1:LINE	9.15698	4.27188e-18	2.74748e-12	0.591601
rs9272124	3244731_6_32632804	intergenic_near:L1MA8:L1:LINE	9.15629	4.29405e-18	2.75953e-12	0.575937
rs7895383	5178457_10_48686256	intergenic_near:L1MEi:L1:LINE	9.15492	4.33852e-18	2.78589e-12	0.680283
rs72848212	3244423_6_32627121	intergenic_near:L1MA8:L1:LINE	9.15453	4.35116e-18	2.79178e-12	0.583437
rs9274763	3246369_6_32670650	intergenic_near:L1MA8:L1:LINE	-9.15402	4.3678e-18	2.80023e-12	-0.548491
rs28746861	3246126_6_32667343	intergenic_near:L1MA8:L1:LINE	-9.15294	4.40353e-18	2.82088e-12	-0.697333
rs9272055	3244645_6_32631399	intergenic_near:L1MA8:L1:LINE	9.15272	4.41051e-18	2.82311e-12	0.577549
rs9274696	3246256_6_32669230	intergenic_near:L1MA8:L1:LINE	-9.1523	4.42464e-18	2.82766e-12	-0.577033
rs9274697	3246259_6_32669239	intergenic_near:L1MA8:L1:LINE	-9.1523	4.42464e-18	2.82766e-12	-0.577033
rs9275175	3246871_6_32686370	intergenic_near:L1MA8:L1:LINE	-9.15055	4.48313e-18	2.8605e-12	-0.663464
rs9275176	3246873_6_32686380	intergenic_near:L1MA8:L1:LINE	-9.15055	4.48313e-18	2.8605e-12	-0.663464
rs2395183	3241385_6_32448011	intergenic_near:L1MEb:L1:LINE	9.14747	4.58765e-18	2.91564e-12	0.831916
rs3129893	3241528_6_32452361	intergenic_near:L1MEb:L1:LINE	9.14747	4.58765e-18	2.91564e-12	0.831916
rs3129894	3241534_6_32452509	intergenic_near:L1MEb:L1:LINE	9.14747	4.58765e-18	2.91564e-12	0.831916
rs3129896	3241575_6_32453495	intergenic_near:L1MEb:L1:LINE	9.14747	4.58765e-18	2.91564e-12	0.831916
rs4601112	3241728_6_32458494	intergenic_near:L1MEb:L1:LINE	9.14747	4.58765e-18	2.91564e-12	0.831916
rs9272165	3244780_6_32633393	intergenic_near:L1MA8:L1:LINE	9.14437	4.69536e-18	2.98174e-12	0.564366
rs9272064	3244660_6_32631561	intergenic_near:L1MA8:L1:LINE	9.14177	4.78787e-18	3.03809e-12	0.58733
rs9274725	3246319_6_32669796	intergenic_near:L1MA8:L1:LINE	-9.14053	4.83252e-18	3.06401e-12	-0.583442
rs9272170	3244786_6_32633466	intergenic_near:L1MEb:L1:LINE	9.13792	4.92773e-18	3.12191e-12	0.555656
rs9271932	3244519_6_32628937	intergenic_near:L1MA8:L1:LINE	9.13441	5.05908e-18	3.20009e-12	0.581025
rs9271933	3244520_6_32628940	intergenic_near:L1MA8:L1:LINE	9.13441	5.05908e-18	3.20009e-12	0.581025
rs9271794	3244422_6_32627078	intergenic_near:L1MA8:L1:LINE	9.13356	5.09148e-18	3.21806e-12	0.584814
rs28383314	3243970_6_32619436	intergenic_near:L1MA8:L1:LINE	-9.13276	5.12193e-18	3.23477e-12	-0.626451
rs9274734	3246337_6_32670110	intergenic_near:L1MA8:L1:LINE	-9.12319	5.50211e-18	3.47215e-12	-0.582348
rs6928482	3245577_6_32658472	intergenic_near:L1MA8:L1:LINE	-9.12213	5.54596e-18	3.49708e-12	-0.585341
rs3806953	3017098_5_151269317	intergenic_near:L1MC4a:L1:LINE	9.1202	5.6266e-18	3.54238e-12	0.666528
rs12516391	3017099_5_151269445	intergenic_near:L1MC4a:L1:LINE	9.1202	5.6266e-18	3.54238e-12	0.666528
rs2227138	3241015_6_32416723	intergenic_near:L1MEb:L1:LINE	9.1185	5.69845e-18	3.57086e-12	0.978037
rs3135371	3241050_6_32418922	intergenic_near:L1MEb:L1:LINE	9.1185	5.69845e-18	3.57086e-12	0.978037
rs2894255	3241082_6_32422555	intergenic_near:L1MEb:L1:LINE	9.1185	5.69845e-18	3.57086e-12	0.978037
rs3135353	3241108_6_32425100	intergenic_near:L1MEb:L1:LINE	9.1185	5.69845e-18	3.57086e-12	0.978037
rs2105902	3241141_6_32427921	intergenic_near:L1MEb:L1:LINE	9.1185	5.69845e-18	3.57086e-12	0.978037
rs3129861	3241214_6_32433755	intergenic_near:L1MEb:L1:LINE	9.1185	5.69845e-18	3.57086e-12	0.978037
rs11101429	5178473_10_48692049	intergenic_near:L1MEi:L1:LINE	9.11604	5.80426e-18	3.63434e-12	0.673342
rs9274687	3246245_6_32669105	intergenic_near:L1MA8:L1:LINE	-9.1156	5.82345e-18	3.64352e-12	-0.579232
rs9274743	3246347_6_32670265	intergenic_near:L1MA8:L1:LINE	-9.11203	5.98124e-18	3.73839e-12	-0.569568
rs9271782	3244402_6_32626785	intergenic_near:L1MA8:L1:LINE	9.11196	5.98436e-18	3.73839e-12	0.578846
rs9274740	3246344_6_32670191	intergenic_near:L1MA8:L1:LINE	-9.10826	6.15193e-18	3.84009e-12	-0.578854
rs9271881	3244451_6_32627827	intergenic_near:L1MA8:L1:LINE	9.10177	6.45781e-18	4.02479e-12	0.573156
rs9271882	3244452_6_32627828	intergenic_near:L1MA8:L1:LINE	9.10177	6.45781e-18	4.02479e-12	0.573156
rs9272147	3244764_6_32633199	intergenic_near:L1MEb:L1:LINE	9.09658	6.71296e-18	4.18057e-12	0.548662
rs9272304	3245011_6_32636101	intergenic_near:L1MEb:L1:LINE	9.09342	6.87323e-18	4.27707e-12	0.808316
rs115298660	3244754_6_32633004	intergenic_near:L1MA8:L1:LINE	9.09194	6.94935e-18	4.3211e-12	0.58616
rs9275009	3246506_6_32675181	intergenic_near:L1MA8:L1:LINE	-9.08323	7.41652e-18	4.60803e-12	-0.659835
rs9272128	3244737_6_32632824	intergenic_near:L1MA8:L1:LINE	9.07606	7.82398e-18	4.8537e-12	0.568516
rs9272129	3244738_6_32632825	intergenic_near:L1MA8:L1:LINE	9.07606	7.82398e-18	4.8537e-12	0.568516
rs3135386	3241376_6_32447649	intergenic_near:L1MEb:L1:LINE	9.06521	8.4827e-18	5.2525e-12	0.824179
rs7762077	3241398_6_32448690	intergenic_near:L1MEb:L1:LINE	9.06521	8.4827e-18	5.2525e-12	0.824179
rs9268399	3240414_6_32372459	intergenic_near:L1MA8:L1:LINE	-9.06515	8.4864e-18	5.2525e-12	-0.609348
rs9274710	3246282_6_32669510	intergenic_near:L1MA8:L1:LINE	-9.0554	9.12595e-18	5.644e-12	-0.569457
rs9274705	3246274_6_32669468	intergenic_near:L1MA8:L1:LINE	-9.054	9.22137e-18	5.69863e-12	-0.570685
rs9271883	3244453_6_32627833	intergenic_near:L1MA8:L1:LINE	9.05228	9.34039e-18	5.76776e-12	0.571759
rs9274698	3246262_6_32669318	intergenic_near:L1MA8:L1:LINE	-9.04634	9.76278e-18	6.01936e-12	-0.578444
rs9274702	3246270_6_32669407	intergenic_near:L1MA8:L1:LINE	-9.04634	9.76278e-18	6.01936e-12	-0.578444
rs9272158	3244776_6_32633345	intergenic_near:L1MA8:L1:LINE	9.03483	1.06361e-17	6.55282e-12	0.556028
rs9274731	3246333_6_32670046	intergenic_near:L1MA8:L1:LINE	-9.03231	1.08371e-17	6.6715e-12	-0.562321
rs35456124	3244406_6_32626867	intergenic_near:L1MA8:L1:LINE	9.03168	1.0888e-17	6.69775e-12	0.586554
rs9274707	3246278_6_32669489	intergenic_near:L1MA8:L1:LINE	-9.03145	1.09068e-17	6.69909e-12	-0.559605
rs9274708	3246279_6_32669490	intergenic_near:L1MA8:L1:LINE	-9.03145	1.09068e-17	6.69909e-12	-0.559605
rs9274726	3246320_6_32669816	intergenic_near:L1MA8:L1:LINE	-9.03114	1.09319e-17	6.70939e-12	-0.579073
rs9272182	3244809_6_32633787	intergenic_near:L1MEb:L1:LINE	9.03084	1.09557e-17	6.71888e-12	0.550364
rs9272179	3244803_6_32633674	intergenic_near:L1MEb:L1:LINE	9.02698	1.12753e-17	6.90432e-12	0.551442
rs9272180	3244804_6_32633684	intergenic_near:L1MEb:L1:LINE	9.02698	1.12753e-17	6.90432e-12	0.551442
rs4546475	3243485_6_32611508	intergenic_near:L1MEb:L1:LINE	9.0253	1.1417e-17	6.98579e-12	0.69676
rs9275061	3246529_6_32680535	intergenic_near:L1MA8:L1:LINE	-9.01976	1.18963e-17	7.27351e-12	-0.718502
rs111634228	3244394_6_32626675	intergenic_near:L1MA8:L1:LINE	9.01722	1.21232e-17	7.40103e-12	0.577532
rs111477174	3244395_6_32626680	intergenic_near:L1MA8:L1:LINE	9.01722	1.21232e-17	7.40103e-12	0.577532
rs3129891	3241370_6_32447303	intergenic_near:L1MEb:L1:LINE	9.01292	1.25162e-17	7.63518e-12	0.801674
rs9271884	3244454_6_32627851	intergenic_near:L1MA8:L1:LINE	9.01209	1.25935e-17	7.6649e-12	0.568562
rs9271885	3244455_6_32627852	intergenic_near:L1MA8:L1:LINE	9.01209	1.25935e-17	7.6649e-12	0.568562
rs9271886	3244456_6_32627856	intergenic_near:L1MA8:L1:LINE	9.01209	1.25935e-17	7.6649e-12	0.568562
rs9270782	3242927_6_32601342	intergenic_near:L1MEb:L1:LINE	9.00956	1.28324e-17	7.80443e-12	0.600854
rs9272153	3244767_6_32633241	intergenic_near:L1MA8:L1:LINE	9.00931	1.28565e-17	7.81314e-12	0.54774
rs9274683	3246241_6_32669003	intergenic_near:L1MA8:L1:LINE	-9.00021	1.37547e-17	8.34015e-12	-0.576043
rs9274684	3246242_6_32669008	intergenic_near:L1MA8:L1:LINE	-9.00021	1.37547e-17	8.34015e-12	-0.576043
rs9274685	3246243_6_32669067	intergenic_near:L1MA8:L1:LINE	-9.00021	1.37547e-17	8.34015e-12	-0.576043
rs9272028	3244604_6_32630929	intergenic_near:L1MA8:L1:LINE	8.99647	1.41424e-17	8.56231e-12	0.580633
rs9272029	3244605_6_32630930	intergenic_near:L1MA8:L1:LINE	8.99647	1.41424e-17	8.56231e-12	0.580633
rs9271917	3244494_6_32628559	intergenic_near:L1MA8:L1:LINE	8.99327	1.44818e-17	8.76124e-12	0.577509
rs9274730	3246331_6_32670040	intergenic_near:L1MA8:L1:LINE	-8.9841	1.55001e-17	9.37023e-12	-0.558395
rs9275171	3246863_6_32686195	intergenic_near:L1MA8:L1:LINE	-8.98219	1.57214e-17	9.49685e-12	-0.660839
rs9272141	3244755_6_32633020	intergenic_near:L1MA8:L1:LINE	8.97185	1.69731e-17	1.02453e-11	0.570439
rs9272061	3244652_6_32631473	intergenic_near:L1MA8:L1:LINE	8.96147	1.83286e-17	1.10553e-11	0.573418
rs9272059	3244650_6_32631446	intergenic_near:L1MA8:L1:LINE	8.93952	2.15593e-17	1.29941e-11	0.571085
rs9270787	3242930_6_32601397	intergenic_near:L1MEb:L1:LINE	8.93373	2.25005e-17	1.35513e-11	0.589394
rs9271906	3244479_6_32628271	intergenic_near:L1MA8:L1:LINE	8.92804	2.3466e-17	1.41222e-11	0.56881
rs9272121	3244728_6_32632779	intergenic_near:L1MA8:L1:LINE	8.92267	2.44158e-17	1.46828e-11	0.571683
rs3117097	3240620_6_32390912	intergenic_near:L1MEb:L1:LINE	8.91809	2.52557e-17	1.51315e-11	0.926645
rs3129953	3240709_6_32394044	intergenic_near:L1MEb:L1:LINE	8.91809	2.52557e-17	1.51315e-11	0.926645
rs1980493	3240744_6_32395438	intergenic_near:L1MEb:L1:LINE	8.91809	2.52557e-17	1.51315e-11	0.926645
rs2395158	3240895_6_32406818	intergenic_near:L1MEb:L1:LINE	8.91809	2.52557e-17	1.51315e-11	0.926645
rs3129959	3240911_6_32408019	intergenic_near:L1MEb:L1:LINE	8.91809	2.52557e-17	1.51315e-11	0.926645
rs9272257	3244946_6_32635412	intergenic_near:L1MEb:L1:LINE	8.91701	2.54574e-17	1.5241e-11	0.601427
rs9275205	3246986_6_32689783	intergenic_near:L1MA8:L1:LINE	-8.91031	2.67475e-17	1.59895e-11	-0.782638
rs200421696	3246995_6_32689954	intergenic_near:L1MA8:L1:LINE	-8.91031	2.67475e-17	1.59895e-11	-0.782638
rs28746860	3246120_6_32667256	intergenic_near:L1MA8:L1:LINE	-8.89354	3.02656e-17	1.80792e-11	-0.677055
rs507778	3239309_6_32242084	intergenic_near:L1MEb:L1:LINE	8.85975	3.88078e-17	2.31647e-11	0.643472
rs9275063	3246530_6_32680577	intergenic_near:L1MA8:L1:LINE	-8.85832	3.92174e-17	2.33919e-11	-0.7056
rs9274789	3246388_6_32671366	intergenic_near:L1MA8:L1:LINE	-8.84986	4.17313e-17	2.48729e-11	-0.568565
rs28746852	3246093_6_32666816	intergenic_near:L1MA8:L1:LINE	-8.84806	4.22888e-17	2.51866e-11	-0.671871
rs62653736	5178418_10_48676571	intergenic_near:L1MEi:L1:LINE	8.84139	4.44084e-17	2.64294e-11	0.673026
rs2516006	3246637_6_32682491	intergenic_near:L1MA8:L1:LINE	-8.83255	4.73846e-17	2.81799e-11	-0.777835
rs114354029	3244607_6_32630987	intergenic_near:L1MA8:L1:LINE	8.82864	4.87632e-17	2.89783e-11	0.560224
rs9272139	3244750_6_32632988	intergenic_near:L1MEb:L1:LINE	8.82043	5.17894e-17	3.07539e-11	1.02512
rs9274990	3246485_6_32674765	intergenic_near:L1MA8:L1:LINE	-8.8146	5.4049e-17	3.20721e-11	-0.665102
rs9271930	3244516_6_32628900	intergenic_near:L1MA8:L1:LINE	8.80936	5.61651e-17	3.33033e-11	0.566161
rs9274938	3246450_6_32673896	intergenic_near:L1MA8:L1:LINE	-8.80502	5.79798e-17	3.4354e-11	-0.622534
rs9272022	3244594_6_32630752	intergenic_near:L1MA8:L1:LINE	8.79624	6.18243e-17	3.6605e-11	0.547487
rs1762	3245692_6_32660000	intergenic_near:L1MA8:L1:LINE	-8.79507	6.23591e-17	3.68945e-11	-0.674805
rs34768380	3017105_5_151271999	intergenic_near:L1MC4a:L1:LINE	8.79153	6.39923e-17	3.77498e-11	0.648907
rs35964963	3017106_5_151272023	intergenic_near:L1MC4a:L1:LINE	8.79153	6.39923e-17	3.77498e-11	0.648907
rs1065018	3017107_5_151272214	intergenic_near:L1MC4a:L1:LINE	8.79153	6.39923e-17	3.77498e-11	0.648907
rs58426811	3017109_5_151273280	intergenic_near:L1MC4a:L1:LINE	8.79153	6.39923e-17	3.77498e-11	0.648907
rs11568831	3246088_6_32666768	intergenic_near:L1MA8:L1:LINE	-8.78901	6.51828e-17	3.84204e-11	-0.668368
rs112313206	3244588_6_32630628	intergenic_near:L1MA8:L1:LINE	8.78892	6.52244e-17	3.84204e-11	0.559775
rs9274679	3246233_6_32668876	intergenic_near:L1MA8:L1:LINE	-8.77518	7.2115e-17	4.24482e-11	-0.556276
rs2187668	3245127_6_32638107	intergenic_near:L1MEb:L1:LINE	8.77461	7.24181e-17	4.25687e-11	1.01553
rs9272462	3245118_6_32637843	intergenic_near:L1MEb:L1:LINE	8.7746	7.24254e-17	4.25687e-11	0.762275
rs9274190	3245840_6_32662843	intergenic_near:L1MA8:L1:LINE	-8.76508	7.76376e-17	4.55989e-11	-0.653684
rs9274718	3246304_6_32669692	intergenic_near:L1MA8:L1:LINE	-8.76357	7.84955e-17	4.60021e-11	-0.554406
rs9274719	3246305_6_32669693	intergenic_near:L1MA8:L1:LINE	-8.76357	7.84955e-17	4.60021e-11	-0.554406
rs9274720	3246309_6_32669702	intergenic_near:L1MA8:L1:LINE	-8.76357	7.84955e-17	4.60021e-11	-0.554406
rs9274989	3246478_6_32674647	intergenic_near:L1MA8:L1:LINE	-8.76174	7.95536e-17	4.6555e-11	-0.682315
rs9271602	3244310_6_32623606	intergenic_near:L1MA8:L1:LINE	-8.76174	7.95545e-17	4.6555e-11	-0.577974
rs2856703	3245889_6_32663281	intergenic_near:L1MA8:L1:LINE	-8.76031	8.03898e-17	4.70096e-11	-0.66333
rs2858330	3247023_6_32690938	intergenic_near:L1MA8:L1:LINE	-8.75633	8.27547e-17	4.83574e-11	-0.54547
rs796495605	3242928_6_32601361	intergenic_near:L1MA8:L1:LINE	-8.75428	8.40032e-17	4.90514e-11	-0.616244
rs9271615	3244334_6_32623909	intergenic_near:L1MA8:L1:LINE	8.75064	8.62646e-17	5.03354e-11	0.55889
rs2040410	3244898_6_32634921	intergenic_near:L1MEb:L1:LINE	8.74722	8.84445e-17	5.15327e-11	1.01812
rs2040409	3244903_6_32634983	intergenic_near:L1MEb:L1:LINE	8.74722	8.84445e-17	5.15327e-11	1.01812
rs9274654	3246197_6_32668503	intergenic_near:L1MA8:L1:LINE	-8.74564	8.94652e-17	5.20521e-11	-0.675054
rs9274655	3246199_6_32668512	intergenic_near:L1MA8:L1:LINE	-8.74564	8.94652e-17	5.20521e-11	-0.675054
rs9274717	3246303_6_32669677	intergenic_near:L1MA8:L1:LINE	-8.73863	9.41557e-17	5.47395e-11	-0.554369
rs9270745	3242893_6_32600487	intergenic_near:L1MEb:L1:LINE	8.73854	9.42203e-17	5.47395e-11	0.592975
rs9274693	3246253_6_32669195	intergenic_near:L1MA8:L1:LINE	-8.7372	9.51465e-17	5.52378e-11	-0.549342
rs9272035	3244613_6_32631037	intergenic_near:L1MA8:L1:LINE	8.73197	9.88379e-17	5.73395e-11	0.547037
rs9274991	3246487_6_32674777	intergenic_near:L1MA8:L1:LINE	-8.7269	1.02555e-16	5.94531e-11	-0.659656
rs9271927	3244513_6_32628870	intergenic_near:L1MA8:L1:LINE	8.71728	1.09995e-16	6.36747e-11	0.560099
rs9271928	3244514_6_32628871	intergenic_near:L1MA8:L1:LINE	8.71728	1.09995e-16	6.36747e-11	0.560099
rs28746853	3246098_6_32666869	intergenic_near:L1MA8:L1:LINE	-8.7157	1.11263e-16	6.43625e-11	-0.67411
rs6914950	3244230_6_32622587	intergenic_near:L1MEb:L1:LINE	8.71336	1.13178e-16	6.54133e-11	1.03209
rs11568830	3246089_6_32666779	intergenic_near:L1MA8:L1:LINE	-8.71328	1.13242e-16	6.54133e-11	-0.663709
rs9272646	3245147_6_32640617	intergenic_near:L1MEb:L1:LINE	8.68965	1.34454e-16	7.76105e-11	0.646371
rs28746863	3246131_6_32667395	intergenic_near:L1MA8:L1:LINE	-8.68077	1.43412e-16	8.27215e-11	-0.667784
rs9274661	3246208_6_32668666	intergenic_near:L1MA8:L1:LINE	-8.67738	1.46979e-16	8.46842e-11	-0.665862
rs9274689	3246248_6_32669153	intergenic_near:L1MA8:L1:LINE	-8.67724	1.4713e-16	8.46842e-11	-0.538195
rs9274690	3246249_6_32669163	intergenic_near:L1MA8:L1:LINE	-8.67724	1.4713e-16	8.46842e-11	-0.538195
rs535777	3243398_6_32609856	intergenic_near:L1MEb:L1:LINE	8.67524	1.49282e-16	8.58004e-11	1.02293
rs4607429	3243758_6_32616054	intergenic_near:L1MEb:L1:LINE	8.67524	1.49282e-16	8.58004e-11	1.02293
rs34939095	3017112_5_151273611	intergenic_near:L1MC4a:L1:LINE	8.67246	1.52325e-16	8.74867e-11	0.641248
rs9275064	3246531_6_32680604	intergenic_near:L1MA8:L1:LINE	-8.66317	1.62928e-16	9.35097e-11	-0.680625
rs9274715	3246297_6_32669614	intergenic_near:L1MA8:L1:LINE	-8.65979	1.66966e-16	9.57593e-11	-0.540654
rs9274741	3246345_6_32670217	intergenic_near:L1MA8:L1:LINE	-8.64682	1.83419e-16	1.0512e-10	-0.546598
rs9275066	3246534_6_32680627	intergenic_near:L1MA8:L1:LINE	-8.64572	1.8488e-16	1.05882e-10	-0.676096
rs7067667	5245147_10_68540218	intergenic_near:L1MEb:L1:LINE	-8.64406	1.87118e-16	1.07088e-10	-1.07483
rs9272669	3245165_6_32641039	intergenic_near:L1MEb:L1:LINE	8.64246	1.89301e-16	1.08261e-10	0.670716
rs9274992	3246490_6_32674800	intergenic_near:L1MA8:L1:LINE	-8.62673	2.1211e-16	1.21133e-10	-0.649141
rs9274993	3246491_6_32674805	intergenic_near:L1MA8:L1:LINE	-8.62673	2.1211e-16	1.21133e-10	-0.649141
rs9268495	3240905_6_32407594	intergenic_near:L1MA8:L1:LINE	-8.62624	2.12862e-16	1.21476e-10	-0.631741
rs9274745	3246349_6_32670281	intergenic_near:L1MA8:L1:LINE	-8.62542	2.14126e-16	1.22111e-10	-0.534132
rs3828796	3246163_6_32668197	intergenic_near:L1MA8:L1:LINE	-8.62266	2.18441e-16	1.24484e-10	-0.667292
rs1694122	3246501_6_32675068	intergenic_near:L1MA8:L1:LINE	-8.61824	2.25517e-16	1.28425e-10	-0.713643
rs9270761	3242912_6_32600908	intergenic_near:L1MEb:L1:LINE	8.61697	2.27596e-16	1.29517e-10	0.747418
rs115266533	3244572_6_32630327	intergenic_near:L1MA8:L1:LINE	8.61364	2.33147e-16	1.32583e-10	0.541217
rs9271925	3244509_6_32628763	intergenic_near:L1MA8:L1:LINE	8.60021	2.56873e-16	1.45869e-10	0.667157
rs9271926	3244510_6_32628789	intergenic_near:L1MA8:L1:LINE	8.60021	2.56873e-16	1.45869e-10	0.667157
rs6932167	3245376_6_32645249	intergenic_near:L1MEb:L1:LINE	8.59923	2.58699e-16	1.46802e-10	0.987677
rs9274265	3245940_6_32663793	intergenic_near:L1MA8:L1:LINE	-8.59711	2.62682e-16	1.48957e-10	-0.64281
rs9275119	3246624_6_32682254	intergenic_near:L1MA8:L1:LINE	-8.59672	2.63412e-16	1.49266e-10	-0.539843
rs9275211	3246998_6_32690067	intergenic_near:L1MA8:L1:LINE	-8.59287	2.70834e-16	1.53364e-10	-0.753271
rs28746866	3246139_6_32667489	intergenic_near:L1MA8:L1:LINE	-8.59047	2.75558e-16	1.55929e-10	-0.67215
rs28895254	3242154_6_32477169	intergenic_near:L1MEb:L1:LINE	-8.58559	2.85423e-16	1.61398e-10	-0.536318
rs7759742	3240985_6_32413959	intergenic_near:L1MEb:L1:LINE	-8.57645	3.04848e-16	1.72262e-10	-0.55111
rs2647000	3246967_6_32689113	intergenic_near:L1MA8:L1:LINE	-8.57411	3.10029e-16	1.75066e-10	-0.536078
rs9270588	3242652_6_32593550	intergenic_near:L1MEb:L1:LINE	8.57301	3.12498e-16	1.76337e-10	0.565492
rs9275155	3246773_6_32684707	intergenic_near:L1MA8:L1:LINE	-8.57186	3.1509e-16	1.77675e-10	-0.537247
rs9275112	3246606_6_32681996	intergenic_near:L1MA8:L1:LINE	-8.56942	3.20692e-16	1.80707e-10	-0.543798
rs9274656	3246200_6_32668574	intergenic_near:L1MA8:L1:LINE	-8.56441	3.32451e-16	1.87202e-10	-0.663449
rs9272031	3244608_6_32631002	intergenic_near:L1MA8:L1:LINE	8.56391	3.33659e-16	1.8762e-10	0.542223
rs9272032	3244609_6_32631005	intergenic_near:L1MA8:L1:LINE	8.56391	3.33659e-16	1.8762e-10	0.542223
rs9272012	3244574_6_32630379	intergenic_near:L1MA8:L1:LINE	8.56116	3.40329e-16	1.91237e-10	0.527613
rs9275168	3246846_6_32685899	intergenic_near:L1MA8:L1:LINE	-8.56001	3.4314e-16	1.92682e-10	-0.545603
rs9275202	3246963_6_32689092	intergenic_near:L1MA8:L1:LINE	-8.55334	3.60011e-16	2.02015e-10	-0.532483
rs9274979	3246467_6_32674503	intergenic_near:L1MA8:L1:LINE	-8.54782	3.74577e-16	2.10042e-10	-0.669549
rs1049070	3246079_6_32666648	intergenic_near:L1MA8:L1:LINE	-8.54592	3.79716e-16	2.12776e-10	-0.662429
rs28746857	3246111_6_32667190	intergenic_near:L1MA8:L1:LINE	-8.54273	3.88537e-16	2.17567e-10	-0.654085
rs1142323	3245193_6_32641415	intergenic_near:L1MEb:L1:LINE	8.53721	4.04236e-16	2.26201e-10	0.597083
rs9270746	3242895_6_32600507	intergenic_near:L1MEb:L1:LINE	8.53595	4.07921e-16	2.28105e-10	0.583481
rs9271924	3244507_6_32628721	intergenic_near:L1MA8:L1:LINE	8.53497	4.108e-16	2.29555e-10	0.661509
rs9268493	3240902_6_32407553	intergenic_near:L1MA8:L1:LINE	-8.53238	4.18518e-16	2.33705e-10	-0.621581
rs9274733	3246336_6_32670097	intergenic_near:L1MA8:L1:LINE	-8.53208	4.19423e-16	2.34049e-10	-0.540569
rs9268926	3241895_6_32465290	intergenic_near:L1MA8:L1:LINE	-8.52442	4.43116e-16	2.47098e-10	-0.723257
rs9275138	3246676_6_32683181	intergenic_near:L1MA8:L1:LINE	-8.52214	4.50407e-16	2.5099e-10	-0.538597
rs9274169	3245826_6_32662567	intergenic_near:L1MA8:L1:LINE	-8.51842	4.62594e-16	2.57603e-10	-0.640804
rs9274982	3246471_6_32674558	intergenic_near:L1MA8:L1:LINE	-8.51573	4.71591e-16	2.62251e-10	-0.661556
rs9274983	3246472_6_32674560	intergenic_near:L1MA8:L1:LINE	-8.51573	4.71591e-16	2.62251e-10	-0.661556
rs9275169	3246849_6_32685944	intergenic_near:L1MA8:L1:LINE	-8.51339	4.79569e-16	2.6632e-10	-0.54633
rs9275170	3246850_6_32685949	intergenic_near:L1MA8:L1:LINE	-8.51339	4.79569e-16	2.6632e-10	-0.54633
rs2856689	3246898_6_32686774	intergenic_near:L1MA8:L1:LINE	-8.51041	4.89934e-16	2.71888e-10	-0.534048
rs9275068	3246535_6_32680641	intergenic_near:L1MA8:L1:LINE	-8.507	5.02044e-16	2.78416e-10	-0.770784
rs9275148	3246717_6_32683808	intergenic_near:L1MA8:L1:LINE	-8.50627	5.04687e-16	2.7969e-10	-0.536436
rs9271860	3244448_6_32627501	intergenic_near:L1MEb:L1:LINE	8.50435	5.11667e-16	2.83363e-10	1.01704
rs9274260	3245934_6_32663696	intergenic_near:L1MA8:L1:LINE	-8.50003	5.27757e-16	2.9189e-10	-0.65837
rs3021057	3246767_6_32684586	intergenic_near:L1MA8:L1:LINE	-8.50002	5.2779e-16	2.9189e-10	-0.53223
rs9270585	3242649_6_32593523	intergenic_near:L1MEb:L1:LINE	8.49385	5.51626e-16	3.04863e-10	0.557664
rs9273866	3245797_6_32661862	intergenic_near:L1MA8:L1:LINE	-8.49295	5.55182e-16	3.06618e-10	-0.65891
rs9274981	3246469_6_32674536	intergenic_near:L1MA8:L1:LINE	-8.49222	5.58078e-16	3.08006e-10	-0.659258
rs9274775	3246374_6_32670866	intergenic_near:L1MA8:L1:LINE	-8.49198	5.59073e-16	3.08344e-10	-0.596683
rs3129766	3244393_6_32626664	intergenic_near:L1MEb:L1:LINE	-8.48714	5.78743e-16	3.18974e-10	-0.579642
rs9272222	3244875_6_32634559	intergenic_near:L1MEb:L1:LINE	8.48635	5.8203e-16	3.20566e-10	0.644819
rs9274219	3245886_6_32663266	intergenic_near:L1MA8:L1:LINE	-8.4857	5.84741e-16	3.21619e-10	-0.65602
rs9274220	3245887_6_32663267	intergenic_near:L1MA8:L1:LINE	-8.4857	5.84741e-16	3.21619e-10	-0.65602
rs9270743	3242892_6_32600465	intergenic_near:L1MEb:L1:LINE	8.48399	5.91937e-16	3.25355e-10	0.528234
rs2856724	3243853_6_32617384	intergenic_near:L1MEb:L1:LINE	8.48375	5.92974e-16	3.25703e-10	0.611947
rs28746865	3246137_6_32667471	intergenic_near:L1MA8:L1:LINE	-8.48286	5.96757e-16	3.27557e-10	-0.663894
rs9274713	3246293_6_32669564	intergenic_near:L1MA8:L1:LINE	-8.48216	5.99745e-16	3.28973e-10	-0.5288
rs28746846	3246063_6_32666484	intergenic_near:L1MA8:L1:LINE	-8.47962	6.10742e-16	3.34549e-10	-0.653491
rs28746847	3246064_6_32666485	intergenic_near:L1MA8:L1:LINE	-8.47962	6.10742e-16	3.34549e-10	-0.653491
rs9268492	3240901_6_32407503	intergenic_near:L1MA8:L1:LINE	-8.4786	6.15222e-16	3.36774e-10	-0.61874
rs9274841	3246416_6_32672282	intergenic_near:L1MA8:L1:LINE	-8.47821	6.16911e-16	3.37469e-10	-0.582393
rs28746845	3246053_6_32666373	intergenic_near:L1MA8:L1:LINE	-8.47651	6.24459e-16	3.41367e-10	-0.653292
rs9275071	3246539_6_32680713	intergenic_near:L1MA8:L1:LINE	-8.46687	6.6901e-16	3.65473e-10	-0.53703
rs9275135	3246663_6_32682959	intergenic_near:L1MA8:L1:LINE	-8.46542	6.75955e-16	3.68766e-10	-0.535615
rs9275136	3246665_6_32682980	intergenic_near:L1MA8:L1:LINE	-8.46542	6.75955e-16	3.68766e-10	-0.535615
rs9275177	3246874_6_32686397	intergenic_near:L1MA8:L1:LINE	-8.45941	7.05606e-16	3.84422e-10	-0.53938
rs9275178	3246875_6_32686404	intergenic_near:L1MA8:L1:LINE	-8.45941	7.05606e-16	3.84422e-10	-0.53938
rs9275114	3246615_6_32682120	intergenic_near:L1MA8:L1:LINE	-8.45737	7.15969e-16	3.89804e-10	-0.536528
rs3021058	3246765_6_32684582	intergenic_near:L1MA8:L1:LINE	-8.45454	7.30581e-16	3.9749e-10	-0.536379
rs3828808	3246182_6_32668361	intergenic_near:L1MA8:L1:LINE	-8.45291	7.39084e-16	4.01845e-10	-0.65643
rs9272037	3244617_6_32631067	intergenic_near:L1MA8:L1:LINE	8.45219	7.42896e-16	4.03645e-10	0.532241
rs9274691	3246250_6_32669180	intergenic_near:L1MA8:L1:LINE	-8.44737	7.68874e-16	4.17197e-10	-0.523183
rs9274692	3246251_6_32669181	intergenic_near:L1MA8:L1:LINE	-8.44737	7.68874e-16	4.17197e-10	-0.523183
rs9275154	3246770_6_32684658	intergenic_near:L1MA8:L1:LINE	-8.44678	7.72157e-16	4.18696e-10	-0.534632
rs2856713	3245468_6_32652645	intergenic_near:L1MA8:L1:LINE	-8.44658	7.73246e-16	4.19005e-10	-0.516704
rs9275086	3246560_6_32681032	intergenic_near:L1MA8:L1:LINE	-8.44134	8.02655e-16	4.31169e-10	-0.537035
rs9275101	3246588_6_32681578	intergenic_near:L1MA8:L1:LINE	-8.44134	8.02655e-16	4.31169e-10	-0.537035
rs9275102	3246589_6_32681584	intergenic_near:L1MA8:L1:LINE	-8.44134	8.02655e-16	4.31169e-10	-0.537035
rs9275103	3246590_6_32681609	intergenic_near:L1MA8:L1:LINE	-8.44134	8.02655e-16	4.31169e-10	-0.537035
rs9275105	3246593_6_32681639	intergenic_near:L1MA8:L1:LINE	-8.44134	8.02655e-16	4.31169e-10	-0.537035
rs9275106	3246595_6_32681698	intergenic_near:L1MA8:L1:LINE	-8.44134	8.02655e-16	4.31169e-10	-0.537035
rs9275118	3246621_6_32682219	intergenic_near:L1MA8:L1:LINE	-8.44134	8.02655e-16	4.31169e-10	-0.537035
rs9275131	3246651_6_32682690	intergenic_near:L1MA8:L1:LINE	-8.44134	8.02655e-16	4.31169e-10	-0.537035
rs9275141	3246689_6_32683340	intergenic_near:L1MA8:L1:LINE	-8.44134	8.02655e-16	4.31169e-10	-0.537035
rs9275145	3246703_6_32683586	intergenic_near:L1MA8:L1:LINE	-8.44134	8.02655e-16	4.31169e-10	-0.537035
rs2856695	3246738_6_32684117	intergenic_near:L1MA8:L1:LINE	-8.44134	8.02655e-16	4.31169e-10	-0.537035
rs9275162	3246790_6_32684910	intergenic_near:L1MA8:L1:LINE	-8.44134	8.02655e-16	4.31169e-10	-0.537035
rs4642516	3246985_6_32689766	intergenic_near:L1MA8:L1:LINE	-8.44134	8.02655e-16	4.31169e-10	-0.537035
rs9271377	3243969_6_32619388	intergenic_near:L1MA8:L1:LINE	8.4382	8.20828e-16	4.40637e-10	0.568229
rs2395228	3245511_6_32655446	intergenic_near:L1MEb:L1:LINE	8.42794	8.83088e-16	4.73113e-10	1.00942
rs9273369	3245596_6_32658707	intergenic_near:L1MEb:L1:LINE	8.42794	8.83088e-16	4.73113e-10	1.00942
rs2854275	3245730_6_32660651	intergenic_near:L1MEb:L1:LINE	8.42794	8.83088e-16	4.73113e-10	1.00942
rs9275133	3246656_6_32682811	intergenic_near:L1MA8:L1:LINE	-8.42645	8.9251e-16	4.77843e-10	-0.534894
rs2856685	3246922_6_32687295	intergenic_near:L1MA8:L1:LINE	-8.42569	8.97357e-16	4.798e-10	-0.534955
rs2856684	3246923_6_32687318	intergenic_near:L1MA8:L1:LINE	-8.42569	8.97357e-16	4.798e-10	-0.534955
rs9271929	3244515_6_32628873	intergenic_near:L1MA8:L1:LINE	8.42415	9.07256e-16	4.84771e-10	0.538344
rs9275125	3246638_6_32682516	intergenic_near:L1MA8:L1:LINE	-8.41936	9.38737e-16	5.00927e-10	-0.53462
rs9275126	3246639_6_32682530	intergenic_near:L1MA8:L1:LINE	-8.41936	9.38737e-16	5.00927e-10	-0.53462
rs9272224	3244877_6_32634575	intergenic_near:L1MEb:L1:LINE	8.41552	9.64706e-16	5.14444e-10	0.640427
rs9270591	3242660_6_32593647	intergenic_near:L1MEb:L1:LINE	8.41354	9.78404e-16	5.21403e-10	0.551522
rs28746835	3246032_6_32666182	intergenic_near:L1MA8:L1:LINE	-8.41195	9.89575e-16	5.26354e-10	-0.635486
rs9275172	3246864_6_32686220	intergenic_near:L1MA8:L1:LINE	-8.41194	9.89656e-16	5.26354e-10	-0.538835
rs9275173	3246867_6_32686260	intergenic_near:L1MA8:L1:LINE	-8.41194	9.89656e-16	5.26354e-10	-0.538835
rs2856686	3246919_6_32687092	intergenic_near:L1MA8:L1:LINE	-8.40714	1.02397e-15	5.44245e-10	-0.533973
rs9275123	3246636_6_32682479	intergenic_near:L1MA8:L1:LINE	-8.4045	1.0434e-15	5.54208e-10	-0.532486
rs2856667	3247239_6_32697302	intergenic_near:L1MA8:L1:LINE	-8.40264	1.05726e-15	5.612e-10	-0.533633
rs9274854	3246429_6_32672696	intergenic_near:L1MA8:L1:LINE	-8.39674	1.10257e-15	5.84861e-10	-0.594661
rs9274970	3246462_6_32674318	intergenic_near:L1MA8:L1:LINE	-8.3923	1.13786e-15	6.03187e-10	-0.645862
rs9275073	3246542_6_32680736	intergenic_near:L1MA8:L1:LINE	-8.39151	1.1443e-15	6.06201e-10	-0.533042
rs9271763	3244363_6_32626284	intergenic_near:L1MEb:L1:LINE	-8.39125	1.1464e-15	6.06911e-10	-0.532909
rs9275199	3246951_6_32688903	intergenic_near:L1MA8:L1:LINE	-8.38993	1.15722e-15	6.12242e-10	-0.530318
rs7754464	3246997_6_32690041	intergenic_near:L1MA8:L1:LINE	-8.3894	1.16159e-15	6.14149e-10	-0.531601
rs9274964	3246455_6_32674195	intergenic_near:L1MA8:L1:LINE	-8.38781	1.17478e-15	6.20308e-10	-0.642364
rs9274965	3246456_6_32674207	intergenic_near:L1MA8:L1:LINE	-8.38781	1.17478e-15	6.20308e-10	-0.642364
rs9270560	3242596_6_32592964	intergenic_near:L1MEb:L1:LINE	8.3868	1.18322e-15	6.24353e-10	0.548353
rs9274757	3246363_6_32670503	intergenic_near:L1MA8:L1:LINE	-8.38488	1.19942e-15	6.32073e-10	-0.59707
rs9274761	3246365_6_32670594	intergenic_near:L1MA8:L1:LINE	-8.38488	1.19942e-15	6.32073e-10	-0.59707
rs9274762	3246368_6_32670634	intergenic_near:L1MA8:L1:LINE	-8.38441	1.20347e-15	6.33792e-10	-0.597291
rs3828809	3246185_6_32668395	intergenic_near:L1MA8:L1:LINE	-8.38299	1.21566e-15	6.39795e-10	-0.651739
rs9274787	3246380_6_32671251	intergenic_near:L1MA8:L1:LINE	-8.38085	1.23428e-15	6.48744e-10	-0.596591
rs9274788	3246381_6_32671259	intergenic_near:L1MA8:L1:LINE	-8.38085	1.23428e-15	6.48744e-10	-0.596591
rs9268494	3240904_6_32407575	intergenic_near:L1MA8:L1:LINE	-8.37822	1.25746e-15	6.59636e-10	-0.613052
rs9268496	3240906_6_32407597	intergenic_near:L1MA8:L1:LINE	-8.37822	1.25746e-15	6.59636e-10	-0.613052
rs9268497	3240907_6_32407647	intergenic_near:L1MA8:L1:LINE	-8.37822	1.25746e-15	6.59636e-10	-0.613052
rs3830059	3246035_6_32666230	intergenic_near:L1MA8:L1:LINE	-8.37774	1.26181e-15	6.61489e-10	-0.647802
rs3828799	3246171_6_32668285	intergenic_near:L1MA8:L1:LINE	-8.37175	1.31655e-15	6.88839e-10	-0.651168
rs3828800	3246172_6_32668286	intergenic_near:L1MA8:L1:LINE	-8.37175	1.31655e-15	6.88839e-10	-0.651168
rs3828801	3246173_6_32668294	intergenic_near:L1MA8:L1:LINE	-8.37175	1.31655e-15	6.88839e-10	-0.651168
rs9275146	3246710_6_32683718	intergenic_near:L1MA8:L1:LINE	-8.36425	1.38845e-15	7.2599e-10	-0.53027
rs9272168	3244785_6_32633445	intergenic_near:L1MEb:L1:LINE	8.36314	1.39938e-15	7.31229e-10	0.595538
rs9275089	3246566_6_32681170	intergenic_near:L1MA8:L1:LINE	-8.3599	1.43195e-15	7.47276e-10	-0.527496
rs9275091	3246569_6_32681195	intergenic_near:L1MA8:L1:LINE	-8.3599	1.43195e-15	7.47276e-10	-0.527496
rs9274765	3246370_6_32670733	intergenic_near:L1MA8:L1:LINE	-8.35802	1.45114e-15	7.56313e-10	-0.588825
rs9274766	3246371_6_32670735	intergenic_near:L1MA8:L1:LINE	-8.35802	1.45114e-15	7.56313e-10	-0.588825
rs9272208	3244841_6_32634190	intergenic_near:L1MEb:L1:LINE	8.35734	1.4581e-15	7.5945e-10	0.604764
rs3134978	3246709_6_32683700	intergenic_near:L1MEb:L1:LINE	8.35537	1.47864e-15	7.65687e-10	0.980135
rs2856694	3246761_6_32684504	intergenic_near:L1MEb:L1:LINE	8.35537	1.47864e-15	7.65687e-10	0.980135
rs3129716	3246982_6_32689659	intergenic_near:L1MEb:L1:LINE	8.35537	1.47864e-15	7.65687e-10	0.980135
rs2647004	3247063_6_32691832	intergenic_near:L1MEb:L1:LINE	8.35537	1.47864e-15	7.65687e-10	0.980135
rs2856674	3247064_6_32691868	intergenic_near:L1MEb:L1:LINE	8.35537	1.47864e-15	7.65687e-10	0.980135
rs1794274	3247502_6_32704266	intergenic_near:L1MEb:L1:LINE	8.35537	1.47864e-15	7.65687e-10	0.980135
rs1794272	3247507_6_32704439	intergenic_near:L1MEb:L1:LINE	8.35537	1.47864e-15	7.65687e-10	0.980135
rs1794528	3247515_6_32704662	intergenic_near:L1MEb:L1:LINE	8.35537	1.47864e-15	7.65687e-10	0.980135
rs1617322	3247562_6_32706116	intergenic_near:L1MEb:L1:LINE	8.35537	1.47864e-15	7.65687e-10	0.980135
rs9271578	3244253_6_32622858	intergenic_near:L1MEb:L1:LINE	-8.35509	1.48152e-15	7.66689e-10	-0.548606
rs9271586	3244273_6_32623122	intergenic_near:L1MEb:L1:LINE	-8.35165	1.51806e-15	7.84083e-10	-0.55125
rs9271587	3244274_6_32623139	intergenic_near:L1MEb:L1:LINE	-8.35165	1.51806e-15	7.84083e-10	-0.55125
rs9271588	3244276_6_32623176	intergenic_near:L1MEb:L1:LINE	-8.35165	1.51806e-15	7.84083e-10	-0.55125
rs9275116	3246619_6_32682175	intergenic_near:L1MA8:L1:LINE	-8.3505	1.53051e-15	7.90007e-10	-0.529541
rs9274712	3246285_6_32669521	intergenic_near:L1MEb:L1:LINE	-8.34812	1.55644e-15	8.02879e-10	-0.562456
rs9274868	3246438_6_32672975	intergenic_near:L1MA8:L1:LINE	-8.34768	1.56128e-15	8.04858e-10	-0.586499
rs9275161	3246787_6_32684859	intergenic_near:L1MA8:L1:LINE	-8.34545	1.58621e-15	8.17186e-10	-0.527967
rs28746864	3246136_6_32667453	intergenic_near:L1MA8:L1:LINE	-8.33966	1.65256e-15	8.50823e-10	-0.653775
rs9275139	3246678_6_32683228	intergenic_near:L1MA8:L1:LINE	-8.3388	1.66256e-15	8.55427e-10	-0.530243
rs9272190	3244825_6_32633983	intergenic_near:L1MA8:L1:LINE	8.33729	1.68046e-15	8.63534e-10	0.717002
rs9272191	3244826_6_32633992	intergenic_near:L1MA8:L1:LINE	8.33729	1.68046e-15	8.63534e-10	0.717002
rs9272296	3245004_6_32636033	intergenic_near:L1MA8:L1:LINE	8.33666	1.68798e-15	8.66844e-10	0.719289
rs153474	3017060_5_151258976	intergenic_near:L1MC4a:L1:LINE	8.33481	1.71013e-15	8.7766e-10	0.56551
rs28746867	3246141_6_32667516	intergenic_near:L1MA8:L1:LINE	-8.32839	1.78962e-15	9.17316e-10	-0.657903
rs9272665	3245157_6_32640944	intergenic_near:L1MEb:L1:LINE	8.32838	1.78968e-15	9.17316e-10	0.693667
rs2856679	3246940_6_32687838	intergenic_near:L1MA8:L1:LINE	-8.3281	1.79328e-15	9.18575e-10	-0.528438
rs16838	3017062_5_151259601	intergenic_near:L1MC4a:L1:LINE	8.32678	1.81006e-15	9.26581e-10	0.569808
rs9274862	3246434_6_32672818	intergenic_near:L1MA8:L1:LINE	-8.32446	1.83998e-15	9.40704e-10	-0.589649
rs9274863	3246435_6_32672834	intergenic_near:L1MA8:L1:LINE	-8.32446	1.83998e-15	9.40704e-10	-0.589649
rs879920734	3245856_6_32663021	intergenic_near:L1MA8:L1:LINE	-8.3243	1.84206e-15	9.41169e-10	-0.624197
rs2856676	3246962_6_32689056	intergenic_near:L1MA8:L1:LINE	-8.32341	1.85364e-15	9.46485e-10	-0.521751
rs9272421	3245095_6_32637341	intergenic_near:L1MEb:L1:LINE	8.31991	1.90011e-15	9.69599e-10	0.634001
rs9274640	3246184_6_32668377	intergenic_near:L1MA8:L1:LINE	-8.31749	1.93276e-15	9.85634e-10	-0.647499
rs2856693	3246831_6_32685506	intergenic_near:L1MA8:L1:LINE	-8.31611	1.95172e-15	9.9467e-10	-0.531725
rs3998177	3245520_6_32655556	intergenic_near:L1MEb:L1:LINE	8.3136	1.9867e-15	1.01186e-09	0.986387
rs9275088	3246564_6_32681154	intergenic_near:L1MA8:L1:LINE	-8.31258	2.00096e-15	1.01848e-09	-0.526297
rs9274779	3246375_6_32670949	intergenic_near:L1MA8:L1:LINE	-8.30946	2.04553e-15	1.03866e-09	-0.582751
rs9274780	3246376_6_32670964	intergenic_near:L1MA8:L1:LINE	-8.30946	2.04553e-15	1.03866e-09	-0.582751
rs9274782	3246378_6_32671018	intergenic_near:L1MA8:L1:LINE	-8.30946	2.04553e-15	1.03866e-09	-0.582751
rs9274722	3246316_6_32669750	intergenic_near:L1MA8:L1:LINE	-8.30944	2.04577e-15	1.03866e-09	-0.524089
rs153477	3017064_5_151259848	intergenic_near:L1MC4a:L1:LINE	8.30925	2.04864e-15	1.03946e-09	0.575716
rs9275143	3246695_6_32683415	intergenic_near:L1MA8:L1:LINE	-8.30286	2.14306e-15	1.08668e-09	-0.524427
rs28746858	3246113_6_32667214	intergenic_near:L1MA8:L1:LINE	-8.30125	2.1675e-15	1.09769e-09	-0.639494
rs28746859	3246117_6_32667230	intergenic_near:L1MA8:L1:LINE	-8.30125	2.1675e-15	1.09769e-09	-0.639494
rs9275087	3246563_6_32681116	intergenic_near:L1MA8:L1:LINE	-8.3003	2.18212e-15	1.1044e-09	-0.528293
rs9274832	3246408_6_32672098	intergenic_near:L1MA8:L1:LINE	-8.29872	2.20655e-15	1.11537e-09	-0.591696
rs9274833	3246410_6_32672108	intergenic_near:L1MA8:L1:LINE	-8.29872	2.20655e-15	1.11537e-09	-0.591696
rs153480	3017068_5_151260419	intergenic_near:L1MC4a:L1:LINE	8.29584	2.25176e-15	1.1375e-09	0.572151
rs3134971	3246872_6_32686372	intergenic_near:L1MEb:L1:LINE	8.29464	2.27089e-15	1.14645e-09	0.953702
rs9271591	3244284_6_32623364	intergenic_near:L1MEb:L1:LINE	-8.29194	2.31455e-15	1.16776e-09	-0.545196
rs28724238	3245767_6_32661289	intergenic_near:L1MA8:L1:LINE	-8.29184	2.31622e-15	1.16787e-09	-0.648439
rs9272225	3244878_6_32634595	intergenic_near:L1MEb:L1:LINE	8.28945	2.35548e-15	1.18693e-09	0.6325
rs9275158	3246782_6_32684805	intergenic_near:L1MA8:L1:LINE	-8.28746	2.38887e-15	1.203e-09	-0.522346
rs9275130	3246648_6_32682632	intergenic_near:L1MA8:L1:LINE	-8.28466	2.43633e-15	1.22613e-09	-0.524745
rs248464	3017075_5_151262835	intergenic_near:L1MC4a:L1:LINE	8.28073	2.50477e-15	1.25979e-09	0.568279
rs9274984	3246474_6_32674601	intergenic_near:L1MA8:L1:LINE	-8.2631	2.83548e-15	1.42434e-09	-0.651165
rs9274985	3246475_6_32674602	intergenic_near:L1MA8:L1:LINE	-8.2631	2.83548e-15	1.42434e-09	-0.651165
rs9272260	3244952_6_32635459	intergenic_near:L1MA8:L1:LINE	8.26283	2.84088e-15	1.42616e-09	0.700805
rs9274966	3246460_6_32674242	intergenic_near:L1MA8:L1:LINE	-8.25646	2.97108e-15	1.49059e-09	-0.64043
rs7754885	3247001_6_32690081	intergenic_near:L1MA8:L1:LINE	-8.25337	3.03624e-15	1.52234e-09	-0.523082
rs9272256	3244944_6_32635392	intergenic_near:L1MA8:L1:LINE	8.24747	3.16466e-15	1.58548e-09	0.699711
rs28746843	3246050_6_32666360	intergenic_near:L1MA8:L1:LINE	-8.24741	3.16611e-15	1.58548e-09	-0.629611
rs248466	3017079_5_151263705	intergenic_near:L1MC4a:L1:LINE	8.24421	3.23795e-15	1.62044e-09	0.576705
rs9274750	3246355_6_32670337	intergenic_near:L1MA8:L1:LINE	-8.24354	3.25331e-15	1.62712e-09	-0.588169
rs9275070	3246537_6_32680672	intergenic_near:L1MA8:L1:LINE	-8.24345	3.25539e-15	1.62715e-09	-0.517545
rs153476	3017063_5_151259663	intergenic_near:L1MC4a:L1:LINE	8.24234	3.28085e-15	1.63886e-09	0.576595
rs1794520	3247133_6_32694561	intergenic_near:L1MEb:L1:LINE	8.24157	3.29859e-15	1.63958e-09	0.963984
rs1794519	3247136_6_32694696	intergenic_near:L1MEb:L1:LINE	8.24157	3.29859e-15	1.63958e-09	0.963984
rs1794283	3247300_6_32698581	intergenic_near:L1MEb:L1:LINE	8.24157	3.29859e-15	1.63958e-09	0.963984
rs1794280	3247333_6_32699394	intergenic_near:L1MEb:L1:LINE	8.24157	3.29859e-15	1.63958e-09	0.963984
rs1794277	3247391_6_32700886	intergenic_near:L1MEb:L1:LINE	8.24157	3.29859e-15	1.63958e-09	0.963984
rs1613056	3247405_6_32701169	intergenic_near:L1MEb:L1:LINE	8.24157	3.29859e-15	1.63958e-09	0.963984
rs1794511	3247475_6_32703430	intergenic_near:L1MEb:L1:LINE	8.24157	3.29859e-15	1.63958e-09	0.963984
rs1794530	3247490_6_32704023	intergenic_near:L1MEb:L1:LINE	8.24157	3.29859e-15	1.63958e-09	0.963984
rs28746844	3246051_6_32666362	intergenic_near:L1MA8:L1:LINE	-8.24035	3.32691e-15	1.65264e-09	-0.633688
rs9275576	3247798_6_32711549	intergenic_near:L1MEb:L1:LINE	8.24011	3.33256e-15	1.65443e-09	0.973868
rs9272213	3244848_6_32634262	intergenic_near:L1MA8:L1:LINE	8.23997	3.33584e-15	1.65503e-09	0.705893
rs28746838	3246038_6_32666280	intergenic_near:L1MA8:L1:LINE	-8.23255	3.5142e-15	1.74245e-09	-0.624121
rs28746830	3246015_6_32666004	intergenic_near:L1MA8:L1:LINE	-8.22931	3.59486e-15	1.78135e-09	-0.588484
rs1130373	3246068_6_32666524	intergenic_near:L1MA8:L1:LINE	-8.22857	3.61363e-15	1.78954e-09	-0.642766
rs12197312	3242075_6_32474403	intergenic_near:L1MEb:L1:LINE	-8.22809	3.62576e-15	1.79445e-09	-0.575795
rs28746829	3246014_6_32665990	intergenic_near:L1MA8:L1:LINE	-8.22778	3.63363e-15	1.79724e-09	-0.588407
rs248463	3017071_5_151261990	intergenic_near:L1MC4a:L1:LINE	8.22245	3.77212e-15	1.86459e-09	0.570391
rs28746851	3246085_6_32666729	intergenic_near:L1MA8:L1:LINE	-8.22143	3.79912e-15	1.87679e-09	-0.641513
rs9274724	3246317_6_32669754	intergenic_near:L1MA8:L1:LINE	-8.21957	3.84889e-15	1.90021e-09	-0.519662
rs153478	3017065_5_151259878	intergenic_near:L1MC4a:L1:LINE	8.21572	3.95416e-15	1.95098e-09	0.578465
rs3134977	3246722_6_32683864	intergenic_near:L1MEb:L1:LINE	8.21167	4.06793e-15	2.00589e-09	0.961045
rs9274972	3246466_6_32674349	intergenic_near:L1MA8:L1:LINE	-8.21135	4.07713e-15	2.00919e-09	-0.644976
rs4526236	3245284_6_32643917	intergenic_near:L1MA8:L1:LINE	8.20303	4.3217e-15	2.12842e-09	0.557316
rs9274842	3246417_6_32672318	intergenic_near:L1MA8:L1:LINE	-8.2016	4.36505e-15	2.14845e-09	-0.560106
rs9272419	3245093_6_32637320	intergenic_near:L1MEb:L1:LINE	8.19578	4.54656e-15	2.23643e-09	0.621735
rs9273391	3245629_6_32659266	intergenic_near:L1MA8:L1:LINE	-8.1928	4.64221e-15	2.28208e-09	-0.709073
rs416352	3239287_6_32239616	intergenic_near:L1MEb:L1:LINE	8.18588	4.87219e-15	2.38847e-09	0.619411
rs393481	3239290_6_32240182	intergenic_near:L1MEb:L1:LINE	8.18588	4.87219e-15	2.38847e-09	0.619411
rs9272215	3244855_6_32634328	intergenic_near:L1MA8:L1:LINE	8.18567	4.87939e-15	2.38847e-09	0.70137
rs9272220	3244871_6_32634529	intergenic_near:L1MA8:L1:LINE	8.18567	4.87939e-15	2.38847e-09	0.70137
rs9272230	3244888_6_32634825	intergenic_near:L1MA8:L1:LINE	8.18567	4.87939e-15	2.38847e-09	0.70137
rs9272253	3244933_6_32635251	intergenic_near:L1MA8:L1:LINE	8.18567	4.87939e-15	2.38847e-09	0.70137
rs707952	3245207_6_32642029	intergenic_near:L1MA8:L1:LINE	8.18567	4.87939e-15	2.38847e-09	0.70137
rs9275069	3246536_6_32680660	intergenic_near:L1MA8:L1:LINE	-8.17741	5.16926e-15	2.52882e-09	-0.512852
rs28746842	3246044_6_32666321	intergenic_near:L1MA8:L1:LINE	-8.17543	5.24138e-15	2.56255e-09	-0.620477
rs28752516	3243745_6_32615834	intergenic_near:L1MA8:L1:LINE	-8.16866	5.49489e-15	2.68486e-09	-0.555963
rs9272275	3244984_6_32635826	intergenic_near:L1MA8:L1:LINE	8.1622	5.7482e-15	2.80693e-09	0.702225
rs9272687	3245187_6_32641280	intergenic_near:L1MEb:L1:LINE	8.15976	5.84709e-15	2.85348e-09	0.624417
rs1049072	3246075_6_32666578	intergenic_near:L1MA8:L1:LINE	-8.15904	5.87625e-15	2.86598e-09	-0.637511
rs3129777	3246513_6_32678407	intergenic_near:L1MEb:L1:LINE	8.15757	5.93693e-15	2.89207e-09	0.780586
rs3134983	3246515_6_32679061	intergenic_near:L1MEb:L1:LINE	8.15757	5.93693e-15	2.89207e-09	0.780586
rs7748270	3242270_6_32480822	intergenic_near:L1MA8:L1:LINE	-8.15592	6.00542e-15	2.92366e-09	-0.534906
rs9272221	3244874_6_32634557	intergenic_near:L1MA8:L1:LINE	8.15281	6.13702e-15	2.98593e-09	0.529111
rs9268849	3241796_6_32461550	intergenic_near:L1MEb:L1:LINE	-8.1514	6.19762e-15	3.01359e-09	-0.56521
rs281861470	3245995_6_32665721	intergenic_near:L1MEb:L1:LINE	8.14928	6.2901e-15	3.05121e-09	0.948476
rs28746839	3246041_6_32666313	intergenic_near:L1MA8:L1:LINE	-8.14928	6.29013e-15	3.05121e-09	-0.618858
rs28746840	3246042_6_32666314	intergenic_near:L1MA8:L1:LINE	-8.14928	6.29013e-15	3.05121e-09	-0.618858
rs28746841	3246043_6_32666317	intergenic_near:L1MA8:L1:LINE	-8.14928	6.29013e-15	3.05121e-09	-0.618858
rs77029225	5178423_10_48676977	intergenic_near:L1MEi:L1:LINE	8.14426	6.5141e-15	3.15794e-09	0.799621
rs2856690	3246897_6_32686759	intergenic_near:L1MA8:L1:LINE	-8.14371	6.53906e-15	3.16814e-09	-0.513487
rs9274791	3246391_6_32671386	intergenic_near:L1MA8:L1:LINE	-8.1419	6.62198e-15	3.20638e-09	-0.569263
rs9272262	3244955_6_32635514	intergenic_near:L1MA8:L1:LINE	8.14105	6.66126e-15	3.22153e-09	0.698755
rs9272264	3244956_6_32635532	intergenic_near:L1MA8:L1:LINE	8.14105	6.66126e-15	3.22153e-09	0.698755
rs6905975	3245573_6_32658362	intergenic_near:L1MEb:L1:LINE	8.14043	6.68982e-15	3.2334e-09	0.565276
rs2647024	3246186_6_32668407	intergenic_near:L1MA8:L1:LINE	-8.13593	6.90298e-15	3.33415e-09	-0.631566
rs685810	3243834_6_32617175	intergenic_near:L1MEb:L1:LINE	-8.13585	6.90655e-15	3.33415e-09	-0.55729
rs9274767	3246372_6_32670764	intergenic_near:L1MA8:L1:LINE	-8.1312	7.13392e-15	3.43979e-09	-0.574899
rs9274768	3246373_6_32670767	intergenic_near:L1MA8:L1:LINE	-8.1312	7.13392e-15	3.43979e-09	-0.574899
rs153481	3017069_5_151261172	intergenic_near:L1MC4a:L1:LINE	8.12632	7.38024e-15	3.55643e-09	0.536881
rs9272418	3245092_6_32637314	intergenic_near:L1MEb:L1:LINE	8.12304	7.55052e-15	3.6363e-09	0.617124
rs9273477	3245709_6_32660302	intergenic_near:L1MA8:L1:LINE	-8.12126	7.64464e-15	3.67943e-09	-0.646874
rs17203570	3242210_6_32478897	intergenic_near:L1MA8:L1:LINE	-8.12061	7.67933e-15	3.69392e-09	-0.531541
rs4645458	3244367_6_32626375	intergenic_near:L1MEb:L1:LINE	8.11431	8.02266e-15	3.85677e-09	0.625178
rs248465	3017078_5_151263492	intergenic_near:L1MC4a:L1:LINE	8.11133	8.19088e-15	3.93529e-09	0.531574
rs686250	3243845_6_32617278	intergenic_near:L1MA8:L1:LINE	-8.10974	8.28151e-15	3.95276e-09	-0.566629
rs113705304	3244238_6_32622676	intergenic_near:L1MEb:L1:LINE	8.10946	8.29791e-15	3.95276e-09	0.961907
rs34831921	3244263_6_32622991	intergenic_near:L1MEb:L1:LINE	8.10946	8.29791e-15	3.95276e-09	0.961907
rs35407265	3244291_6_32623449	intergenic_near:L1MEb:L1:LINE	8.10946	8.29791e-15	3.95276e-09	0.961907
rs35316732	3244293_6_32623455	intergenic_near:L1MEb:L1:LINE	8.10946	8.29791e-15	3.95276e-09	0.961907
rs34376179	3244296_6_32623461	intergenic_near:L1MEb:L1:LINE	8.10946	8.29791e-15	3.95276e-09	0.961907
rs34967069	3244297_6_32623471	intergenic_near:L1MEb:L1:LINE	8.10946	8.29791e-15	3.95276e-09	0.961907
rs34915133	3244314_6_32623645	intergenic_near:L1MEb:L1:LINE	8.10946	8.29791e-15	3.95276e-09	0.961907
rs73728618	3244325_6_32623790	intergenic_near:L1MEb:L1:LINE	8.10946	8.29791e-15	3.95276e-09	0.961907
rs35001273	3244332_6_32623887	intergenic_near:L1MEb:L1:LINE	8.10946	8.29791e-15	3.95276e-09	0.961907
rs34518860	3244366_6_32626326	intergenic_near:L1MEb:L1:LINE	8.10946	8.29791e-15	3.95276e-09	0.961907
rs116352702	3244408_6_32626884	intergenic_near:L1MEb:L1:LINE	8.10946	8.29791e-15	3.95276e-09	0.961907
rs116518618	3244431_6_32627221	intergenic_near:L1MEb:L1:LINE	8.10946	8.29791e-15	3.95276e-09	0.961907
rs114785251	3244553_6_32629598	intergenic_near:L1MEb:L1:LINE	8.10946	8.29791e-15	3.95276e-09	0.961907
rs9272686	3245181_6_32641238	intergenic_near:L1MA8:L1:LINE	8.10941	8.30087e-15	3.95276e-09	0.697088
rs1056316	3245674_6_32659717	intergenic_near:L1MA8:L1:LINE	-8.1092	8.31303e-15	3.9562e-09	-0.63906
rs7383075	3241102_6_32424514	intergenic_near:L1MEb:L1:LINE	8.10466	8.57914e-15	4.08044e-09	0.846537
rs9275174	3246869_6_32686327	intergenic_near:L1MA8:L1:LINE	-8.09643	9.08333e-15	4.31769e-09	-0.501031
rs9272014	3244579_6_32630485	intergenic_near:L1MEb:L1:LINE	8.09431	9.21817e-15	4.3792e-09	0.611982
rs9268853	3241802_6_32461866	intergenic_near:L1MEb:L1:LINE	-8.09201	9.366e-15	4.38731e-09	-0.566743
rs9268860	3241810_6_32462048	intergenic_near:L1MEb:L1:LINE	-8.09201	9.366e-15	4.38731e-09	-0.566743
rs9268864	3241815_6_32462549	intergenic_near:L1MEb:L1:LINE	-8.09201	9.366e-15	4.38731e-09	-0.566743
rs9268884	3241846_6_32463863	intergenic_near:L1MEb:L1:LINE	-8.09201	9.366e-15	4.38731e-09	-0.566743
rs9268905	3241868_6_32464300	intergenic_near:L1MEb:L1:LINE	-8.09201	9.366e-15	4.38731e-09	-0.566743
rs9268906	3241869_6_32464404	intergenic_near:L1MEb:L1:LINE	-8.09201	9.366e-15	4.38731e-09	-0.566743
rs9268923	3241890_6_32465058	intergenic_near:L1MEb:L1:LINE	-8.09201	9.366e-15	4.38731e-09	-0.566743
rs2395185	3241898_6_32465390	intergenic_near:L1MEb:L1:LINE	-8.09201	9.366e-15	4.38731e-09	-0.566743
rs9391781	3241938_6_32467073	intergenic_near:L1MEb:L1:LINE	-8.09201	9.366e-15	4.38731e-09	-0.566743
rs28895234	3241971_6_32469273	intergenic_near:L1MEb:L1:LINE	-8.09201	9.366e-15	4.38731e-09	-0.566743
rs9380306	3241984_6_32470521	intergenic_near:L1MEb:L1:LINE	-8.09201	9.366e-15	4.38731e-09	-0.566743
rs9368726	3241987_6_32470765	intergenic_near:L1MEb:L1:LINE	-8.09201	9.366e-15	4.38731e-09	-0.566743
rs9405108	3241991_6_32470871	intergenic_near:L1MEb:L1:LINE	-8.09201	9.366e-15	4.38731e-09	-0.566743
rs9391877	3242003_6_32471090	intergenic_near:L1MEb:L1:LINE	-8.09201	9.366e-15	4.38731e-09	-0.566743
rs9405109	3242005_6_32471252	intergenic_near:L1MEb:L1:LINE	-8.09201	9.366e-15	4.38731e-09	-0.566743
rs9405040	3242016_6_32471616	intergenic_near:L1MEb:L1:LINE	-8.09201	9.366e-15	4.38731e-09	-0.566743
rs9391878	3242017_6_32471713	intergenic_near:L1MEb:L1:LINE	-8.09201	9.366e-15	4.38731e-09	-0.566743
rs9286790	3242022_6_32472051	intergenic_near:L1MEb:L1:LINE	-8.09201	9.366e-15	4.38731e-09	-0.566743
rs9348886	3242050_6_32473231	intergenic_near:L1MEb:L1:LINE	-8.09201	9.366e-15	4.38731e-09	-0.566743
rs12215261	3242055_6_32473373	intergenic_near:L1MEb:L1:LINE	-8.09201	9.366e-15	4.38731e-09	-0.566743
rs17209747	3242061_6_32473615	intergenic_near:L1MEb:L1:LINE	-8.09201	9.366e-15	4.38731e-09	-0.566743
rs10947289	3242068_6_32474047	intergenic_near:L1MEb:L1:LINE	-8.09201	9.366e-15	4.38731e-09	-0.566743
rs17209950	3242208_6_32478811	intergenic_near:L1MEb:L1:LINE	-8.09201	9.366e-15	4.38731e-09	-0.566743
rs2395196	3242311_6_32482377	intergenic_near:L1MEb:L1:LINE	-8.09201	9.366e-15	4.38731e-09	-0.566743
rs9272259	3244948_6_32635415	intergenic_near:L1MEb:L1:LINE	8.09069	9.4524e-15	4.42521e-09	0.611606
rs28688825	3243968_6_32619380	intergenic_near:L1MEb:L1:LINE	8.08621	9.75073e-15	4.56222e-09	0.770427
rs9272243	3244913_6_32635080	intergenic_near:L1MA8:L1:LINE	8.0858	9.77851e-15	4.5659e-09	0.694751
rs9272244	3244914_6_32635083	intergenic_near:L1MA8:L1:LINE	8.0858	9.77851e-15	4.5659e-09	0.694751
rs9272246	3244921_6_32635126	intergenic_near:L1MA8:L1:LINE	8.0858	9.77851e-15	4.5659e-09	0.694751
rs9272422	3245096_6_32637355	intergenic_near:L1MA8:L1:LINE	-8.08576	9.78127e-15	4.5659e-09	-0.625268
rs9268644	3241288_6_32440267	intergenic_near:L1MA8:L1:LINE	-8.08396	9.90385e-15	4.62044e-09	-0.533453
rs9271375	3243964_6_32619290	intergenic_near:L1MEb:L1:LINE	8.08136	1.00836e-14	4.70156e-09	0.564904
rs28752526	3243829_6_32617141	intergenic_near:L1MEb:L1:LINE	-8.07955	1.02109e-14	4.75817e-09	-0.547973
rs9272145	3244759_6_32633104	intergenic_near:L1MA8:L1:LINE	8.07561	1.04939e-14	4.88722e-09	0.687408
rs9272300	3245008_6_32636060	intergenic_near:L1MA8:L1:LINE	8.07541	1.05084e-14	4.889e-09	0.705378
rs9272233	3244896_6_32634909	intergenic_near:L1MA8:L1:LINE	8.0753	1.05159e-14	4.889e-09	0.693989
rs9272234	3244897_6_32634914	intergenic_near:L1MA8:L1:LINE	8.0753	1.05159e-14	4.889e-09	0.693989
rs9275078	3246544_6_32680815	intergenic_near:L1MA8:L1:LINE	-8.07504	1.05354e-14	4.89524e-09	-0.512291
rs9272176	3244795_6_32633556	intergenic_near:L1MA8:L1:LINE	8.07312	1.06763e-14	4.95783e-09	0.630534
rs9272301	3245009_6_32636070	intergenic_near:L1MA8:L1:LINE	8.07296	1.06879e-14	4.96034e-09	0.706119
rs9366801	3242034_6_32472499	intergenic_near:L1MEb:L1:LINE	-8.07158	1.07906e-14	5.00513e-09	-0.565041
rs9270611	3242736_6_32597298	intergenic_near:L1MEb:L1:LINE	8.06766	1.10875e-14	5.13989e-09	0.617789
rs9272144	3244758_6_32633040	intergenic_near:L1MA8:L1:LINE	8.06681	1.11527e-14	5.16713e-09	0.693372
rs201769738	3244335_6_32623910	intergenic_near:L1MEb:L1:LINE	8.06077	1.16292e-14	5.3848e-09	0.917759
rs9272133	3244744_6_32632917	intergenic_near:L1MA8:L1:LINE	8.06068	1.1636e-14	5.38487e-09	0.693548
rs9268965	3241923_6_32466463	intergenic_near:L1MEb:L1:LINE	-8.05291	1.22782e-14	5.6788e-09	-0.561656
rs6918317	3240978_6_32413433	intergenic_near:L1MEb:L1:LINE	-8.049	1.26153e-14	5.83133e-09	-0.52233
rs201341530	3246394_6_32671679	intergenic_near:L1MA8:L1:LINE	-8.04651	1.28339e-14	5.92558e-09	-0.574016
rs202086737	3246395_6_32671682	intergenic_near:L1MA8:L1:LINE	-8.04651	1.28339e-14	5.92558e-09	-0.574016
rs2647020	3247165_6_32695479	intergenic_near:L1MEb:L1:LINE	-8.04061	1.33675e-14	6.16842e-09	-0.53183
rs9268858	3241808_6_32461981	intergenic_near:L1MEb:L1:LINE	-8.0392	1.34985e-14	6.21818e-09	-0.560847
rs9268969	3241928_6_32466572	intergenic_near:L1MEb:L1:LINE	-8.0392	1.34985e-14	6.21818e-09	-0.560847
rs9268970	3241929_6_32466584	intergenic_near:L1MEb:L1:LINE	-8.0392	1.34985e-14	6.21818e-09	-0.560847
rs28414125	3245624_6_32659198	intergenic_near:L1MEb:L1:LINE	8.03825	1.35871e-14	6.2554e-09	0.777327
rs2395186	3241899_6_32465415	intergenic_near:L1MEb:L1:LINE	-8.03409	1.39836e-14	6.43428e-09	-0.563812
rs35344500	3245203_6_32641748	intergenic_near:L1MA8:L1:LINE	8.03354	1.40364e-14	6.45492e-09	0.663023
rs141777932	2190747_4_69077580	intergenic_near:L1PB2:L1:LINE	-8.03341	1.40492e-14	6.45711e-09	-0.597658
rs2856727	3247301_6_32698620	intergenic_near:L1MEb:L1:LINE	-8.0322	1.41667e-14	6.5074e-09	-0.531966
rs73728889	3244524_6_32629079	intergenic_near:L1MEb:L1:LINE	8.02854	1.45289e-14	6.66998e-09	0.974431
rs9274811	3246398_6_32671734	intergenic_near:L1MA8:L1:LINE	-8.02789	1.45945e-14	6.69625e-09	-0.573633
rs2647019	3247171_6_32695578	intergenic_near:L1MEb:L1:LINE	8.02529	1.48587e-14	6.8136e-09	0.94745
rs28366325	3242681_6_32593882	intergenic_near:L1MEb:L1:LINE	-8.02434	1.49561e-14	6.85435e-09	-0.55869
rs28746868	3246143_6_32667561	intergenic_near:L1MA8:L1:LINE	-8.0241	1.49817e-14	6.86218e-09	-0.648424
rs202092176	3244500_6_32628652	intergenic_near:L1MEb:L1:LINE	8.02312	1.50824e-14	6.90439e-09	0.958208
rs9405110	3242010_6_32471331	intergenic_near:L1MEb:L1:LINE	-8.02017	1.53926e-14	7.04237e-09	-0.559231
rs9272173	3244789_6_32633491	intergenic_near:L1MA8:L1:LINE	8.01989	1.54222e-14	7.05193e-09	0.63733
rs9272052	3244642_6_32631378	intergenic_near:L1MA8:L1:LINE	8.01919	1.54968e-14	7.08199e-09	0.692391
rs9272255	3244941_6_32635356	intergenic_near:L1MEb:L1:LINE	8.01846	1.55758e-14	7.11406e-09	0.611153
rs9272241	3244907_6_32635010	intergenic_near:L1MA8:L1:LINE	8.01773	1.56545e-14	7.14594e-09	0.690418
rs9268889	3241852_6_32464109	intergenic_near:L1MEb:L1:LINE	-8.01764	1.5664e-14	7.14626e-09	-0.559572
rs28442287	3245562_6_32658230	intergenic_near:L1MEb:L1:LINE	8.01721	1.57104e-14	7.16337e-09	0.891873
rs114786106	3244528_6_32629101	intergenic_near:L1MEb:L1:LINE	8.01511	1.5939e-14	7.26348e-09	0.978537
rs3763311	3240914_6_32408399	intergenic_near:L1MA8:L1:LINE	-8.01069	1.64319e-14	7.48385e-09	-0.601369
rs3806157	3240886_6_32406024	intergenic_near:L1MA8:L1:LINE	-8.00739	1.68096e-14	7.65155e-09	-0.555251
rs4412058	2190719_4_69073715	intergenic_near:L1PB2:L1:LINE	-8.0034	1.72779e-14	7.86029e-09	-0.602708
rs9272050	3244636_6_32631294	intergenic_near:L1MEb:L1:LINE	8.00315	1.73081e-14	7.86955e-09	0.534341
rs9272261	3244953_6_32635465	intergenic_near:L1MEb:L1:LINE	7.99468	1.83469e-14	8.33719e-09	0.609617
rs9272316	3245029_6_32636273	intergenic_near:L1MEb:L1:LINE	-7.99379	1.84597e-14	8.38368e-09	-0.5287
rs9272214	3244853_6_32634319	intergenic_near:L1MA8:L1:LINE	7.98915	1.9058e-14	8.65056e-09	0.523033
rs9272069	3244665_6_32631648	intergenic_near:L1MA8:L1:LINE	7.9872	1.93154e-14	8.76245e-09	0.687573
rs9272294	3245001_6_32635983	intergenic_near:L1MA8:L1:LINE	7.98543	1.95523e-14	8.86493e-09	0.68467
rs9405112	3242178_6_32477823	intergenic_near:L1MEb:L1:LINE	-7.98505	1.96033e-14	8.88304e-09	-0.557644
rs9272219	3244869_6_32634492	intergenic_near:L1MEb:L1:LINE	7.98371	1.9784e-14	8.95989e-09	0.613148
rs7673111	2190748_4_69077602	intergenic_near:L1PB2:L1:LINE	-7.98317	1.98582e-14	8.98843e-09	-0.596132
rs9272248	3244924_6_32635164	intergenic_near:L1MA8:L1:LINE	7.98224	1.99855e-14	9.04097e-09	0.688462
rs28746828	3246008_6_32665891	intergenic_near:L1MA8:L1:LINE	-7.98161	2.0073e-14	9.07543e-09	-0.573495
rs7662632	2190647_4_69062256	intergenic_near:L1PB2:L1:LINE	-7.98107	2.01475e-14	9.09381e-09	-0.601282
rs111503495	2190653_4_69063306	intergenic_near:L1PB2:L1:LINE	-7.98107	2.01475e-14	9.09381e-09	-0.601282
rs60814050	2190654_4_69063770	intergenic_near:L1PB2:L1:LINE	-7.98107	2.01475e-14	9.09381e-09	-0.601282
rs28366294	3242593_6_32592938	intergenic_near:L1MEb:L1:LINE	-7.98025	2.0261e-14	9.12969e-09	-0.559313
rs28366295	3242594_6_32592939	intergenic_near:L1MEb:L1:LINE	-7.98025	2.0261e-14	9.12969e-09	-0.559313
rs28366296	3242595_6_32592950	intergenic_near:L1MEb:L1:LINE	-7.98025	2.0261e-14	9.12969e-09	-0.559313
rs9272101	3244683_6_32632047	intergenic_near:L1MA8:L1:LINE	7.97712	2.07019e-14	9.32314e-09	0.695532
rs7436912	2190720_4_69074077	intergenic_near:L1PB2:L1:LINE	-7.97585	2.08834e-14	9.38913e-09	-0.600948
rs7654272	2190721_4_69074144	intergenic_near:L1PB2:L1:LINE	-7.97585	2.08834e-14	9.38913e-09	-0.600948
rs6600867	2190722_4_69074157	intergenic_near:L1PB2:L1:LINE	-7.97585	2.08834e-14	9.38913e-09	-0.600948
rs4356975	2190937_4_69106745	intergenic_near:L1PB2:L1:LINE	-7.97439	2.1093e-14	9.47808e-09	-0.592696
rs77559661	3244671_6_32631735	intergenic_near:L1MA8:L1:LINE	7.97371	2.11923e-14	9.51741e-09	0.687838
rs8180673	3240496_6_32379755	intergenic_near:L1MA8:L1:LINE	-7.96863	2.19438e-14	9.8384e-09	-0.608406
rs8180672	3240497_6_32379756	intergenic_near:L1MA8:L1:LINE	-7.96863	2.19438e-14	9.8384e-09	-0.608406
rs9268447	3240501_6_32380054	intergenic_near:L1MA8:L1:LINE	-7.96863	2.19438e-14	9.8384e-09	-0.608406
rs9272178	3244800_6_32633650	intergenic_near:L1MA8:L1:LINE	7.96613	2.2324e-14	9.99775e-09	0.633355
rs9272181	3244808_6_32633786	intergenic_near:L1MA8:L1:LINE	7.96613	2.2324e-14	9.99775e-09	0.633355
rs28366268	3242546_6_32592097	intergenic_near:L1MEb:L1:LINE	-7.96185	2.29888e-14	1.02898e-08	-0.554999
rs9274812	3246400_6_32671796	intergenic_near:L1MA8:L1:LINE	-7.96085	2.31476e-14	1.03551e-08	-0.565822
rs28366271	3242559_6_32592163	intergenic_near:L1MA8:L1:LINE	-7.95834	2.35498e-14	1.05291e-08	-0.765472
rs9272258	3244947_6_32635414	intergenic_near:L1MEb:L1:LINE	7.95702	2.37644e-14	1.06192e-08	0.607045
rs9272274	3244983_6_32635822	intergenic_near:L1MEb:L1:LINE	7.95413	2.42397e-14	1.08256e-08	0.610653
rs9273012	3245277_6_32643864	intergenic_near:L1MEb:L1:LINE	7.95336	2.43673e-14	1.08765e-08	0.610907
rs9272177	3244796_6_32633584	intergenic_near:L1MA8:L1:LINE	7.95201	2.45941e-14	1.09717e-08	0.627392
rs7691361	2190750_4_69077628	intergenic_near:L1PB2:L1:LINE	-7.95082	2.47963e-14	1.10329e-08	-0.59271
rs7691362	2190751_4_69077631	intergenic_near:L1PB2:L1:LINE	-7.95082	2.47963e-14	1.10329e-08	-0.59271
rs9268830	3241760_6_32459795	intergenic_near:L1MEb:L1:LINE	7.95006	2.4925e-14	1.10329e-08	0.745687
rs7758472	3244631_6_32631262	intergenic_near:L1MA8:L1:LINE	7.94967	2.49917e-14	1.10329e-08	0.678315
rs4694159	2190679_4_69068460	intergenic_near:L1PB2:L1:LINE	-7.94714	2.54301e-14	1.10329e-08	-0.598196
rs4694597	2190681_4_69068643	intergenic_near:L1PB2:L1:LINE	-7.94714	2.54301e-14	1.10329e-08	-0.598196
rs4694160	2190682_4_69068755	intergenic_near:L1PB2:L1:LINE	-7.94714	2.54301e-14	1.10329e-08	-0.598196
rs7439419	2190683_4_69069090	intergenic_near:L1PB2:L1:LINE	-7.94714	2.54301e-14	1.10329e-08	-0.598196
rs7658748	2190684_4_69069219	intergenic_near:L1PB2:L1:LINE	-7.94714	2.54301e-14	1.10329e-08	-0.598196
rs7687336	2190686_4_69069397	intergenic_near:L1PB2:L1:LINE	-7.94714	2.54301e-14	1.10329e-08	-0.598196
rs7659138	2190688_4_69069420	intergenic_near:L1PB2:L1:LINE	-7.94714	2.54301e-14	1.10329e-08	-0.598196
rs7674573	2190689_4_69069557	intergenic_near:L1PB2:L1:LINE	-7.94714	2.54301e-14	1.10329e-08	-0.598196
rs7674600	2190690_4_69069614	intergenic_near:L1PB2:L1:LINE	-7.94714	2.54301e-14	1.10329e-08	-0.598196
rs72501227	2190693_4_69069866	intergenic_near:L1PB2:L1:LINE	-7.94714	2.54301e-14	1.10329e-08	-0.598196
rs4694602	2190699_4_69070955	intergenic_near:L1PB2:L1:LINE	-7.94714	2.54301e-14	1.10329e-08	-0.598196
rs4400060	2190701_4_69071215	intergenic_near:L1PB2:L1:LINE	-7.94714	2.54301e-14	1.10329e-08	-0.598196
rs4400061	2190702_4_69071281	intergenic_near:L1PB2:L1:LINE	-7.94714	2.54301e-14	1.10329e-08	-0.598196
rs4446390	2190703_4_69071328	intergenic_near:L1PB2:L1:LINE	-7.94714	2.54301e-14	1.10329e-08	-0.598196
rs7434389	2190704_4_69071698	intergenic_near:L1PB2:L1:LINE	-7.94714	2.54301e-14	1.10329e-08	-0.598196
rs58496756	2190705_4_69072070	intergenic_near:L1PB2:L1:LINE	-7.94714	2.54301e-14	1.10329e-08	-0.598196
rs7687725	2190709_4_69072229	intergenic_near:L1PB2:L1:LINE	-7.94714	2.54301e-14	1.10329e-08	-0.598196
rs4516791	2190710_4_69072402	intergenic_near:L1PB2:L1:LINE	-7.94714	2.54301e-14	1.10329e-08	-0.598196
rs4694604	2190711_4_69072745	intergenic_near:L1PB2:L1:LINE	-7.94714	2.54301e-14	1.10329e-08	-0.598196
rs4694605	2190712_4_69072777	intergenic_near:L1PB2:L1:LINE	-7.94714	2.54301e-14	1.10329e-08	-0.598196
rs4694607	2190716_4_69073025	intergenic_near:L1PB2:L1:LINE	-7.94714	2.54301e-14	1.10329e-08	-0.598196
rs4410590	2190717_4_69073381	intergenic_near:L1PB2:L1:LINE	-7.94714	2.54301e-14	1.10329e-08	-0.598196
rs4611997	2190718_4_69073429	intergenic_near:L1PB2:L1:LINE	-7.94714	2.54301e-14	1.10329e-08	-0.598196
rs72852416	2190726_4_69075085	intergenic_near:L1PB2:L1:LINE	-7.94714	2.54301e-14	1.10329e-08	-0.598196
rs12648808	2190728_4_69075351	intergenic_near:L1PB2:L1:LINE	-7.94714	2.54301e-14	1.10329e-08	-0.598196
rs12648830	2190730_4_69075436	intergenic_near:L1PB2:L1:LINE	-7.94714	2.54301e-14	1.10329e-08	-0.598196
rs7677996	2190731_4_69075473	intergenic_near:L1PB2:L1:LINE	-7.94714	2.54301e-14	1.10329e-08	-0.598196
rs6600869	2190733_4_69075937	intergenic_near:L1PB2:L1:LINE	-7.94714	2.54301e-14	1.10329e-08	-0.598196
rs6600870	2190734_4_69075944	intergenic_near:L1PB2:L1:LINE	-7.94714	2.54301e-14	1.10329e-08	-0.598196
rs7441365	2190737_4_69076242	intergenic_near:L1PB2:L1:LINE	-7.94714	2.54301e-14	1.10329e-08	-0.598196
rs7442394	2190738_4_69076309	intergenic_near:L1PB2:L1:LINE	-7.94714	2.54301e-14	1.10329e-08	-0.598196
rs113464712	2190739_4_69076573	intergenic_near:L1PB2:L1:LINE	-7.94714	2.54301e-14	1.10329e-08	-0.598196
rs55778959	2190740_4_69076712	intergenic_near:L1PB2:L1:LINE	-7.94714	2.54301e-14	1.10329e-08	-0.598196
rs113506640	2190742_4_69076997	intergenic_near:L1PB2:L1:LINE	-7.94714	2.54301e-14	1.10329e-08	-0.598196
rs111746767	2190745_4_69077412	intergenic_near:L1PB2:L1:LINE	-7.94714	2.54301e-14	1.10329e-08	-0.598196
rs7692377	2190755_4_69078113	intergenic_near:L1PB2:L1:LINE	-7.94714	2.54301e-14	1.10329e-08	-0.598196
rs61612343	2190756_4_69078247	intergenic_near:L1PB2:L1:LINE	-7.94714	2.54301e-14	1.10329e-08	-0.598196
rs7659987	2190757_4_69078323	intergenic_near:L1PB2:L1:LINE	-7.94714	2.54301e-14	1.10329e-08	-0.598196
rs7679418	2190758_4_69078533	intergenic_near:L1PB2:L1:LINE	-7.94714	2.54301e-14	1.10329e-08	-0.598196
rs7680156	2190760_4_69078868	intergenic_near:L1PB2:L1:LINE	-7.94714	2.54301e-14	1.10329e-08	-0.598196
rs7698430	2190761_4_69078897	intergenic_near:L1PB2:L1:LINE	-7.94714	2.54301e-14	1.10329e-08	-0.598196
rs4694610	2190763_4_69079224	intergenic_near:L1PB2:L1:LINE	-7.94714	2.54301e-14	1.10329e-08	-0.598196
rs7657426	2190764_4_69079291	intergenic_near:L1PB2:L1:LINE	-7.94714	2.54301e-14	1.10329e-08	-0.598196
rs4694611	2190766_4_69079387	intergenic_near:L1PB2:L1:LINE	-7.94714	2.54301e-14	1.10329e-08	-0.598196
rs4694612	2190768_4_69079446	intergenic_near:L1PB2:L1:LINE	-7.94714	2.54301e-14	1.10329e-08	-0.598196
rs56879009	2190769_4_69079589	intergenic_near:L1PB2:L1:LINE	-7.94714	2.54301e-14	1.10329e-08	-0.598196
rs72852450	2190770_4_69079704	intergenic_near:L1PB2:L1:LINE	-7.94714	2.54301e-14	1.10329e-08	-0.598196
rs7660019	2190706_4_69072135	intergenic_near:L1PB2:L1:LINE	-7.9437	2.60351e-14	1.12772e-08	-0.597077
rs7660021	2190707_4_69072143	intergenic_near:L1PB2:L1:LINE	-7.9437	2.60351e-14	1.12772e-08	-0.597077
rs7687692	2190708_4_69072154	intergenic_near:L1PB2:L1:LINE	-7.9437	2.60351e-14	1.12772e-08	-0.597077
rs9268839	3241783_6_32460995	intergenic_near:L1MA8:L1:LINE	-7.94332	2.61046e-14	1.13012e-08	-0.526006
rs9274249	3245913_6_32663531	intergenic_near:L1MA8:L1:LINE	-7.94186	2.63657e-14	1.14081e-08	-0.623785
rs9272247	3244922_6_32635147	intergenic_near:L1MA8:L1:LINE	7.93552	2.75351e-14	1.19077e-08	0.684408
rs28746825	3245991_6_32665695	intergenic_near:L1MA8:L1:LINE	-7.93259	2.8094e-14	1.21429e-08	-0.563946
rs9272236	3244899_6_32634925	intergenic_near:L1MEb:L1:LINE	7.93067	2.84663e-14	1.22972e-08	0.609551
rs9272254	3244940_6_32635321	intergenic_near:L1MA8:L1:LINE	7.93021	2.8555e-14	1.23289e-08	0.523075
rs2647001	3247240_6_32697309	intergenic_near:L1MEb:L1:LINE	-7.93012	2.85724e-14	1.23298e-08	-0.523507
rs9272045	3244628_6_32631229	intergenic_near:L1MA8:L1:LINE	7.92885	2.8822e-14	1.24308e-08	0.519989
rs9271790	3244417_6_32626998	intergenic_near:L1MA8:L1:LINE	7.92773	2.90441e-14	1.25199e-08	0.689416
rs968155	3240966_6_32412938	intergenic_near:L1MA8:L1:LINE	-7.92754	2.90823e-14	1.25296e-08	-0.519249
rs7747529	3241830_6_32463347	intergenic_near:L1MEb:L1:LINE	-7.92735	2.91191e-14	1.25388e-08	-0.559742
rs9272685	3245178_6_32641214	intergenic_near:L1MEb:L1:LINE	7.92721	2.91468e-14	1.2544e-08	0.60882
rs9271406	3244008_6_32619811	intergenic_near:L1MA8:L1:LINE	-7.92595	2.94006e-14	1.26465e-08	-0.517186
rs521539	3243638_6_32614196	intergenic_near:L1MA8:L1:LINE	-7.9242	2.97543e-14	1.27918e-08	-0.631023
rs9272276	3244985_6_32635857	intergenic_near:L1MEb:L1:LINE	7.92331	2.99353e-14	1.28627e-08	0.608358
rs28366327	3242684_6_32593901	intergenic_near:L1MEb:L1:LINE	-7.92127	3.03564e-14	1.30367e-08	-0.5522
rs9275081	3246549_6_32680892	intergenic_near:L1MA8:L1:LINE	-7.91979	3.06652e-14	1.31624e-08	-0.502698
rs9272277	3244986_6_32635864	intergenic_near:L1MEb:L1:LINE	7.91873	3.08886e-14	1.32512e-08	0.608077
rs9275212	3247011_6_32690550	intergenic_near:L1MEb:L1:LINE	-7.91362	3.19847e-14	1.36487e-08	-0.524696
rs2858328	3247033_6_32691134	intergenic_near:L1MEb:L1:LINE	-7.91362	3.19847e-14	1.36487e-08	-0.524696
rs2858324	3247084_6_32692598	intergenic_near:L1MEb:L1:LINE	-7.91362	3.19847e-14	1.36487e-08	-0.524696
rs2856670	3247147_6_32695127	intergenic_near:L1MEb:L1:LINE	-7.91362	3.19847e-14	1.36487e-08	-0.524696
rs2647022	3247153_6_32695227	intergenic_near:L1MEb:L1:LINE	-7.91362	3.19847e-14	1.36487e-08	-0.524696
rs2647012	3247220_6_32696681	intergenic_near:L1MEb:L1:LINE	-7.91362	3.19847e-14	1.36487e-08	-0.524696
rs2647003	3247233_6_32697103	intergenic_near:L1MEb:L1:LINE	-7.91362	3.19847e-14	1.36487e-08	-0.524696
rs2856666	3247250_6_32697508	intergenic_near:L1MEb:L1:LINE	-7.91362	3.19847e-14	1.36487e-08	-0.524696
rs2646998	3247253_6_32697590	intergenic_near:L1MEb:L1:LINE	-7.91362	3.19847e-14	1.36487e-08	-0.524696
rs2856725	3247318_6_32698961	intergenic_near:L1MEb:L1:LINE	-7.91362	3.19847e-14	1.36487e-08	-0.524696
rs28746854	3246101_6_32666978	intergenic_near:L1MA8:L1:LINE	-7.91317	3.20842e-14	1.36766e-08	-0.628078
rs28746855	3246102_6_32666979	intergenic_near:L1MA8:L1:LINE	-7.91317	3.20842e-14	1.36766e-08	-0.628078
rs607929	3243955_6_32619221	intergenic_near:L1MA8:L1:LINE	7.91242	3.2248e-14	1.37392e-08	0.512505
rs9272184	3244810_6_32633840	intergenic_near:L1MA8:L1:LINE	7.91067	3.26368e-14	1.38975e-08	0.629956
rs9272043	3244623_6_32631169	intergenic_near:L1MA8:L1:LINE	7.90986	3.28177e-14	1.39671e-08	0.520095
rs9272070	3244668_6_32631708	intergenic_near:L1MA8:L1:LINE	7.90738	3.33793e-14	1.41986e-08	0.517028
rs28366267	3242542_6_32592004	intergenic_near:L1MEb:L1:LINE	-7.90631	3.36246e-14	1.42879e-08	-0.553381
rs28366298	3242610_6_32593082	intergenic_near:L1MEb:L1:LINE	-7.90631	3.36246e-14	1.42879e-08	-0.553381
rs9274649	3246191_6_32668440	intergenic_near:L1MA8:L1:LINE	-7.90595	3.37067e-14	1.43152e-08	-0.587539
rs149174	3017096_5_151268395	intergenic_near:L1MC4a:L1:LINE	7.90198	3.46328e-14	1.47008e-08	0.549353
rs9272273	3244982_6_32635806	intergenic_near:L1MEb:L1:LINE	7.90101	3.48618e-14	1.47902e-08	0.607186
rs28366323	3242676_6_32593832	intergenic_near:L1MEb:L1:LINE	-7.89884	3.53828e-14	1.50033e-08	-0.55329
rs28366319	3242665_6_32593718	intergenic_near:L1MEb:L1:LINE	-7.89871	3.54135e-14	1.50084e-08	-0.551659
rs3129755	3243702_6_32615280	intergenic_near:L1MA8:L1:LINE	-7.89045	3.74677e-14	1.58706e-08	-0.538725
rs17203612	3242216_6_32479076	intergenic_near:L1MA8:L1:LINE	-7.88805	3.80841e-14	1.60979e-08	-0.522893
rs17203619	3242217_6_32479145	intergenic_near:L1MA8:L1:LINE	-7.88805	3.80841e-14	1.60979e-08	-0.522893
rs29001620	3242235_6_32479439	intergenic_near:L1MA8:L1:LINE	-7.88805	3.80841e-14	1.60979e-08	-0.522893
rs28732246	3242236_6_32479442	intergenic_near:L1MA8:L1:LINE	-7.88805	3.80841e-14	1.60979e-08	-0.522893
rs9272042	3244622_6_32631140	intergenic_near:L1MA8:L1:LINE	7.88783	3.81421e-14	1.61139e-08	0.512867
rs17212014	3246306_6_32669695	intergenic_near:L1MA8:L1:LINE	-7.88417	3.91062e-14	1.65126e-08	-0.62541
rs2076523	3240813_6_32403058	intergenic_near:L1MA8:L1:LINE	-7.8805	4.00964e-14	1.68787e-08	-0.549345
rs3806156	3240884_6_32405921	intergenic_near:L1MA8:L1:LINE	-7.8805	4.00964e-14	1.68787e-08	-0.549345
rs4481286	2190622_4_69056631	intergenic_near:L1PB2:L1:LINE	-7.88011	4.02037e-14	1.68787e-08	-0.570753
rs4583828	2190623_4_69056669	intergenic_near:L1PB2:L1:LINE	-7.88011	4.02037e-14	1.68787e-08	-0.570753
rs4235113	2190624_4_69056739	intergenic_near:L1PB2:L1:LINE	-7.88011	4.02037e-14	1.68787e-08	-0.570753
rs4235114	2190627_4_69056953	intergenic_near:L1PB2:L1:LINE	-7.88011	4.02037e-14	1.68787e-08	-0.570753
rs6600865	2190632_4_69057904	intergenic_near:L1PB2:L1:LINE	-7.88011	4.02037e-14	1.68787e-08	-0.570753
rs7438033	2190636_4_69059343	intergenic_near:L1PB2:L1:LINE	-7.88011	4.02037e-14	1.68787e-08	-0.570753
rs3922514	2190642_4_69060905	intergenic_near:L1PB2:L1:LINE	-7.88011	4.02037e-14	1.68787e-08	-0.570753
rs28775401	2190643_4_69060999	intergenic_near:L1PB2:L1:LINE	-7.88011	4.02037e-14	1.68787e-08	-0.570753
rs4413468	2190646_4_69061845	intergenic_near:L1PB2:L1:LINE	-7.88011	4.02037e-14	1.68787e-08	-0.570753
rs9272238	3244904_6_32635000	intergenic_near:L1MA8:L1:LINE	7.87933	4.04163e-14	1.69502e-08	0.680912
rs9272240	3244906_6_32635002	intergenic_near:L1MA8:L1:LINE	7.87933	4.04163e-14	1.69502e-08	0.680912
rs6941972	3243735_6_32615752	intergenic_near:L1MA8:L1:LINE	-7.87912	4.04759e-14	1.69664e-08	-0.632917
rs9274155	3245824_6_32662511	intergenic_near:L1MA8:L1:LINE	-7.8781	4.07576e-14	1.70756e-08	-0.622141
rs9274852	3246422_6_32672512	intergenic_near:L1MA8:L1:LINE	-7.87737	4.09614e-14	1.7152e-08	-0.535978
rs9274178	3245832_6_32662650	intergenic_near:L1MA8:L1:LINE	-7.87727	4.0988e-14	1.71542e-08	-0.614731
rs9275085	3246555_6_32680958	intergenic_near:L1MA8:L1:LINE	-7.87438	4.1803e-14	1.74863e-08	-0.499088
rs660895	3243378_6_32609603	intergenic_near:L1MA8:L1:LINE	-7.87397	4.19193e-14	1.75076e-08	-0.627547
rs3997868	3243457_6_32610813	intergenic_near:L1MA8:L1:LINE	-7.87397	4.19193e-14	1.75076e-08	-0.627547
rs6941393	3243713_6_32615423	intergenic_near:L1MA8:L1:LINE	-7.87397	4.19193e-14	1.75076e-08	-0.627547
rs7452937	3242205_6_32478707	intergenic_near:L1MA8:L1:LINE	-7.87104	4.27654e-14	1.78517e-08	-0.524155
rs169504	3238936_6_32185629	intergenic_near:L1MEb:L1:LINE	7.86578	4.43241e-14	1.84928e-08	0.778692
rs28746807	3245963_6_32665308	intergenic_near:L1MA8:L1:LINE	-7.86525	4.44832e-14	1.85496e-08	-0.617211
rs9272188	3244817_6_32633911	intergenic_near:L1MA8:L1:LINE	7.86275	4.52492e-14	1.88592e-08	0.673168
rs28366328	3242687_6_32593989	intergenic_near:L1MEb:L1:LINE	-7.86043	4.59668e-14	1.91484e-08	-0.549794
rs153479	3017067_5_151260217	intergenic_near:L1MC4a:L1:LINE	7.85946	4.62706e-14	1.9265e-08	0.522369
rs28366317	3242658_6_32593634	intergenic_near:L1MEb:L1:LINE	-7.85906	4.63984e-14	1.93082e-08	-0.546982
rs9272132	3244743_6_32632900	intergenic_near:L1MA8:L1:LINE	7.85572	4.74634e-14	1.97412e-08	0.517388
rs2856698	3246202_6_32668599	intergenic_near:L1MEb:L1:LINE	7.85541	4.75651e-14	1.97733e-08	0.631106
rs9275082	3246551_6_32680907	intergenic_near:L1MA8:L1:LINE	-7.85531	4.75981e-14	1.97768e-08	-0.498031
rs9268499	3240909_6_32407918	intergenic_near:L1MA8:L1:LINE	-7.85215	4.86308e-14	2.01955e-08	-0.59584
rs4713589	3247054_6_32691658	intergenic_near:L1MEb:L1:LINE	-7.85141	4.88764e-14	2.0287e-08	-0.520597
rs28366329	3242690_6_32594042	intergenic_near:L1MEb:L1:LINE	-7.84875	4.97672e-14	2.06461e-08	-0.547893
rs28746808	3245968_6_32665353	intergenic_near:L1MA8:L1:LINE	-7.84752	5.01839e-14	2.08082e-08	-0.621522
rs35372060	3242252_6_32479890	intergenic_near:L1MEb:L1:LINE	-7.84658	5.05064e-14	2.09312e-08	-0.552591
rs28366313	3242640_6_32593409	intergenic_near:L1MEb:L1:LINE	-7.84551	5.08746e-14	2.10729e-08	-0.552098
rs9270645	3242782_6_32597996	intergenic_near:L1MEb:L1:LINE	7.84503	5.10409e-14	2.11309e-08	0.60748
rs9272218	3244868_6_32634461	intergenic_near:L1MA8:L1:LINE	7.84448	5.12319e-14	2.11804e-08	0.513524
rs4694599	2190698_4_69070858	intergenic_near:L1PB2:L1:LINE	-7.84446	5.12393e-14	2.11804e-08	-0.567508
rs7666894	2190759_4_69078780	intergenic_near:L1PB2:L1:LINE	-7.84446	5.12393e-14	2.11804e-08	-0.567508
rs28366270	3242557_6_32592157	intergenic_near:L1MEb:L1:LINE	-7.84254	5.19124e-14	2.14476e-08	-0.553143
rs9273181	3245381_6_32645536	intergenic_near:L1MEb:L1:LINE	7.84218	5.20372e-14	2.14882e-08	0.918086
rs28366297	3242608_6_32593052	intergenic_near:L1MEb:L1:LINE	-7.84183	5.21611e-14	2.15283e-08	-0.549518
rs510205	3243810_6_32616916	intergenic_near:L1MA8:L1:LINE	-7.84173	5.21971e-14	2.15321e-08	-0.625428
rs9269207	3242300_6_32482119	intergenic_near:L1MA8:L1:LINE	-7.83815	5.3483e-14	2.20513e-08	-0.602458
rs28584179	3245571_6_32658342	intergenic_near:L1MEb:L1:LINE	7.83726	5.38054e-14	2.21728e-08	0.910232
rs2856668	3247185_6_32695829	intergenic_near:L1MEb:L1:LINE	-7.83479	5.47167e-14	2.25295e-08	-0.518144
rs9273011	3245275_6_32643834	intergenic_near:L1MEb:L1:LINE	7.83476	5.47269e-14	2.25295e-08	0.602652
rs7745002	3245416_6_32647644	intergenic_near:L1MA8:L1:LINE	-7.83433	5.48862e-14	2.25793e-08	-0.513193
rs9271612	3244331_6_32623877	intergenic_near:L1MA8:L1:LINE	7.83406	5.4988e-14	2.25793e-08	0.681717
rs9271613	3244333_6_32623889	intergenic_near:L1MA8:L1:LINE	7.83406	5.4988e-14	2.25793e-08	0.681717
rs114527826	3244368_6_32626383	intergenic_near:L1MA8:L1:LINE	7.83406	5.4988e-14	2.25793e-08	0.681717
rs9271792	3244421_6_32627066	intergenic_near:L1MA8:L1:LINE	7.83406	5.4988e-14	2.25793e-08	0.681717
rs9272231	3244890_6_32634840	intergenic_near:L1MA8:L1:LINE	7.83018	5.64556e-14	2.31701e-08	0.517824
rs2647013	3247214_6_32696507	intergenic_near:L1MEb:L1:LINE	-7.82977	5.66127e-14	2.32227e-08	-0.517861
rs9272249	3244926_6_32635175	intergenic_near:L1MEb:L1:LINE	7.82721	5.7606e-14	2.35941e-08	0.602438
rs9272250	3244927_6_32635181	intergenic_near:L1MEb:L1:LINE	7.82721	5.7606e-14	2.35941e-08	0.602438
rs9272251	3244929_6_32635189	intergenic_near:L1MEb:L1:LINE	7.82721	5.7606e-14	2.35941e-08	0.602438
rs9268614	3241227_6_32435001	intergenic_near:L1MA8:L1:LINE	-7.82702	5.76803e-14	2.36006e-08	-0.643128
rs9268627	3241253_6_32438044	intergenic_near:L1MA8:L1:LINE	-7.82702	5.76803e-14	2.36006e-08	-0.643128
rs9271895	3244468_6_32628129	intergenic_near:L1MA8:L1:LINE	7.82276	5.93691e-14	2.42792e-08	0.68241
rs7693166	2190577_4_69044866	intergenic_near:L1PB2:L1:LINE	7.82067	6.02178e-14	2.45888e-08	0.566763
rs6422321	2190578_4_69044911	intergenic_near:L1PB2:L1:LINE	7.82067	6.02178e-14	2.45888e-08	0.566763
rs4422474	2190600_4_69051322	intergenic_near:L1PB2:L1:LINE	-7.82067	6.02178e-14	2.45888e-08	-0.566763
rs28366314	3242641_6_32593424	intergenic_near:L1MEb:L1:LINE	-7.81766	6.1458e-14	2.50698e-08	-0.550009
rs28366315	3242642_6_32593430	intergenic_near:L1MEb:L1:LINE	-7.81766	6.1458e-14	2.50698e-08	-0.550009
rs7673294	2190752_4_69077670	intergenic_near:L1PB2:L1:LINE	-7.81244	6.36721e-14	2.59598e-08	-0.588336
rs9275084	3246554_6_32680945	intergenic_near:L1MA8:L1:LINE	-7.81001	6.4728e-14	2.6377e-08	-0.49442
rs2856687	3246915_6_32687045	intergenic_near:L1MEb:L1:LINE	-7.80799	6.56187e-14	2.67264e-08	-0.51814
rs153446	3017113_5_151273641	intergenic_near:L1MC4a:L1:LINE	7.8075	6.58377e-14	2.68021e-08	0.540144
rs9270662	3242802_6_32598312	intergenic_near:L1MA8:L1:LINE	7.80346	6.76609e-14	2.74333e-08	0.678709
rs9270665	3242808_6_32598455	intergenic_near:L1MA8:L1:LINE	7.80346	6.76609e-14	2.74333e-08	0.678709
rs4599680	3242812_6_32598517	intergenic_near:L1MA8:L1:LINE	7.80346	6.76609e-14	2.74333e-08	0.678709
rs3957140	3242819_6_32598720	intergenic_near:L1MA8:L1:LINE	7.80346	6.76609e-14	2.74333e-08	0.678709
rs9271352	3243770_6_32616161	intergenic_near:L1MA8:L1:LINE	7.80346	6.76609e-14	2.74333e-08	0.678709
rs9271541	3244205_6_32622293	intergenic_near:L1MA8:L1:LINE	7.80346	6.76609e-14	2.74333e-08	0.678709
rs2395224	3244242_6_32622705	intergenic_near:L1MA8:L1:LINE	7.80346	6.76609e-14	2.74333e-08	0.678709
rs3129763	3244275_6_32623148	intergenic_near:L1MA8:L1:LINE	7.80346	6.76609e-14	2.74333e-08	0.678709
rs9272114	3244713_6_32632540	intergenic_near:L1MA8:L1:LINE	7.80259	6.80627e-14	2.75824e-08	0.515555
rs607998	3243959_6_32619261	intergenic_near:L1MA8:L1:LINE	7.80201	6.83282e-14	2.7676e-08	0.679336
rs9272676	3245169_6_32641126	intergenic_near:L1MEb:L1:LINE	7.80151	6.85616e-14	2.77566e-08	0.613889
rs9268846	3241793_6_32461468	intergenic_near:L1MEb:L1:LINE	-7.80039	6.90847e-14	2.79543e-08	-0.547996
rs9271573	3244245_6_32622724	intergenic_near:L1MA8:L1:LINE	-7.79695	7.0708e-14	2.81675e-08	-0.53126
rs28654725	3241956_6_32467765	intergenic_near:L1MEb:L1:LINE	-7.79655	7.09005e-14	2.81675e-08	-0.538849
rs28895223	3241958_6_32467773	intergenic_near:L1MEb:L1:LINE	-7.79655	7.09005e-14	2.81675e-08	-0.538849
rs28895224	3241959_6_32467779	intergenic_near:L1MEb:L1:LINE	-7.79655	7.09005e-14	2.81675e-08	-0.538849
rs13211921	3242090_6_32475059	intergenic_near:L1MA8:L1:LINE	-7.79654	7.09059e-14	2.81675e-08	-0.518811
rs28895244	3242120_6_32476043	intergenic_near:L1MA8:L1:LINE	-7.79654	7.09059e-14	2.81675e-08	-0.518811
rs28895248	3242124_6_32476178	intergenic_near:L1MA8:L1:LINE	-7.79654	7.09059e-14	2.81675e-08	-0.518811
rs28895255	3242159_6_32477302	intergenic_near:L1MA8:L1:LINE	-7.79654	7.09059e-14	2.81675e-08	-0.518811
rs28895257	3242161_6_32477337	intergenic_near:L1MA8:L1:LINE	-7.79654	7.09059e-14	2.81675e-08	-0.518811
[truncated: 5,605 more rows]

## Sheet: C
RsID	snps	gene	statistic	pvalue	FDR	beta
rs1361387	3211361_6_28445152	intergenic_distal:L1MC5:L1:LINE	6.89235	2.50557e-11	0.00542724	0.458523
rs916403	3211345_6_28440481	intergenic_distal:L1MC5:L1:LINE	6.87882	2.72468e-11	0.00542724	0.456813
rs2531803	3211349_6_28443443	intergenic_distal:L1MC5:L1:LINE	6.87882	2.72468e-11	0.00542724	0.456813
rs2859368	3211378_6_28450262	intergenic_distal:L1MC5:L1:LINE	6.87882	2.72468e-11	0.00542724	0.456813

## Sheet: D
RsID	snps	gene	statistic	pvalue	FDR	beta
rs2075782	3017086_5_151267086	exonic:L1MC4a:L1:LINE	11.7076	5.26632e-27	8.92757e-19	0.783151
rs6861766	3017087_5_151267175	exonic:L1MC4a:L1:LINE	11.7076	5.26632e-27	8.92757e-19	0.783151
rs2075783	3017088_5_151267219	exonic:L1MC4a:L1:LINE	11.7076	5.26632e-27	8.92757e-19	0.783151
rs1048723	3017090_5_151267451	exonic:L1MC4a:L1:LINE	11.7076	5.26632e-27	8.92757e-19	0.783151
rs248465	3017078_5_151263492	exonic:L1MC4a:L1:LINE	11.6632	7.6841e-27	1.0421e-18	0.707691
rs6579845	3017073_5_151262704	exonic:L1MC4a:L1:LINE	11.5526	1.96326e-26	2.21877e-18	0.776197
rs153481	3017069_5_151261172	exonic:L1MC4a:L1:LINE	11.2207	3.20074e-25	3.10055e-17	0.693742
rs153476	3017063_5_151259663	exonic:L1MC4a:L1:LINE	11.0806	1.02822e-24	8.7153e-17	0.729398
rs248466	3017079_5_151263705	exonic:L1MC4a:L1:LINE	11.0424	1.41078e-24	1.06292e-16	0.727529
rs153479	3017067_5_151260217	exonic:L1MC4a:L1:LINE	10.9255	3.70932e-24	2.51525e-16	0.680742
rs16838	3017062_5_151259601	exonic:L1MC4a:L1:LINE	10.8636	6.17716e-24	3.56007e-16	0.704197
rs153474	3017060_5_151258976	exonic:L1MC4a:L1:LINE	10.8612	6.30019e-24	3.56007e-16	0.698206
rs153480	3017068_5_151260419	exonic:L1MC4a:L1:LINE	10.7056	2.2571e-23	1.17732e-15	0.701507
rs34768380	3017105_5_151271999	exonic:L1MC4a:L1:LINE	10.635	4.01083e-23	1.52097e-15	0.754419
rs35964963	3017106_5_151272023	exonic:L1MC4a:L1:LINE	10.635	4.01083e-23	1.52097e-15	0.754419
rs1065018	3017107_5_151272214	exonic:L1MC4a:L1:LINE	10.635	4.01083e-23	1.52097e-15	0.754419
rs58426811	3017109_5_151273280	exonic:L1MC4a:L1:LINE	10.635	4.01083e-23	1.52097e-15	0.754419
rs153478	3017065_5_151259878	exonic:L1MC4a:L1:LINE	10.6309	4.14734e-23	1.52097e-15	0.71127
rs3806953	3017098_5_151269317	exonic:L1MC4a:L1:LINE	10.6213	4.48606e-23	1.52097e-15	0.751298
rs12516391	3017099_5_151269445	exonic:L1MC4a:L1:LINE	10.6213	4.48606e-23	1.52097e-15	0.751298
rs171689	3017108_5_151273109	exonic:L1MC4a:L1:LINE	10.5883	5.86605e-23	1.89414e-15	0.702213
rs153443	3017117_5_151274554	exonic:L1MC4a:L1:LINE	10.5454	8.30513e-23	2.55982e-15	0.701874
rs248463	3017071_5_151261990	exonic:L1MC4a:L1:LINE	10.5201	1.01983e-22	3.00668e-15	0.695292
rs248469	3017110_5_151273424	exonic:L1MC4a:L1:LINE	10.5059	1.14402e-22	3.23227e-15	0.698948
rs248464	3017075_5_151262835	exonic:L1MC4a:L1:LINE	10.4432	1.89805e-22	5.14819e-15	0.684774
rs34939095	3017112_5_151273611	exonic:L1MC4a:L1:LINE	10.4041	2.60082e-22	6.78302e-15	0.741414
rs153446	3017113_5_151273641	exonic:L1MC4a:L1:LINE	10.2857	6.72778e-22	1.68964e-14	0.676166
rs153477	3017064_5_151259848	exonic:L1MC4a:L1:LINE	10.278	7.15392e-22	1.7325e-14	0.683318
rs149174	3017096_5_151268395	exonic:L1MC4a:L1:LINE	10.2218	1.12075e-21	2.62057e-14	0.677414
rs185079	3017027_5_151244809	exonic:L1MC4a:L1:LINE	10.1289	2.34804e-21	5.30725e-14	0.682901
rs411012	3016983_5_151235334	exonic:L1MC4a:L1:LINE	10.0692	3.76795e-21	7.98439e-14	0.676973
rs669438	3016986_5_151236255	exonic:L1MC4a:L1:LINE	10.0692	3.76795e-21	7.98439e-14	0.676973
rs152265	3016935_5_151220413	exonic:L1MC4a:L1:LINE	9.66463	8.93489e-20	1.5535e-12	0.652299
rs152264	3016936_5_151220524	exonic:L1MC4a:L1:LINE	9.66463	8.93489e-20	1.5535e-12	0.652299
rs187575	3016937_5_151220882	exonic:L1MC4a:L1:LINE	9.66463	8.93489e-20	1.5535e-12	0.652299
rs153467	3016938_5_151221211	exonic:L1MC4a:L1:LINE	9.66463	8.93489e-20	1.5535e-12	0.652299
rs153464	3016942_5_151222804	exonic:L1MC4a:L1:LINE	9.66463	8.93489e-20	1.5535e-12	0.652299
rs10066276	3016953_5_151226919	exonic:L1MC4a:L1:LINE	9.66463	8.93489e-20	1.5535e-12	0.652299
rs153460	3016960_5_151228372	exonic:L1MC4a:L1:LINE	9.66463	8.93489e-20	1.5535e-12	0.652299
rs153471	3016928_5_151218715	exonic:L1MC4a:L1:LINE	9.56252	1.96386e-19	3.32918e-12	0.649215
rs1347145	3017132_5_151279716	exonic:L1MC4a:L1:LINE	8.90079	2.86911e-17	4.74514e-10	0.689966
rs1469684	3017124_5_151278383	exonic:L1MC4a:L1:LINE	8.79833	6.08868e-17	9.83015e-10	0.683837
rs7717132	3017118_5_151274920	exonic:L1MC4a:L1:LINE	8.76647	7.68544e-17	1.21195e-09	0.601491
rs17659864	3017123_5_151276987	exonic:L1MC4a:L1:LINE	8.7461	8.91692e-17	1.37419e-09	0.675914
rs17660054	3017180_5_151288794	exonic:L1MC4a:L1:LINE	8.5739	3.10507e-16	4.47981e-09	0.67598
rs17716431	3017184_5_151289131	exonic:L1MC4a:L1:LINE	8.5739	3.10507e-16	4.47981e-09	0.67598
rs4958446	3017189_5_151289854	exonic:L1MC4a:L1:LINE	8.5739	3.10507e-16	4.47981e-09	0.67598
rs969835	3017156_5_151284441	exonic:L1MC4a:L1:LINE	8.53451	4.12165e-16	5.82259e-09	0.672378
rs59186556	3017201_5_151292387	exonic:L1MC4a:L1:LINE	8.42024	9.32871e-16	1.29096e-08	0.670732
rs2032786	3017240_5_151301044	exonic:L1MC4a:L1:LINE	8.37685	1.26978e-15	1.72204e-08	0.667226
rs1363363	3017229_5_151298927	exonic:L1MC4a:L1:LINE	8.3666	1.36554e-15	1.8156e-08	0.666544
rs10038654	3017246_5_151302747	exonic:L1MC4a:L1:LINE	8.33155	1.75005e-15	2.28209e-08	0.660029
rs58165424	3017277_5_151310318	exonic:L1MC4a:L1:LINE	8.17629	5.20994e-15	6.66566e-08	0.649463
rs56293802	3017257_5_151305893	exonic:L1MC4a:L1:LINE	8.1365	6.87556e-15	8.17936e-08	0.646799
rs72660300	3017260_5_151306482	exonic:L1MC4a:L1:LINE	8.1365	6.87556e-15	8.17936e-08	0.646799
rs76857736	3017266_5_151308265	exonic:L1MC4a:L1:LINE	8.1365	6.87556e-15	8.17936e-08	0.646799
rs56102143	3017270_5_151309093	exonic:L1MC4a:L1:LINE	8.1365	6.87556e-15	8.17936e-08	0.646799
rs1221430	3017139_5_151282025	exonic:L1MC4a:L1:LINE	8.1098	8.27809e-15	9.35546e-08	0.555165
rs246500	3017170_5_151287006	exonic:L1MC4a:L1:LINE	8.1098	8.27809e-15	9.35546e-08	0.555165
rs246499	3017176_5_151288210	exonic:L1MC4a:L1:LINE	8.1098	8.27809e-15	9.35546e-08	0.555165
rs246498	3017238_5_151300722	exonic:L1MC4a:L1:LINE	8.06062	1.16409e-14	1.29403e-07	0.553385
rs2431072	3017228_5_151298415	exonic:L1MC4a:L1:LINE	8.0176	1.56678e-14	1.71357e-07	0.552147
rs28729463	3017008_5_151241037	exonic:L1MC4a:L1:LINE	7.96813	2.20194e-14	2.29709e-07	0.555459
rs3843497	3017009_5_151241415	exonic:L1MC4a:L1:LINE	7.96813	2.20194e-14	2.29709e-07	0.555459
rs6579841	3017015_5_151242664	exonic:L1MC4a:L1:LINE	7.96813	2.20194e-14	2.29709e-07	0.555459
rs2277028	3017048_5_151253115	exonic:L1MC4a:L1:LINE	7.9568	2.37991e-14	2.44514e-07	0.559394
rs4958266	3017011_5_151241793	exonic:L1MC4a:L1:LINE	7.72066	1.18274e-13	1.19702e-06	0.546384
rs153484	3017045_5_151251730	exonic:L1MC4a:L1:LINE	7.67978	1.5559e-13	1.50413e-06	0.521671
rs6579842	3017017_5_151242804	exonic:L1MC4a:L1:LINE	7.67797	1.57492e-13	1.50413e-06	0.520025
rs6579843	3017034_5_151247206	exonic:L1MC4a:L1:LINE	7.67797	1.57492e-13	1.50413e-06	0.520025
rs6579844	3017035_5_151247379	exonic:L1MC4a:L1:LINE	7.67797	1.57492e-13	1.50413e-06	0.520025
rs373671	3017175_5_151287634	exonic:L1MC4a:L1:LINE	7.57199	3.1909e-13	3.00516e-06	0.530038
rs11948626	3017029_5_151245036	exonic:L1MC4a:L1:LINE	7.54467	3.82377e-13	3.55185e-06	0.514204
rs166039	3016927_5_151218609	exonic:L1MC4a:L1:LINE	7.53009	4.21062e-13	3.85834e-06	0.50094
rs173493	3017242_5_151301753	exonic:L1MC4a:L1:LINE	7.5174	4.57876e-13	4.13974e-06	0.524951
rs1991798	3017004_5_151239531	exonic:L1MC4a:L1:LINE	7.40581	9.52479e-13	7.8764e-06	0.538598
rs6877055	3017005_5_151240196	exonic:L1MC4a:L1:LINE	7.40581	9.52479e-13	7.8764e-06	0.538598
rs3857424	3017010_5_151241736	exonic:L1MC4a:L1:LINE	7.40581	9.52479e-13	7.8764e-06	0.538598
rs11958558	3017026_5_151244806	exonic:L1MC4a:L1:LINE	7.40581	9.52479e-13	7.8764e-06	0.538598
rs7710803	3017032_5_151245778	exonic:L1MC4a:L1:LINE	7.40581	9.52479e-13	7.8764e-06	0.538598
rs11953072	3017037_5_151247949	exonic:L1MC4a:L1:LINE	7.40581	9.52479e-13	7.8764e-06	0.538598
rs7732049	3017039_5_151248278	exonic:L1MC4a:L1:LINE	7.40581	9.52479e-13	7.8764e-06	0.538598
rs13359408	3016998_5_151238984	exonic:L1MC4a:L1:LINE	7.39561	1.01805e-12	8.3172e-06	0.537592
rs10476968	3017031_5_151245539	exonic:L1MC4a:L1:LINE	7.39289	1.03625e-12	8.3651e-06	0.538158
rs151127577	1947856_3_195604932	exonic:L1MA9:L1:LINE	7.34342	1.4297e-12	1.11432e-05	2.30473
rs75910591	1947891_3_195612646	exonic:L1MA9:L1:LINE	7.34342	1.4297e-12	1.11432e-05	2.30473
rs75807672	1947899_3_195613724	exonic:L1MA9:L1:LINE	7.34342	1.4297e-12	1.11432e-05	2.30473
rs11948623	3017028_5_151245029	exonic:L1MC4a:L1:LINE	7.27626	2.20786e-12	1.70128e-05	0.533324
rs153472	3016926_5_151218590	exonic:L1MC4a:L1:LINE	7.23552	2.86983e-12	2.18651e-05	0.483479
rs73892811	1947959_3_195672744	exonic:L1MA9:L1:LINE	7.18637	3.93213e-12	2.80667e-05	2.39551
rs115412684	1947966_3_195676591	exonic:L1MA9:L1:LINE	7.18637	3.93213e-12	2.80667e-05	2.39551
rs571268535	1947992_3_195692177	exonic:L1MA9:L1:LINE	7.18637	3.93213e-12	2.80667e-05	2.39551
rs553337430	1947994_3_195692345	exonic:L1MA9:L1:LINE	7.18637	3.93213e-12	2.80667e-05	2.39551
rs542125329	1948001_3_195694160	exonic:L1MA9:L1:LINE	7.18637	3.93213e-12	2.80667e-05	2.39551
rs201224033	1948041_3_195701491	exonic:L1MA9:L1:LINE	7.18637	3.93213e-12	2.80667e-05	2.39551
rs153473	3017054_5_151255354	exonic:L1MC4a:L1:LINE	7.13489	5.45983e-12	3.85651e-05	0.486993
rs152266	3017055_5_151255868	exonic:L1MC4a:L1:LINE	7.13231	5.55015e-12	3.87989e-05	0.485689
rs17802052	3017126_5_151278699	exonic:L1MC4a:L1:LINE	7.11018	6.38782e-12	4.41991e-05	0.530017
rs57015939	1948009_3_195697735	exonic:L1MA9:L1:LINE	7.10163	6.74366e-12	4.52752e-05	2.2384
rs55892447	1948021_3_195699030	exonic:L1MA9:L1:LINE	7.10163	6.74366e-12	4.52752e-05	2.2384
rs58823382	1948090_3_195708203	exonic:L1MA9:L1:LINE	7.10163	6.74366e-12	4.52752e-05	2.2384
rs987392	3017119_5_151275743	exonic:L1MC4a:L1:LINE	7.06646	8.42481e-12	5.60075e-05	0.495563
rs7731678	3017038_5_151248057	exonic:L1MC4a:L1:LINE	7.03326	1.03864e-11	6.83774e-05	0.490808
rs1469685	3017125_5_151278494	exonic:L1MC4a:L1:LINE	6.9143	2.18617e-11	0.00014254	0.518038
rs153483	3017044_5_151251284	exonic:L1MC4a:L1:LINE	6.90149	2.36727e-11	0.000152878	0.47618
rs153482	3017041_5_151249635	exonic:L1MC4a:L1:LINE	6.89523	2.46114e-11	0.000157441	0.47441
rs396212	3017359_5_151324014	exonic:L1MC4a:L1:LINE	6.7228	7.10495e-11	0.00045026	0.460385
rs246490	3017382_5_151331616	exonic:L1MC4a:L1:LINE	6.66271	1.02336e-10	0.000642524	0.45499
rs2431080	3017401_5_151339313	exonic:L1MC4a:L1:LINE	6.65588	1.06649e-10	0.000663465	0.456126
rs246492	3017373_5_151328853	exonic:L1MC4a:L1:LINE	6.6341	1.21645e-10	0.000749874	0.454797
rs246496	3017362_5_151325197	exonic:L1MC4a:L1:LINE	6.60399	1.45825e-10	0.000890829	0.452112
rs246491	3017376_5_151329162	exonic:L1MC4a:L1:LINE	6.57622	1.72282e-10	0.00104306	0.451972
rs714482	4429918_8_72359956	exonic:L1ME4b:L1:LINE	-6.54529	2.07302e-10	0.00124397	-0.574414
rs77456141	1948836_3_195893564	exonic:L1MA9:L1:LINE	6.52422	2.35062e-10	0.00133944	1.87397
rs57820533	1948838_3_195894415	exonic:L1MA9:L1:LINE	6.52422	2.35062e-10	0.00133944	1.87397
rs78539539	1948849_3_195896777	exonic:L1MA9:L1:LINE	6.52422	2.35062e-10	0.00133944	1.87397
rs61248803	1948855_3_195899552	exonic:L1MA9:L1:LINE	6.52422	2.35062e-10	0.00133944	1.87397
rs111476474	1948873_3_195903265	exonic:L1MA9:L1:LINE	6.52422	2.35062e-10	0.00133944	1.87397
rs73087353	1948899_3_195908138	exonic:L1MA9:L1:LINE	6.52422	2.35062e-10	0.00133944	1.87397
rs58264852	1948071_3_195704839	exonic:L1MA9:L1:LINE	6.5226	2.37336e-10	0.00134112	2.19893
rs766792223	1947938_3_195641801	exonic:L1MA9:L1:LINE	6.5052	2.63231e-10	0.00147516	2.07119
rs248453	3016859_5_151199972	exonic:L1MC4a:L1:LINE	-6.49322	2.82652e-10	0.00157101	-0.467896
rs246493	3017367_5_151326582	exonic:L1MC4a:L1:LINE	6.48441	2.9782e-10	0.00164185	0.440745
rs10037773	3017278_5_151310609	exonic:L1MC4a:L1:LINE	6.46772	3.28785e-10	0.00178356	0.483458
rs1895235	3017279_5_151310932	exonic:L1MC4a:L1:LINE	6.46772	3.28785e-10	0.00178356	0.483458
rs10037170	3017275_5_151310166	exonic:L1MC4a:L1:LINE	6.45988	3.4439e-10	0.00183675	0.485249
rs246495	3017363_5_151325683	exonic:L1MC4a:L1:LINE	6.45792	3.48409e-10	0.00183675	0.443332
rs6860195	3017244_5_151302311	exonic:L1MC4a:L1:LINE	6.45742	3.49425e-10	0.00183675	0.488291
rs6866481	3017249_5_151303494	exonic:L1MC4a:L1:LINE	6.45742	3.49425e-10	0.00183675	0.488291
rs246497	3017361_5_151325163	exonic:L1MC4a:L1:LINE	6.42825	4.15082e-10	0.00207035	0.440671
rs1541644	3017219_5_151297459	exonic:L1MC4a:L1:LINE	6.42819	4.15238e-10	0.00207035	0.489729
rs1541645	3017220_5_151297461	exonic:L1MC4a:L1:LINE	6.42819	4.15238e-10	0.00207035	0.489729
rs6876589	3017222_5_151297621	exonic:L1MC4a:L1:LINE	6.42819	4.15238e-10	0.00207035	0.489729
rs6876904	3017223_5_151297685	exonic:L1MC4a:L1:LINE	6.42819	4.15238e-10	0.00207035	0.489729
rs1966471	3017224_5_151297948	exonic:L1MC4a:L1:LINE	6.42819	4.15238e-10	0.00207035	0.489729
rs1422292	3017236_5_151300330	exonic:L1MC4a:L1:LINE	6.42819	4.15238e-10	0.00207035	0.489729
rs10066630	3017258_5_151306044	exonic:L1MC4a:L1:LINE	6.41007	4.61967e-10	0.00222166	0.481117
rs10073569	3017259_5_151306185	exonic:L1MC4a:L1:LINE	6.41007	4.61967e-10	0.00222166	0.481117
rs4958447	3017261_5_151307432	exonic:L1MC4a:L1:LINE	6.41007	4.61967e-10	0.00222166	0.481117
rs7710389	3017269_5_151309078	exonic:L1MC4a:L1:LINE	6.41007	4.61967e-10	0.00222166	0.481117
rs36111736	3017271_5_151309225	exonic:L1MC4a:L1:LINE	6.41007	4.61967e-10	0.00222166	0.481117
rs193551	3017430_5_151344978	exonic:L1MC4a:L1:LINE	6.36906	5.87605e-10	0.00280597	0.439352
rs185017	3017429_5_151344552	exonic:L1MC4a:L1:LINE	6.33984	6.96974e-10	0.00330496	0.43905
rs387986	3017292_5_151313815	exonic:L1MC4a:L1:LINE	6.32349	7.66598e-10	0.00333219	0.432913
rs399214	3017294_5_151313899	exonic:L1MC4a:L1:LINE	6.32349	7.66598e-10	0.00333219	0.432913
rs383777	3017295_5_151314015	exonic:L1MC4a:L1:LINE	6.32349	7.66598e-10	0.00333219	0.432913
rs420377	3017301_5_151314362	exonic:L1MC4a:L1:LINE	6.32349	7.66598e-10	0.00333219	0.432913
rs373508	3017303_5_151314527	exonic:L1MC4a:L1:LINE	6.32349	7.66598e-10	0.00333219	0.432913
rs411775	3017304_5_151314595	exonic:L1MC4a:L1:LINE	6.32349	7.66598e-10	0.00333219	0.432913
rs400286	3017305_5_151314619	exonic:L1MC4a:L1:LINE	6.32349	7.66598e-10	0.00333219	0.432913
rs401275	3017306_5_151314871	exonic:L1MC4a:L1:LINE	6.32349	7.66598e-10	0.00333219	0.432913
rs382178	3017334_5_151319766	exonic:L1MC4a:L1:LINE	6.32349	7.66598e-10	0.00333219	0.432913
rs437636	3017342_5_151321000	exonic:L1MC4a:L1:LINE	6.32349	7.66598e-10	0.00333219	0.432913
rs2431448	3017343_5_151321147	exonic:L1MC4a:L1:LINE	6.32349	7.66598e-10	0.00333219	0.432913
rs408316	3017349_5_151322720	exonic:L1MC4a:L1:LINE	6.32349	7.66598e-10	0.00333219	0.432913
rs422049	3017351_5_151322754	exonic:L1MC4a:L1:LINE	6.32349	7.66598e-10	0.00333219	0.432913
rs246494	3017365_5_151325868	exonic:L1MC4a:L1:LINE	6.31784	7.92223e-10	0.00342164	0.430316
rs185018	3017285_5_151312932	exonic:L1MC4a:L1:LINE	6.31387	8.10736e-10	0.00347943	0.430844
rs10504538	4429916_8_72358212	exonic:L1ME4b:L1:LINE	-6.30303	8.63435e-10	0.0036823	-0.548791
rs568223	3017289_5_151313698	exonic:L1MC4a:L1:LINE	6.22802	1.332e-09	0.00557537	0.426036
rs568198	3017290_5_151313702	exonic:L1MC4a:L1:LINE	6.22802	1.332e-09	0.00557537	0.426036
rs376613	3017291_5_151313713	exonic:L1MC4a:L1:LINE	6.22802	1.332e-09	0.00557537	0.426036
rs411830	3017431_5_151346011	exonic:L1MC4a:L1:LINE	6.20732	1.50031e-09	0.00624137	0.429963
rs192192	3017428_5_151344245	exonic:L1MC4a:L1:LINE	6.19924	1.57144e-09	0.00649741	0.425243
rs1157449	4429923_8_72365169	exonic:L1ME4b:L1:LINE	-6.19241	1.63418e-09	0.00671585	-0.55598
rs7225478	7433509_17_18619976	exonic:L1PA11:L1:LINE	-6.18611	1.69419e-09	0.00692055	-0.456994
rs455031	3017293_5_151313880	exonic:L1MC4a:L1:LINE	6.15792	1.99036e-09	0.00798604	0.422447
rs369907	3017317_5_151316886	exonic:L1MC4a:L1:LINE	6.15792	1.99036e-09	0.00798604	0.422447
rs431240	3017320_5_151316979	exonic:L1MC4a:L1:LINE	6.15792	1.99036e-09	0.00798604	0.422447
rs185019	3017282_5_151311897	exonic:L1MC4a:L1:LINE	6.15059	2.07523e-09	0.00827756	0.443159
rs3907609	7433498_17_18602363	exonic:L1PA11:L1:LINE	-6.11567	2.53121e-09	0.0100205	-0.449912
rs75404024	7433499_17_18603071	exonic:L1PA11:L1:LINE	-6.11391	2.55651e-09	0.0100205	-0.450974
rs62072802	7433487_17_18587096	exonic:L1PA11:L1:LINE	6.11391	2.55651e-09	0.0100205	0.450974
rs4324187	7433495_17_18598683	exonic:L1PA11:L1:LINE	-6.10443	2.69768e-09	0.010513	-0.451535
rs714482	4429918_8_72359956	exonic:L1MA4:L1:LINE	-6.08436	3.02227e-09	0.0117106	-0.537903
rs10063518	3017131_5_151279504	exonic:L1MC4a:L1:LINE	6.07576	3.17278e-09	0.012224	0.456205
rs540882079	1948819_3_195887903	exonic:L1MA9:L1:LINE	6.07368	3.21012e-09	0.012298	1.68464
rs246489	3017384_5_151332158	exonic:L1MC4a:L1:LINE	6.06722	3.32933e-09	0.0126122	0.416605
rs246487	3017387_5_151332773	exonic:L1MC4a:L1:LINE	6.06722	3.32933e-09	0.0126122	0.416605
rs7912631	5340616_10_100155508	exonic:L1MA4:L1:LINE	6.06064	3.4552e-09	0.0130163	0.788892
rs1105751	668331_2_4246990	exonic:L1M2:L1:LINE	-6.05548	3.55709e-09	0.0133172	-1.07457
rs246474	3017283_5_151311912	exonic:L1MC4a:L1:LINE	6.05462	3.57436e-09	0.0133172	0.435231
rs12114184	4538963_8_111724687	exonic:L1ME1:L1:LINE	6.02583	4.20214e-09	0.015486	0.428752
rs7814781	4538965_8_111725867	exonic:L1ME1:L1:LINE	6.02583	4.20214e-09	0.015486	0.428752
rs10504538	4429916_8_72358212	exonic:L1MA4:L1:LINE	-6.0159	4.44273e-09	0.0162841	-0.526148
rs6790812	1947763_3_195589551	exonic:L1MA9:L1:LINE	5.98861	5.17564e-09	0.0186678	1.1808
rs78074204	1947781_3_195592380	exonic:L1MA9:L1:LINE	5.98861	5.17564e-09	0.0186678	1.1808
rs75041105	1947782_3_195592384	exonic:L1MA9:L1:LINE	5.98861	5.17564e-09	0.0186678	1.1808
rs7614493	1947724_3_195581987	exonic:L1MA9:L1:LINE	5.98231	5.36069e-09	0.0192329	1.13856
rs10955596	4538984_8_111728970	exonic:L1ME1:L1:LINE	5.95064	6.39478e-09	0.0228222	0.418497
rs112581165	6157079_12_95750137	exonic:L1PREC2:L1:LINE	-5.93123	7.12191e-09	0.0252842	-0.450851
rs7972477	6175783_12_101918824	exonic:L1M1:L1:LINE	5.92916	7.20398e-09	0.0254424	1.48845
rs2936641	7433474_17_18563501	exonic:L1PA11:L1:LINE	5.89615	8.64656e-09	0.0303789	0.435224
rs9892882	7433493_17_18598283	exonic:L1PA11:L1:LINE	-5.8926	8.81793e-09	0.0305068	-0.434238
rs2656417	7433480_17_18572316	exonic:L1PA11:L1:LINE	5.8926	8.81793e-09	0.0305068	0.434238
rs1065541	7433482_17_18574095	exonic:L1PA11:L1:LINE	5.8926	8.81793e-09	0.0305068	0.434238
rs117218374	6175772_12_101915841	exonic:L1M1:L1:LINE	5.89127	8.88248e-09	0.0305741	1.5295
rs6779061	1948710_3_195850281	exonic:L1MA9:L1:LINE	5.87913	9.49707e-09	0.0311104	1.46903
rs60941675	1948717_3_195851778	exonic:L1MA9:L1:LINE	5.87913	9.49707e-09	0.0311104	1.46903
rs6801291	1948725_3_195854008	exonic:L1MA9:L1:LINE	5.87913	9.49707e-09	0.0311104	1.46903
rs78753326	1948729_3_195855817	exonic:L1MA9:L1:LINE	5.87913	9.49707e-09	0.0311104	1.46903
rs55999413	1948730_3_195855859	exonic:L1MA9:L1:LINE	5.87913	9.49707e-09	0.0311104	1.46903
rs73087309	1948735_3_195856630	exonic:L1MA9:L1:LINE	5.87913	9.49707e-09	0.0311104	1.46903
rs7619906	1948750_3_195860228	exonic:L1MA9:L1:LINE	5.87913	9.49707e-09	0.0311104	1.46903
rs73087316	1948755_3_195861762	exonic:L1MA9:L1:LINE	5.87913	9.49707e-09	0.0311104	1.46903
rs60186332	1948771_3_195866419	exonic:L1MA9:L1:LINE	5.87913	9.49707e-09	0.0311104	1.46903
rs12106975	1948814_3_195886149	exonic:L1MA9:L1:LINE	5.87913	9.49707e-09	0.0311104	1.46903
rs868197341	1947940_3_195649865	exonic:L1MA9:L1:LINE	5.86342	1.0354e-08	0.0335654	1.99727
rs867124121	1947941_3_195649866	exonic:L1MA9:L1:LINE	5.86342	1.0354e-08	0.0335654	1.99727
rs75985884	1948757_3_195862393	exonic:L1MA9:L1:LINE	5.8627	1.0395e-08	0.0335654	1.63998
rs145263159	5347813_10_103324692	exonic:L1ME2z:L1:LINE	5.83466	1.21226e-08	0.0389583	0.830508
rs4570726	6396897_13_55196070	exonic:HAL1:L1:LINE	-5.83074	1.23853e-08	0.0396146	-0.418654
rs66834552	4919079_9_107993760	exonic:L1MC3:L1:LINE	5.81473	1.3518e-08	0.0430346	1.77796
rs978012	3017174_5_151287455	exonic:L1MC4a:L1:LINE	5.81068	1.38202e-08	0.0437912	0.440955

## Sheet: E
snps	RsID	gene	symbol	gene_pvalue	gene_FDR	gene_beta	TE	TE_pvalue	TE_FDR	TE_beta	Gene_TE_pval	Gene_TE_FDR	Gene_TE_beta
7040354_15_81292032	rs11635336	ENSG00000271725		1.81539e-10	9.88643e-08	0.565408	intronic:L1P4a:L1:LINE	3.31661e-42	1.80907e-33	1.09628	1.16511e-07	1.53347e-07	0.275577
7040354_15_81292032	rs11635336	ENSG00000172345	STARD5	7.23991e-10	3.58404e-07	0.547323	intronic:L1P4a:L1:LINE	3.31661e-42	1.80907e-33	1.09628	3.51578e-15	7.38313e-15	0.399911
7040354_15_81292032	rs11635336	ENSG00000172349	IL16	3.25099e-09	1.4336e-06	0.526857	intronic:L1P4a:L1:LINE	3.31661e-42	1.80907e-33	1.09628	1.77144e-07	2.0291e-07	0.271724
7040346_15_81288110	rs67951045	ENSG00000271725		3.09522e-10	1.62754e-07	0.558515	intronic:L1P4a:L1:LINE	3.55719e-42	1.80907e-33	1.09596	1.16511e-07	1.53347e-07	0.275577
7040346_15_81288110	rs67951045	ENSG00000172345	STARD5	4.5457e-10	2.32726e-07	0.553486	intronic:L1P4a:L1:LINE	3.55719e-42	1.80907e-33	1.09596	3.51578e-15	7.38313e-15	0.399911
7040346_15_81288110	rs67951045	ENSG00000172349	IL16	5.98933e-09	2.51908e-06	0.518262	intronic:L1P4a:L1:LINE	3.55719e-42	1.80907e-33	1.09596	1.77144e-07	2.0291e-07	0.271724
7040344_15_81286987	rs11635611	ENSG00000271725		4.3644e-10	2.24312e-07	0.554021	intronic:L1P4a:L1:LINE	1.69345e-41	5.74153e-33	1.08891	1.16511e-07	1.53347e-07	0.275577
7040344_15_81286987	rs11635611	ENSG00000172345	STARD5	2.01625e-09	9.2033e-07	0.533466	intronic:L1P4a:L1:LINE	1.69345e-41	5.74153e-33	1.08891	3.51578e-15	7.38313e-15	0.399911
7040344_15_81286987	rs11635611	ENSG00000172349	IL16	8.3369e-09	3.42425e-06	0.513542	intronic:L1P4a:L1:LINE	1.69345e-41	5.74153e-33	1.08891	1.77144e-07	2.0291e-07	0.271724
7040293_15_81269018	rs11633024	ENSG00000271725		6.42454e-09	2.68932e-06	0.514869	intronic:L1P4a:L1:LINE	1.38932e-37	2.76262e-29	1.04114	1.16511e-07	1.53347e-07	0.275577
7040293_15_81269018	rs11633024	ENSG00000172345	STARD5	1.49614e-08	5.84896e-06	0.502731	intronic:L1P4a:L1:LINE	1.38932e-37	2.76262e-29	1.04114	3.51578e-15	7.38313e-15	0.399911
7040293_15_81269018	rs11633024	ENSG00000172349	IL16	1.25307e-07	4.09063e-05	0.470651	intronic:L1P4a:L1:LINE	1.38932e-37	2.76262e-29	1.04114	1.77144e-07	2.0291e-07	0.271724
7040336_15_81285021	rs67853122	ENSG00000271725		9.01631e-09	3.68062e-06	0.51042	intronic:L1P4a:L1:LINE	2.40289e-37	2.76262e-29	1.03918	1.16511e-07	1.53347e-07	0.275577
7040336_15_81285021	rs67853122	ENSG00000172345	STARD5	9.73414e-09	3.94514e-06	0.509321	intronic:L1P4a:L1:LINE	2.40289e-37	2.76262e-29	1.03918	3.51578e-15	7.38313e-15	0.399911
7040336_15_81285021	rs67853122	ENSG00000172349	IL16	1.29743e-07	4.22367e-05	0.470454	intronic:L1P4a:L1:LINE	2.40289e-37	2.76262e-29	1.03918	1.77144e-07	2.0291e-07	0.271724
7040295_15_81270196	rs67157897	ENSG00000271725		3.78201e-09	1.64926e-06	0.522313	intronic:L1P4a:L1:LINE	3.34346e-37	2.76262e-29	1.03676	1.16511e-07	1.53347e-07	0.275577
7040295_15_81270196	rs67157897	ENSG00000172345	STARD5	9.38436e-09	3.81956e-06	0.509469	intronic:L1P4a:L1:LINE	3.34346e-37	2.76262e-29	1.03676	3.51578e-15	7.38313e-15	0.399911
7040295_15_81270196	rs67157897	ENSG00000172349	IL16	7.1199e-08	2.44288e-05	0.479417	intronic:L1P4a:L1:LINE	3.34346e-37	2.76262e-29	1.03676	1.77144e-07	2.0291e-07	0.271724
7040296_15_81270358	rs72746155	ENSG00000271725		3.78201e-09	1.64926e-06	0.522313	intronic:L1P4a:L1:LINE	3.34346e-37	2.76262e-29	1.03676	1.16511e-07	1.53347e-07	0.275577
7040296_15_81270358	rs72746155	ENSG00000172345	STARD5	9.38436e-09	3.81956e-06	0.509469	intronic:L1P4a:L1:LINE	3.34346e-37	2.76262e-29	1.03676	3.51578e-15	7.38313e-15	0.399911
7040296_15_81270358	rs72746155	ENSG00000172349	IL16	7.1199e-08	2.44288e-05	0.479417	intronic:L1P4a:L1:LINE	3.34346e-37	2.76262e-29	1.03676	1.77144e-07	2.0291e-07	0.271724
7040297_15_81270486	rs66935966	ENSG00000271725		3.78201e-09	1.64926e-06	0.522313	intronic:L1P4a:L1:LINE	3.34346e-37	2.76262e-29	1.03676	1.16511e-07	1.53347e-07	0.275577
7040297_15_81270486	rs66935966	ENSG00000172345	STARD5	9.38436e-09	3.81956e-06	0.509469	intronic:L1P4a:L1:LINE	3.34346e-37	2.76262e-29	1.03676	3.51578e-15	7.38313e-15	0.399911
7040297_15_81270486	rs66935966	ENSG00000172349	IL16	7.1199e-08	2.44288e-05	0.479417	intronic:L1P4a:L1:LINE	3.34346e-37	2.76262e-29	1.03676	1.77144e-07	2.0291e-07	0.271724
7040299_15_81271278	rs113569519	ENSG00000271725		3.78201e-09	1.64926e-06	0.522313	intronic:L1P4a:L1:LINE	3.34346e-37	2.76262e-29	1.03676	1.16511e-07	1.53347e-07	0.275577
7040299_15_81271278	rs113569519	ENSG00000172345	STARD5	9.38436e-09	3.81956e-06	0.509469	intronic:L1P4a:L1:LINE	3.34346e-37	2.76262e-29	1.03676	3.51578e-15	7.38313e-15	0.399911
7040299_15_81271278	rs113569519	ENSG00000172349	IL16	7.1199e-08	2.44288e-05	0.479417	intronic:L1P4a:L1:LINE	3.34346e-37	2.76262e-29	1.03676	1.77144e-07	2.0291e-07	0.271724
7040301_15_81271563	rs11857325	ENSG00000271725		3.78201e-09	1.64926e-06	0.522313	intronic:L1P4a:L1:LINE	3.34346e-37	2.76262e-29	1.03676	1.16511e-07	1.53347e-07	0.275577
7040301_15_81271563	rs11857325	ENSG00000172345	STARD5	9.38436e-09	3.81956e-06	0.509469	intronic:L1P4a:L1:LINE	3.34346e-37	2.76262e-29	1.03676	3.51578e-15	7.38313e-15	0.399911
7040301_15_81271563	rs11857325	ENSG00000172349	IL16	7.1199e-08	2.44288e-05	0.479417	intronic:L1P4a:L1:LINE	3.34346e-37	2.76262e-29	1.03676	1.77144e-07	2.0291e-07	0.271724
7040298_15_81270889	rs58843615	ENSG00000271725		7.12579e-09	2.96009e-06	0.513583	intronic:L1P4a:L1:LINE	3.80253e-37	2.76262e-29	1.03649	1.16511e-07	1.53347e-07	0.275577
7040298_15_81270889	rs58843615	ENSG00000172345	STARD5	1.24585e-08	4.9343e-06	0.505569	intronic:L1P4a:L1:LINE	3.80253e-37	2.76262e-29	1.03649	3.51578e-15	7.38313e-15	0.399911
7040298_15_81270889	rs58843615	ENSG00000172349	IL16	1.25773e-07	4.10417e-05	0.470762	intronic:L1P4a:L1:LINE	3.80253e-37	2.76262e-29	1.03649	1.77144e-07	2.0291e-07	0.271724
7040303_15_81272096	rs67106133	ENSG00000271725		7.12579e-09	2.96009e-06	0.513583	intronic:L1P4a:L1:LINE	3.80253e-37	2.76262e-29	1.03649	1.16511e-07	1.53347e-07	0.275577
7040303_15_81272096	rs67106133	ENSG00000172345	STARD5	1.24585e-08	4.9343e-06	0.505569	intronic:L1P4a:L1:LINE	3.80253e-37	2.76262e-29	1.03649	3.51578e-15	7.38313e-15	0.399911
7040303_15_81272096	rs67106133	ENSG00000172349	IL16	1.25773e-07	4.10417e-05	0.470762	intronic:L1P4a:L1:LINE	3.80253e-37	2.76262e-29	1.03649	1.77144e-07	2.0291e-07	0.271724
7040307_15_81273311	rs67847307	ENSG00000271725		7.12579e-09	2.96009e-06	0.513583	intronic:L1P4a:L1:LINE	3.80253e-37	2.76262e-29	1.03649	1.16511e-07	1.53347e-07	0.275577
7040307_15_81273311	rs67847307	ENSG00000172345	STARD5	1.24585e-08	4.9343e-06	0.505569	intronic:L1P4a:L1:LINE	3.80253e-37	2.76262e-29	1.03649	3.51578e-15	7.38313e-15	0.399911
7040307_15_81273311	rs67847307	ENSG00000172349	IL16	1.25773e-07	4.10417e-05	0.470762	intronic:L1P4a:L1:LINE	3.80253e-37	2.76262e-29	1.03649	1.77144e-07	2.0291e-07	0.271724
7040309_15_81273954	rs11630050	ENSG00000271725		7.12579e-09	2.96009e-06	0.513583	intronic:L1P4a:L1:LINE	3.80253e-37	2.76262e-29	1.03649	1.16511e-07	1.53347e-07	0.275577
7040309_15_81273954	rs11630050	ENSG00000172345	STARD5	1.24585e-08	4.9343e-06	0.505569	intronic:L1P4a:L1:LINE	3.80253e-37	2.76262e-29	1.03649	3.51578e-15	7.38313e-15	0.399911
7040309_15_81273954	rs11630050	ENSG00000172349	IL16	1.25773e-07	4.10417e-05	0.470762	intronic:L1P4a:L1:LINE	3.80253e-37	2.76262e-29	1.03649	1.77144e-07	2.0291e-07	0.271724
7040330_15_81282402	rs8025180	ENSG00000271725		3.11502e-08	1.14643e-05	0.48733	intronic:L1P4a:L1:LINE	4.18544e-37	2.8381e-29	1.02596	1.16511e-07	1.53347e-07	0.275577
7040330_15_81282402	rs8025180	ENSG00000172345	STARD5	3.90282e-08	1.41028e-05	0.483985	intronic:L1P4a:L1:LINE	4.18544e-37	2.8381e-29	1.02596	3.51578e-15	7.38313e-15	0.399911
7040330_15_81282402	rs8025180	ENSG00000172349	IL16	5.95016e-07	0.00016589	0.441351	intronic:L1P4a:L1:LINE	4.18544e-37	2.8381e-29	1.02596	1.77144e-07	2.0291e-07	0.271724
7040331_15_81283203	rs67882884	ENSG00000271725		1.35256e-08	5.32467e-06	0.504378	intronic:L1P4a:L1:LINE	7.35997e-37	3.94004e-29	1.03317	1.16511e-07	1.53347e-07	0.275577
7040331_15_81283203	rs67882884	ENSG00000172345	STARD5	1.76042e-08	6.79203e-06	0.500536	intronic:L1P4a:L1:LINE	7.35997e-37	3.94004e-29	1.03317	3.51578e-15	7.38313e-15	0.399911
7040331_15_81283203	rs67882884	ENSG00000172349	IL16	1.92099e-07	6.0168e-05	0.464071	intronic:L1P4a:L1:LINE	7.35997e-37	3.94004e-29	1.03317	1.77144e-07	2.0291e-07	0.271724
7040332_15_81283314	rs67571153	ENSG00000271725		1.35256e-08	5.32467e-06	0.504378	intronic:L1P4a:L1:LINE	7.35997e-37	3.94004e-29	1.03317	1.16511e-07	1.53347e-07	0.275577
7040332_15_81283314	rs67571153	ENSG00000172345	STARD5	1.76042e-08	6.79203e-06	0.500536	intronic:L1P4a:L1:LINE	7.35997e-37	3.94004e-29	1.03317	3.51578e-15	7.38313e-15	0.399911
7040332_15_81283314	rs67571153	ENSG00000172349	IL16	1.92099e-07	6.0168e-05	0.464071	intronic:L1P4a:L1:LINE	7.35997e-37	3.94004e-29	1.03317	1.77144e-07	2.0291e-07	0.271724
7040333_15_81283358	rs4468565	ENSG00000271725		1.35256e-08	5.32467e-06	0.504378	intronic:L1P4a:L1:LINE	7.35997e-37	3.94004e-29	1.03317	1.16511e-07	1.53347e-07	0.275577
7040333_15_81283358	rs4468565	ENSG00000172345	STARD5	1.76042e-08	6.79203e-06	0.500536	intronic:L1P4a:L1:LINE	7.35997e-37	3.94004e-29	1.03317	3.51578e-15	7.38313e-15	0.399911
7040333_15_81283358	rs4468565	ENSG00000172349	IL16	1.92099e-07	6.0168e-05	0.464071	intronic:L1P4a:L1:LINE	7.35997e-37	3.94004e-29	1.03317	1.77144e-07	2.0291e-07	0.271724
7040335_15_81283689	rs68081678	ENSG00000271725		1.35256e-08	5.32467e-06	0.504378	intronic:L1P4a:L1:LINE	7.35997e-37	3.94004e-29	1.03317	1.16511e-07	1.53347e-07	0.275577
7040335_15_81283689	rs68081678	ENSG00000172345	STARD5	1.76042e-08	6.79203e-06	0.500536	intronic:L1P4a:L1:LINE	7.35997e-37	3.94004e-29	1.03317	3.51578e-15	7.38313e-15	0.399911
7040335_15_81283689	rs68081678	ENSG00000172349	IL16	1.92099e-07	6.0168e-05	0.464071	intronic:L1P4a:L1:LINE	7.35997e-37	3.94004e-29	1.03317	1.77144e-07	2.0291e-07	0.271724
7040294_15_81269300	rs11637813	ENSG00000271725		5.26561e-09	2.23485e-06	0.517678	intronic:L1P4a:L1:LINE	9.77162e-37	4.89015e-29	1.03137	1.16511e-07	1.53347e-07	0.275577
7040294_15_81269300	rs11637813	ENSG00000172345	STARD5	1.12755e-08	4.50889e-06	0.506829	intronic:L1P4a:L1:LINE	9.77162e-37	4.89015e-29	1.03137	3.51578e-15	7.38313e-15	0.399911
7040294_15_81269300	rs11637813	ENSG00000172349	IL16	9.18461e-08	3.08404e-05	0.475491	intronic:L1P4a:L1:LINE	9.77162e-37	4.89015e-29	1.03137	1.77144e-07	2.0291e-07	0.271724
7040329_15_81282047	rs8040740	ENSG00000271725		5.728e-09	2.41722e-06	0.516319	intronic:L1P4a:L1:LINE	1.00963e-36	4.89015e-29	1.03085	1.16511e-07	1.53347e-07	0.275577
7040329_15_81282047	rs8040740	ENSG00000172345	STARD5	1.69494e-08	6.55734e-06	0.500743	intronic:L1P4a:L1:LINE	1.00963e-36	4.89015e-29	1.03085	3.51578e-15	7.38313e-15	0.399911
7040329_15_81282047	rs8040740	ENSG00000172349	IL16	1.06174e-07	3.51454e-05	0.473081	intronic:L1P4a:L1:LINE	1.00963e-36	4.89015e-29	1.03085	1.77144e-07	2.0291e-07	0.271724
7040313_15_81274628	rs67476632	ENSG00000271725		1.0815e-09	5.20458e-07	0.534684	intronic:L1P4a:L1:LINE	2.03568e-36	8.17636e-29	1.01859	1.16511e-07	1.53347e-07	0.275577
7040313_15_81274628	rs67476632	ENSG00000172345	STARD5	1.39115e-08	5.46535e-06	0.499354	intronic:L1P4a:L1:LINE	2.03568e-36	8.17636e-29	1.01859	3.51578e-15	7.38313e-15	0.399911
7040313_15_81274628	rs67476632	ENSG00000172349	IL16	3.92316e-08	1.41664e-05	0.484171	intronic:L1P4a:L1:LINE	2.03568e-36	8.17636e-29	1.01859	1.77144e-07	2.0291e-07	0.271724
7040318_15_81275632	rs11637363	ENSG00000271725		1.0815e-09	5.20458e-07	0.534684	intronic:L1P4a:L1:LINE	2.03568e-36	8.17636e-29	1.01859	1.16511e-07	1.53347e-07	0.275577
7040318_15_81275632	rs11637363	ENSG00000172345	STARD5	1.39115e-08	5.46535e-06	0.499354	intronic:L1P4a:L1:LINE	2.03568e-36	8.17636e-29	1.01859	3.51578e-15	7.38313e-15	0.399911
7040318_15_81275632	rs11637363	ENSG00000172349	IL16	3.92316e-08	1.41664e-05	0.484171	intronic:L1P4a:L1:LINE	2.03568e-36	8.17636e-29	1.01859	1.77144e-07	2.0291e-07	0.271724
7040321_15_81277598	rs11638043	ENSG00000271725		1.0815e-09	5.20458e-07	0.534684	intronic:L1P4a:L1:LINE	2.03568e-36	8.17636e-29	1.01859	1.16511e-07	1.53347e-07	0.275577
7040321_15_81277598	rs11638043	ENSG00000172345	STARD5	1.39115e-08	5.46535e-06	0.499354	intronic:L1P4a:L1:LINE	2.03568e-36	8.17636e-29	1.01859	3.51578e-15	7.38313e-15	0.399911
7040321_15_81277598	rs11638043	ENSG00000172349	IL16	3.92316e-08	1.41664e-05	0.484171	intronic:L1P4a:L1:LINE	2.03568e-36	8.17636e-29	1.01859	1.77144e-07	2.0291e-07	0.271724
7040310_15_81274272	rs11634869	ENSG00000271725		2.07879e-09	9.46985e-07	0.526068	intronic:L1P4a:L1:LINE	2.33121e-36	8.17636e-29	1.01822	1.16511e-07	1.53347e-07	0.275577
7040310_15_81274272	rs11634869	ENSG00000172345	STARD5	1.83903e-08	7.07453e-06	0.49547	intronic:L1P4a:L1:LINE	2.33121e-36	8.17636e-29	1.01822	3.51578e-15	7.38313e-15	0.399911
7040310_15_81274272	rs11634869	ENSG00000172349	IL16	6.98786e-08	2.40125e-05	0.475628	intronic:L1P4a:L1:LINE	2.33121e-36	8.17636e-29	1.01822	1.77144e-07	2.0291e-07	0.271724
7040314_15_81275133	rs55697022	ENSG00000271725		2.07879e-09	9.46985e-07	0.526068	intronic:L1P4a:L1:LINE	2.33121e-36	8.17636e-29	1.01822	1.16511e-07	1.53347e-07	0.275577
7040314_15_81275133	rs55697022	ENSG00000172345	STARD5	1.83903e-08	7.07453e-06	0.49547	intronic:L1P4a:L1:LINE	2.33121e-36	8.17636e-29	1.01822	3.51578e-15	7.38313e-15	0.399911
7040314_15_81275133	rs55697022	ENSG00000172349	IL16	6.98786e-08	2.40125e-05	0.475628	intronic:L1P4a:L1:LINE	2.33121e-36	8.17636e-29	1.01822	1.77144e-07	2.0291e-07	0.271724
7040315_15_81275235	rs58076056	ENSG00000271725		2.07879e-09	9.46985e-07	0.526068	intronic:L1P4a:L1:LINE	2.33121e-36	8.17636e-29	1.01822	1.16511e-07	1.53347e-07	0.275577
7040315_15_81275235	rs58076056	ENSG00000172345	STARD5	1.83903e-08	7.07453e-06	0.49547	intronic:L1P4a:L1:LINE	2.33121e-36	8.17636e-29	1.01822	3.51578e-15	7.38313e-15	0.399911
7040315_15_81275235	rs58076056	ENSG00000172349	IL16	6.98786e-08	2.40125e-05	0.475628	intronic:L1P4a:L1:LINE	2.33121e-36	8.17636e-29	1.01822	1.77144e-07	2.0291e-07	0.271724
7040316_15_81275411	rs11637313	ENSG00000271725		2.07879e-09	9.46985e-07	0.526068	intronic:L1P4a:L1:LINE	2.33121e-36	8.17636e-29	1.01822	1.16511e-07	1.53347e-07	0.275577
7040316_15_81275411	rs11637313	ENSG00000172345	STARD5	1.83903e-08	7.07453e-06	0.49547	intronic:L1P4a:L1:LINE	2.33121e-36	8.17636e-29	1.01822	3.51578e-15	7.38313e-15	0.399911
7040316_15_81275411	rs11637313	ENSG00000172349	IL16	6.98786e-08	2.40125e-05	0.475628	intronic:L1P4a:L1:LINE	2.33121e-36	8.17636e-29	1.01822	1.77144e-07	2.0291e-07	0.271724
7040323_15_81279962	rs4076201	ENSG00000271725		2.07879e-09	9.46985e-07	0.526068	intronic:L1P4a:L1:LINE	2.33121e-36	8.17636e-29	1.01822	1.16511e-07	1.53347e-07	0.275577
7040323_15_81279962	rs4076201	ENSG00000172345	STARD5	1.83903e-08	7.07453e-06	0.49547	intronic:L1P4a:L1:LINE	2.33121e-36	8.17636e-29	1.01822	3.51578e-15	7.38313e-15	0.399911
7040323_15_81279962	rs4076201	ENSG00000172349	IL16	6.98786e-08	2.40125e-05	0.475628	intronic:L1P4a:L1:LINE	2.33121e-36	8.17636e-29	1.01822	1.77144e-07	2.0291e-07	0.271724
7040334_15_81283413	rs4616256	ENSG00000271725		7.69261e-09	3.179e-06	0.51231	intronic:L1P4a:L1:LINE	2.51466e-36	8.5258e-29	1.02656	1.16511e-07	1.53347e-07	0.275577
7040334_15_81283413	rs4616256	ENSG00000172345	STARD5	1.50188e-08	5.86877e-06	0.502675	intronic:L1P4a:L1:LINE	2.51466e-36	8.5258e-29	1.02656	3.51578e-15	7.38313e-15	0.399911
7040334_15_81283413	rs4616256	ENSG00000172349	IL16	1.31373e-07	4.27073e-05	0.46991	intronic:L1P4a:L1:LINE	2.51466e-36	8.5258e-29	1.02656	1.77144e-07	2.0291e-07	0.271724
7040281_15_81265118	rs28440856	ENSG00000271725		7.26348e-09	3.01331e-06	0.513311	intronic:L1P4a:L1:LINE	8.58543e-36	2.44694e-28	1.02061	1.16511e-07	1.53347e-07	0.275577
7040281_15_81265118	rs28440856	ENSG00000172345	STARD5	4.56581e-08	1.62899e-05	0.486359	intronic:L1P4a:L1:LINE	8.58543e-36	2.44694e-28	1.02061	3.51578e-15	7.38313e-15	0.399911
7040281_15_81265118	rs28440856	ENSG00000172349	IL16	1.49015e-07	4.78849e-05	0.468095	intronic:L1P4a:L1:LINE	8.58543e-36	2.44694e-28	1.02061	1.77144e-07	2.0291e-07	0.271724
7040283_15_81266282	rs7175701	ENSG00000271725		4.1354e-09	1.79188e-06	0.521453	intronic:L1P4a:L1:LINE	8.6606e-36	2.44694e-28	1.02095	1.16511e-07	1.53347e-07	0.275577
7040283_15_81266282	rs7175701	ENSG00000172345	STARD5	2.25053e-08	8.50753e-06	0.497116	intronic:L1P4a:L1:LINE	8.6606e-36	2.44694e-28	1.02095	3.51578e-15	7.38313e-15	0.399911
7040283_15_81266282	rs7175701	ENSG00000172349	IL16	9.2819e-08	3.1146e-05	0.475679	intronic:L1P4a:L1:LINE	8.6606e-36	2.44694e-28	1.02095	1.77144e-07	2.0291e-07	0.271724
7040285_15_81266983	rs11637642	ENSG00000271725		4.1354e-09	1.79188e-06	0.521453	intronic:L1P4a:L1:LINE	8.6606e-36	2.44694e-28	1.02095	1.16511e-07	1.53347e-07	0.275577
7040285_15_81266983	rs11637642	ENSG00000172345	STARD5	2.25053e-08	8.50753e-06	0.497116	intronic:L1P4a:L1:LINE	8.6606e-36	2.44694e-28	1.02095	3.51578e-15	7.38313e-15	0.399911
7040285_15_81266983	rs11637642	ENSG00000172349	IL16	9.2819e-08	3.1146e-05	0.475679	intronic:L1P4a:L1:LINE	8.6606e-36	2.44694e-28	1.02095	1.77144e-07	2.0291e-07	0.271724
7040289_15_81267736	rs7181247	ENSG00000271725		4.1354e-09	1.79188e-06	0.521453	intronic:L1P4a:L1:LINE	8.6606e-36	2.44694e-28	1.02095	1.16511e-07	1.53347e-07	0.275577
7040289_15_81267736	rs7181247	ENSG00000172345	STARD5	2.25053e-08	8.50753e-06	0.497116	intronic:L1P4a:L1:LINE	8.6606e-36	2.44694e-28	1.02095	3.51578e-15	7.38313e-15	0.399911
7040289_15_81267736	rs7181247	ENSG00000172349	IL16	9.2819e-08	3.1146e-05	0.475679	intronic:L1P4a:L1:LINE	8.6606e-36	2.44694e-28	1.02095	1.77144e-07	2.0291e-07	0.271724
7040291_15_81268660	rs8026245	ENSG00000271725		4.1354e-09	1.79188e-06	0.521453	intronic:L1P4a:L1:LINE	8.6606e-36	2.44694e-28	1.02095	1.16511e-07	1.53347e-07	0.275577
7040291_15_81268660	rs8026245	ENSG00000172345	STARD5	2.25053e-08	8.50753e-06	0.497116	intronic:L1P4a:L1:LINE	8.6606e-36	2.44694e-28	1.02095	3.51578e-15	7.38313e-15	0.399911
7040291_15_81268660	rs8026245	ENSG00000172349	IL16	9.2819e-08	3.1146e-05	0.475679	intronic:L1P4a:L1:LINE	8.6606e-36	2.44694e-28	1.02095	1.77144e-07	2.0291e-07	0.271724
7040292_15_81268783	rs67396561	ENSG00000271725		4.1354e-09	1.79188e-06	0.521453	intronic:L1P4a:L1:LINE	8.6606e-36	2.44694e-28	1.02095	1.16511e-07	1.53347e-07	0.275577
7040292_15_81268783	rs67396561	ENSG00000172345	STARD5	2.25053e-08	8.50753e-06	0.497116	intronic:L1P4a:L1:LINE	8.6606e-36	2.44694e-28	1.02095	3.51578e-15	7.38313e-15	0.399911
7040292_15_81268783	rs67396561	ENSG00000172349	IL16	9.2819e-08	3.1146e-05	0.475679	intronic:L1P4a:L1:LINE	8.6606e-36	2.44694e-28	1.02095	1.77144e-07	2.0291e-07	0.271724
7040302_15_81271572	rs11853837	ENSG00000271725		7.10017e-09	2.95065e-06	0.51383	intronic:L1P4a:L1:LINE	9.48561e-36	2.6076e-28	1.02048	1.16511e-07	1.53347e-07	0.275577
7040302_15_81271572	rs11853837	ENSG00000172345	STARD5	2.43669e-08	9.15181e-06	0.495941	intronic:L1P4a:L1:LINE	9.48561e-36	2.6076e-28	1.02048	3.51578e-15	7.38313e-15	0.399911
7040302_15_81271572	rs11853837	ENSG00000172349	IL16	1.39275e-07	4.50187e-05	0.469339	intronic:L1P4a:L1:LINE	9.48561e-36	2.6076e-28	1.02048	1.77144e-07	2.0291e-07	0.271724
7040343_15_81286877	rs7167782	ENSG00000271725		3.26677e-08	1.19742e-05	0.460598	intronic:L1P4a:L1:LINE	4.5111e-35	1.20747e-27	0.948523	1.16511e-07	1.53347e-07	0.275577
7040343_15_81286877	rs7167782	ENSG00000172349	IL16	1.19614e-06	0.000309354	0.4067	intronic:L1P4a:L1:LINE	4.5111e-35	1.20747e-27	0.948523	1.77144e-07	2.0291e-07	0.271724
7040343_15_81286877	rs7167782	ENSG00000172345	STARD5	6.24643e-06	0.00133002	0.379196	intronic:L1P4a:L1:LINE	4.5111e-35	1.20747e-27	0.948523	3.51578e-15	7.38313e-15	0.399911
7040274_15_81262558	rs28453231	ENSG00000271725		3.09125e-09	1.36771e-06	0.525303	intronic:L1P4a:L1:LINE	8.02297e-35	1.99035e-27	1.00889	1.16511e-07	1.53347e-07	0.275577
7040274_15_81262558	rs28453231	ENSG00000172345	STARD5	3.68498e-08	1.33746e-05	0.489587	intronic:L1P4a:L1:LINE	8.02297e-35	1.99035e-27	1.00889	3.51578e-15	7.38313e-15	0.399911
7040274_15_81262558	rs28453231	ENSG00000172349	IL16	6.276e-08	2.17903e-05	0.481522	intronic:L1P4a:L1:LINE	8.02297e-35	1.99035e-27	1.00889	1.77144e-07	2.0291e-07	0.271724
7040275_15_81262719	rs7172451	ENSG00000271725		3.09125e-09	1.36771e-06	0.525303	intronic:L1P4a:L1:LINE	8.02297e-35	1.99035e-27	1.00889	1.16511e-07	1.53347e-07	0.275577
7040275_15_81262719	rs7172451	ENSG00000172345	STARD5	3.68498e-08	1.33746e-05	0.489587	intronic:L1P4a:L1:LINE	8.02297e-35	1.99035e-27	1.00889	3.51578e-15	7.38313e-15	0.399911
7040275_15_81262719	rs7172451	ENSG00000172349	IL16	6.276e-08	2.17903e-05	0.481522	intronic:L1P4a:L1:LINE	8.02297e-35	1.99035e-27	1.00889	1.77144e-07	2.0291e-07	0.271724
7040280_15_81263931	rs8039027	ENSG00000271725		3.09125e-09	1.36771e-06	0.525303	intronic:L1P4a:L1:LINE	8.02297e-35	1.99035e-27	1.00889	1.16511e-07	1.53347e-07	0.275577
7040280_15_81263931	rs8039027	ENSG00000172345	STARD5	3.68498e-08	1.33746e-05	0.489587	intronic:L1P4a:L1:LINE	8.02297e-35	1.99035e-27	1.00889	3.51578e-15	7.38313e-15	0.399911
7040280_15_81263931	rs8039027	ENSG00000172349	IL16	6.276e-08	2.17903e-05	0.481522	intronic:L1P4a:L1:LINE	8.02297e-35	1.99035e-27	1.00889	1.77144e-07	2.0291e-07	0.271724
7040276_15_81262882	rs112797520	ENSG00000271725		5.84323e-09	2.46213e-06	0.516593	intronic:L1P4a:L1:LINE	9.03652e-35	2.13752e-27	1.00865	1.16511e-07	1.53347e-07	0.275577
7040276_15_81262882	rs112797520	ENSG00000172345	STARD5	4.83009e-08	1.71681e-05	0.485693	intronic:L1P4a:L1:LINE	9.03652e-35	2.13752e-27	1.00865	3.51578e-15	7.38313e-15	0.399911
7040276_15_81262882	rs112797520	ENSG00000172349	IL16	1.11089e-07	3.6643e-05	0.472884	intronic:L1P4a:L1:LINE	9.03652e-35	2.13752e-27	1.00865	1.77144e-07	2.0291e-07	0.271724
7040279_15_81263775	rs60831942	ENSG00000271725		5.84323e-09	2.46213e-06	0.516593	intronic:L1P4a:L1:LINE	9.03652e-35	2.13752e-27	1.00865	1.16511e-07	1.53347e-07	0.275577
7040279_15_81263775	rs60831942	ENSG00000172345	STARD5	4.83009e-08	1.71681e-05	0.485693	intronic:L1P4a:L1:LINE	9.03652e-35	2.13752e-27	1.00865	3.51578e-15	7.38313e-15	0.399911
7040279_15_81263775	rs60831942	ENSG00000172349	IL16	1.11089e-07	3.6643e-05	0.472884	intronic:L1P4a:L1:LINE	9.03652e-35	2.13752e-27	1.00865	1.77144e-07	2.0291e-07	0.271724
7040218_15_81244342	rs8030065	ENSG00000271725		3.01452e-07	9.00798e-05	0.461446	intronic:L1P4a:L1:LINE	5.7298e-34	9.8779e-27	1.00843	1.16511e-07	1.53347e-07	0.275577
7040218_15_81244342	rs8030065	ENSG00000172345	STARD5	2.22001e-06	0.000535207	0.427434	intronic:L1P4a:L1:LINE	5.7298e-34	9.8779e-27	1.00843	3.51578e-15	7.38313e-15	0.399911
7040218_15_81244342	rs8030065	ENSG00000172349	IL16	2.39598e-06	0.000572476	0.426077	intronic:L1P4a:L1:LINE	5.7298e-34	9.8779e-27	1.00843	1.77144e-07	2.0291e-07	0.271724
7040223_15_81246213	rs57131042	ENSG00000271725		3.01452e-07	9.00798e-05	0.461446	intronic:L1P4a:L1:LINE	5.7298e-34	9.8779e-27	1.00843	1.16511e-07	1.53347e-07	0.275577
7040223_15_81246213	rs57131042	ENSG00000172345	STARD5	2.22001e-06	0.000535207	0.427434	intronic:L1P4a:L1:LINE	5.7298e-34	9.8779e-27	1.00843	3.51578e-15	7.38313e-15	0.399911
7040223_15_81246213	rs57131042	ENSG00000172349	IL16	2.39598e-06	0.000572476	0.426077	intronic:L1P4a:L1:LINE	5.7298e-34	9.8779e-27	1.00843	1.77144e-07	2.0291e-07	0.271724
7040229_15_81248628	rs7172611	ENSG00000271725		3.01452e-07	9.00798e-05	0.461446	intronic:L1P4a:L1:LINE	5.7298e-34	9.8779e-27	1.00843	1.16511e-07	1.53347e-07	0.275577
7040229_15_81248628	rs7172611	ENSG00000172345	STARD5	2.22001e-06	0.000535207	0.427434	intronic:L1P4a:L1:LINE	5.7298e-34	9.8779e-27	1.00843	3.51578e-15	7.38313e-15	0.399911
7040229_15_81248628	rs7172611	ENSG00000172349	IL16	2.39598e-06	0.000572476	0.426077	intronic:L1P4a:L1:LINE	5.7298e-34	9.8779e-27	1.00843	1.77144e-07	2.0291e-07	0.271724
7040232_15_81249332	rs59254248	ENSG00000271725		3.01452e-07	9.00798e-05	0.461446	intronic:L1P4a:L1:LINE	5.7298e-34	9.8779e-27	1.00843	1.16511e-07	1.53347e-07	0.275577
7040232_15_81249332	rs59254248	ENSG00000172345	STARD5	2.22001e-06	0.000535207	0.427434	intronic:L1P4a:L1:LINE	5.7298e-34	9.8779e-27	1.00843	3.51578e-15	7.38313e-15	0.399911
7040232_15_81249332	rs59254248	ENSG00000172349	IL16	2.39598e-06	0.000572476	0.426077	intronic:L1P4a:L1:LINE	5.7298e-34	9.8779e-27	1.00843	1.77144e-07	2.0291e-07	0.271724
7040233_15_81250330	rs58607573	ENSG00000271725		3.01452e-07	9.00798e-05	0.461446	intronic:L1P4a:L1:LINE	5.7298e-34	9.8779e-27	1.00843	1.16511e-07	1.53347e-07	0.275577
7040233_15_81250330	rs58607573	ENSG00000172345	STARD5	2.22001e-06	0.000535207	0.427434	intronic:L1P4a:L1:LINE	5.7298e-34	9.8779e-27	1.00843	3.51578e-15	7.38313e-15	0.399911
7040233_15_81250330	rs58607573	ENSG00000172349	IL16	2.39598e-06	0.000572476	0.426077	intronic:L1P4a:L1:LINE	5.7298e-34	9.8779e-27	1.00843	1.77144e-07	2.0291e-07	0.271724
7040234_15_81250531	rs66535467	ENSG00000271725		3.01452e-07	9.00798e-05	0.461446	intronic:L1P4a:L1:LINE	5.7298e-34	9.8779e-27	1.00843	1.16511e-07	1.53347e-07	0.275577
7040234_15_81250531	rs66535467	ENSG00000172345	STARD5	2.22001e-06	0.000535207	0.427434	intronic:L1P4a:L1:LINE	5.7298e-34	9.8779e-27	1.00843	3.51578e-15	7.38313e-15	0.399911
7040234_15_81250531	rs66535467	ENSG00000172349	IL16	2.39598e-06	0.000572476	0.426077	intronic:L1P4a:L1:LINE	5.7298e-34	9.8779e-27	1.00843	1.77144e-07	2.0291e-07	0.271724
7040238_15_81251128	rs4128766	ENSG00000271725		3.01452e-07	9.00798e-05	0.461446	intronic:L1P4a:L1:LINE	5.7298e-34	9.8779e-27	1.00843	1.16511e-07	1.53347e-07	0.275577
7040238_15_81251128	rs4128766	ENSG00000172345	STARD5	2.22001e-06	0.000535207	0.427434	intronic:L1P4a:L1:LINE	5.7298e-34	9.8779e-27	1.00843	3.51578e-15	7.38313e-15	0.399911
7040238_15_81251128	rs4128766	ENSG00000172349	IL16	2.39598e-06	0.000572476	0.426077	intronic:L1P4a:L1:LINE	5.7298e-34	9.8779e-27	1.00843	1.77144e-07	2.0291e-07	0.271724
7040241_15_81251364	rs60493572	ENSG00000271725		3.01452e-07	9.00798e-05	0.461446	intronic:L1P4a:L1:LINE	5.7298e-34	9.8779e-27	1.00843	1.16511e-07	1.53347e-07	0.275577
7040241_15_81251364	rs60493572	ENSG00000172345	STARD5	2.22001e-06	0.000535207	0.427434	intronic:L1P4a:L1:LINE	5.7298e-34	9.8779e-27	1.00843	3.51578e-15	7.38313e-15	0.399911
7040241_15_81251364	rs60493572	ENSG00000172349	IL16	2.39598e-06	0.000572476	0.426077	intronic:L1P4a:L1:LINE	5.7298e-34	9.8779e-27	1.00843	1.77144e-07	2.0291e-07	0.271724
7040242_15_81251453	rs58541174	ENSG00000271725		3.01452e-07	9.00798e-05	0.461446	intronic:L1P4a:L1:LINE	5.7298e-34	9.8779e-27	1.00843	1.16511e-07	1.53347e-07	0.275577
7040242_15_81251453	rs58541174	ENSG00000172345	STARD5	2.22001e-06	0.000535207	0.427434	intronic:L1P4a:L1:LINE	5.7298e-34	9.8779e-27	1.00843	3.51578e-15	7.38313e-15	0.399911
7040242_15_81251453	rs58541174	ENSG00000172349	IL16	2.39598e-06	0.000572476	0.426077	intronic:L1P4a:L1:LINE	5.7298e-34	9.8779e-27	1.00843	1.77144e-07	2.0291e-07	0.271724
7040244_15_81251580	rs66862541	ENSG00000271725		3.01452e-07	9.00798e-05	0.461446	intronic:L1P4a:L1:LINE	5.7298e-34	9.8779e-27	1.00843	1.16511e-07	1.53347e-07	0.275577
7040244_15_81251580	rs66862541	ENSG00000172345	STARD5	2.22001e-06	0.000535207	0.427434	intronic:L1P4a:L1:LINE	5.7298e-34	9.8779e-27	1.00843	3.51578e-15	7.38313e-15	0.399911
7040244_15_81251580	rs66862541	ENSG00000172349	IL16	2.39598e-06	0.000572476	0.426077	intronic:L1P4a:L1:LINE	5.7298e-34	9.8779e-27	1.00843	1.77144e-07	2.0291e-07	0.271724
7040245_15_81251632	rs66718746	ENSG00000271725		3.01452e-07	9.00798e-05	0.461446	intronic:L1P4a:L1:LINE	5.7298e-34	9.8779e-27	1.00843	1.16511e-07	1.53347e-07	0.275577
7040245_15_81251632	rs66718746	ENSG00000172345	STARD5	2.22001e-06	0.000535207	0.427434	intronic:L1P4a:L1:LINE	5.7298e-34	9.8779e-27	1.00843	3.51578e-15	7.38313e-15	0.399911
7040245_15_81251632	rs66718746	ENSG00000172349	IL16	2.39598e-06	0.000572476	0.426077	intronic:L1P4a:L1:LINE	5.7298e-34	9.8779e-27	1.00843	1.77144e-07	2.0291e-07	0.271724
7040252_15_81254972	rs28455908	ENSG00000271725		3.01452e-07	9.00798e-05	0.461446	intronic:L1P4a:L1:LINE	5.7298e-34	9.8779e-27	1.00843	1.16511e-07	1.53347e-07	0.275577
7040252_15_81254972	rs28455908	ENSG00000172345	STARD5	2.22001e-06	0.000535207	0.427434	intronic:L1P4a:L1:LINE	5.7298e-34	9.8779e-27	1.00843	3.51578e-15	7.38313e-15	0.399911
7040252_15_81254972	rs28455908	ENSG00000172349	IL16	2.39598e-06	0.000572476	0.426077	intronic:L1P4a:L1:LINE	5.7298e-34	9.8779e-27	1.00843	1.77144e-07	2.0291e-07	0.271724
7040254_15_81256040	rs6495554	ENSG00000271725		3.01452e-07	9.00798e-05	0.461446	intronic:L1P4a:L1:LINE	5.7298e-34	9.8779e-27	1.00843	1.16511e-07	1.53347e-07	0.275577
7040254_15_81256040	rs6495554	ENSG00000172345	STARD5	2.22001e-06	0.000535207	0.427434	intronic:L1P4a:L1:LINE	5.7298e-34	9.8779e-27	1.00843	3.51578e-15	7.38313e-15	0.399911
7040254_15_81256040	rs6495554	ENSG00000172349	IL16	2.39598e-06	0.000572476	0.426077	intronic:L1P4a:L1:LINE	5.7298e-34	9.8779e-27	1.00843	1.77144e-07	2.0291e-07	0.271724
7040255_15_81256246	rs6495555	ENSG00000271725		3.01452e-07	9.00798e-05	0.461446	intronic:L1P4a:L1:LINE	5.7298e-34	9.8779e-27	1.00843	1.16511e-07	1.53347e-07	0.275577
7040255_15_81256246	rs6495555	ENSG00000172345	STARD5	2.22001e-06	0.000535207	0.427434	intronic:L1P4a:L1:LINE	5.7298e-34	9.8779e-27	1.00843	3.51578e-15	7.38313e-15	0.399911
7040255_15_81256246	rs6495555	ENSG00000172349	IL16	2.39598e-06	0.000572476	0.426077	intronic:L1P4a:L1:LINE	5.7298e-34	9.8779e-27	1.00843	1.77144e-07	2.0291e-07	0.271724
7040256_15_81256373	rs6495556	ENSG00000271725		3.01452e-07	9.00798e-05	0.461446	intronic:L1P4a:L1:LINE	5.7298e-34	9.8779e-27	1.00843	1.16511e-07	1.53347e-07	0.275577
7040256_15_81256373	rs6495556	ENSG00000172345	STARD5	2.22001e-06	0.000535207	0.427434	intronic:L1P4a:L1:LINE	5.7298e-34	9.8779e-27	1.00843	3.51578e-15	7.38313e-15	0.399911
7040256_15_81256373	rs6495556	ENSG00000172349	IL16	2.39598e-06	0.000572476	0.426077	intronic:L1P4a:L1:LINE	5.7298e-34	9.8779e-27	1.00843	1.77144e-07	2.0291e-07	0.271724
7040257_15_81256640	rs8028334	ENSG00000271725		3.01452e-07	9.00798e-05	0.461446	intronic:L1P4a:L1:LINE	5.7298e-34	9.8779e-27	1.00843	1.16511e-07	1.53347e-07	0.275577
7040257_15_81256640	rs8028334	ENSG00000172345	STARD5	2.22001e-06	0.000535207	0.427434	intronic:L1P4a:L1:LINE	5.7298e-34	9.8779e-27	1.00843	3.51578e-15	7.38313e-15	0.399911
7040257_15_81256640	rs8028334	ENSG00000172349	IL16	2.39598e-06	0.000572476	0.426077	intronic:L1P4a:L1:LINE	5.7298e-34	9.8779e-27	1.00843	1.77144e-07	2.0291e-07	0.271724
7040224_15_81246409	rs67940821	ENSG00000271725		5.21711e-07	0.000147531	0.452595	intronic:L1P4a:L1:LINE	6.33425e-34	1.00668e-26	1.00837	1.16511e-07	1.53347e-07	0.275577
7040224_15_81246409	rs67940821	ENSG00000172345	STARD5	2.80068e-06	0.000657458	0.423492	intronic:L1P4a:L1:LINE	6.33425e-34	1.00668e-26	1.00837	3.51578e-15	7.38313e-15	0.399911
7040224_15_81246409	rs67940821	ENSG00000172349	IL16	3.94421e-06	0.000890434	0.417299	intronic:L1P4a:L1:LINE	6.33425e-34	1.00668e-26	1.00837	1.77144e-07	2.0291e-07	0.271724
7040226_15_81247610	rs67766197	ENSG00000271725		5.21711e-07	0.000147531	0.452595	intronic:L1P4a:L1:LINE	6.33425e-34	1.00668e-26	1.00837	1.16511e-07	1.53347e-07	0.275577
7040226_15_81247610	rs67766197	ENSG00000172345	STARD5	2.80068e-06	0.000657458	0.423492	intronic:L1P4a:L1:LINE	6.33425e-34	1.00668e-26	1.00837	3.51578e-15	7.38313e-15	0.399911
7040226_15_81247610	rs67766197	ENSG00000172349	IL16	3.94421e-06	0.000890434	0.417299	intronic:L1P4a:L1:LINE	6.33425e-34	1.00668e-26	1.00837	1.77144e-07	2.0291e-07	0.271724
7040228_15_81248089	rs59545248	ENSG00000271725		5.21711e-07	0.000147531	0.452595	intronic:L1P4a:L1:LINE	6.33425e-34	1.00668e-26	1.00837	1.16511e-07	1.53347e-07	0.275577
7040228_15_81248089	rs59545248	ENSG00000172345	STARD5	2.80068e-06	0.000657458	0.423492	intronic:L1P4a:L1:LINE	6.33425e-34	1.00668e-26	1.00837	3.51578e-15	7.38313e-15	0.399911
7040228_15_81248089	rs59545248	ENSG00000172349	IL16	3.94421e-06	0.000890434	0.417299	intronic:L1P4a:L1:LINE	6.33425e-34	1.00668e-26	1.00837	1.77144e-07	2.0291e-07	0.271724
7040235_15_81250926	rs4128768	ENSG00000271725		5.21711e-07	0.000147531	0.452595	intronic:L1P4a:L1:LINE	6.33425e-34	1.00668e-26	1.00837	1.16511e-07	1.53347e-07	0.275577
7040235_15_81250926	rs4128768	ENSG00000172345	STARD5	2.80068e-06	0.000657458	0.423492	intronic:L1P4a:L1:LINE	6.33425e-34	1.00668e-26	1.00837	3.51578e-15	7.38313e-15	0.399911
7040235_15_81250926	rs4128768	ENSG00000172349	IL16	3.94421e-06	0.000890434	0.417299	intronic:L1P4a:L1:LINE	6.33425e-34	1.00668e-26	1.00837	1.77144e-07	2.0291e-07	0.271724
7040243_15_81251482	rs66628172	ENSG00000271725		5.21711e-07	0.000147531	0.452595	intronic:L1P4a:L1:LINE	6.33425e-34	1.00668e-26	1.00837	1.16511e-07	1.53347e-07	0.275577
7040243_15_81251482	rs66628172	ENSG00000172345	STARD5	2.80068e-06	0.000657458	0.423492	intronic:L1P4a:L1:LINE	6.33425e-34	1.00668e-26	1.00837	3.51578e-15	7.38313e-15	0.399911
7040243_15_81251482	rs66628172	ENSG00000172349	IL16	3.94421e-06	0.000890434	0.417299	intronic:L1P4a:L1:LINE	6.33425e-34	1.00668e-26	1.00837	1.77144e-07	2.0291e-07	0.271724
7040195_15_81235269	rs57688280	ENSG00000271725		3.5432e-07	0.000104121	0.454967	intronic:L1P4a:L1:LINE	1.45866e-33	2.24796e-26	0.99492	1.16511e-07	1.53347e-07	0.275577
7040195_15_81235269	rs57688280	ENSG00000172345	STARD5	1.86489e-06	0.000459251	0.426926	intronic:L1P4a:L1:LINE	1.45866e-33	2.24796e-26	0.99492	3.51578e-15	7.38313e-15	0.399911
7040195_15_81235269	rs57688280	ENSG00000172349	IL16	2.65048e-06	0.000626386	0.420735	intronic:L1P4a:L1:LINE	1.45866e-33	2.24796e-26	0.99492	1.77144e-07	2.0291e-07	0.271724
7040196_15_81236336	rs67645404	ENSG00000271725		3.5432e-07	0.000104121	0.454967	intronic:L1P4a:L1:LINE	1.45866e-33	2.24796e-26	0.99492	1.16511e-07	1.53347e-07	0.275577
7040196_15_81236336	rs67645404	ENSG00000172345	STARD5	1.86489e-06	0.000459251	0.426926	intronic:L1P4a:L1:LINE	1.45866e-33	2.24796e-26	0.99492	3.51578e-15	7.38313e-15	0.399911
7040196_15_81236336	rs67645404	ENSG00000172349	IL16	2.65048e-06	0.000626386	0.420735	intronic:L1P4a:L1:LINE	1.45866e-33	2.24796e-26	0.99492	1.77144e-07	2.0291e-07	0.271724
7040199_15_81237582	rs11856780	ENSG00000271725		5.98022e-07	0.000166632	0.446131	intronic:L1P4a:L1:LINE	1.67414e-33	2.27044e-26	0.993714	1.16511e-07	1.53347e-07	0.275577
7040199_15_81237582	rs11856780	ENSG00000172345	STARD5	3.13278e-06	0.000726377	0.417568	intronic:L1P4a:L1:LINE	1.67414e-33	2.27044e-26	0.993714	3.51578e-15	7.38313e-15	0.399911
7040199_15_81237582	rs11856780	ENSG00000172349	IL16	4.27859e-06	0.00095572	0.411958	intronic:L1P4a:L1:LINE	1.67414e-33	2.27044e-26	0.993714	1.77144e-07	2.0291e-07	0.271724
7040200_15_81237696	rs11853619	ENSG00000271725		5.98022e-07	0.000166632	0.446131	intronic:L1P4a:L1:LINE	1.67414e-33	2.27044e-26	0.993714	1.16511e-07	1.53347e-07	0.275577
7040200_15_81237696	rs11853619	ENSG00000172345	STARD5	3.13278e-06	0.000726377	0.417568	intronic:L1P4a:L1:LINE	1.67414e-33	2.27044e-26	0.993714	3.51578e-15	7.38313e-15	0.399911
7040200_15_81237696	rs11853619	ENSG00000172349	IL16	4.27859e-06	0.00095572	0.411958	intronic:L1P4a:L1:LINE	1.67414e-33	2.27044e-26	0.993714	1.77144e-07	2.0291e-07	0.271724
7040202_15_81239142	rs4587933	ENSG00000271725		5.98022e-07	0.000166632	0.446131	intronic:L1P4a:L1:LINE	1.67414e-33	2.27044e-26	0.993714	1.16511e-07	1.53347e-07	0.275577
7040202_15_81239142	rs4587933	ENSG00000172345	STARD5	3.13278e-06	0.000726377	0.417568	intronic:L1P4a:L1:LINE	1.67414e-33	2.27044e-26	0.993714	3.51578e-15	7.38313e-15	0.399911
7040202_15_81239142	rs4587933	ENSG00000172349	IL16	4.27859e-06	0.00095572	0.411958	intronic:L1P4a:L1:LINE	1.67414e-33	2.27044e-26	0.993714	1.77144e-07	2.0291e-07	0.271724
7040203_15_81239143	rs4296216	ENSG00000271725		5.98022e-07	0.000166632	0.446131	intronic:L1P4a:L1:LINE	1.67414e-33	2.27044e-26	0.993714	1.16511e-07	1.53347e-07	0.275577
7040203_15_81239143	rs4296216	ENSG00000172345	STARD5	3.13278e-06	0.000726377	0.417568	intronic:L1P4a:L1:LINE	1.67414e-33	2.27044e-26	0.993714	3.51578e-15	7.38313e-15	0.399911
7040203_15_81239143	rs4296216	ENSG00000172349	IL16	4.27859e-06	0.00095572	0.411958	intronic:L1P4a:L1:LINE	1.67414e-33	2.27044e-26	0.993714	1.77144e-07	2.0291e-07	0.271724
7040204_15_81239728	rs6495553	ENSG00000271725		5.98022e-07	0.000166632	0.446131	intronic:L1P4a:L1:LINE	1.67414e-33	2.27044e-26	0.993714	1.16511e-07	1.53347e-07	0.275577
7040204_15_81239728	rs6495553	ENSG00000172345	STARD5	3.13278e-06	0.000726377	0.417568	intronic:L1P4a:L1:LINE	1.67414e-33	2.27044e-26	0.993714	3.51578e-15	7.38313e-15	0.399911
7040204_15_81239728	rs6495553	ENSG00000172349	IL16	4.27859e-06	0.00095572	0.411958	intronic:L1P4a:L1:LINE	1.67414e-33	2.27044e-26	0.993714	1.77144e-07	2.0291e-07	0.271724
7040212_15_81241693	rs28648707	ENSG00000271725		5.98022e-07	0.000166632	0.446131	intronic:L1P4a:L1:LINE	1.67414e-33	2.27044e-26	0.993714	1.16511e-07	1.53347e-07	0.275577
7040212_15_81241693	rs28648707	ENSG00000172345	STARD5	3.13278e-06	0.000726377	0.417568	intronic:L1P4a:L1:LINE	1.67414e-33	2.27044e-26	0.993714	3.51578e-15	7.38313e-15	0.399911
7040212_15_81241693	rs28648707	ENSG00000172349	IL16	4.27859e-06	0.00095572	0.411958	intronic:L1P4a:L1:LINE	1.67414e-33	2.27044e-26	0.993714	1.77144e-07	2.0291e-07	0.271724
7040213_15_81242479	rs11638444	ENSG00000271725		5.98022e-07	0.000166632	0.446131	intronic:L1P4a:L1:LINE	1.67414e-33	2.27044e-26	0.993714	1.16511e-07	1.53347e-07	0.275577
7040213_15_81242479	rs11638444	ENSG00000172345	STARD5	3.13278e-06	0.000726377	0.417568	intronic:L1P4a:L1:LINE	1.67414e-33	2.27044e-26	0.993714	3.51578e-15	7.38313e-15	0.399911
7040213_15_81242479	rs11638444	ENSG00000172349	IL16	4.27859e-06	0.00095572	0.411958	intronic:L1P4a:L1:LINE	1.67414e-33	2.27044e-26	0.993714	1.77144e-07	2.0291e-07	0.271724
7040214_15_81242808	rs7180245	ENSG00000271725		5.98022e-07	0.000166632	0.446131	intronic:L1P4a:L1:LINE	1.67414e-33	2.27044e-26	0.993714	1.16511e-07	1.53347e-07	0.275577
7040214_15_81242808	rs7180245	ENSG00000172345	STARD5	3.13278e-06	0.000726377	0.417568	intronic:L1P4a:L1:LINE	1.67414e-33	2.27044e-26	0.993714	3.51578e-15	7.38313e-15	0.399911
7040214_15_81242808	rs7180245	ENSG00000172349	IL16	4.27859e-06	0.00095572	0.411958	intronic:L1P4a:L1:LINE	1.67414e-33	2.27044e-26	0.993714	1.77144e-07	2.0291e-07	0.271724
7040220_15_81245271	rs11636298	ENSG00000271725		5.98022e-07	0.000166632	0.446131	intronic:L1P4a:L1:LINE	1.67414e-33	2.27044e-26	0.993714	1.16511e-07	1.53347e-07	0.275577
7040220_15_81245271	rs11636298	ENSG00000172345	STARD5	3.13278e-06	0.000726377	0.417568	intronic:L1P4a:L1:LINE	1.67414e-33	2.27044e-26	0.993714	3.51578e-15	7.38313e-15	0.399911
7040220_15_81245271	rs11636298	ENSG00000172349	IL16	4.27859e-06	0.00095572	0.411958	intronic:L1P4a:L1:LINE	1.67414e-33	2.27044e-26	0.993714	1.77144e-07	2.0291e-07	0.271724
7040201_15_81238507	rs67093094	ENSG00000271725		1.01622e-06	0.000267232	0.4374	intronic:L1P4a:L1:LINE	1.8571e-33	2.42169e-26	0.993593	1.16511e-07	1.53347e-07	0.275577
7040201_15_81238507	rs67093094	ENSG00000172345	STARD5	3.93351e-06	0.000888258	0.413667	intronic:L1P4a:L1:LINE	1.8571e-33	2.42169e-26	0.993593	3.51578e-15	7.38313e-15	0.399911
7040201_15_81238507	rs67093094	ENSG00000172349	IL16	6.92974e-06	0.00145614	0.403302	intronic:L1P4a:L1:LINE	1.8571e-33	2.42169e-26	0.993593	1.77144e-07	2.0291e-07	0.271724
7040216_15_81243448	rs11634673	ENSG00000271725		1.01622e-06	0.000267232	0.4374	intronic:L1P4a:L1:LINE	1.8571e-33	2.42169e-26	0.993593	1.16511e-07	1.53347e-07	0.275577
7040216_15_81243448	rs11634673	ENSG00000172345	STARD5	3.93351e-06	0.000888258	0.413667	intronic:L1P4a:L1:LINE	1.8571e-33	2.42169e-26	0.993593	3.51578e-15	7.38313e-15	0.399911
7040216_15_81243448	rs11634673	ENSG00000172349	IL16	6.92974e-06	0.00145614	0.403302	intronic:L1P4a:L1:LINE	1.8571e-33	2.42169e-26	0.993593	1.77144e-07	2.0291e-07	0.271724
7040221_15_81245599	rs72746132	ENSG00000271725		1.01622e-06	0.000267232	0.4374	intronic:L1P4a:L1:LINE	1.8571e-33	2.42169e-26	0.993593	1.16511e-07	1.53347e-07	0.275577
7040221_15_81245599	rs72746132	ENSG00000172345	STARD5	3.93351e-06	0.000888258	0.413667	intronic:L1P4a:L1:LINE	1.8571e-33	2.42169e-26	0.993593	3.51578e-15	7.38313e-15	0.399911
7040221_15_81245599	rs72746132	ENSG00000172349	IL16	6.92974e-06	0.00145614	0.403302	intronic:L1P4a:L1:LINE	1.8571e-33	2.42169e-26	0.993593	1.77144e-07	2.0291e-07	0.271724
7040194_15_81234691	rs11072995	ENSG00000271725		2.65997e-07	8.05505e-05	0.459622	intronic:L1P4a:L1:LINE	2.04471e-33	2.59968e-26	0.993064	1.16511e-07	1.53347e-07	0.275577
7040194_15_81234691	rs11072995	ENSG00000172345	STARD5	1.94638e-06	0.000476629	0.426178	intronic:L1P4a:L1:LINE	2.04471e-33	2.59968e-26	0.993064	3.51578e-15	7.38313e-15	0.399911
7040194_15_81234691	rs11072995	ENSG00000172349	IL16	2.18273e-06	0.000527519	0.424166	intronic:L1P4a:L1:LINE	2.04471e-33	2.59968e-26	0.993064	1.77144e-07	2.0291e-07	0.271724
7040198_15_81237294	rs11072997	ENSG00000271725		2.65997e-07	8.05505e-05	0.459622	intronic:L1P4a:L1:LINE	2.04471e-33	2.59968e-26	0.993064	1.16511e-07	1.53347e-07	0.275577
7040198_15_81237294	rs11072997	ENSG00000172345	STARD5	1.94638e-06	0.000476629	0.426178	intronic:L1P4a:L1:LINE	2.04471e-33	2.59968e-26	0.993064	3.51578e-15	7.38313e-15	0.399911
7040198_15_81237294	rs11072997	ENSG00000172349	IL16	2.18273e-06	0.000527519	0.424166	intronic:L1P4a:L1:LINE	2.04471e-33	2.59968e-26	0.993064	1.77144e-07	2.0291e-07	0.271724
7040205_15_81240659	rs60317813	ENSG00000271725		2.75575e-07	8.31391e-05	0.459051	intronic:L1P4a:L1:LINE	3.69693e-33	4.53045e-26	0.989793	1.16511e-07	1.53347e-07	0.275577
7040205_15_81240659	rs60317813	ENSG00000172349	IL16	1.81951e-06	0.000449216	0.427356	intronic:L1P4a:L1:LINE	3.69693e-33	4.53045e-26	0.989793	1.77144e-07	2.0291e-07	0.271724
7040205_15_81240659	rs60317813	ENSG00000172345	STARD5	2.19518e-06	0.00053025	0.424066	intronic:L1P4a:L1:LINE	3.69693e-33	4.53045e-26	0.989793	3.51578e-15	7.38313e-15	0.399911
7040207_15_81240921	rs58854988	ENSG00000271725		2.75575e-07	8.31391e-05	0.459051	intronic:L1P4a:L1:LINE	3.69693e-33	4.53045e-26	0.989793	1.16511e-07	1.53347e-07	0.275577
7040207_15_81240921	rs58854988	ENSG00000172349	IL16	1.81951e-06	0.000449216	0.427356	intronic:L1P4a:L1:LINE	3.69693e-33	4.53045e-26	0.989793	1.77144e-07	2.0291e-07	0.271724
7040207_15_81240921	rs58854988	ENSG00000172345	STARD5	2.19518e-06	0.00053025	0.424066	intronic:L1P4a:L1:LINE	3.69693e-33	4.53045e-26	0.989793	3.51578e-15	7.38313e-15	0.399911
7040210_15_81241354	rs7172689	ENSG00000271725		2.75575e-07	8.31391e-05	0.459051	intronic:L1P4a:L1:LINE	3.69693e-33	4.53045e-26	0.989793	1.16511e-07	1.53347e-07	0.275577
7040210_15_81241354	rs7172689	ENSG00000172349	IL16	1.81951e-06	0.000449216	0.427356	intronic:L1P4a:L1:LINE	3.69693e-33	4.53045e-26	0.989793	1.77144e-07	2.0291e-07	0.271724
7040210_15_81241354	rs7172689	ENSG00000172345	STARD5	2.19518e-06	0.00053025	0.424066	intronic:L1P4a:L1:LINE	3.69693e-33	4.53045e-26	0.989793	3.51578e-15	7.38313e-15	0.399911
7040209_15_81241104	rs61637497	ENSG00000271725		4.75701e-07	0.000135816	0.450344	intronic:L1P4a:L1:LINE	4.0818e-33	4.88439e-26	0.989715	1.16511e-07	1.53347e-07	0.275577
7040209_15_81241104	rs61637497	ENSG00000172345	STARD5	2.76458e-06	0.000650055	0.420186	intronic:L1P4a:L1:LINE	4.0818e-33	4.88439e-26	0.989715	3.51578e-15	7.38313e-15	0.399911
7040209_15_81241104	rs61637497	ENSG00000172349	IL16	3.00079e-06	0.000698994	0.418725	intronic:L1P4a:L1:LINE	4.0818e-33	4.88439e-26	0.989715	1.77144e-07	2.0291e-07	0.271724
7040211_15_81241421	rs61219147	ENSG00000271725		4.75701e-07	0.000135816	0.450344	intronic:L1P4a:L1:LINE	4.0818e-33	4.88439e-26	0.989715	1.16511e-07	1.53347e-07	0.275577
7040211_15_81241421	rs61219147	ENSG00000172345	STARD5	2.76458e-06	0.000650055	0.420186	intronic:L1P4a:L1:LINE	4.0818e-33	4.88439e-26	0.989715	3.51578e-15	7.38313e-15	0.399911
7040211_15_81241421	rs61219147	ENSG00000172349	IL16	3.00079e-06	0.000698994	0.418725	intronic:L1P4a:L1:LINE	4.0818e-33	4.88439e-26	0.989715	1.77144e-07	2.0291e-07	0.271724
7040191_15_81233777	rs11638115	ENSG00000271725		4.48095e-07	0.000128718	0.451331	intronic:L1P4a:L1:LINE	8.72781e-33	1.03225e-25	0.98548	1.16511e-07	1.53347e-07	0.275577
7040191_15_81233777	rs11638115	ENSG00000172345	STARD5	3.13298e-06	0.00072642	0.417955	intronic:L1P4a:L1:LINE	8.72781e-33	1.03225e-25	0.98548	3.51578e-15	7.38313e-15	0.399911
7040191_15_81233777	rs11638115	ENSG00000172349	IL16	3.84497e-06	0.000870244	0.414275	intronic:L1P4a:L1:LINE	8.72781e-33	1.03225e-25	0.98548	1.77144e-07	2.0291e-07	0.271724
7040259_15_81258345	rs72746144	ENSG00000271725		2.41801e-07	7.40113e-05	0.465264	intronic:L1P4a:L1:LINE	2.11085e-32	2.43978e-25	0.988768	1.16511e-07	1.53347e-07	0.275577
7040259_15_81258345	rs72746144	ENSG00000172349	IL16	1.97283e-06	0.000482492	0.429732	intronic:L1P4a:L1:LINE	2.11085e-32	2.43978e-25	0.988768	1.77144e-07	2.0291e-07	0.271724
7040259_15_81258345	rs72746144	ENSG00000172345	STARD5	2.981e-06	0.000694936	0.42237	intronic:L1P4a:L1:LINE	2.11085e-32	2.43978e-25	0.988768	3.51578e-15	7.38313e-15	0.399911
7040262_15_81258656	rs11630877	ENSG00000271725		2.41801e-07	7.40113e-05	0.465264	intronic:L1P4a:L1:LINE	2.11085e-32	2.43978e-25	0.988768	1.16511e-07	1.53347e-07	0.275577
7040262_15_81258656	rs11630877	ENSG00000172349	IL16	1.97283e-06	0.000482492	0.429732	intronic:L1P4a:L1:LINE	2.11085e-32	2.43978e-25	0.988768	1.77144e-07	2.0291e-07	0.271724
7040262_15_81258656	rs11630877	ENSG00000172345	STARD5	2.981e-06	0.000694936	0.42237	intronic:L1P4a:L1:LINE	2.11085e-32	2.43978e-25	0.988768	3.51578e-15	7.38313e-15	0.399911
7040248_15_81253258	rs67117127	ENSG00000271725		4.20226e-07	0.000121497	0.456429	intronic:L1P4a:L1:LINE	2.31885e-32	2.62064e-25	0.988735	1.16511e-07	1.53347e-07	0.275577
7040248_15_81253258	rs67117127	ENSG00000172349	IL16	3.26022e-06	0.000752571	0.420969	intronic:L1P4a:L1:LINE	2.31885e-32	2.62064e-25	0.988735	1.77144e-07	2.0291e-07	0.271724
7040248_15_81253258	rs67117127	ENSG00000172345	STARD5	3.74826e-06	0.000851071	0.418439	intronic:L1P4a:L1:LINE	2.31885e-32	2.62064e-25	0.988735	3.51578e-15	7.38313e-15	0.399911
7040250_15_81254032	rs67689826	ENSG00000271725		4.20226e-07	0.000121497	0.456429	intronic:L1P4a:L1:LINE	2.31885e-32	2.62064e-25	0.988735	1.16511e-07	1.53347e-07	0.275577
7040250_15_81254032	rs67689826	ENSG00000172349	IL16	3.26022e-06	0.000752571	0.420969	intronic:L1P4a:L1:LINE	2.31885e-32	2.62064e-25	0.988735	1.77144e-07	2.0291e-07	0.271724
7040250_15_81254032	rs67689826	ENSG00000172345	STARD5	3.74826e-06	0.000851071	0.418439	intronic:L1P4a:L1:LINE	2.31885e-32	2.62064e-25	0.988735	3.51578e-15	7.38313e-15	0.399911
7040193_15_81233961	rs12324786	ENSG00000271725		7.89727e-07	0.000213513	0.446067	intronic:L1P4a:L1:LINE	2.48379e-32	2.7762e-25	0.988868	1.16511e-07	1.53347e-07	0.275577
7040193_15_81233961	rs12324786	ENSG00000172349	IL16	6.95022e-06	0.00145981	0.407259	intronic:L1P4a:L1:LINE	2.48379e-32	2.7762e-25	0.988868	1.77144e-07	2.0291e-07	0.271724
7040193_15_81233961	rs12324786	ENSG00000172345	STARD5	8.91604e-06	0.00181494	0.402565	intronic:L1P4a:L1:LINE	2.48379e-32	2.7762e-25	0.988868	3.51578e-15	7.38313e-15	0.399911
7040268_15_81259307	rs28418832	ENSG00000271725		1.40627e-07	4.53996e-05	0.469791	intronic:L1P4a:L1:LINE	5.05029e-32	5.52345e-25	0.975093	1.16511e-07	1.53347e-07	0.275577
7040268_15_81259307	rs28418832	ENSG00000172349	IL16	1.1233e-06	0.000292316	0.43569	intronic:L1P4a:L1:LINE	5.05029e-32	5.52345e-25	0.975093	1.77144e-07	2.0291e-07	0.271724
7040268_15_81259307	rs28418832	ENSG00000172345	STARD5	5.02819e-06	0.00110028	0.409206	intronic:L1P4a:L1:LINE	5.05029e-32	5.52345e-25	0.975093	3.51578e-15	7.38313e-15	0.399911
7040269_15_81259501	rs7163931	ENSG00000271725		1.40627e-07	4.53996e-05	0.469791	intronic:L1P4a:L1:LINE	5.05029e-32	5.52345e-25	0.975093	1.16511e-07	1.53347e-07	0.275577
7040269_15_81259501	rs7163931	ENSG00000172349	IL16	1.1233e-06	0.000292316	0.43569	intronic:L1P4a:L1:LINE	5.05029e-32	5.52345e-25	0.975093	1.77144e-07	2.0291e-07	0.271724
7040269_15_81259501	rs7163931	ENSG00000172345	STARD5	5.02819e-06	0.00110028	0.409206	intronic:L1P4a:L1:LINE	5.05029e-32	5.52345e-25	0.975093	3.51578e-15	7.38313e-15	0.399911
7040208_15_81241037	rs7179134	ENSG00000271725		2.21302e-07	6.83878e-05	0.462802	intronic:L1P4a:L1:LINE	1.23198e-31	1.33307e-24	0.970441	1.16511e-07	1.53347e-07	0.275577
7040208_15_81241037	rs7179134	ENSG00000172349	IL16	1.49708e-06	0.000377409	0.430952	intronic:L1P4a:L1:LINE	1.23198e-31	1.33307e-24	0.970441	1.77144e-07	2.0291e-07	0.271724
7040208_15_81241037	rs7179134	ENSG00000172345	STARD5	2.94114e-06	0.000686685	0.419084	intronic:L1P4a:L1:LINE	1.23198e-31	1.33307e-24	0.970441	3.51578e-15	7.38313e-15	0.399911
7040192_15_81233938	rs72744156	ENSG00000271725		2.71183e-06	0.000639167	0.424511	intronic:L1P4a:L1:LINE	1.25386e-31	1.34246e-24	0.979528	1.16511e-07	1.53347e-07	0.275577
7040192_15_81233938	rs72744156	ENSG00000172349	IL16	2.13547e-05	0.00387752	0.38564	intronic:L1P4a:L1:LINE	1.25386e-31	1.34246e-24	0.979528	1.77144e-07	2.0291e-07	0.271724
7040192_15_81233938	rs72744156	ENSG00000172345	STARD5	2.22225e-05	0.00401297	0.38485	intronic:L1P4a:L1:LINE	1.25386e-31	1.34246e-24	0.979528	3.51578e-15	7.38313e-15	0.399911
5597428_11_43856384	rs1061810	ENSG00000149084	HSD17B12	6.88927e-51	1.10168e-46	-1.05397	intronic:L1MEg2:L1:LINE	5.08913e-31	5.392e-24	0.862691	9.32127e-21	2.60609e-20	-0.466623
5597428_11_43856384	rs1061810	ENSG00000283375		6.8145e-47	8.62746e-43	-1.02195	intronic:L1MEg2:L1:LINE	5.08913e-31	5.392e-24	0.862691	4.33467e-25	2.39548e-24	-0.509914
5597428_11_43856384	rs1061810	ENSG00000283341		5.49261e-25	1.48852e-21	-0.783183	intronic:L1MEg2:L1:LINE	5.08913e-31	5.392e-24	0.862691	8.06356e-08	1.24919e-07	-0.278914
5597430_11_43856909	rs35251247	ENSG00000149084	HSD17B12	5.59065e-51	8.98844e-47	-1.05416	intronic:L1MEg2:L1:LINE	9.29239e-31	9.64448e-24	0.859107	9.32127e-21	2.60609e-20	-0.466623
5597430_11_43856909	rs35251247	ENSG00000283375		1.688e-46	2.08936e-42	-1.01817	intronic:L1MEg2:L1:LINE	9.29239e-31	9.64448e-24	0.859107	4.33467e-25	2.39548e-24	-0.509914
5597430_11_43856909	rs35251247	ENSG00000283341		3.58931e-25	9.89394e-22	-0.785458	intronic:L1MEg2:L1:LINE	9.29239e-31	9.64448e-24	0.859107	8.06356e-08	1.24919e-07	-0.278914
5597431_11_43856935	rs57635800	ENSG00000149084	HSD17B12	5.59065e-51	8.98844e-47	-1.05416	intronic:L1MEg2:L1:LINE	9.29239e-31	9.64448e-24	0.859107	9.32127e-21	2.60609e-20	-0.466623
5597431_11_43856935	rs57635800	ENSG00000283375		1.688e-46	2.08936e-42	-1.01817	intronic:L1MEg2:L1:LINE	9.29239e-31	9.64448e-24	0.859107	4.33467e-25	2.39548e-24	-0.509914
5597431_11_43856935	rs57635800	ENSG00000283341		3.58931e-25	9.89394e-22	-0.785458	intronic:L1MEg2:L1:LINE	9.29239e-31	9.64448e-24	0.859107	8.06356e-08	1.24919e-07	-0.278914
5597119_11_43730972	rs10838158	ENSG00000149084	HSD17B12	1.96114e-50	3.06255e-46	1.03942	intronic:L1MEg2:L1:LINE	1.32017e-28	1.13842e-21	-0.82376	9.32127e-21	2.60609e-20	-0.466623
5597119_11_43730972	rs10838158	ENSG00000283375		1.97905e-47	2.58819e-43	1.01563	intronic:L1MEg2:L1:LINE	1.32017e-28	1.13842e-21	-0.82376	4.33467e-25	2.39548e-24	-0.509914
5597119_11_43730972	rs10838158	ENSG00000283341		2.36909e-24	6.1129e-21	0.765838	intronic:L1MEg2:L1:LINE	1.32017e-28	1.13842e-21	-0.82376	8.06356e-08	1.24919e-07	-0.278914
5597122_11_43732175	rs6485455	ENSG00000149084	HSD17B12	1.96114e-50	3.06255e-46	1.03942	intronic:L1MEg2:L1:LINE	1.32017e-28	1.13842e-21	-0.82376	9.32127e-21	2.60609e-20	-0.466623
5597122_11_43732175	rs6485455	ENSG00000283375		1.97905e-47	2.58819e-43	1.01563	intronic:L1MEg2:L1:LINE	1.32017e-28	1.13842e-21	-0.82376	4.33467e-25	2.39548e-24	-0.509914
5597122_11_43732175	rs6485455	ENSG00000283341		2.36909e-24	6.1129e-21	0.765838	intronic:L1MEg2:L1:LINE	1.32017e-28	1.13842e-21	-0.82376	8.06356e-08	1.24919e-07	-0.278914
5597123_11_43732822	rs10768975	ENSG00000149084	HSD17B12	1.96114e-50	3.06255e-46	1.03942	intronic:L1MEg2:L1:LINE	1.32017e-28	1.13842e-21	-0.82376	9.32127e-21	2.60609e-20	-0.466623
5597123_11_43732822	rs10768975	ENSG00000283375		1.97905e-47	2.58819e-43	1.01563	intronic:L1MEg2:L1:LINE	1.32017e-28	1.13842e-21	-0.82376	4.33467e-25	2.39548e-24	-0.509914
5597123_11_43732822	rs10768975	ENSG00000283341		2.36909e-24	6.1129e-21	0.765838	intronic:L1MEg2:L1:LINE	1.32017e-28	1.13842e-21	-0.82376	8.06356e-08	1.24919e-07	-0.278914
5597143_11_43747745	rs7115970	ENSG00000149084	HSD17B12	5.98893e-49	8.45966e-45	1.02709	intronic:L1MEg2:L1:LINE	1.45501e-28	1.13842e-21	-0.822611	9.32127e-21	2.60609e-20	-0.466623
5597143_11_43747745	rs7115970	ENSG00000283375		5.15069e-47	6.54049e-43	1.01148	intronic:L1MEg2:L1:LINE	1.45501e-28	1.13842e-21	-0.822611	4.33467e-25	2.39548e-24	-0.509914
5597143_11_43747745	rs7115970	ENSG00000283341		1.95347e-23	4.66831e-20	0.751793	intronic:L1MEg2:L1:LINE	1.45501e-28	1.13842e-21	-0.822611	8.06356e-08	1.24919e-07	-0.278914
5597168_11_43764183	rs10734517	ENSG00000149084	HSD17B12	5.98893e-49	8.45966e-45	1.02709	intronic:L1MEg2:L1:LINE	1.45501e-28	1.13842e-21	-0.822611	9.32127e-21	2.60609e-20	-0.466623
5597168_11_43764183	rs10734517	ENSG00000283375		5.15069e-47	6.54049e-43	1.01148	intronic:L1MEg2:L1:LINE	1.45501e-28	1.13842e-21	-0.822611	4.33467e-25	2.39548e-24	-0.509914
5597168_11_43764183	rs10734517	ENSG00000283341		1.95347e-23	4.66831e-20	0.751793	intronic:L1MEg2:L1:LINE	1.45501e-28	1.13842e-21	-0.822611	8.06356e-08	1.24919e-07	-0.278914
5597169_11_43764763	rs7928134	ENSG00000149084	HSD17B12	5.98893e-49	8.45966e-45	1.02709	intronic:L1MEg2:L1:LINE	1.45501e-28	1.13842e-21	-0.822611	9.32127e-21	2.60609e-20	-0.466623
5597169_11_43764763	rs7928134	ENSG00000283375		5.15069e-47	6.54049e-43	1.01148	intronic:L1MEg2:L1:LINE	1.45501e-28	1.13842e-21	-0.822611	4.33467e-25	2.39548e-24	-0.509914
5597169_11_43764763	rs7928134	ENSG00000283341		1.95347e-23	4.66831e-20	0.751793	intronic:L1MEg2:L1:LINE	1.45501e-28	1.13842e-21	-0.822611	8.06356e-08	1.24919e-07	-0.278914
5597180_11_43767672	rs10838162	ENSG00000149084	HSD17B12	5.98893e-49	8.45966e-45	1.02709	intronic:L1MEg2:L1:LINE	1.45501e-28	1.13842e-21	-0.822611	9.32127e-21	2.60609e-20	-0.466623
5597180_11_43767672	rs10838162	ENSG00000283375		5.15069e-47	6.54049e-43	1.01148	intronic:L1MEg2:L1:LINE	1.45501e-28	1.13842e-21	-0.822611	4.33467e-25	2.39548e-24	-0.509914
5597180_11_43767672	rs10838162	ENSG00000283341		1.95347e-23	4.66831e-20	0.751793	intronic:L1MEg2:L1:LINE	1.45501e-28	1.13842e-21	-0.822611	8.06356e-08	1.24919e-07	-0.278914
5597193_11_43773042	rs1878765	ENSG00000149084	HSD17B12	5.98893e-49	8.45966e-45	1.02709	intronic:L1MEg2:L1:LINE	1.45501e-28	1.13842e-21	-0.822611	9.32127e-21	2.60609e-20	-0.466623
5597193_11_43773042	rs1878765	ENSG00000283375		5.15069e-47	6.54049e-43	1.01148	intronic:L1MEg2:L1:LINE	1.45501e-28	1.13842e-21	-0.822611	4.33467e-25	2.39548e-24	-0.509914
5597193_11_43773042	rs1878765	ENSG00000283341		1.95347e-23	4.66831e-20	0.751793	intronic:L1MEg2:L1:LINE	1.45501e-28	1.13842e-21	-0.822611	8.06356e-08	1.24919e-07	-0.278914
5597212_11_43781704	rs4755741	ENSG00000149084	HSD17B12	5.98893e-49	8.45966e-45	1.02709	intronic:L1MEg2:L1:LINE	1.45501e-28	1.13842e-21	-0.822611	9.32127e-21	2.60609e-20	-0.466623
5597212_11_43781704	rs4755741	ENSG00000283375		5.15069e-47	6.54049e-43	1.01148	intronic:L1MEg2:L1:LINE	1.45501e-28	1.13842e-21	-0.822611	4.33467e-25	2.39548e-24	-0.509914
5597212_11_43781704	rs4755741	ENSG00000283341		1.95347e-23	4.66831e-20	0.751793	intronic:L1MEg2:L1:LINE	1.45501e-28	1.13842e-21	-0.822611	8.06356e-08	1.24919e-07	-0.278914
5597260_11_43796180	rs4755744	ENSG00000149084	HSD17B12	5.98893e-49	8.45966e-45	1.02709	intronic:L1MEg2:L1:LINE	1.45501e-28	1.13842e-21	-0.822611	9.32127e-21	2.60609e-20	-0.466623
5597260_11_43796180	rs4755744	ENSG00000283375		5.15069e-47	6.54049e-43	1.01148	intronic:L1MEg2:L1:LINE	1.45501e-28	1.13842e-21	-0.822611	4.33467e-25	2.39548e-24	-0.509914
5597260_11_43796180	rs4755744	ENSG00000283341		1.95347e-23	4.66831e-20	0.751793	intronic:L1MEg2:L1:LINE	1.45501e-28	1.13842e-21	-0.822611	8.06356e-08	1.24919e-07	-0.278914
5597263_11_43798926	rs1878850	ENSG00000149084	HSD17B12	5.98893e-49	8.45966e-45	1.02709	intronic:L1MEg2:L1:LINE	1.45501e-28	1.13842e-21	-0.822611	9.32127e-21	2.60609e-20	-0.466623
5597263_11_43798926	rs1878850	ENSG00000283375		5.15069e-47	6.54049e-43	1.01148	intronic:L1MEg2:L1:LINE	1.45501e-28	1.13842e-21	-0.822611	4.33467e-25	2.39548e-24	-0.509914
5597263_11_43798926	rs1878850	ENSG00000283341		1.95347e-23	4.66831e-20	0.751793	intronic:L1MEg2:L1:LINE	1.45501e-28	1.13842e-21	-0.822611	8.06356e-08	1.24919e-07	-0.278914
5597264_11_43798974	rs1878851	ENSG00000149084	HSD17B12	5.98893e-49	8.45966e-45	1.02709	intronic:L1MEg2:L1:LINE	1.45501e-28	1.13842e-21	-0.822611	9.32127e-21	2.60609e-20	-0.466623
5597264_11_43798974	rs1878851	ENSG00000283375		5.15069e-47	6.54049e-43	1.01148	intronic:L1MEg2:L1:LINE	1.45501e-28	1.13842e-21	-0.822611	4.33467e-25	2.39548e-24	-0.509914
5597264_11_43798974	rs1878851	ENSG00000283341		1.95347e-23	4.66831e-20	0.751793	intronic:L1MEg2:L1:LINE	1.45501e-28	1.13842e-21	-0.822611	8.06356e-08	1.24919e-07	-0.278914
5597266_11_43799454	rs4755745	ENSG00000149084	HSD17B12	5.98893e-49	8.45966e-45	1.02709	intronic:L1MEg2:L1:LINE	1.45501e-28	1.13842e-21	-0.822611	9.32127e-21	2.60609e-20	-0.466623
5597266_11_43799454	rs4755745	ENSG00000283375		5.15069e-47	6.54049e-43	1.01148	intronic:L1MEg2:L1:LINE	1.45501e-28	1.13842e-21	-0.822611	4.33467e-25	2.39548e-24	-0.509914
5597266_11_43799454	rs4755745	ENSG00000283341		1.95347e-23	4.66831e-20	0.751793	intronic:L1MEg2:L1:LINE	1.45501e-28	1.13842e-21	-0.822611	8.06356e-08	1.24919e-07	-0.278914
5597269_11_43801207	rs10838174	ENSG00000149084	HSD17B12	5.98893e-49	8.45966e-45	1.02709	intronic:L1MEg2:L1:LINE	1.45501e-28	1.13842e-21	-0.822611	9.32127e-21	2.60609e-20	-0.466623
5597269_11_43801207	rs10838174	ENSG00000283375		5.15069e-47	6.54049e-43	1.01148	intronic:L1MEg2:L1:LINE	1.45501e-28	1.13842e-21	-0.822611	4.33467e-25	2.39548e-24	-0.509914
5597269_11_43801207	rs10838174	ENSG00000283341		1.95347e-23	4.66831e-20	0.751793	intronic:L1MEg2:L1:LINE	1.45501e-28	1.13842e-21	-0.822611	8.06356e-08	1.24919e-07	-0.278914
5597273_11_43802413	rs4755747	ENSG00000149084	HSD17B12	5.98893e-49	8.45966e-45	1.02709	intronic:L1MEg2:L1:LINE	1.45501e-28	1.13842e-21	-0.822611	9.32127e-21	2.60609e-20	-0.466623
5597273_11_43802413	rs4755747	ENSG00000283375		5.15069e-47	6.54049e-43	1.01148	intronic:L1MEg2:L1:LINE	1.45501e-28	1.13842e-21	-0.822611	4.33467e-25	2.39548e-24	-0.509914
5597273_11_43802413	rs4755747	ENSG00000283341		1.95347e-23	4.66831e-20	0.751793	intronic:L1MEg2:L1:LINE	1.45501e-28	1.13842e-21	-0.822611	8.06356e-08	1.24919e-07	-0.278914
5597275_11_43803083	rs1518814	ENSG00000149084	HSD17B12	5.98893e-49	8.45966e-45	1.02709	intronic:L1MEg2:L1:LINE	1.45501e-28	1.13842e-21	-0.822611	9.32127e-21	2.60609e-20	-0.466623
5597275_11_43803083	rs1518814	ENSG00000283375		5.15069e-47	6.54049e-43	1.01148	intronic:L1MEg2:L1:LINE	1.45501e-28	1.13842e-21	-0.822611	4.33467e-25	2.39548e-24	-0.509914
5597275_11_43803083	rs1518814	ENSG00000283341		1.95347e-23	4.66831e-20	0.751793	intronic:L1MEg2:L1:LINE	1.45501e-28	1.13842e-21	-0.822611	8.06356e-08	1.24919e-07	-0.278914
5597280_11_43803931	rs6485464	ENSG00000149084	HSD17B12	5.98893e-49	8.45966e-45	1.02709	intronic:L1MEg2:L1:LINE	1.45501e-28	1.13842e-21	-0.822611	9.32127e-21	2.60609e-20	-0.466623
5597280_11_43803931	rs6485464	ENSG00000283375		5.15069e-47	6.54049e-43	1.01148	intronic:L1MEg2:L1:LINE	1.45501e-28	1.13842e-21	-0.822611	4.33467e-25	2.39548e-24	-0.509914
5597280_11_43803931	rs6485464	ENSG00000283341		1.95347e-23	4.66831e-20	0.751793	intronic:L1MEg2:L1:LINE	1.45501e-28	1.13842e-21	-0.822611	8.06356e-08	1.24919e-07	-0.278914
5597325_11_43817104	rs2863026	ENSG00000149084	HSD17B12	5.98893e-49	8.45966e-45	1.02709	intronic:L1MEg2:L1:LINE	1.45501e-28	1.13842e-21	-0.822611	9.32127e-21	2.60609e-20	-0.466623
5597325_11_43817104	rs2863026	ENSG00000283375		5.15069e-47	6.54049e-43	1.01148	intronic:L1MEg2:L1:LINE	1.45501e-28	1.13842e-21	-0.822611	4.33467e-25	2.39548e-24	-0.509914
5597325_11_43817104	rs2863026	ENSG00000283341		1.95347e-23	4.66831e-20	0.751793	intronic:L1MEg2:L1:LINE	1.45501e-28	1.13842e-21	-0.822611	8.06356e-08	1.24919e-07	-0.278914
5597328_11_43818385	rs10768983	ENSG00000149084	HSD17B12	5.98893e-49	8.45966e-45	1.02709	intronic:L1MEg2:L1:LINE	1.45501e-28	1.13842e-21	-0.822611	9.32127e-21	2.60609e-20	-0.466623
5597328_11_43818385	rs10768983	ENSG00000283375		5.15069e-47	6.54049e-43	1.01148	intronic:L1MEg2:L1:LINE	1.45501e-28	1.13842e-21	-0.822611	4.33467e-25	2.39548e-24	-0.509914
5597328_11_43818385	rs10768983	ENSG00000283341		1.95347e-23	4.66831e-20	0.751793	intronic:L1MEg2:L1:LINE	1.45501e-28	1.13842e-21	-0.822611	8.06356e-08	1.24919e-07	-0.278914
5597342_11_43825300	rs7131110	ENSG00000149084	HSD17B12	5.98893e-49	8.45966e-45	1.02709	intronic:L1MEg2:L1:LINE	1.45501e-28	1.13842e-21	-0.822611	9.32127e-21	2.60609e-20	-0.466623
5597342_11_43825300	rs7131110	ENSG00000283375		5.15069e-47	6.54049e-43	1.01148	intronic:L1MEg2:L1:LINE	1.45501e-28	1.13842e-21	-0.822611	4.33467e-25	2.39548e-24	-0.509914
5597342_11_43825300	rs7131110	ENSG00000283341		1.95347e-23	4.66831e-20	0.751793	intronic:L1MEg2:L1:LINE	1.45501e-28	1.13842e-21	-0.822611	8.06356e-08	1.24919e-07	-0.278914
5597349_11_43827204	rs1464230	ENSG00000149084	HSD17B12	5.98893e-49	8.45966e-45	1.02709	intronic:L1MEg2:L1:LINE	1.45501e-28	1.13842e-21	-0.822611	9.32127e-21	2.60609e-20	-0.466623
5597349_11_43827204	rs1464230	ENSG00000283375		5.15069e-47	6.54049e-43	1.01148	intronic:L1MEg2:L1:LINE	1.45501e-28	1.13842e-21	-0.822611	4.33467e-25	2.39548e-24	-0.509914
5597349_11_43827204	rs1464230	ENSG00000283341		1.95347e-23	4.66831e-20	0.751793	intronic:L1MEg2:L1:LINE	1.45501e-28	1.13842e-21	-0.822611	8.06356e-08	1.24919e-07	-0.278914
5597351_11_43827743	rs6485469	ENSG00000149084	HSD17B12	5.98893e-49	8.45966e-45	1.02709	intronic:L1MEg2:L1:LINE	1.45501e-28	1.13842e-21	-0.822611	9.32127e-21	2.60609e-20	-0.466623
5597351_11_43827743	rs6485469	ENSG00000283375		5.15069e-47	6.54049e-43	1.01148	intronic:L1MEg2:L1:LINE	1.45501e-28	1.13842e-21	-0.822611	4.33467e-25	2.39548e-24	-0.509914
5597351_11_43827743	rs6485469	ENSG00000283341		1.95347e-23	4.66831e-20	0.751793	intronic:L1MEg2:L1:LINE	1.45501e-28	1.13842e-21	-0.822611	8.06356e-08	1.24919e-07	-0.278914
5597375_11_43837004	rs2139153	ENSG00000149084	HSD17B12	5.98893e-49	8.45966e-45	1.02709	intronic:L1MEg2:L1:LINE	1.45501e-28	1.13842e-21	-0.822611	9.32127e-21	2.60609e-20	-0.466623
5597375_11_43837004	rs2139153	ENSG00000283375		5.15069e-47	6.54049e-43	1.01148	intronic:L1MEg2:L1:LINE	1.45501e-28	1.13842e-21	-0.822611	4.33467e-25	2.39548e-24	-0.509914
5597375_11_43837004	rs2139153	ENSG00000283341		1.95347e-23	4.66831e-20	0.751793	intronic:L1MEg2:L1:LINE	1.45501e-28	1.13842e-21	-0.822611	8.06356e-08	1.24919e-07	-0.278914
5597376_11_43837132	rs2139154	ENSG00000149084	HSD17B12	5.98893e-49	8.45966e-45	1.02709	intronic:L1MEg2:L1:LINE	1.45501e-28	1.13842e-21	-0.822611	9.32127e-21	2.60609e-20	-0.466623
5597376_11_43837132	rs2139154	ENSG00000283375		5.15069e-47	6.54049e-43	1.01148	intronic:L1MEg2:L1:LINE	1.45501e-28	1.13842e-21	-0.822611	4.33467e-25	2.39548e-24	-0.509914
5597376_11_43837132	rs2139154	ENSG00000283341		1.95347e-23	4.66831e-20	0.751793	intronic:L1MEg2:L1:LINE	1.45501e-28	1.13842e-21	-0.822611	8.06356e-08	1.24919e-07	-0.278914
5597385_11_43840775	rs9971535	ENSG00000149084	HSD17B12	5.98893e-49	8.45966e-45	1.02709	intronic:L1MEg2:L1:LINE	1.45501e-28	1.13842e-21	-0.822611	9.32127e-21	2.60609e-20	-0.466623
5597385_11_43840775	rs9971535	ENSG00000283375		5.15069e-47	6.54049e-43	1.01148	intronic:L1MEg2:L1:LINE	1.45501e-28	1.13842e-21	-0.822611	4.33467e-25	2.39548e-24	-0.509914
5597385_11_43840775	rs9971535	ENSG00000283341		1.95347e-23	4.66831e-20	0.751793	intronic:L1MEg2:L1:LINE	1.45501e-28	1.13842e-21	-0.822611	8.06356e-08	1.24919e-07	-0.278914
5597401_11_43846493	rs6485474	ENSG00000149084	HSD17B12	5.98893e-49	8.45966e-45	1.02709	intronic:L1MEg2:L1:LINE	1.45501e-28	1.13842e-21	-0.822611	9.32127e-21	2.60609e-20	-0.466623
5597401_11_43846493	rs6485474	ENSG00000283375		5.15069e-47	6.54049e-43	1.01148	intronic:L1MEg2:L1:LINE	1.45501e-28	1.13842e-21	-0.822611	4.33467e-25	2.39548e-24	-0.509914
5597401_11_43846493	rs6485474	ENSG00000283341		1.95347e-23	4.66831e-20	0.751793	intronic:L1MEg2:L1:LINE	1.45501e-28	1.13842e-21	-0.822611	8.06356e-08	1.24919e-07	-0.278914
5597403_11_43847101	rs939015	ENSG00000149084	HSD17B12	5.98893e-49	8.45966e-45	1.02709	intronic:L1MEg2:L1:LINE	1.45501e-28	1.13842e-21	-0.822611	9.32127e-21	2.60609e-20	-0.466623
5597403_11_43847101	rs939015	ENSG00000283375		5.15069e-47	6.54049e-43	1.01148	intronic:L1MEg2:L1:LINE	1.45501e-28	1.13842e-21	-0.822611	4.33467e-25	2.39548e-24	-0.509914
5597403_11_43847101	rs939015	ENSG00000283341		1.95347e-23	4.66831e-20	0.751793	intronic:L1MEg2:L1:LINE	1.45501e-28	1.13842e-21	-0.822611	8.06356e-08	1.24919e-07	-0.278914
5597413_11_43850247	rs1518822	ENSG00000149084	HSD17B12	5.98893e-49	8.45966e-45	1.02709	intronic:L1MEg2:L1:LINE	1.45501e-28	1.13842e-21	-0.822611	9.32127e-21	2.60609e-20	-0.466623
5597413_11_43850247	rs1518822	ENSG00000283375		5.15069e-47	6.54049e-43	1.01148	intronic:L1MEg2:L1:LINE	1.45501e-28	1.13842e-21	-0.822611	4.33467e-25	2.39548e-24	-0.509914
5597413_11_43850247	rs1518822	ENSG00000283341		1.95347e-23	4.66831e-20	0.751793	intronic:L1MEg2:L1:LINE	1.45501e-28	1.13842e-21	-0.822611	8.06356e-08	1.24919e-07	-0.278914
5597414_11_43850446	rs1518821	ENSG00000149084	HSD17B12	5.98893e-49	8.45966e-45	1.02709	intronic:L1MEg2:L1:LINE	1.45501e-28	1.13842e-21	-0.822611	9.32127e-21	2.60609e-20	-0.466623
5597414_11_43850446	rs1518821	ENSG00000283375		5.15069e-47	6.54049e-43	1.01148	intronic:L1MEg2:L1:LINE	1.45501e-28	1.13842e-21	-0.822611	4.33467e-25	2.39548e-24	-0.509914
5597414_11_43850446	rs1518821	ENSG00000283341		1.95347e-23	4.66831e-20	0.751793	intronic:L1MEg2:L1:LINE	1.45501e-28	1.13842e-21	-0.822611	8.06356e-08	1.24919e-07	-0.278914
5597422_11_43854164	rs12417393	ENSG00000149084	HSD17B12	5.98893e-49	8.45966e-45	-1.02709	intronic:L1MEg2:L1:LINE	1.45501e-28	1.13842e-21	0.822611	9.32127e-21	2.60609e-20	-0.466623
5597422_11_43854164	rs12417393	ENSG00000283375		5.15069e-47	6.54049e-43	-1.01148	intronic:L1MEg2:L1:LINE	1.45501e-28	1.13842e-21	0.822611	4.33467e-25	2.39548e-24	-0.509914
5597422_11_43854164	rs12417393	ENSG00000283341		1.95347e-23	4.66831e-20	-0.751793	intronic:L1MEg2:L1:LINE	1.45501e-28	1.13842e-21	0.822611	8.06356e-08	1.24919e-07	-0.278914
5597423_11_43854885	rs3736505	ENSG00000149084	HSD17B12	5.98893e-49	8.45966e-45	-1.02709	intronic:L1MEg2:L1:LINE	1.45501e-28	1.13842e-21	0.822611	9.32127e-21	2.60609e-20	-0.466623
5597423_11_43854885	rs3736505	ENSG00000283375		5.15069e-47	6.54049e-43	-1.01148	intronic:L1MEg2:L1:LINE	1.45501e-28	1.13842e-21	0.822611	4.33467e-25	2.39548e-24	-0.509914
5597423_11_43854885	rs3736505	ENSG00000283341		1.95347e-23	4.66831e-20	-0.751793	intronic:L1MEg2:L1:LINE	1.45501e-28	1.13842e-21	0.822611	8.06356e-08	1.24919e-07	-0.278914
5597425_11_43855148	rs11555762	ENSG00000149084	HSD17B12	5.98893e-49	8.45966e-45	-1.02709	intronic:L1MEg2:L1:LINE	1.45501e-28	1.13842e-21	0.822611	9.32127e-21	2.60609e-20	-0.466623
5597425_11_43855148	rs11555762	ENSG00000283375		5.15069e-47	6.54049e-43	-1.01148	intronic:L1MEg2:L1:LINE	1.45501e-28	1.13842e-21	0.822611	4.33467e-25	2.39548e-24	-0.509914
5597425_11_43855148	rs11555762	ENSG00000283341		1.95347e-23	4.66831e-20	-0.751793	intronic:L1MEg2:L1:LINE	1.45501e-28	1.13842e-21	0.822611	8.06356e-08	1.24919e-07	-0.278914
5597341_11_43825155	rs2037297	ENSG00000149084	HSD17B12	1.50638e-47	1.99105e-43	1.00927	intronic:L1MEg2:L1:LINE	2.00021e-28	1.55304e-21	-0.815527	9.32127e-21	2.60609e-20	-0.466623
5597341_11_43825155	rs2037297	ENSG00000283375		1.12073e-45	1.31463e-41	0.993835	intronic:L1MEg2:L1:LINE	2.00021e-28	1.55304e-21	-0.815527	4.33467e-25	2.39548e-24	-0.509914
5597341_11_43825155	rs2037297	ENSG00000283341		9.54098e-23	2.12742e-19	0.736598	intronic:L1MEg2:L1:LINE	2.00021e-28	1.55304e-21	-0.815527	8.06356e-08	1.24919e-07	-0.278914
5597139_11_43745352	rs6485456	ENSG00000149084	HSD17B12	2.08835e-48	2.88504e-44	1.02204	intronic:L1MEg2:L1:LINE	4.87653e-28	3.72938e-21	-0.815252	9.32127e-21	2.60609e-20	-0.466623
5597139_11_43745352	rs6485456	ENSG00000283375		4.11996e-46	4.95255e-42	1.00325	intronic:L1MEg2:L1:LINE	4.87653e-28	3.72938e-21	-0.815252	4.33467e-25	2.39548e-24	-0.509914
5597139_11_43745352	rs6485456	ENSG00000283341		1.90346e-23	4.55562e-20	0.75142	intronic:L1MEg2:L1:LINE	4.87653e-28	3.72938e-21	-0.815252	8.06356e-08	1.24919e-07	-0.278914
5597141_11_43746704	rs10742688	ENSG00000149084	HSD17B12	2.08835e-48	2.88504e-44	1.02204	intronic:L1MEg2:L1:LINE	4.87653e-28	3.72938e-21	-0.815252	9.32127e-21	2.60609e-20	-0.466623
5597141_11_43746704	rs10742688	ENSG00000283375		4.11996e-46	4.95255e-42	1.00325	intronic:L1MEg2:L1:LINE	4.87653e-28	3.72938e-21	-0.815252	4.33467e-25	2.39548e-24	-0.509914
5597141_11_43746704	rs10742688	ENSG00000283341		1.90346e-23	4.55562e-20	0.75142	intronic:L1MEg2:L1:LINE	4.87653e-28	3.72938e-21	-0.815252	8.06356e-08	1.24919e-07	-0.278914
5597421_11_43853766	rs58817325	ENSG00000149084	HSD17B12	8.50009e-49	1.18585e-44	-1.0319	intronic:L1MEg2:L1:LINE	5.61877e-28	4.26495e-21	0.81982	9.32127e-21	2.60609e-20	-0.466623
5597421_11_43853766	rs58817325	ENSG00000283375		3.43625e-47	4.42835e-43	-1.01886	intronic:L1MEg2:L1:LINE	5.61877e-28	4.26495e-21	0.81982	4.33467e-25	2.39548e-24	-0.509914
5597421_11_43853766	rs58817325	ENSG00000283341		4.43991e-23	1.02727e-19	-0.750817	intronic:L1MEg2:L1:LINE	5.61877e-28	4.26495e-21	0.81982	8.06356e-08	1.24919e-07	-0.278914
5597149_11_43752263	rs10768976	ENSG00000149084	HSD17B12	5.36287e-50	8.17725e-46	1.03454	intronic:L1MEg2:L1:LINE	6.2881e-28	4.3085e-21	-0.813817	9.32127e-21	2.60609e-20	-0.466623
5597149_11_43752263	rs10768976	ENSG00000283375		2.82348e-48	3.87186e-44	1.02099	intronic:L1MEg2:L1:LINE	6.2881e-28	4.3085e-21	-0.813817	4.33467e-25	2.39548e-24	-0.509914
5597149_11_43752263	rs10768976	ENSG00000283341		2.69314e-23	6.35945e-20	0.749167	intronic:L1MEg2:L1:LINE	6.2881e-28	4.3085e-21	-0.813817	8.06356e-08	1.24919e-07	-0.278914
5597152_11_43754184	rs4643069	ENSG00000149084	HSD17B12	5.36287e-50	8.17725e-46	1.03454	intronic:L1MEg2:L1:LINE	6.2881e-28	4.3085e-21	-0.813817	9.32127e-21	2.60609e-20	-0.466623
5597152_11_43754184	rs4643069	ENSG00000283375		2.82348e-48	3.87186e-44	1.02099	intronic:L1MEg2:L1:LINE	6.2881e-28	4.3085e-21	-0.813817	4.33467e-25	2.39548e-24	-0.509914
5597152_11_43754184	rs4643069	ENSG00000283341		2.69314e-23	6.35945e-20	0.749167	intronic:L1MEg2:L1:LINE	6.2881e-28	4.3085e-21	-0.813817	8.06356e-08	1.24919e-07	-0.278914
5597155_11_43754931	rs7115919	ENSG00000149084	HSD17B12	5.36287e-50	8.17725e-46	1.03454	intronic:L1MEg2:L1:LINE	6.2881e-28	4.3085e-21	-0.813817	9.32127e-21	2.60609e-20	-0.466623
5597155_11_43754931	rs7115919	ENSG00000283375		2.82348e-48	3.87186e-44	1.02099	intronic:L1MEg2:L1:LINE	6.2881e-28	4.3085e-21	-0.813817	4.33467e-25	2.39548e-24	-0.509914
5597155_11_43754931	rs7115919	ENSG00000283341		2.69314e-23	6.35945e-20	0.749167	intronic:L1MEg2:L1:LINE	6.2881e-28	4.3085e-21	-0.813817	8.06356e-08	1.24919e-07	-0.278914
5597161_11_43759003	rs7110437	ENSG00000149084	HSD17B12	5.36287e-50	8.17725e-46	1.03454	intronic:L1MEg2:L1:LINE	6.2881e-28	4.3085e-21	-0.813817	9.32127e-21	2.60609e-20	-0.466623
5597161_11_43759003	rs7110437	ENSG00000283375		2.82348e-48	3.87186e-44	1.02099	intronic:L1MEg2:L1:LINE	6.2881e-28	4.3085e-21	-0.813817	4.33467e-25	2.39548e-24	-0.509914
5597161_11_43759003	rs7110437	ENSG00000283341		2.69314e-23	6.35945e-20	0.749167	intronic:L1MEg2:L1:LINE	6.2881e-28	4.3085e-21	-0.813817	8.06356e-08	1.24919e-07	-0.278914
5597253_11_43794650	rs6485462	ENSG00000149084	HSD17B12	7.60331e-47	9.55698e-43	0.985398	intronic:L1MEg2:L1:LINE	7.11636e-28	4.3085e-21	-0.793819	9.32127e-21	2.60609e-20	-0.466623
5597253_11_43794650	rs6485462	ENSG00000283375		2.11514e-45	2.43908e-41	0.973578	intronic:L1MEg2:L1:LINE	7.11636e-28	4.3085e-21	-0.793819	4.33467e-25	2.39548e-24	-0.509914
5597253_11_43794650	rs6485462	ENSG00000283341		3.43865e-22	7.29913e-19	0.714909	intronic:L1MEg2:L1:LINE	7.11636e-28	4.3085e-21	-0.793819	8.06356e-08	1.24919e-07	-0.278914
5597255_11_43795575	rs7118659	ENSG00000149084	HSD17B12	7.60331e-47	9.55698e-43	0.985398	intronic:L1MEg2:L1:LINE	7.11636e-28	4.3085e-21	-0.793819	9.32127e-21	2.60609e-20	-0.466623
5597255_11_43795575	rs7118659	ENSG00000283375		2.11514e-45	2.43908e-41	0.973578	intronic:L1MEg2:L1:LINE	7.11636e-28	4.3085e-21	-0.793819	4.33467e-25	2.39548e-24	-0.509914
5597255_11_43795575	rs7118659	ENSG00000283341		3.43865e-22	7.29913e-19	0.714909	intronic:L1MEg2:L1:LINE	7.11636e-28	4.3085e-21	-0.793819	8.06356e-08	1.24919e-07	-0.278914
5597257_11_43795770	rs7118906	ENSG00000149084	HSD17B12	7.60331e-47	9.55698e-43	0.985398	intronic:L1MEg2:L1:LINE	7.11636e-28	4.3085e-21	-0.793819	9.32127e-21	2.60609e-20	-0.466623
5597257_11_43795770	rs7118906	ENSG00000283375		2.11514e-45	2.43908e-41	0.973578	intronic:L1MEg2:L1:LINE	7.11636e-28	4.3085e-21	-0.793819	4.33467e-25	2.39548e-24	-0.509914
5597257_11_43795770	rs7118906	ENSG00000283341		3.43865e-22	7.29913e-19	0.714909	intronic:L1MEg2:L1:LINE	7.11636e-28	4.3085e-21	-0.793819	8.06356e-08	1.24919e-07	-0.278914
5597271_11_43801335	rs10838175	ENSG00000149084	HSD17B12	7.60331e-47	9.55698e-43	0.985398	intronic:L1MEg2:L1:LINE	7.11636e-28	4.3085e-21	-0.793819	9.32127e-21	2.60609e-20	-0.466623
5597271_11_43801335	rs10838175	ENSG00000283375		2.11514e-45	2.43908e-41	0.973578	intronic:L1MEg2:L1:LINE	7.11636e-28	4.3085e-21	-0.793819	4.33467e-25	2.39548e-24	-0.509914
5597271_11_43801335	rs10838175	ENSG00000283341		3.43865e-22	7.29913e-19	0.714909	intronic:L1MEg2:L1:LINE	7.11636e-28	4.3085e-21	-0.793819	8.06356e-08	1.24919e-07	-0.278914
5597277_11_43803488	rs1518815	ENSG00000149084	HSD17B12	7.60331e-47	9.55698e-43	0.985398	intronic:L1MEg2:L1:LINE	7.11636e-28	4.3085e-21	-0.793819	9.32127e-21	2.60609e-20	-0.466623
5597277_11_43803488	rs1518815	ENSG00000283375		2.11514e-45	2.43908e-41	0.973578	intronic:L1MEg2:L1:LINE	7.11636e-28	4.3085e-21	-0.793819	4.33467e-25	2.39548e-24	-0.509914
5597277_11_43803488	rs1518815	ENSG00000283341		3.43865e-22	7.29913e-19	0.714909	intronic:L1MEg2:L1:LINE	7.11636e-28	4.3085e-21	-0.793819	8.06356e-08	1.24919e-07	-0.278914
5597297_11_43810226	rs10768981	ENSG00000149084	HSD17B12	7.60331e-47	9.55698e-43	0.985398	intronic:L1MEg2:L1:LINE	7.11636e-28	4.3085e-21	-0.793819	9.32127e-21	2.60609e-20	-0.466623
5597297_11_43810226	rs10768981	ENSG00000283375		2.11514e-45	2.43908e-41	0.973578	intronic:L1MEg2:L1:LINE	7.11636e-28	4.3085e-21	-0.793819	4.33467e-25	2.39548e-24	-0.509914
5597297_11_43810226	rs10768981	ENSG00000283341		3.43865e-22	7.29913e-19	0.714909	intronic:L1MEg2:L1:LINE	7.11636e-28	4.3085e-21	-0.793819	8.06356e-08	1.24919e-07	-0.278914
5597303_11_43810955	rs10400343	ENSG00000149084	HSD17B12	7.60331e-47	9.55698e-43	0.985398	intronic:L1MEg2:L1:LINE	7.11636e-28	4.3085e-21	-0.793819	9.32127e-21	2.60609e-20	-0.466623
5597303_11_43810955	rs10400343	ENSG00000283375		2.11514e-45	2.43908e-41	0.973578	intronic:L1MEg2:L1:LINE	7.11636e-28	4.3085e-21	-0.793819	4.33467e-25	2.39548e-24	-0.509914
5597303_11_43810955	rs10400343	ENSG00000283341		3.43865e-22	7.29913e-19	0.714909	intronic:L1MEg2:L1:LINE	7.11636e-28	4.3085e-21	-0.793819	8.06356e-08	1.24919e-07	-0.278914
5597312_11_43815046	rs10742689	ENSG00000149084	HSD17B12	7.60331e-47	9.55698e-43	0.985398	intronic:L1MEg2:L1:LINE	7.11636e-28	4.3085e-21	-0.793819	9.32127e-21	2.60609e-20	-0.466623
5597312_11_43815046	rs10742689	ENSG00000283375		2.11514e-45	2.43908e-41	0.973578	intronic:L1MEg2:L1:LINE	7.11636e-28	4.3085e-21	-0.793819	4.33467e-25	2.39548e-24	-0.509914
5597312_11_43815046	rs10742689	ENSG00000283341		3.43865e-22	7.29913e-19	0.714909	intronic:L1MEg2:L1:LINE	7.11636e-28	4.3085e-21	-0.793819	8.06356e-08	1.24919e-07	-0.278914
5597316_11_43816001	rs7129046	ENSG00000149084	HSD17B12	7.60331e-47	9.55698e-43	0.985398	intronic:L1MEg2:L1:LINE	7.11636e-28	4.3085e-21	-0.793819	9.32127e-21	2.60609e-20	-0.466623
5597316_11_43816001	rs7129046	ENSG00000283375		2.11514e-45	2.43908e-41	0.973578	intronic:L1MEg2:L1:LINE	7.11636e-28	4.3085e-21	-0.793819	4.33467e-25	2.39548e-24	-0.509914
5597316_11_43816001	rs7129046	ENSG00000283341		3.43865e-22	7.29913e-19	0.714909	intronic:L1MEg2:L1:LINE	7.11636e-28	4.3085e-21	-0.793819	8.06356e-08	1.24919e-07	-0.278914
5597318_11_43816767	rs10838180	ENSG00000149084	HSD17B12	7.60331e-47	9.55698e-43	0.985398	intronic:L1MEg2:L1:LINE	7.11636e-28	4.3085e-21	-0.793819	9.32127e-21	2.60609e-20	-0.466623
5597318_11_43816767	rs10838180	ENSG00000283375		2.11514e-45	2.43908e-41	0.973578	intronic:L1MEg2:L1:LINE	7.11636e-28	4.3085e-21	-0.793819	4.33467e-25	2.39548e-24	-0.509914
5597318_11_43816767	rs10838180	ENSG00000283341		3.43865e-22	7.29913e-19	0.714909	intronic:L1MEg2:L1:LINE	7.11636e-28	4.3085e-21	-0.793819	8.06356e-08	1.24919e-07	-0.278914
5597333_11_43821651	rs6485466	ENSG00000149084	HSD17B12	7.60331e-47	9.55698e-43	0.985398	intronic:L1MEg2:L1:LINE	7.11636e-28	4.3085e-21	-0.793819	9.32127e-21	2.60609e-20	-0.466623
5597333_11_43821651	rs6485466	ENSG00000283375		2.11514e-45	2.43908e-41	0.973578	intronic:L1MEg2:L1:LINE	7.11636e-28	4.3085e-21	-0.793819	4.33467e-25	2.39548e-24	-0.509914
5597333_11_43821651	rs6485466	ENSG00000283341		3.43865e-22	7.29913e-19	0.714909	intronic:L1MEg2:L1:LINE	7.11636e-28	4.3085e-21	-0.793819	8.06356e-08	1.24919e-07	-0.278914
5597335_11_43822029	rs7101808	ENSG00000149084	HSD17B12	7.60331e-47	9.55698e-43	0.985398	intronic:L1MEg2:L1:LINE	7.11636e-28	4.3085e-21	-0.793819	9.32127e-21	2.60609e-20	-0.466623
5597335_11_43822029	rs7101808	ENSG00000283375		2.11514e-45	2.43908e-41	0.973578	intronic:L1MEg2:L1:LINE	7.11636e-28	4.3085e-21	-0.793819	4.33467e-25	2.39548e-24	-0.509914
5597335_11_43822029	rs7101808	ENSG00000283341		3.43865e-22	7.29913e-19	0.714909	intronic:L1MEg2:L1:LINE	7.11636e-28	4.3085e-21	-0.793819	8.06356e-08	1.24919e-07	-0.278914
5597338_11_43822950	rs10838181	ENSG00000149084	HSD17B12	7.60331e-47	9.55698e-43	0.985398	intronic:L1MEg2:L1:LINE	7.11636e-28	4.3085e-21	-0.793819	9.32127e-21	2.60609e-20	-0.466623
5597338_11_43822950	rs10838181	ENSG00000283375		2.11514e-45	2.43908e-41	0.973578	intronic:L1MEg2:L1:LINE	7.11636e-28	4.3085e-21	-0.793819	4.33467e-25	2.39548e-24	-0.509914
5597338_11_43822950	rs10838181	ENSG00000283341		3.43865e-22	7.29913e-19	0.714909	intronic:L1MEg2:L1:LINE	7.11636e-28	4.3085e-21	-0.793819	8.06356e-08	1.24919e-07	-0.278914
5597346_11_43826361	rs6485468	ENSG00000149084	HSD17B12	7.60331e-47	9.55698e-43	0.985398	intronic:L1MEg2:L1:LINE	7.11636e-28	4.3085e-21	-0.793819	9.32127e-21	2.60609e-20	-0.466623
5597346_11_43826361	rs6485468	ENSG00000283375		2.11514e-45	2.43908e-41	0.973578	intronic:L1MEg2:L1:LINE	7.11636e-28	4.3085e-21	-0.793819	4.33467e-25	2.39548e-24	-0.509914
5597346_11_43826361	rs6485468	ENSG00000283341		3.43865e-22	7.29913e-19	0.714909	intronic:L1MEg2:L1:LINE	7.11636e-28	4.3085e-21	-0.793819	8.06356e-08	1.24919e-07	-0.278914
5597347_11_43826788	rs1464229	ENSG00000149084	HSD17B12	7.60331e-47	9.55698e-43	0.985398	intronic:L1MEg2:L1:LINE	7.11636e-28	4.3085e-21	-0.793819	9.32127e-21	2.60609e-20	-0.466623
5597347_11_43826788	rs1464229	ENSG00000283375		2.11514e-45	2.43908e-41	0.973578	intronic:L1MEg2:L1:LINE	7.11636e-28	4.3085e-21	-0.793819	4.33467e-25	2.39548e-24	-0.509914
5597347_11_43826788	rs1464229	ENSG00000283341		3.43865e-22	7.29913e-19	0.714909	intronic:L1MEg2:L1:LINE	7.11636e-28	4.3085e-21	-0.793819	8.06356e-08	1.24919e-07	-0.278914
5597356_11_43829924	rs7935296	ENSG00000149084	HSD17B12	7.60331e-47	9.55698e-43	0.985398	intronic:L1MEg2:L1:LINE	7.11636e-28	4.3085e-21	-0.793819	9.32127e-21	2.60609e-20	-0.466623
5597356_11_43829924	rs7935296	ENSG00000283375		2.11514e-45	2.43908e-41	0.973578	intronic:L1MEg2:L1:LINE	7.11636e-28	4.3085e-21	-0.793819	4.33467e-25	2.39548e-24	-0.509914
5597356_11_43829924	rs7935296	ENSG00000283341		3.43865e-22	7.29913e-19	0.714909	intronic:L1MEg2:L1:LINE	7.11636e-28	4.3085e-21	-0.793819	8.06356e-08	1.24919e-07	-0.278914
5597357_11_43830253	rs6485470	ENSG00000149084	HSD17B12	7.60331e-47	9.55698e-43	0.985398	intronic:L1MEg2:L1:LINE	7.11636e-28	4.3085e-21	-0.793819	9.32127e-21	2.60609e-20	-0.466623
5597357_11_43830253	rs6485470	ENSG00000283375		2.11514e-45	2.43908e-41	0.973578	intronic:L1MEg2:L1:LINE	7.11636e-28	4.3085e-21	-0.793819	4.33467e-25	2.39548e-24	-0.509914
5597357_11_43830253	rs6485470	ENSG00000283341		3.43865e-22	7.29913e-19	0.714909	intronic:L1MEg2:L1:LINE	7.11636e-28	4.3085e-21	-0.793819	8.06356e-08	1.24919e-07	-0.278914
5597363_11_43832359	rs11037663	ENSG00000149084	HSD17B12	7.60331e-47	9.55698e-43	0.985398	intronic:L1MEg2:L1:LINE	7.11636e-28	4.3085e-21	-0.793819	9.32127e-21	2.60609e-20	-0.466623
5597363_11_43832359	rs11037663	ENSG00000283375		2.11514e-45	2.43908e-41	0.973578	intronic:L1MEg2:L1:LINE	7.11636e-28	4.3085e-21	-0.793819	4.33467e-25	2.39548e-24	-0.509914
5597363_11_43832359	rs11037663	ENSG00000283341		3.43865e-22	7.29913e-19	0.714909	intronic:L1MEg2:L1:LINE	7.11636e-28	4.3085e-21	-0.793819	8.06356e-08	1.24919e-07	-0.278914
5597366_11_43833060	rs7947967	ENSG00000149084	HSD17B12	7.60331e-47	9.55698e-43	0.985398	intronic:L1MEg2:L1:LINE	7.11636e-28	4.3085e-21	-0.793819	9.32127e-21	2.60609e-20	-0.466623
5597366_11_43833060	rs7947967	ENSG00000283375		2.11514e-45	2.43908e-41	0.973578	intronic:L1MEg2:L1:LINE	7.11636e-28	4.3085e-21	-0.793819	4.33467e-25	2.39548e-24	-0.509914
5597366_11_43833060	rs7947967	ENSG00000283341		3.43865e-22	7.29913e-19	0.714909	intronic:L1MEg2:L1:LINE	7.11636e-28	4.3085e-21	-0.793819	8.06356e-08	1.24919e-07	-0.278914
5597370_11_43834805	rs6485473	ENSG00000149084	HSD17B12	7.60331e-47	9.55698e-43	0.985398	intronic:L1MEg2:L1:LINE	7.11636e-28	4.3085e-21	-0.793819	9.32127e-21	2.60609e-20	-0.466623
5597370_11_43834805	rs6485473	ENSG00000283375		2.11514e-45	2.43908e-41	0.973578	intronic:L1MEg2:L1:LINE	7.11636e-28	4.3085e-21	-0.793819	4.33467e-25	2.39548e-24	-0.509914
5597370_11_43834805	rs6485473	ENSG00000283341		3.43865e-22	7.29913e-19	0.714909	intronic:L1MEg2:L1:LINE	7.11636e-28	4.3085e-21	-0.793819	8.06356e-08	1.24919e-07	-0.278914
5597373_11_43835868	rs7931097	ENSG00000149084	HSD17B12	7.60331e-47	9.55698e-43	0.985398	intronic:L1MEg2:L1:LINE	7.11636e-28	4.3085e-21	-0.793819	9.32127e-21	2.60609e-20	-0.466623
5597373_11_43835868	rs7931097	ENSG00000283375		2.11514e-45	2.43908e-41	0.973578	intronic:L1MEg2:L1:LINE	7.11636e-28	4.3085e-21	-0.793819	4.33467e-25	2.39548e-24	-0.509914
5597373_11_43835868	rs7931097	ENSG00000283341		3.43865e-22	7.29913e-19	0.714909	intronic:L1MEg2:L1:LINE	7.11636e-28	4.3085e-21	-0.793819	8.06356e-08	1.24919e-07	-0.278914
5597374_11_43836378	rs7934707	ENSG00000149084	HSD17B12	7.60331e-47	9.55698e-43	0.985398	intronic:L1MEg2:L1:LINE	7.11636e-28	4.3085e-21	-0.793819	9.32127e-21	2.60609e-20	-0.466623
5597374_11_43836378	rs7934707	ENSG00000283375		2.11514e-45	2.43908e-41	0.973578	intronic:L1MEg2:L1:LINE	7.11636e-28	4.3085e-21	-0.793819	4.33467e-25	2.39548e-24	-0.509914
5597374_11_43836378	rs7934707	ENSG00000283341		3.43865e-22	7.29913e-19	0.714909	intronic:L1MEg2:L1:LINE	7.11636e-28	4.3085e-21	-0.793819	8.06356e-08	1.24919e-07	-0.278914
5597382_11_43840198	rs10734518	ENSG00000149084	HSD17B12	7.60331e-47	9.55698e-43	0.985398	intronic:L1MEg2:L1:LINE	7.11636e-28	4.3085e-21	-0.793819	9.32127e-21	2.60609e-20	-0.466623
5597382_11_43840198	rs10734518	ENSG00000283375		2.11514e-45	2.43908e-41	0.973578	intronic:L1MEg2:L1:LINE	7.11636e-28	4.3085e-21	-0.793819	4.33467e-25	2.39548e-24	-0.509914
5597382_11_43840198	rs10734518	ENSG00000283341		3.43865e-22	7.29913e-19	0.714909	intronic:L1MEg2:L1:LINE	7.11636e-28	4.3085e-21	-0.793819	8.06356e-08	1.24919e-07	-0.278914
5597388_11_43841480	rs7111450	ENSG00000149084	HSD17B12	7.60331e-47	9.55698e-43	0.985398	intronic:L1MEg2:L1:LINE	7.11636e-28	4.3085e-21	-0.793819	9.32127e-21	2.60609e-20	-0.466623
5597388_11_43841480	rs7111450	ENSG00000283375		2.11514e-45	2.43908e-41	0.973578	intronic:L1MEg2:L1:LINE	7.11636e-28	4.3085e-21	-0.793819	4.33467e-25	2.39548e-24	-0.509914
5597388_11_43841480	rs7111450	ENSG00000283341		3.43865e-22	7.29913e-19	0.714909	intronic:L1MEg2:L1:LINE	7.11636e-28	4.3085e-21	-0.793819	8.06356e-08	1.24919e-07	-0.278914
5597398_11_43844744	rs1914773	ENSG00000149084	HSD17B12	7.60331e-47	9.55698e-43	0.985398	intronic:L1MEg2:L1:LINE	7.11636e-28	4.3085e-21	-0.793819	9.32127e-21	2.60609e-20	-0.466623
5597398_11_43844744	rs1914773	ENSG00000283375		2.11514e-45	2.43908e-41	0.973578	intronic:L1MEg2:L1:LINE	7.11636e-28	4.3085e-21	-0.793819	4.33467e-25	2.39548e-24	-0.509914
5597398_11_43844744	rs1914773	ENSG00000283341		3.43865e-22	7.29913e-19	0.714909	intronic:L1MEg2:L1:LINE	7.11636e-28	4.3085e-21	-0.793819	8.06356e-08	1.24919e-07	-0.278914
5597399_11_43846102	rs10742690	ENSG00000149084	HSD17B12	7.60331e-47	9.55698e-43	0.985398	intronic:L1MEg2:L1:LINE	7.11636e-28	4.3085e-21	-0.793819	9.32127e-21	2.60609e-20	-0.466623
5597399_11_43846102	rs10742690	ENSG00000283375		2.11514e-45	2.43908e-41	0.973578	intronic:L1MEg2:L1:LINE	7.11636e-28	4.3085e-21	-0.793819	4.33467e-25	2.39548e-24	-0.509914
5597399_11_43846102	rs10742690	ENSG00000283341		3.43865e-22	7.29913e-19	0.714909	intronic:L1MEg2:L1:LINE	7.11636e-28	4.3085e-21	-0.793819	8.06356e-08	1.24919e-07	-0.278914
5597410_11_43848389	rs10838185	ENSG00000149084	HSD17B12	7.60331e-47	9.55698e-43	0.985398	intronic:L1MEg2:L1:LINE	7.11636e-28	4.3085e-21	-0.793819	9.32127e-21	2.60609e-20	-0.466623
5597410_11_43848389	rs10838185	ENSG00000283375		2.11514e-45	2.43908e-41	0.973578	intronic:L1MEg2:L1:LINE	7.11636e-28	4.3085e-21	-0.793819	4.33467e-25	2.39548e-24	-0.509914
5597410_11_43848389	rs10838185	ENSG00000283341		3.43865e-22	7.29913e-19	0.714909	intronic:L1MEg2:L1:LINE	7.11636e-28	4.3085e-21	-0.793819	8.06356e-08	1.24919e-07	-0.278914
5597411_11_43848430	rs10838186	ENSG00000149084	HSD17B12	7.60331e-47	9.55698e-43	0.985398	intronic:L1MEg2:L1:LINE	7.11636e-28	4.3085e-21	-0.793819	9.32127e-21	2.60609e-20	-0.466623
5597411_11_43848430	rs10838186	ENSG00000283375		2.11514e-45	2.43908e-41	0.973578	intronic:L1MEg2:L1:LINE	7.11636e-28	4.3085e-21	-0.793819	4.33467e-25	2.39548e-24	-0.509914
5597411_11_43848430	rs10838186	ENSG00000283341		3.43865e-22	7.29913e-19	0.714909	intronic:L1MEg2:L1:LINE	7.11636e-28	4.3085e-21	-0.793819	8.06356e-08	1.24919e-07	-0.278914
5597412_11_43849662	rs11037676	ENSG00000149084	HSD17B12	7.60331e-47	9.55698e-43	0.985398	intronic:L1MEg2:L1:LINE	7.11636e-28	4.3085e-21	-0.793819	9.32127e-21	2.60609e-20	-0.466623
5597412_11_43849662	rs11037676	ENSG00000283375		2.11514e-45	2.43908e-41	0.973578	intronic:L1MEg2:L1:LINE	7.11636e-28	4.3085e-21	-0.793819	4.33467e-25	2.39548e-24	-0.509914
5597412_11_43849662	rs11037676	ENSG00000283341		3.43865e-22	7.29913e-19	0.714909	intronic:L1MEg2:L1:LINE	7.11636e-28	4.3085e-21	-0.793819	8.06356e-08	1.24919e-07	-0.278914
5597415_11_43850905	rs3781805	ENSG00000149084	HSD17B12	7.60331e-47	9.55698e-43	0.985398	intronic:L1MEg2:L1:LINE	7.11636e-28	4.3085e-21	-0.793819	9.32127e-21	2.60609e-20	-0.466623
5597415_11_43850905	rs3781805	ENSG00000283375		2.11514e-45	2.43908e-41	0.973578	intronic:L1MEg2:L1:LINE	7.11636e-28	4.3085e-21	-0.793819	4.33467e-25	2.39548e-24	-0.509914
5597415_11_43850905	rs3781805	ENSG00000283341		3.43865e-22	7.29913e-19	0.714909	intronic:L1MEg2:L1:LINE	7.11636e-28	4.3085e-21	-0.793819	8.06356e-08	1.24919e-07	-0.278914
5597298_11_43810369	rs10768982	ENSG00000149084	HSD17B12	4.40107e-44	4.62721e-40	0.993088	intronic:L1MEg2:L1:LINE	1.47798e-24	8.89525e-18	-0.773303	9.32127e-21	2.60609e-20	-0.466623
5597298_11_43810369	rs10768982	ENSG00000283375		2.59362e-43	2.58784e-39	0.986236	intronic:L1MEg2:L1:LINE	1.47798e-24	8.89525e-18	-0.773303	4.33467e-25	2.39548e-24	-0.509914
5597298_11_43810369	rs10768982	ENSG00000283341		2.06679e-21	4.12354e-18	0.725297	intronic:L1MEg2:L1:LINE	1.47798e-24	8.89525e-18	-0.773303	8.06356e-08	1.24919e-07	-0.278914
7040359_15_81293903	rs17875577	ENSG00000172345	STARD5	1.61586e-16	1.94728e-13	0.965942	intronic:L1P4a:L1:LINE	7.66825e-22	4.45693e-15	1.10654	3.51578e-15	7.38313e-15	0.399911
7040359_15_81293903	rs17875577	ENSG00000271725		4.33706e-15	4.52456e-12	0.922834	intronic:L1P4a:L1:LINE	7.66825e-22	4.45693e-15	1.10654	1.16511e-07	1.53347e-07	0.275577
7040359_15_81293903	rs17875577	ENSG00000172349	IL16	4.52215e-14	4.18111e-11	0.890376	intronic:L1P4a:L1:LINE	7.66825e-22	4.45693e-15	1.10654	1.77144e-07	2.0291e-07	0.271724
7040317_15_81275541	rs66500340	ENSG00000172345	STARD5	9.38314e-15	9.39417e-12	0.908546	intronic:L1P4a:L1:LINE	2.5776e-21	1.42487e-14	1.0893	3.51578e-15	7.38313e-15	0.399911
7040317_15_81275541	rs66500340	ENSG00000271725		2.51146e-14	2.39625e-11	0.894948	intronic:L1P4a:L1:LINE	2.5776e-21	1.42487e-14	1.0893	1.16511e-07	1.53347e-07	0.275577
7040317_15_81275541	rs66500340	ENSG00000172349	IL16	1.21755e-13	1.06669e-10	0.87256	intronic:L1P4a:L1:LINE	2.5776e-21	1.42487e-14	1.0893	1.77144e-07	2.0291e-07	0.271724
5597023_11_43685814	rs35243581	ENSG00000149084	HSD17B12	4.24112e-27	1.35914e-23	-0.797441	intronic:L1MEg2:L1:LINE	5.94885e-21	3.13511e-14	0.707797	9.32127e-21	2.60609e-20	-0.466623
5597023_11_43685814	rs35243581	ENSG00000283375		4.35889e-27	1.39373e-23	-0.797284	intronic:L1MEg2:L1:LINE	5.94885e-21	3.13511e-14	0.707797	4.33467e-25	2.39548e-24	-0.509914
5597023_11_43685814	rs35243581	ENSG00000283341		6.81534e-15	6.93265e-12	-0.598051	intronic:L1MEg2:L1:LINE	5.94885e-21	3.13511e-14	0.707797	8.06356e-08	1.24919e-07	-0.278914
5597043_11_43696893	rs34390003	ENSG00000149084	HSD17B12	4.24112e-27	1.35914e-23	-0.797441	intronic:L1MEg2:L1:LINE	5.94885e-21	3.13511e-14	0.707797	9.32127e-21	2.60609e-20	-0.466623
5597043_11_43696893	rs34390003	ENSG00000283375		4.35889e-27	1.39373e-23	-0.797284	intronic:L1MEg2:L1:LINE	5.94885e-21	3.13511e-14	0.707797	4.33467e-25	2.39548e-24	-0.509914
5597043_11_43696893	rs34390003	ENSG00000283341		6.81534e-15	6.93265e-12	-0.598051	intronic:L1MEg2:L1:LINE	5.94885e-21	3.13511e-14	0.707797	8.06356e-08	1.24919e-07	-0.278914
5597044_11_43697551	rs7928523	ENSG00000149084	HSD17B12	4.24112e-27	1.35914e-23	-0.797441	intronic:L1MEg2:L1:LINE	5.94885e-21	3.13511e-14	0.707797	9.32127e-21	2.60609e-20	-0.466623
5597044_11_43697551	rs7928523	ENSG00000283375		4.35889e-27	1.39373e-23	-0.797284	intronic:L1MEg2:L1:LINE	5.94885e-21	3.13511e-14	0.707797	4.33467e-25	2.39548e-24	-0.509914
5597044_11_43697551	rs7928523	ENSG00000283341		6.81534e-15	6.93265e-12	-0.598051	intronic:L1MEg2:L1:LINE	5.94885e-21	3.13511e-14	0.707797	8.06356e-08	1.24919e-07	-0.278914
5597067_11_43706984	rs12577642	ENSG00000149084	HSD17B12	4.24112e-27	1.35914e-23	-0.797441	intronic:L1MEg2:L1:LINE	5.94885e-21	3.13511e-14	0.707797	9.32127e-21	2.60609e-20	-0.466623
5597067_11_43706984	rs12577642	ENSG00000283375		4.35889e-27	1.39373e-23	-0.797284	intronic:L1MEg2:L1:LINE	5.94885e-21	3.13511e-14	0.707797	4.33467e-25	2.39548e-24	-0.509914
5597067_11_43706984	rs12577642	ENSG00000283341		6.81534e-15	6.93265e-12	-0.598051	intronic:L1MEg2:L1:LINE	5.94885e-21	3.13511e-14	0.707797	8.06356e-08	1.24919e-07	-0.278914
5597070_11_43708303	rs56130800	ENSG00000149084	HSD17B12	4.24112e-27	1.35914e-23	-0.797441	intronic:L1MEg2:L1:LINE	5.94885e-21	3.13511e-14	0.707797	9.32127e-21	2.60609e-20	-0.466623
5597070_11_43708303	rs56130800	ENSG00000283375		4.35889e-27	1.39373e-23	-0.797284	intronic:L1MEg2:L1:LINE	5.94885e-21	3.13511e-14	0.707797	4.33467e-25	2.39548e-24	-0.509914
5597070_11_43708303	rs56130800	ENSG00000283341		6.81534e-15	6.93265e-12	-0.598051	intronic:L1MEg2:L1:LINE	5.94885e-21	3.13511e-14	0.707797	8.06356e-08	1.24919e-07	-0.278914
5597071_11_43708437	rs1878767	ENSG00000149084	HSD17B12	4.24112e-27	1.35914e-23	-0.797441	intronic:L1MEg2:L1:LINE	5.94885e-21	3.13511e-14	0.707797	9.32127e-21	2.60609e-20	-0.466623
5597071_11_43708437	rs1878767	ENSG00000283375		4.35889e-27	1.39373e-23	-0.797284	intronic:L1MEg2:L1:LINE	5.94885e-21	3.13511e-14	0.707797	4.33467e-25	2.39548e-24	-0.509914
5597071_11_43708437	rs1878767	ENSG00000283341		6.81534e-15	6.93265e-12	-0.598051	intronic:L1MEg2:L1:LINE	5.94885e-21	3.13511e-14	0.707797	8.06356e-08	1.24919e-07	-0.278914
5597433_11_43856984	rs35186585	ENSG00000149084	HSD17B12	4.74655e-38	3.44481e-34	-1.00479	intronic:L1MEg2:L1:LINE	1.61866e-19	8.15048e-13	0.744696	9.32127e-21	2.60609e-20	-0.466623
5597433_11_43856984	rs35186585	ENSG00000283375		1.24622e-36	8.25058e-33	-0.98914	intronic:L1MEg2:L1:LINE	1.61866e-19	8.15048e-13	0.744696	4.33467e-25	2.39548e-24	-0.509914
5597433_11_43856984	rs35186585	ENSG00000283341		6.39138e-18	8.9927e-15	-0.714322	intronic:L1MEg2:L1:LINE	1.61866e-19	8.15048e-13	0.744696	8.06356e-08	1.24919e-07	-0.278914
5596995_11_43675367	rs7116641	ENSG00000149084	HSD17B12	4.06795e-25	1.11236e-21	-0.776186	intronic:L1MEg2:L1:LINE	2.60709e-19	1.29988e-12	0.685673	9.32127e-21	2.60609e-20	-0.466623
5596995_11_43675367	rs7116641	ENSG00000283375		5.54907e-25	1.50364e-21	-0.774273	intronic:L1MEg2:L1:LINE	2.60709e-19	1.29988e-12	0.685673	4.33467e-25	2.39548e-24	-0.509914
5596995_11_43675367	rs7116641	ENSG00000283341		1.05986e-14	1.05438e-11	-0.59856	intronic:L1MEg2:L1:LINE	2.60709e-19	1.29988e-12	0.685673	8.06356e-08	1.24919e-07	-0.278914
7040277_15_81263355	rs5006180	ENSG00000271725		6.99935e-05	0.0106025	0.453239	intronic:L1P4a:L1:LINE	7.89255e-19	3.50558e-12	0.967434	1.16511e-07	1.53347e-07	0.275577
7040277_15_81263355	rs5006180	ENSG00000172345	STARD5	9.2351e-05	0.0133607	0.445828	intronic:L1P4a:L1:LINE	7.89255e-19	3.50558e-12	0.967434	3.51578e-15	7.38313e-15	0.399911
7040277_15_81263355	rs5006180	ENSG00000172349	IL16	0.000289905	0.0339665	0.413873	intronic:L1P4a:L1:LINE	7.89255e-19	3.50558e-12	0.967434	1.77144e-07	2.0291e-07	0.271724
5596969_11_43669167	rs17596617	ENSG00000149084	HSD17B12	2.04125e-25	5.74673e-22	-0.784765	intronic:L1MEg2:L1:LINE	1.01943e-18	4.0479e-12	0.679137	9.32127e-21	2.60609e-20	-0.466623
5596969_11_43669167	rs17596617	ENSG00000283375		1.22421e-24	3.23263e-21	-0.773659	intronic:L1MEg2:L1:LINE	1.01943e-18	4.0479e-12	0.679137	4.33467e-25	2.39548e-24	-0.509914
5596969_11_43669167	rs17596617	ENSG00000283341		3.12518e-15	3.31407e-12	-0.61288	intronic:L1MEg2:L1:LINE	1.01943e-18	4.0479e-12	0.679137	8.06356e-08	1.24919e-07	-0.278914
5596981_11_43671560	rs35060985	ENSG00000149084	HSD17B12	2.04125e-25	5.74673e-22	-0.784765	intronic:L1MEg2:L1:LINE	1.01943e-18	4.0479e-12	0.679137	9.32127e-21	2.60609e-20	-0.466623
5596981_11_43671560	rs35060985	ENSG00000283375		1.22421e-24	3.23263e-21	-0.773659	intronic:L1MEg2:L1:LINE	1.01943e-18	4.0479e-12	0.679137	4.33467e-25	2.39548e-24	-0.509914
5596981_11_43671560	rs35060985	ENSG00000283341		3.12518e-15	3.31407e-12	-0.61288	intronic:L1MEg2:L1:LINE	1.01943e-18	4.0479e-12	0.679137	8.06356e-08	1.24919e-07	-0.278914
5596993_11_43674766	rs6485443	ENSG00000149084	HSD17B12	2.04125e-25	5.74673e-22	-0.784765	intronic:L1MEg2:L1:LINE	1.01943e-18	4.0479e-12	0.679137	9.32127e-21	2.60609e-20	-0.466623
5596993_11_43674766	rs6485443	ENSG00000283375		1.22421e-24	3.23263e-21	-0.773659	intronic:L1MEg2:L1:LINE	1.01943e-18	4.0479e-12	0.679137	4.33467e-25	2.39548e-24	-0.509914
5596993_11_43674766	rs6485443	ENSG00000283341		3.12518e-15	3.31407e-12	-0.61288	intronic:L1MEg2:L1:LINE	1.01943e-18	4.0479e-12	0.679137	8.06356e-08	1.24919e-07	-0.278914
5596975_11_43670833	rs60572790	ENSG00000149084	HSD17B12	6.97767e-25	1.87492e-21	-0.772088	intronic:L1MEg2:L1:LINE	2.41302e-18	8.70339e-12	0.668065	9.32127e-21	2.60609e-20	-0.466623
5596975_11_43670833	rs60572790	ENSG00000283375		3.65786e-24	9.26635e-21	-0.761723	intronic:L1MEg2:L1:LINE	2.41302e-18	8.70339e-12	0.668065	4.33467e-25	2.39548e-24	-0.509914
5596975_11_43670833	rs60572790	ENSG00000283341		3.48862e-15	3.68625e-12	-0.607898	intronic:L1MEg2:L1:LINE	2.41302e-18	8.70339e-12	0.668065	8.06356e-08	1.24919e-07	-0.278914
5596976_11_43670834	rs59149077	ENSG00000149084	HSD17B12	6.97767e-25	1.87492e-21	-0.772088	intronic:L1MEg2:L1:LINE	2.41302e-18	8.70339e-12	0.668065	9.32127e-21	2.60609e-20	-0.466623
5596976_11_43670834	rs59149077	ENSG00000283375		3.65786e-24	9.26635e-21	-0.761723	intronic:L1MEg2:L1:LINE	2.41302e-18	8.70339e-12	0.668065	4.33467e-25	2.39548e-24	-0.509914
5596976_11_43670834	rs59149077	ENSG00000283341		3.48862e-15	3.68625e-12	-0.607898	intronic:L1MEg2:L1:LINE	2.41302e-18	8.70339e-12	0.668065	8.06356e-08	1.24919e-07	-0.278914
5596977_11_43670872	rs59298872	ENSG00000149084	HSD17B12	6.97767e-25	1.87492e-21	-0.772088	intronic:L1MEg2:L1:LINE	2.41302e-18	8.70339e-12	0.668065	9.32127e-21	2.60609e-20	-0.466623
5596977_11_43670872	rs59298872	ENSG00000283375		3.65786e-24	9.26635e-21	-0.761723	intronic:L1MEg2:L1:LINE	2.41302e-18	8.70339e-12	0.668065	4.33467e-25	2.39548e-24	-0.509914
5596977_11_43670872	rs59298872	ENSG00000283341		3.48862e-15	3.68625e-12	-0.607898	intronic:L1MEg2:L1:LINE	2.41302e-18	8.70339e-12	0.668065	8.06356e-08	1.24919e-07	-0.278914
5596978_11_43670873	rs59227842	ENSG00000149084	HSD17B12	6.97767e-25	1.87492e-21	-0.772088	intronic:L1MEg2:L1:LINE	2.41302e-18	8.70339e-12	0.668065	9.32127e-21	2.60609e-20	-0.466623
5596978_11_43670873	rs59227842	ENSG00000283375		3.65786e-24	9.26635e-21	-0.761723	intronic:L1MEg2:L1:LINE	2.41302e-18	8.70339e-12	0.668065	4.33467e-25	2.39548e-24	-0.509914
5596978_11_43670873	rs59227842	ENSG00000283341		3.48862e-15	3.68625e-12	-0.607898	intronic:L1MEg2:L1:LINE	2.41302e-18	8.70339e-12	0.668065	8.06356e-08	1.24919e-07	-0.278914
5597110_11_43726362	rs12800235	ENSG00000149084	HSD17B12	1.80731e-26	5.4984e-23	-0.767471	intronic:L1MEg2:L1:LINE	4.83294e-18	1.68347e-11	0.640386	9.32127e-21	2.60609e-20	-0.466623
5597110_11_43726362	rs12800235	ENSG00000283375		1.56918e-24	4.10877e-21	-0.741274	intronic:L1MEg2:L1:LINE	4.83294e-18	1.68347e-11	0.640386	4.33467e-25	2.39548e-24	-0.509914
5597110_11_43726362	rs12800235	ENSG00000283341		2.65036e-15	2.83359e-12	-0.589815	intronic:L1MEg2:L1:LINE	4.83294e-18	1.68347e-11	0.640386	8.06356e-08	1.24919e-07	-0.278914
5596954_11_43666290	rs4320940	ENSG00000149084	HSD17B12	1.13307e-23	2.7647e-20	-0.757283	intronic:L1MEg2:L1:LINE	5.58216e-18	1.93781e-11	0.663949	9.32127e-21	2.60609e-20	-0.466623
5596954_11_43666290	rs4320940	ENSG00000283375		4.32888e-23	1.00272e-19	-0.748555	intronic:L1MEg2:L1:LINE	5.58216e-18	1.93781e-11	0.663949	4.33467e-25	2.39548e-24	-0.509914
5596954_11_43666290	rs4320940	ENSG00000283341		8.82908e-15	8.85775e-12	-0.601815	intronic:L1MEg2:L1:LINE	5.58216e-18	1.93781e-11	0.663949	8.06356e-08	1.24919e-07	-0.278914
5597248_11_43792226	rs4755743	ENSG00000283375		4.09393e-37	2.78923e-33	0.985584	intronic:L1MEg2:L1:LINE	6.69381e-18	2.29242e-11	-0.707505	4.33467e-25	2.39548e-24	-0.509914
5597248_11_43792226	rs4755743	ENSG00000149084	HSD17B12	7.05872e-37	4.75327e-33	0.982977	intronic:L1MEg2:L1:LINE	6.69381e-18	2.29242e-11	-0.707505	9.32127e-21	2.60609e-20	-0.466623
5597248_11_43792226	rs4755743	ENSG00000283341		8.44733e-17	1.04734e-13	0.685601	intronic:L1MEg2:L1:LINE	6.69381e-18	2.29242e-11	-0.707505	8.06356e-08	1.24919e-07	-0.278914
5597393_11_43842728	rs2176598	ENSG00000283375		4.09393e-37	2.78923e-33	0.985584	intronic:L1MEg2:L1:LINE	6.69381e-18	2.29242e-11	-0.707505	4.33467e-25	2.39548e-24	-0.509914
5597393_11_43842728	rs2176598	ENSG00000149084	HSD17B12	7.05872e-37	4.75327e-33	0.982977	intronic:L1MEg2:L1:LINE	6.69381e-18	2.29242e-11	-0.707505	9.32127e-21	2.60609e-20	-0.466623
5597393_11_43842728	rs2176598	ENSG00000283341		8.44733e-17	1.04734e-13	0.685601	intronic:L1MEg2:L1:LINE	6.69381e-18	2.29242e-11	-0.707505	8.06356e-08	1.24919e-07	-0.278914
5597402_11_43846818	rs939016	ENSG00000283375		4.09393e-37	2.78923e-33	0.985584	intronic:L1MEg2:L1:LINE	6.69381e-18	2.29242e-11	-0.707505	4.33467e-25	2.39548e-24	-0.509914
5597402_11_43846818	rs939016	ENSG00000149084	HSD17B12	7.05872e-37	4.75327e-33	0.982977	intronic:L1MEg2:L1:LINE	6.69381e-18	2.29242e-11	-0.707505	9.32127e-21	2.60609e-20	-0.466623
5597402_11_43846818	rs939016	ENSG00000283341		8.44733e-17	1.04734e-13	0.685601	intronic:L1MEg2:L1:LINE	6.69381e-18	2.29242e-11	-0.707505	8.06356e-08	1.24919e-07	-0.278914
5597408_11_43848310	rs10838184	ENSG00000283375		4.09393e-37	2.78923e-33	0.985584	intronic:L1MEg2:L1:LINE	6.69381e-18	2.29242e-11	-0.707505	4.33467e-25	2.39548e-24	-0.509914
5597408_11_43848310	rs10838184	ENSG00000149084	HSD17B12	7.05872e-37	4.75327e-33	0.982977	intronic:L1MEg2:L1:LINE	6.69381e-18	2.29242e-11	-0.707505	9.32127e-21	2.60609e-20	-0.466623
5597408_11_43848310	rs10838184	ENSG00000283341		8.44733e-17	1.04734e-13	0.685601	intronic:L1MEg2:L1:LINE	6.69381e-18	2.29242e-11	-0.707505	8.06356e-08	1.24919e-07	-0.278914
5596947_11_43665068	rs6485438	ENSG00000149084	HSD17B12	5.89703e-24	1.47398e-20	-0.76581	intronic:L1MEg2:L1:LINE	2.06544e-17	6.97949e-11	0.65723	9.32127e-21	2.60609e-20	-0.466623
5596947_11_43665068	rs6485438	ENSG00000283375		9.26239e-23	2.06886e-19	-0.747759	intronic:L1MEg2:L1:LINE	2.06544e-17	6.97949e-11	0.65723	4.33467e-25	2.39548e-24	-0.509914
5596947_11_43665068	rs6485438	ENSG00000283341		2.56447e-15	2.74439e-12	-0.616341	intronic:L1MEg2:L1:LINE	2.06544e-17	6.97949e-11	0.65723	8.06356e-08	1.24919e-07	-0.278914
5596853_11_43626818	rs4237643	ENSG00000149084	HSD17B12	2.92098e-23	6.87781e-20	0.754038	intronic:L1MEg2:L1:LINE	1.24842e-16	4.01839e-10	-0.64123	9.32127e-21	2.60609e-20	-0.466623
5596853_11_43626818	rs4237643	ENSG00000283375		1.21501e-21	2.47684e-18	0.72891	intronic:L1MEg2:L1:LINE	1.24842e-16	4.01839e-10	-0.64123	4.33467e-25	2.39548e-24	-0.509914
5596853_11_43626818	rs4237643	ENSG00000283341		6.9275e-15	7.03647e-12	0.606338	intronic:L1MEg2:L1:LINE	1.24842e-16	4.01839e-10	-0.64123	8.06356e-08	1.24919e-07	-0.278914
5596854_11_43627486	rs2862995	ENSG00000149084	HSD17B12	2.92098e-23	6.87781e-20	0.754038	intronic:L1MEg2:L1:LINE	1.24842e-16	4.01839e-10	-0.64123	9.32127e-21	2.60609e-20	-0.466623
5596854_11_43627486	rs2862995	ENSG00000283375		1.21501e-21	2.47684e-18	0.72891	intronic:L1MEg2:L1:LINE	1.24842e-16	4.01839e-10	-0.64123	4.33467e-25	2.39548e-24	-0.509914
5596854_11_43627486	rs2862995	ENSG00000283341		6.9275e-15	7.03647e-12	0.606338	intronic:L1MEg2:L1:LINE	1.24842e-16	4.01839e-10	-0.64123	8.06356e-08	1.24919e-07	-0.278914
5596862_11_43632283	rs2862996	ENSG00000149084	HSD17B12	2.92098e-23	6.87781e-20	0.754038	intronic:L1MEg2:L1:LINE	1.24842e-16	4.01839e-10	-0.64123	9.32127e-21	2.60609e-20	-0.466623
5596862_11_43632283	rs2862996	ENSG00000283375		1.21501e-21	2.47684e-18	0.72891	intronic:L1MEg2:L1:LINE	1.24842e-16	4.01839e-10	-0.64123	4.33467e-25	2.39548e-24	-0.509914
5596862_11_43632283	rs2862996	ENSG00000283341		6.9275e-15	7.03647e-12	0.606338	intronic:L1MEg2:L1:LINE	1.24842e-16	4.01839e-10	-0.64123	8.06356e-08	1.24919e-07	-0.278914
5596873_11_43634985	rs2862961	ENSG00000149084	HSD17B12	2.92098e-23	6.87781e-20	0.754038	intronic:L1MEg2:L1:LINE	1.24842e-16	4.01839e-10	-0.64123	9.32127e-21	2.60609e-20	-0.466623
5596873_11_43634985	rs2862961	ENSG00000283375		1.21501e-21	2.47684e-18	0.72891	intronic:L1MEg2:L1:LINE	1.24842e-16	4.01839e-10	-0.64123	4.33467e-25	2.39548e-24	-0.509914
5596873_11_43634985	rs2862961	ENSG00000283341		6.9275e-15	7.03647e-12	0.606338	intronic:L1MEg2:L1:LINE	1.24842e-16	4.01839e-10	-0.64123	8.06356e-08	1.24919e-07	-0.278914
5596880_11_43638705	rs9783304	ENSG00000149084	HSD17B12	2.92098e-23	6.87781e-20	0.754038	intronic:L1MEg2:L1:LINE	1.24842e-16	4.01839e-10	-0.64123	9.32127e-21	2.60609e-20	-0.466623
5596880_11_43638705	rs9783304	ENSG00000283375		1.21501e-21	2.47684e-18	0.72891	intronic:L1MEg2:L1:LINE	1.24842e-16	4.01839e-10	-0.64123	4.33467e-25	2.39548e-24	-0.509914
5596880_11_43638705	rs9783304	ENSG00000283341		6.9275e-15	7.03647e-12	0.606338	intronic:L1MEg2:L1:LINE	1.24842e-16	4.01839e-10	-0.64123	8.06356e-08	1.24919e-07	-0.278914
5596887_11_43640890	rs12577464	ENSG00000149084	HSD17B12	2.92098e-23	6.87781e-20	-0.754038	intronic:L1MEg2:L1:LINE	1.24842e-16	4.01839e-10	0.64123	9.32127e-21	2.60609e-20	-0.466623
5596887_11_43640890	rs12577464	ENSG00000283375		1.21501e-21	2.47684e-18	-0.72891	intronic:L1MEg2:L1:LINE	1.24842e-16	4.01839e-10	0.64123	4.33467e-25	2.39548e-24	-0.509914
5596887_11_43640890	rs12577464	ENSG00000283341		6.9275e-15	7.03647e-12	-0.606338	intronic:L1MEg2:L1:LINE	1.24842e-16	4.01839e-10	0.64123	8.06356e-08	1.24919e-07	-0.278914
5596908_11_43648951	rs2006751	ENSG00000149084	HSD17B12	2.92098e-23	6.87781e-20	-0.754038	intronic:L1MEg2:L1:LINE	1.24842e-16	4.01839e-10	0.64123	9.32127e-21	2.60609e-20	-0.466623
5596908_11_43648951	rs2006751	ENSG00000283375		1.21501e-21	2.47684e-18	-0.72891	intronic:L1MEg2:L1:LINE	1.24842e-16	4.01839e-10	0.64123	4.33467e-25	2.39548e-24	-0.509914
5596908_11_43648951	rs2006751	ENSG00000283341		6.9275e-15	7.03647e-12	-0.606338	intronic:L1MEg2:L1:LINE	1.24842e-16	4.01839e-10	0.64123	8.06356e-08	1.24919e-07	-0.278914
5596933_11_43659699	rs7115737	ENSG00000149084	HSD17B12	2.92098e-23	6.87781e-20	-0.754038	intronic:L1MEg2:L1:LINE	1.24842e-16	4.01839e-10	0.64123	9.32127e-21	2.60609e-20	-0.466623
5596933_11_43659699	rs7115737	ENSG00000283375		1.21501e-21	2.47684e-18	-0.72891	intronic:L1MEg2:L1:LINE	1.24842e-16	4.01839e-10	0.64123	4.33467e-25	2.39548e-24	-0.509914
5596933_11_43659699	rs7115737	ENSG00000283341		6.9275e-15	7.03647e-12	-0.606338	intronic:L1MEg2:L1:LINE	1.24842e-16	4.01839e-10	0.64123	8.06356e-08	1.24919e-07	-0.278914
5596934_11_43659822	rs61037750	ENSG00000149084	HSD17B12	2.92098e-23	6.87781e-20	-0.754038	intronic:L1MEg2:L1:LINE	1.24842e-16	4.01839e-10	0.64123	9.32127e-21	2.60609e-20	-0.466623
5596934_11_43659822	rs61037750	ENSG00000283375		1.21501e-21	2.47684e-18	-0.72891	intronic:L1MEg2:L1:LINE	1.24842e-16	4.01839e-10	0.64123	4.33467e-25	2.39548e-24	-0.509914
5596934_11_43659822	rs61037750	ENSG00000283341		6.9275e-15	7.03647e-12	-0.606338	intronic:L1MEg2:L1:LINE	1.24842e-16	4.01839e-10	0.64123	8.06356e-08	1.24919e-07	-0.278914
5596817_11_43613949	rs2862965	ENSG00000149084	HSD17B12	5.24789e-22	1.09792e-18	0.721778	intronic:L1MEg2:L1:LINE	2.90965e-16	9.27744e-10	-0.622954	9.32127e-21	2.60609e-20	-0.466623
5596817_11_43613949	rs2862965	ENSG00000283375		1.43826e-20	2.66897e-17	0.698972	intronic:L1MEg2:L1:LINE	2.90965e-16	9.27744e-10	-0.622954	4.33467e-25	2.39548e-24	-0.509914
5596817_11_43613949	rs2862965	ENSG00000283341		4.60739e-14	4.25477e-11	0.578548	intronic:L1MEg2:L1:LINE	2.90965e-16	9.27744e-10	-0.622954	8.06356e-08	1.24919e-07	-0.278914
5596819_11_43614184	rs10768966	ENSG00000149084	HSD17B12	5.24789e-22	1.09792e-18	0.721778	intronic:L1MEg2:L1:LINE	2.90965e-16	9.27744e-10	-0.622954	9.32127e-21	2.60609e-20	-0.466623
5596819_11_43614184	rs10768966	ENSG00000283375		1.43826e-20	2.66897e-17	0.698972	intronic:L1MEg2:L1:LINE	2.90965e-16	9.27744e-10	-0.622954	4.33467e-25	2.39548e-24	-0.509914
5596819_11_43614184	rs10768966	ENSG00000283341		4.60739e-14	4.25477e-11	0.578548	intronic:L1MEg2:L1:LINE	2.90965e-16	9.27744e-10	-0.622954	8.06356e-08	1.24919e-07	-0.278914
5596821_11_43614828	rs4755721	ENSG00000149084	HSD17B12	5.24789e-22	1.09792e-18	0.721778	intronic:L1MEg2:L1:LINE	2.90965e-16	9.27744e-10	-0.622954	9.32127e-21	2.60609e-20	-0.466623
5596821_11_43614828	rs4755721	ENSG00000283375		1.43826e-20	2.66897e-17	0.698972	intronic:L1MEg2:L1:LINE	2.90965e-16	9.27744e-10	-0.622954	4.33467e-25	2.39548e-24	-0.509914
5596821_11_43614828	rs4755721	ENSG00000283341		4.60739e-14	4.25477e-11	0.578548	intronic:L1MEg2:L1:LINE	2.90965e-16	9.27744e-10	-0.622954	8.06356e-08	1.24919e-07	-0.278914
5596833_11_43617475	rs10742680	ENSG00000149084	HSD17B12	2.80345e-22	5.99675e-19	0.743236	intronic:L1MEg2:L1:LINE	3.10046e-16	9.79371e-10	-0.637226	9.32127e-21	2.60609e-20	-0.466623
5596833_11_43617475	rs10742680	ENSG00000283375		6.75067e-21	1.28785e-17	0.721032	intronic:L1MEg2:L1:LINE	3.10046e-16	9.79371e-10	-0.637226	4.33467e-25	2.39548e-24	-0.509914
5596833_11_43617475	rs10742680	ENSG00000283341		3.92404e-14	3.65179e-11	0.59382	intronic:L1MEg2:L1:LINE	3.10046e-16	9.79371e-10	-0.637226	8.06356e-08	1.24919e-07	-0.278914
5596836_11_43618565	rs2862963	ENSG00000149084	HSD17B12	2.80345e-22	5.99675e-19	0.743236	intronic:L1MEg2:L1:LINE	3.10046e-16	9.79371e-10	-0.637226	9.32127e-21	2.60609e-20	-0.466623
5596836_11_43618565	rs2862963	ENSG00000283375		6.75067e-21	1.28785e-17	0.721032	intronic:L1MEg2:L1:LINE	3.10046e-16	9.79371e-10	-0.637226	4.33467e-25	2.39548e-24	-0.509914
5596836_11_43618565	rs2862963	ENSG00000283341		3.92404e-14	3.65179e-11	0.59382	intronic:L1MEg2:L1:LINE	3.10046e-16	9.79371e-10	-0.637226	8.06356e-08	1.24919e-07	-0.278914
5596848_11_43620580	rs4755726	ENSG00000149084	HSD17B12	2.80345e-22	5.99675e-19	0.743236	intronic:L1MEg2:L1:LINE	3.10046e-16	9.79371e-10	-0.637226	9.32127e-21	2.60609e-20	-0.466623
5596848_11_43620580	rs4755726	ENSG00000283375		6.75067e-21	1.28785e-17	0.721032	intronic:L1MEg2:L1:LINE	3.10046e-16	9.79371e-10	-0.637226	4.33467e-25	2.39548e-24	-0.509914
5596848_11_43620580	rs4755726	ENSG00000283341		3.92404e-14	3.65179e-11	0.59382	intronic:L1MEg2:L1:LINE	3.10046e-16	9.79371e-10	-0.637226	8.06356e-08	1.24919e-07	-0.278914
5596822_11_43615028	rs4755722	ENSG00000149084	HSD17B12	4.5569e-21	8.81857e-18	0.710944	intronic:L1MEg2:L1:LINE	7.11755e-16	2.24133e-09	-0.618841	9.32127e-21	2.60609e-20	-0.466623
5596822_11_43615028	rs4755722	ENSG00000283375		7.48553e-20	1.3037e-16	0.690986	intronic:L1MEg2:L1:LINE	7.11755e-16	2.24133e-09	-0.618841	4.33467e-25	2.39548e-24	-0.509914
5596822_11_43615028	rs4755722	ENSG00000283341		2.41695e-13	2.03374e-10	0.566119	intronic:L1MEg2:L1:LINE	7.11755e-16	2.24133e-09	-0.618841	8.06356e-08	1.24919e-07	-0.278914
5597231_11_43786724	rs35521277	ENSG00000283375		3.57014e-32	1.6826e-28	-0.939698	intronic:L1MEg2:L1:LINE	2.7231e-15	8.52231e-09	0.662245	4.33467e-25	2.39548e-24	-0.509914
5597231_11_43786724	rs35521277	ENSG00000149084	HSD17B12	3.01534e-31	1.30994e-27	-0.927892	intronic:L1MEg2:L1:LINE	2.7231e-15	8.52231e-09	0.662245	9.32127e-21	2.60609e-20	-0.466623
5597231_11_43786724	rs35521277	ENSG00000283341		5.43027e-15	5.59685e-12	-0.655609	intronic:L1MEg2:L1:LINE	2.7231e-15	8.52231e-09	0.662245	8.06356e-08	1.24919e-07	-0.278914
7040286_15_81267275	rs4531696	ENSG00000271725		1.09335e-05	0.00216564	0.340874	intronic:L1P4a:L1:LINE	1.54176e-14	4.81036e-08	0.579478	1.16511e-07	1.53347e-07	0.275577
7040286_15_81267275	rs4531696	ENSG00000172349	IL16	4.79039e-05	0.00771964	0.315743	intronic:L1P4a:L1:LINE	1.54176e-14	4.81036e-08	0.579478	1.77144e-07	2.0291e-07	0.271724
7040286_15_81267275	rs4531696	ENSG00000172345	STARD5	0.00033448	0.038078	0.279287	intronic:L1P4a:L1:LINE	1.54176e-14	4.81036e-08	0.579478	3.51578e-15	7.38313e-15	0.399911
7040239_15_81251154	rs4344696	ENSG00000271725		6.93052e-05	0.0105144	0.306239	intronic:L1P4a:L1:LINE	4.35648e-14	1.35508e-07	0.56481	1.16511e-07	1.53347e-07	0.275577
7040239_15_81251154	rs4344696	ENSG00000172349	IL16	0.000158058	0.0207934	0.291115	intronic:L1P4a:L1:LINE	4.35648e-14	1.35508e-07	0.56481	1.77144e-07	2.0291e-07	0.271724
5596815_11_43613423	rs10838137	ENSG00000149084	HSD17B12	2.1753e-20	3.96526e-17	0.67317	intronic:L1MEg2:L1:LINE	1.05644e-13	3.22684e-07	-0.552073	9.32127e-21	2.60609e-20	-0.466623
5596815_11_43613423	rs10838137	ENSG00000283375		2.65279e-18	3.92074e-15	0.638851	intronic:L1MEg2:L1:LINE	1.05644e-13	3.22684e-07	-0.552073	4.33467e-25	2.39548e-24	-0.509914
5596815_11_43613423	rs10838137	ENSG00000283341		2.82407e-13	2.35519e-10	0.543055	intronic:L1MEg2:L1:LINE	1.05644e-13	3.22684e-07	-0.552073	8.06356e-08	1.24919e-07	-0.278914
7040236_15_81251066	rs4128767	ENSG00000271725		0.000231205	0.0283062	0.28368	intronic:L1P4a:L1:LINE	1.61896e-13	4.88634e-07	0.552478	1.16511e-07	1.53347e-07	0.275577
7040215_15_81243305	rs4131083	ENSG00000271725		0.000326199	0.037326	0.275568	intronic:L1P4a:L1:LINE	1.74027e-13	5.23693e-07	0.549011	1.16511e-07	1.53347e-07	0.275577
5596829_11_43616425	rs4755725	ENSG00000149084	HSD17B12	4.54001e-19	7.30715e-16	0.659707	intronic:L1MEg2:L1:LINE	3.0881e-13	9.2655e-07	-0.548825	9.32127e-21	2.60609e-20	-0.466623
5596829_11_43616425	rs4755725	ENSG00000283375		3.67619e-17	4.72658e-14	0.626405	intronic:L1MEg2:L1:LINE	3.0881e-13	9.2655e-07	-0.548825	4.33467e-25	2.39548e-24	-0.509914
5596829_11_43616425	rs4755725	ENSG00000283341		4.04887e-12	2.84448e-09	0.523912	intronic:L1MEg2:L1:LINE	3.0881e-13	9.2655e-07	-0.548825	8.06356e-08	1.24919e-07	-0.278914
7040575_15_81363266	rs68069968	ENSG00000172345	STARD5	1.17592e-05	0.0023069	0.470342	intronic:L1P4a:L1:LINE	1.09049e-12	3.2057e-06	0.747614	3.51578e-15	7.38313e-15	0.399911
7040575_15_81363266	rs68069968	ENSG00000271725		2.5628e-05	0.00453111	0.452262	intronic:L1P4a:L1:LINE	1.09049e-12	3.2057e-06	0.747614	1.16511e-07	1.53347e-07	0.275577
7040575_15_81363266	rs68069968	ENSG00000172349	IL16	4.2238e-05	0.00694282	0.440271	intronic:L1P4a:L1:LINE	1.09049e-12	3.2057e-06	0.747614	1.77144e-07	2.0291e-07	0.271724
7040607_15_81371495	rs76744036	ENSG00000271725		3.87923e-09	1.68884e-06	0.750526	intronic:L1P4a:L1:LINE	1.14826e-12	3.36581e-06	0.89641	1.16511e-07	1.53347e-07	0.275577
7040607_15_81371495	rs76744036	ENSG00000172345	STARD5	3.95681e-09	1.71923e-06	0.750129	intronic:L1P4a:L1:LINE	1.14826e-12	3.36581e-06	0.89641	3.51578e-15	7.38313e-15	0.399911
7040607_15_81371495	rs76744036	ENSG00000172349	IL16	9.53138e-09	3.87036e-06	0.732246	intronic:L1P4a:L1:LINE	1.14826e-12	3.36581e-06	0.89641	1.77144e-07	2.0291e-07	0.271724
5596773_11_43589182	rs2625390	ENSG00000283375		3.49224e-12	2.47703e-09	0.521352	intronic:L1MEg2:L1:LINE	1.16033e-12	3.37202e-06	-0.532078	4.33467e-25	2.39548e-24	-0.509914
5596773_11_43589182	rs2625390	ENSG00000149084	HSD17B12	2.08921e-11	1.3131e-08	0.503326	intronic:L1MEg2:L1:LINE	1.16033e-12	3.37202e-06	-0.532078	9.32127e-21	2.60609e-20	-0.466623
5596773_11_43589182	rs2625390	ENSG00000283341		9.09255e-07	0.000242036	0.374241	intronic:L1MEg2:L1:LINE	1.16033e-12	3.37202e-06	-0.532078	8.06356e-08	1.24919e-07	-0.278914
5596775_11_43589646	rs2625389	ENSG00000283375		3.49224e-12	2.47703e-09	0.521352	intronic:L1MEg2:L1:LINE	1.16033e-12	3.37202e-06	-0.532078	4.33467e-25	2.39548e-24	-0.509914
5596775_11_43589646	rs2625389	ENSG00000149084	HSD17B12	2.08921e-11	1.3131e-08	0.503326	intronic:L1MEg2:L1:LINE	1.16033e-12	3.37202e-06	-0.532078	9.32127e-21	2.60609e-20	-0.466623
5596775_11_43589646	rs2625389	ENSG00000283341		9.09255e-07	0.000242036	0.374241	intronic:L1MEg2:L1:LINE	1.16033e-12	3.37202e-06	-0.532078	8.06356e-08	1.24919e-07	-0.278914
5596778_11_43591876	rs2625387	ENSG00000283375		3.49224e-12	2.47703e-09	0.521352	intronic:L1MEg2:L1:LINE	1.16033e-12	3.37202e-06	-0.532078	4.33467e-25	2.39548e-24	-0.509914
5596778_11_43591876	rs2625387	ENSG00000149084	HSD17B12	2.08921e-11	1.3131e-08	0.503326	intronic:L1MEg2:L1:LINE	1.16033e-12	3.37202e-06	-0.532078	9.32127e-21	2.60609e-20	-0.466623
5596778_11_43591876	rs2625387	ENSG00000283341		9.09255e-07	0.000242036	0.374241	intronic:L1MEg2:L1:LINE	1.16033e-12	3.37202e-06	-0.532078	8.06356e-08	1.24919e-07	-0.278914
7040481_15_81335387	rs61112061	ENSG00000172345	STARD5	8.51869e-06	0.00174267	0.47101	intronic:L1P4a:L1:LINE	2.54343e-12	7.37039e-06	0.725908	3.51578e-15	7.38313e-15	0.399911
7040481_15_81335387	rs61112061	ENSG00000271725		5.91361e-05	0.00922485	0.426028	intronic:L1P4a:L1:LINE	2.54343e-12	7.37039e-06	0.725908	1.16511e-07	1.53347e-07	0.275577
7040481_15_81335387	rs61112061	ENSG00000172349	IL16	8.10982e-05	0.0120039	0.418236	intronic:L1P4a:L1:LINE	2.54343e-12	7.37039e-06	0.725908	1.77144e-07	2.0291e-07	0.271724
7040485_15_81336426	rs11631809	ENSG00000172345	STARD5	1.75132e-05	0.00326358	0.453819	intronic:L1P4a:L1:LINE	3.51131e-12	1.01175e-05	0.719956	3.51578e-15	7.38313e-15	0.399911
7040485_15_81336426	rs11631809	ENSG00000271725		6.72526e-05	0.0102553	0.421954	intronic:L1P4a:L1:LINE	3.51131e-12	1.01175e-05	0.719956	1.16511e-07	1.53347e-07	0.275577
7040485_15_81336426	rs11631809	ENSG00000172349	IL16	0.000112264	0.0157029	0.40917	intronic:L1P4a:L1:LINE	3.51131e-12	1.01175e-05	0.719956	1.77144e-07	2.0291e-07	0.271724
7040265_15_81258771	rs182836940	ENSG00000271725		2.26648e-06	0.000545157	0.510224	intronic:L1P4a:L1:LINE	4.55632e-12	1.30915e-05	0.733563	1.16511e-07	1.53347e-07	0.275577
7040265_15_81258771	rs182836940	ENSG00000172345	STARD5	4.23899e-06	0.000948077	0.496742	intronic:L1P4a:L1:LINE	4.55632e-12	1.30915e-05	0.733563	3.51578e-15	7.38313e-15	0.399911
7040265_15_81258771	rs182836940	ENSG00000172349	IL16	5.80643e-06	0.00124777	0.489821	intronic:L1P4a:L1:LINE	4.55632e-12	1.30915e-05	0.733563	1.77144e-07	2.0291e-07	0.271724
5596769_11_43587285	rs1023955	ENSG00000283375		1.36046e-12	1.02607e-09	0.52785	intronic:L1MEg2:L1:LINE	4.8587e-12	1.38819e-05	-0.51545	4.33467e-25	2.39548e-24	-0.509914
5596769_11_43587285	rs1023955	ENSG00000149084	HSD17B12	1.17362e-11	7.70332e-09	0.506636	intronic:L1MEg2:L1:LINE	4.8587e-12	1.38819e-05	-0.51545	9.32127e-21	2.60609e-20	-0.466623
5596769_11_43587285	rs1023955	ENSG00000283341		4.11091e-07	0.00011913	0.383565	intronic:L1MEg2:L1:LINE	4.8587e-12	1.38819e-05	-0.51545	8.06356e-08	1.24919e-07	-0.278914
5596771_11_43587974	rs1023956	ENSG00000283375		1.36046e-12	1.02607e-09	0.52785	intronic:L1MEg2:L1:LINE	4.8587e-12	1.38819e-05	-0.51545	4.33467e-25	2.39548e-24	-0.509914
5596771_11_43587974	rs1023956	ENSG00000149084	HSD17B12	1.17362e-11	7.70332e-09	0.506636	intronic:L1MEg2:L1:LINE	4.8587e-12	1.38819e-05	-0.51545	9.32127e-21	2.60609e-20	-0.466623
5596771_11_43587974	rs1023956	ENSG00000283341		4.11091e-07	0.00011913	0.383565	intronic:L1MEg2:L1:LINE	4.8587e-12	1.38819e-05	-0.51545	8.06356e-08	1.24919e-07	-0.278914
5597114_11_43728038	rs9804429	ENSG00000149084	HSD17B12	5.19389e-10	2.63617e-07	0.530706	intronic:L1MEg2:L1:LINE	4.9191e-12	1.39898e-05	-0.586355	9.32127e-21	2.60609e-20	-0.466623
5597114_11_43728038	rs9804429	ENSG00000283375		1.47504e-09	6.91042e-07	0.517248	intronic:L1MEg2:L1:LINE	4.9191e-12	1.39898e-05	-0.586355	4.33467e-25	2.39548e-24	-0.509914
5597114_11_43728038	rs9804429	ENSG00000283341		1.09301e-05	0.00216503	0.380709	intronic:L1MEg2:L1:LINE	4.9191e-12	1.39898e-05	-0.586355	8.06356e-08	1.24919e-07	-0.278914
5596799_11_43607199	rs4755720	ENSG00000283375		2.96502e-12	2.12728e-09	0.519855	intronic:L1MEg2:L1:LINE	6.42225e-12	1.81958e-05	-0.512239	4.33467e-25	2.39548e-24	-0.509914
5596799_11_43607199	rs4755720	ENSG00000149084	HSD17B12	5.09266e-11	3.02215e-08	0.491108	intronic:L1MEg2:L1:LINE	6.42225e-12	1.81958e-05	-0.512239	9.32127e-21	2.60609e-20	-0.466623
5596799_11_43607199	rs4755720	ENSG00000283341		1.1233e-06	0.000292317	0.368968	intronic:L1MEg2:L1:LINE	6.42225e-12	1.81958e-05	-0.512239	8.06356e-08	1.24919e-07	-0.278914
5597225_11_43785452	rs10400325	ENSG00000149084	HSD17B12	2.34376e-10	1.25747e-07	0.540701	intronic:L1MEg2:L1:LINE	7.21787e-12	1.96298e-05	-0.582019	9.32127e-21	2.60609e-20	-0.466623
5597225_11_43785452	rs10400325	ENSG00000283375		9.22431e-10	4.49262e-07	0.523351	intronic:L1MEg2:L1:LINE	7.21787e-12	1.96298e-05	-0.582019	4.33467e-25	2.39548e-24	-0.509914
5597225_11_43785452	rs10400325	ENSG00000283341		9.18504e-06	0.00186188	0.383876	intronic:L1MEg2:L1:LINE	7.21787e-12	1.96298e-05	-0.582019	8.06356e-08	1.24919e-07	-0.278914
5597228_11_43785842	rs10400390	ENSG00000149084	HSD17B12	2.34376e-10	1.25747e-07	0.540701	intronic:L1MEg2:L1:LINE	7.21787e-12	1.96298e-05	-0.582019	9.32127e-21	2.60609e-20	-0.466623
5597228_11_43785842	rs10400390	ENSG00000283375		9.22431e-10	4.49262e-07	0.523351	intronic:L1MEg2:L1:LINE	7.21787e-12	1.96298e-05	-0.582019	4.33467e-25	2.39548e-24	-0.509914
5597228_11_43785842	rs10400390	ENSG00000283341		9.18504e-06	0.00186188	0.383876	intronic:L1MEg2:L1:LINE	7.21787e-12	1.96298e-05	-0.582019	8.06356e-08	1.24919e-07	-0.278914
5597235_11_43788283	rs11037638	ENSG00000149084	HSD17B12	2.34376e-10	1.25747e-07	0.540701	intronic:L1MEg2:L1:LINE	7.21787e-12	1.96298e-05	-0.582019	9.32127e-21	2.60609e-20	-0.466623
5597235_11_43788283	rs11037638	ENSG00000283375		9.22431e-10	4.49262e-07	0.523351	intronic:L1MEg2:L1:LINE	7.21787e-12	1.96298e-05	-0.582019	4.33467e-25	2.39548e-24	-0.509914
5597235_11_43788283	rs11037638	ENSG00000283341		9.18504e-06	0.00186188	0.383876	intronic:L1MEg2:L1:LINE	7.21787e-12	1.96298e-05	-0.582019	8.06356e-08	1.24919e-07	-0.278914
5597250_11_43794050	rs10838170	ENSG00000149084	HSD17B12	2.34376e-10	1.25747e-07	0.540701	intronic:L1MEg2:L1:LINE	7.21787e-12	1.96298e-05	-0.582019	9.32127e-21	2.60609e-20	-0.466623
5597250_11_43794050	rs10838170	ENSG00000283375		9.22431e-10	4.49262e-07	0.523351	intronic:L1MEg2:L1:LINE	7.21787e-12	1.96298e-05	-0.582019	4.33467e-25	2.39548e-24	-0.509914
5597250_11_43794050	rs10838170	ENSG00000283341		9.18504e-06	0.00186188	0.383876	intronic:L1MEg2:L1:LINE	7.21787e-12	1.96298e-05	-0.582019	8.06356e-08	1.24919e-07	-0.278914
5597252_11_43794256	rs16937633	ENSG00000149084	HSD17B12	2.34376e-10	1.25747e-07	0.540701	intronic:L1MEg2:L1:LINE	7.21787e-12	1.96298e-05	-0.582019	9.32127e-21	2.60609e-20	-0.466623
5597252_11_43794256	rs16937633	ENSG00000283375		9.22431e-10	4.49262e-07	0.523351	intronic:L1MEg2:L1:LINE	7.21787e-12	1.96298e-05	-0.582019	4.33467e-25	2.39548e-24	-0.509914
5597252_11_43794256	rs16937633	ENSG00000283341		9.18504e-06	0.00186188	0.383876	intronic:L1MEg2:L1:LINE	7.21787e-12	1.96298e-05	-0.582019	8.06356e-08	1.24919e-07	-0.278914
5597261_11_43796505	rs6485463	ENSG00000149084	HSD17B12	2.34376e-10	1.25747e-07	0.540701	intronic:L1MEg2:L1:LINE	7.21787e-12	1.96298e-05	-0.582019	9.32127e-21	2.60609e-20	-0.466623
5597261_11_43796505	rs6485463	ENSG00000283375		9.22431e-10	4.49262e-07	0.523351	intronic:L1MEg2:L1:LINE	7.21787e-12	1.96298e-05	-0.582019	4.33467e-25	2.39548e-24	-0.509914
5597261_11_43796505	rs6485463	ENSG00000283341		9.18504e-06	0.00186188	0.383876	intronic:L1MEg2:L1:LINE	7.21787e-12	1.96298e-05	-0.582019	8.06356e-08	1.24919e-07	-0.278914
5597262_11_43798658	rs10838172	ENSG00000149084	HSD17B12	2.34376e-10	1.25747e-07	0.540701	intronic:L1MEg2:L1:LINE	7.21787e-12	1.96298e-05	-0.582019	9.32127e-21	2.60609e-20	-0.466623
5597262_11_43798658	rs10838172	ENSG00000283375		9.22431e-10	4.49262e-07	0.523351	intronic:L1MEg2:L1:LINE	7.21787e-12	1.96298e-05	-0.582019	4.33467e-25	2.39548e-24	-0.509914
5597262_11_43798658	rs10838172	ENSG00000283341		9.18504e-06	0.00186188	0.383876	intronic:L1MEg2:L1:LINE	7.21787e-12	1.96298e-05	-0.582019	8.06356e-08	1.24919e-07	-0.278914
5597276_11_43803228	rs7126905	ENSG00000149084	HSD17B12	2.34376e-10	1.25747e-07	0.540701	intronic:L1MEg2:L1:LINE	7.21787e-12	1.96298e-05	-0.582019	9.32127e-21	2.60609e-20	-0.466623
5597276_11_43803228	rs7126905	ENSG00000283375		9.22431e-10	4.49262e-07	0.523351	intronic:L1MEg2:L1:LINE	7.21787e-12	1.96298e-05	-0.582019	4.33467e-25	2.39548e-24	-0.509914
5597276_11_43803228	rs7126905	ENSG00000283341		9.18504e-06	0.00186188	0.383876	intronic:L1MEg2:L1:LINE	7.21787e-12	1.96298e-05	-0.582019	8.06356e-08	1.24919e-07	-0.278914
[truncated: 119 more rows]

## Sheet: F
snps	RsID	gene	symbol	gene_pvalue	gene_FDR	gene_beta	TE	TE_pvalue	TE_FDR	TE_beta	Gene_TE_pval	Gene_TE_FDR	Gene_TE_beta
[truncated: 29,002 more rows]

## Sheet: G
snps	RsID	gene	symbol	gene_pvalue	gene_FDR	gene_beta	TE	TE_pvalue	TE_FDR	TE_beta	Gene_TE_pval	Gene_TE_FDR	Gene_TE_beta
[truncated: 4 more rows]

[truncated: 2 more sheets: H, I]
