# Supplementary material for: An eQTL-based approach reveals candidate regulators of LINE-1 RNA levels in lymphoblastoid cells
Source: PLoS Genet. 2024 Jun 7;20(6):e1011311. doi: 10.1371/journal.pgen.1011311 (PMC11189215; doi:10.1371/journal.pgen.1011311)
Supplement: S4 Table — (A) All DESeq2 results for alternating the allele of rs11635336. (B) All DESeq2 results for alternating the allele of rs9271894. (C) All DESeq2 results for alternating the allele of rs1061810. (D) All GSEA results for rs11635336 using TE family gene sets. (E) All GSEA results for rs9271894 using TE family gene sets. (F) All GSEA results for rs1061810 using TE family gene sets. (G) All GSEA results for rs11635336 using MSigDB Hallmark gene sets. (H) All GSEA results for rs9271894 using MSigDB Hallmark gene sets. (I) All GSEA results for rs1061810 using MSigDB Hallmark gene sets. (J) All GSEA results for rs11635336 using GO Biological Process gene sets. (K) All GSEA results for rs9271894 using GO Biological Process gene sets. (L) All GSEA results for rs1061810 using GO Biological Process gene sets. (M) All GSEA results for rs11635336 using Reactome gene sets. (N) All GSEA results for rs9271894 using Reactome gene sets. (O) All GSEA results for rs1061810 using Reactome gene sets. (P) Overlapping TE family gene sets for rs11635336, rs9271894, rs1061810. (Q) Overlapping age-stratified TE family gene sets for rs11635336, rs9271894, rs1061810. (R) All DESeq2 results for alternating the allele of rs9270493. (S) All GSEA results for rs9270493 using TE family gene sets. (T) GSEA results for genomic region-stratified TE family gene sets for rs11635336. (U) GSEA results for genomic region-stratified TE family gene sets for rs9271894. (V) GSEA results for genomic region-stratified TE family gene sets for rs1061810. (W) Overlapping MSigDB Hallmark gene sets for rs11635336, rs9271894, rs1061810. (X) Overlapping GO Biological Process gene sets for rs11635336, rs9271894, rs1061810. (Y) Overlapping Reactome gene sets for rs11635336, rs9271894, rs1061810. (XLSX) [file pgen.1011311.s021.xlsx]

## Sheet: Index
Supplementary Table S4
	A	All DESeq2 results for alternating the allele of rs11635336
	B	All DESeq2 results for alternating the allele of rs9271894
	C	All DESeq2 results for alternating the allele of rs1061810
	D	All GSEA results for rs11635336 using TE family gene sets
	E	All GSEA results for rs9271894 using TE family gene sets
	F	All GSEA results for rs1061810 using TE family gene sets
	G	All GSEA results for rs11635336 using MSigDB Hallmark gene sets
	H	All GSEA results for rs9271894 using MSigDB Hallmark gene sets
	I	All GSEA results for rs1061810 using MSigDB Hallmark gene sets
	J	All GSEA results for rs11635336 using GO Biological Process gene sets
	K	All GSEA results for rs9271894 using GO Biological Process gene sets
	L	All GSEA results for rs1061810 using GO Biological Process gene sets
	M	All GSEA results for rs11635336 using Reactome gene sets
	N	All GSEA results for rs9271894 using Reactome gene sets
	O	All GSEA results for rs1061810 using Reactome gene sets
	P	Overlapping TE family gene sets for rs11635336, rs9271894, rs1061810
	Q	Overlapping age-stratified TE family gene sets for rs11635336, rs9271894, rs1061810
	R	All DESeq2 results for alternating the allele of rs9270493
	S	All GSEA results for rs9270493 using TE family gene sets
	T	GSEA results for genomic region-stratified TE family gene sets for rs11635336
	U	GSEA results for genomic region-stratified TE family gene sets for rs9271894
	V	GSEA results for genomic region-stratified TE family gene sets for rs1061810
	W	Overlapping MSigDB Hallmark gene sets for rs11635336, rs9271894, rs1061810
	X	Overlapping GO Biological Process gene sets for rs11635336, rs9271894, rs1061810
	Y	Overlapping Reactome gene sets for rs11635336, rs9271894, rs1061810

## Sheet: A
	baseMean	log2FoldChange	lfcSE	stat	pvalue	padj	external_gene_name	hgnc_symbol	entrezgene_id
L1P4a:L1:LINE	65.5576	0.811344	0.0598002	13.5676	6.23409e-42	9.80809e-38	NA	NA	NA
ENSG00000271725	202.898	0.265059	0.0390691	6.78437	1.1659e-11	9.17158e-08			NA
ENSG00000172349	2991.2	0.23061	0.0374406	6.15936	7.30387e-10	3.83039e-06	IL16	IL16	3603
ENSG00000172345	256.544	0.200683	0.0336892	5.9569	2.57073e-09	1.01113e-05	STARD5	STARD5	80765
ENSG00000210156	84.8796	0.28603	0.0681307	4.19826	2.6897e-05	0.084634	MT-TK	MT-TK	NA
ENSG00000173486	292.672	-0.132743	0.0335371	-3.95808	7.55547e-05	0.176247	FKBP2	FKBP2	2286
ENSG00000286264	288.702	-0.133037	0.0337503	-3.94181	8.087e-05	0.176247			114841035
ENSG00000273088	335.311	-0.108612	0.0279724	-3.88282	0.000103251	0.176247			NA
ENSG00000163463	383.504	-0.0908377	0.0234735	-3.8698	0.000108923	0.176247	KRTCAP2	KRTCAP2	200185
ENSG00000147130	1355.67	0.0677871	0.017548	3.86295	0.000112024	0.176247	ZMYM3	ZMYM3	9203
ENSG00000276168	660.944	-0.493584	0.131529	-3.75267	0.00017496	0.25024	RN7SL1	RN7SL1	6029
ENSG00000238000	85.5591	-0.232912	0.0644337	-3.61475	0.00030064	0.35548	PSME2P1	PSME2P1	NA
ENSG00000140836	339.359	0.16138	0.0447119	3.60934	0.000306978	0.35548	ZFHX3	ZFHX3	463
7SK:RNA:RNA	86.9444	-0.434291	0.121127	-3.58543	0.000336524	0.35548	NA	NA	NA
ENSG00000112799	1481.68	-0.138903	0.038761	-3.58358	0.000338918	0.35548	LY86	LY86	9450
ENSG00000186532	442.602	0.073026	0.0208059	3.50987	0.000448326	0.410407	SMYD4	SMYD4	114826
ENSG00000251184	48.8948	0.20486	0.0589654	3.47424	0.0005123	0.410407			NA
ENSG00000082805	219.83	0.251814	0.0726573	3.46578	0.000528699	0.410407	ERC1	ERC1	23085
ENSG00000100580	2408.34	0.0734293	0.0212443	3.45642	0.000547397	0.410407	TMED8	TMED8	283578
ENSG00000102119	975.658	-0.0843393	0.0245949	-3.42913	0.00060552	0.410407	EMD	EMD	2010
ENSG00000038427	171.626	0.33109	0.0968889	3.41722	0.000632646	0.410407	VCAN	VCAN	1462
ENSG00000068438	996.412	-0.0683812	0.0201572	-3.3924	0.000692827	0.410407	FTSJ1	FTSJ1	24140
ENSG00000090554	46.8194	-0.109398	0.0328445	-3.33079	0.000865999	0.410407	FLT3LG	FLT3LG	2323
ENSG00000262879	499.996	0.0980097	0.0294451	3.32855	0.000872983	0.410407			NA
ENSG00000147421	487.111	0.0890669	0.0267637	3.3279	0.000875027	0.410407	HMBOX1	HMBOX1	79618
ENSG00000276529	24.6693	-0.165126	0.0496465	-3.32603	0.000880921	0.410407			NA
LOR1b:ERV1:LTR	121.274	0.154132	0.0466785	3.30199	0.000960013	0.410407	NA	NA	NA
ENSG00000155846	651.183	0.109831	0.0333984	3.28851	0.00100718	0.410407	PPARGC1B	PPARGC1B	133522
ENSG00000273828	77.1192	0.0822892	0.0251228	3.27548	0.00105481	0.410407			124904917
ENSG00000066697	198.263	-0.0738044	0.0226486	-3.25867	0.00111935	0.410407	MSANTD3	MSANTD3	91283
ENSG00000225031	49.2137	0.152162	0.046697	3.25849	0.00112005	0.410407	EIF4BP7	EIF4BP7	NA
ENSG00000126062	309.74	-0.0820986	0.0252829	-3.2472	0.00116546	0.410407	TMEM115	TMEM115	11070
ENSG00000112992	2788.93	0.0783415	0.024303	3.22353	0.00126623	0.410407	NNT	NNT	23530
ENSG00000142669	2098.88	-0.101078	0.031546	-3.20415	0.00135463	0.410407	SH3BGRL3	SH3BGRL3	83442
ENSG00000010219	312.275	-0.0730698	0.0229937	-3.17782	0.00148387	0.410407	DYRK4	DYRK4	8798
ENSG00000287237	26.3613	0.148669	0.0468977	3.17007	0.00152403	0.410407			NA
ENSG00000185475	339.997	-0.0698579	0.0221164	-3.15864	0.00158505	0.410407	TMEM179B	TMEM179B	374395
ENSG00000198815	1548.19	0.0424715	0.0135171	3.14206	0.00167762	0.410407	FOXJ3	FOXJ3	22887
ENSG00000205155	285.089	-0.0961437	0.0306206	-3.13984	0.00169041	0.410407	PSENEN	PSENEN	55851
ENSG00000115307	2472.31	-0.0615824	0.0196196	-3.13882	0.00169628	0.410407	AUP1	AUP1	550
ENSG00000164904	166.912	0.331846	0.106139	3.12653	0.00176885	0.410407	ALDH7A1	ALDH7A1	501
ENSG00000287916	116.607	-0.130227	0.0416801	-3.12444	0.00178145	0.410407			NA
MER96B:hAT-Tip100:DNA	157.326	0.137151	0.0439052	3.12381	0.00178529	0.410407	NA	NA	NA
ENSG00000239665	392.69	0.161545	0.0517154	3.12373	0.00178572	0.410407	NA	NA	NA
ENSG00000170291	876.857	-0.0620156	0.0198823	-3.11913	0.00181383	0.410407	ELP5	ELP5	23587
ENSG00000240065	3809.14	-0.0913932	0.0293021	-3.119	0.00181469	0.410407	PSMB9	PSMB9	5698
ENSG00000122741	678.461	0.0586613	0.0188779	3.1074	0.00188741	0.410407	DCAF10	DCAF10	79269
ENSG00000274012	241.375	-0.441892	0.142596	-3.09892	0.00194229	0.410407	RN7SL2	RN7SL2	378706
ENSG00000144426	250.553	0.154276	0.049992	3.08602	0.00202858	0.410407	NBEAL1	NBEAL1	65065
ENSG00000115457	78.4145	0.380477	0.123386	3.08363	0.00204493	0.410407	IGFBP2	IGFBP2	3485
ENSG00000184619	28.0292	0.140734	0.0456803	3.08085	0.00206413	0.410407	KRBA2	KRBA2	124751
ENSG00000197461	193.448	0.239698	0.0782101	3.0648	0.00217817	0.410407	PDGFA	PDGFA	5154
ENSG00000270505	109.28	-0.337023	0.110116	-3.06062	0.00220883	0.410407	IGHV1OR15-1	IGHV1OR15-1	NA
ENSG00000186197	60.1186	0.240526	0.0787127	3.05575	0.00224499	0.410407	EDARADD	EDARADD	128178
ENSG00000189144	46.3988	0.157138	0.0515033	3.05103	0.00228056	0.410407	ZNF573	ZNF573	126231
ENSG00000175155	95.7819	0.196899	0.0645934	3.04828	0.00230157	0.410407	YPEL2	YPEL2	388403
ENSG00000115464	3085.58	0.0961428	0.0316878	3.03407	0.00241281	0.410407	USP34	USP34	9736
ENSG00000157734	3037.89	-0.0980565	0.0324735	-3.01958	0.00253123	0.410407	SNX22	SNX22	79856
ENSG00000189337	61.8385	0.290395	0.0965636	3.00729	0.00263585	0.410407	KAZN	KAZN	23254
ENSG00000260482	88.9607	0.153605	0.0511346	3.00394	0.00266507	0.410407			NA
ENSG00000255526	936.503	-0.0663667	0.0221411	-2.99745	0.00272252	0.410407	NEDD8-MDP1	NEDD8-MDP1	100528064
ENSG00000031698	3277.55	-0.0562215	0.0187755	-2.99441	0.00274974	0.410407	SARS1	SARS1	6301
ENSG00000130165	889.377	-0.0887998	0.0296654	-2.99337	0.00275911	0.410407	ELOF1	ELOF1	84337
ENSG00000245275	130.458	0.135181	0.0451656	2.993	0.00276248	0.410407	SAP30L-AS1	SAP30L-AS1	386627
ENSG00000264920	46.1769	-0.123291	0.0411933	-2.99299	0.00276263	0.410407	SP2-DT	SP2-DT	102724532
ENSG00000198752	526.677	0.154318	0.051634	2.98869	0.00280172	0.410407	CDC42BPB	CDC42BPB	9578
ENSG00000118965	397.373	0.0743271	0.0248703	2.98858	0.00280275	0.410407	WDR35	WDR35	57539
ENSG00000278206	180.413	-0.0621363	0.0207967	-2.98779	0.00281003	0.410407			NA
ENSG00000234136	31.626	0.117941	0.0396439	2.97502	0.00292973	0.410407			NA
ENSG00000024048	1208.49	0.0594168	0.0200136	2.96883	0.00298939	0.410407	UBR2	UBR2	23304
ENSG00000008277	525.976	0.11618	0.0391511	2.96747	0.00300264	0.410407	ADAM22	ADAM22	53616
ENSG00000163960	2584.07	0.11719	0.0395151	2.9657	0.00301991	0.410407	UBXN7	UBXN7	26043
ENSG00000104671	406.821	-0.0511087	0.01724	-2.96455	0.00303128	0.410407	DCTN6	DCTN6	10671
ENSG00000204356	1209.73	-0.0556241	0.0187637	-2.96445	0.00303225	0.410407	NELFE	NELFE	7936
ENSG00000286305	98.9737	0.0728452	0.0246042	2.96068	0.00306958	0.410407			NA
ENSG00000089693	2771.52	-0.062695	0.0211831	-2.95968	0.00307963	0.410407	MLF2	MLF2	8079
ENSG00000134775	386.068	0.301866	0.10208	2.95715	0.00310494	0.410407	FHOD3	FHOD3	80206
ENSG00000184634	1313.68	0.087068	0.0294605	2.95542	0.00312248	0.410407	MED12	MED12	9968
ENSG00000106246	794.946	-0.060737	0.0205532	-2.95512	0.0031255	0.410407	PTCD1	PTCD1	26024
ENSG00000132432	1854.76	-0.0938124	0.0318125	-2.94892	0.00318891	0.410407	SEC61G	SEC61G	23480
ENSG00000275441	19.3977	-0.106657	0.0361981	-2.94648	0.0032141	0.410407			NA
ENSG00000164167	953.743	-0.0785981	0.0266758	-2.94642	0.00321476	0.410407	LSM6	LSM6	11157
ENSG00000175550	1521.86	-0.0916792	0.031135	-2.94457	0.00323404	0.410407	DRAP1	DRAP1	10589
ENSG00000258643	1113.02	-0.0495756	0.0168456	-2.94294	0.00325109	0.410407	BCL2L2-PABPN1	BCL2L2-PABPN1	100529063
ENSG00000092330	1317.83	-0.0478422	0.0162696	-2.94059	0.00327593	0.410407	TINF2	TINF2	26277
ENSG00000186001	1431.58	0.0476114	0.016213	2.93662	0.00331813	0.410407	LRCH3	LRCH3	84859
ENSG00000156858	699.921	-0.0685484	0.0233472	-2.93604	0.00332427	0.410407	PRR14	PRR14	78994
ENSG00000107854	1010.39	0.081282	0.0277057	2.93376	0.00334879	0.410407	TNKS2	TNKS2	80351
ENSG00000066084	1784.14	0.0902229	0.0308445	2.92508	0.00344363	0.410407	DIP2B	DIP2B	57609
ENSG00000280347	85.4007	0.120575	0.0412214	2.92506	0.0034439	0.410407			NA
ENSG00000172500	1400.95	-0.0754713	0.0258204	-2.92294	0.00346744	0.410407	FIBP	FIBP	9158
ENSG00000155093	55.5392	-0.264507	0.0905725	-2.92039	0.00349592	0.410407	PTPRN2	PTPRN2	5799
ENSG00000168386	131.001	0.194322	0.0665763	2.91878	0.00351399	0.410407	FILIP1L	FILIP1L	11259
MER83B:ERV1:LTR	70.7151	0.221408	0.0759677	2.9145	0.00356256	0.410407	NA	NA	NA
ENSG00000006712	1250.71	-0.0597291	0.0204964	-2.91413	0.00356687	0.410407	PAF1	PAF1	54623
ENSG00000185278	278.134	0.106031	0.03639	2.91375	0.00357116	0.410407	ZBTB37	ZBTB37	84614
ENSG00000167004	7868.6	-0.0803625	0.027606	-2.91105	0.00360216	0.410407	PDIA3	PDIA3	2923
ENSG00000213523	1063.44	-0.0807446	0.0277624	-2.90841	0.00363269	0.410407	SRA1	SRA1	10011
ENSG00000240682	759.623	-0.0537218	0.0184811	-2.90686	0.00365078	0.410407	ISY1	ISY1	57461
ENSG00000167637	140.495	0.070687	0.0243402	2.90413	0.0036828	0.410407	ZNF283	ZNF283	284349
ENSG00000242588	48.6885	0.195329	0.0673478	2.9003	0.00372811	0.410407			NA
ENSG00000146858	187.126	0.16742	0.0577632	2.89839	0.00375088	0.410407	ZC3HAV1L	ZC3HAV1L	92092
ENSG00000116586	628.175	-0.0802825	0.0277073	-2.89752	0.00376123	0.410407	LAMTOR2	LAMTOR2	28956
ENSG00000230124	1174.98	-0.0479211	0.0165576	-2.8942	0.00380128	0.410407	ACBD6	ACBD6	84320
ENSG00000139697	2029.73	0.0744843	0.0257467	2.89297	0.00381623	0.410407	SBNO1	SBNO1	55206
ENSG00000188603	230.82	-0.0754859	0.0261059	-2.89153	0.00383368	0.410407	CLN3	CLN3	1201
ENSG00000214026	1048.85	-0.0866572	0.0300105	-2.88757	0.00388235	0.410407	MRPL23	MRPL23	6150
ENSG00000107223	4173.39	-0.0729919	0.0252829	-2.88701	0.00388921	0.410407	EDF1	EDF1	8721
ENSG00000004059	1469.5	-0.0657805	0.0228011	-2.88497	0.00391455	0.410407	ARF5	ARF5	381
ENSG00000286223	430.431	-0.102649	0.0355979	-2.88358	0.00393185	0.410407			NA
ENSG00000251196	164.063	0.142933	0.0496698	2.87766	0.00400634	0.410407			NA
ENSG00000118200	656.198	0.108823	0.037825	2.87701	0.00401458	0.410407	CAMSAP2	CAMSAP2	23271
ENSG00000156603	204.526	-0.0696351	0.0242236	-2.87468	0.00404431	0.410407	MED19	MED19	219541
ENSG00000269386	75.6135	-0.0774957	0.0269831	-2.87201	0.00407872	0.410407	RAB11B-AS1	RAB11B-AS1	100507567
ENSG00000198546	293.303	-0.0824675	0.0287229	-2.87114	0.00408994	0.410407	ZNF511	ZNF511	118472
ENSG00000068650	857.144	0.119229	0.0415605	2.8688	0.0041203	0.410407	ATP11A	ATP11A	23250
ENSG00000234222	567.217	-0.0617345	0.0215252	-2.86801	0.00413062	0.410407	LIX1L-AS1	LIX1L-AS1	105371260
ENSG00000108107	17962.6	-0.0950226	0.0331878	-2.86318	0.00419409	0.410407	RPL28	RPL28	6158
ENSG00000130303	5127.99	-0.096105	0.0336216	-2.85843	0.00425745	0.410407	BST2	BST2	684
ENSG00000089248	3174.37	-0.0820546	0.028712	-2.85785	0.00426517	0.410407	ERP29	ERP29	10961
MER11B:ERVK:LTR	1541.97	-0.268975	0.094131	-2.85745	0.00427057	0.410407	NA	NA	NA
ENSG00000162739	2143.09	0.0892336	0.031264	2.85419	0.00431463	0.410407	SLAMF6	SLAMF6	114836
ENSG00000224078	1271.49	0.0891776	0.0313153	2.84774	0.00440313	0.410407	SNHG14	SNHG14	NA
ENSG00000198171	637.378	-0.0676392	0.0238073	-2.84111	0.00449563	0.410407	DDRGK1	DDRGK1	65992
ENSG00000171530	1990.7	-0.0629458	0.0221764	-2.83841	0.00453382	0.410407	TBCA	TBCA	6902
ENSG00000092010	7551.24	-0.0625908	0.0220613	-2.83712	0.0045522	0.410407	PSME1	PSME1	5720
ENSG00000154124	1208.81	0.048488	0.0170912	2.83701	0.00455377	0.410407	OTULIN	OTULIN	90268
ENSG00000138688	1321.65	0.101809	0.035887	2.83695	0.00455473	0.410407	BLTP1	BLTP1	84162
ENSG00000177189	1443.21	0.0681587	0.0240308	2.8363	0.00456388	0.410407	RPS6KA3	RPS6KA3	6197
ENSG00000179526	672.832	-0.0750957	0.0265141	-2.83229	0.00462155	0.410407	SHARPIN	SHARPIN	81858
ENSG00000003393	359.344	0.0661467	0.0233759	2.82969	0.00465931	0.410407	ALS2	ALS2	57679
ENSG00000166860	206.172	0.070612	0.0249541	2.82968	0.00465945	0.410407	ZBTB39	ZBTB39	9880
ENSG00000167747	2284.47	-0.0855147	0.0302244	-2.82933	0.00466456	0.410407	C19orf48	C19orf48	84798
ENSG00000165288	851.953	0.107855	0.0381337	2.82834	0.00467902	0.410407	BRWD3	BRWD3	254065
ENSG00000047579	471.034	-0.0727042	0.0257173	-2.82705	0.00469785	0.410407	DTNBP1	DTNBP1	84062
ENSG00000196712	1771.53	0.082786	0.029297	2.82575	0.00471701	0.410407	NF1	NF1	4763
ENSG00000135437	31.1226	0.136804	0.0484384	2.82429	0.00473858	0.410407	RDH5	RDH5	5959
ENSG00000108961	327.753	-0.0696751	0.0246827	-2.82283	0.00476016	0.410407	RANGRF	RANGRF	29098
ENSG00000164663	296.915	0.0921611	0.032732	2.81563	0.00486819	0.410407	USP49	USP49	25862
LTR67B:ERVL:LTR	296.647	0.0842128	0.029941	2.81263	0.00491384	0.410407	NA	NA	NA
ENSG00000272600	32.8815	-0.0950369	0.0337909	-2.8125	0.00491579	0.410407			NA
ENSG00000183530	1229.26	0.100619	0.0357804	2.81213	0.00492147	0.410407	PRR14L	PRR14L	253143
ENSG00000129003	2731.44	0.0974675	0.0346957	2.80921	0.00496633	0.410407	VPS13C	VPS13C	54832
ENSG00000125971	847.855	-0.0696875	0.0248076	-2.80912	0.00496776	0.410407	DYNLRB1	DYNLRB1	83658
ENSG00000258465	894.013	0.040782	0.0145441	2.80401	0.00504708	0.410407			NA
ENSG00000198482	226.495	0.0659241	0.0235142	2.80359	0.00505374	0.410407	ZNF808	ZNF808	388558
ENSG00000166439	516.343	0.0769163	0.0274354	2.80354	0.00505443	0.410407	RNF169	RNF169	254225
ENSG00000120756	32.8468	0.213892	0.0762961	2.80344	0.00505605	0.410407	PLS1	PLS1	5357
ENSG00000066739	764.414	0.0763184	0.0272472	2.80096	0.00509503	0.410407	ATG2B	ATG2B	55102
ENSG00000047056	422.901	0.0464047	0.0165689	2.80071	0.00509903	0.410407	WDR37	WDR37	22884
ENSG00000101639	1321.27	0.0835063	0.0298536	2.79719	0.00515492	0.410407	CEP192	CEP192	55125
ENSG00000139168	1398.26	-0.056801	0.0203072	-2.79708	0.00515662	0.410407	ZCRB1	ZCRB1	85437
ENSG00000265907	46.2649	0.165417	0.0592125	2.79362	0.00521218	0.410407			NA
ENSG00000262730	316.33	-0.0801033	0.0287034	-2.79072	0.00525905	0.410407			NA
ENSG00000198960	488.683	-0.0486137	0.0174312	-2.78889	0.00528891	0.410407	ARMCX6	ARMCX6	54470
ENSG00000143951	119.954	0.0651335	0.0233804	2.78582	0.00533925	0.410407	WDPCP	WDPCP	51057
ENSG00000118058	2300.94	0.102281	0.0367387	2.78401	0.00536909	0.410407	KMT2A	KMT2A	4297
ENSG00000128881	357.942	0.101626	0.0365203	2.78274	0.00539024	0.410407	TTBK2	TTBK2	146057
ENSG00000261832	204.679	-0.0727802	0.0261605	-2.78207	0.00540134	0.410407			NA
ENSG00000267062	276.24	-0.130632	0.0469679	-2.7813	0.00541419	0.410407			NA
ENSG00000129559	1462.23	-0.0647174	0.0232938	-2.77831	0.00546431	0.410407	NEDD8	NEDD8	4738
ENSG00000256053	361.113	-0.0602739	0.0216982	-2.77783	0.00547226	0.410407	COA8	COA8	84334
ENSG00000185386	232.167	-0.0950297	0.0342135	-2.77755	0.00547701	0.410407	MAPK11	MAPK11	5600
ENSG00000180747	178.569	0.142915	0.0514565	2.7774	0.0054796	0.410407	SMG1P3	SMG1P3	NA
ENSG00000104884	719.305	-0.0624847	0.0225062	-2.77634	0.00549754	0.410407	ERCC2	ERCC2	2068
ENSG00000141337	256.241	-0.0605954	0.0218649	-2.77135	0.00558242	0.410407	ARSG	ARSG	22901
ENSG00000100949	759.933	-0.051746	0.0186817	-2.76988	0.00560773	0.410407	RABGGTA	RABGGTA	5875
ENSG00000001629	2018.99	0.0672187	0.0242732	2.76926	0.00561844	0.410407	ANKIB1	ANKIB1	54467
ENSG00000120008	1704.49	0.0508771	0.0183754	2.76876	0.00562699	0.410407	WDR11	WDR11	55717
ENSG00000134086	1020.31	0.0528999	0.0191157	2.76736	0.00565131	0.410407	VHL	VHL	7428
ENSG00000260276	443.963	-0.0616812	0.0223083	-2.76495	0.00569322	0.410407	NA	NA	NA
ENSG00000141741	406.417	-0.0644086	0.023296	-2.76479	0.00569598	0.410407	MIEN1	MIEN1	84299
ENSG00000177485	1022.22	0.0526904	0.0190655	2.76365	0.00571584	0.410407	ZBTB33	ZBTB33	10009
ENSG00000075539	2004.9	0.0740299	0.0267931	2.76303	0.00572684	0.410407	FRYL	FRYL	285527
ENSG00000176058	235.276	-0.0919139	0.0332743	-2.76231	0.00573937	0.410407	TPRN	TPRN	286262
ENSG00000128524	1252.16	-0.0715907	0.0259215	-2.76183	0.00574782	0.410407	ATP6V1F	ATP6V1F	9296
ENSG00000244627	104.643	0.112487	0.0407332	2.76156	0.00575257	0.410407	TPTEP2	TPTEP2	NA
ENSG00000179271	1448.24	-0.0844292	0.0305919	-2.75985	0.00578278	0.410407	GADD45GIP1	GADD45GIP1	90480
ENSG00000270157	71.2862	0.147495	0.0534642	2.75876	0.00580212	0.410407			NA
ENSG00000171295	185.809	0.064405	0.0233956	2.75287	0.00590753	0.410407	ZNF440	ZNF440	126070
ENSG00000115760	3444.73	0.0893657	0.0324646	2.75271	0.00591047	0.410407	BIRC6	BIRC6	57448
ENSG00000198932	31.0716	0.238908	0.0867955	2.75254	0.00591351	0.410407	GPRASP1	GPRASP1	9737
ENSG00000100068	96.7903	0.132778	0.0482463	2.75209	0.0059216	0.410407	LRP5L	LRP5L	NA
ENSG00000238045	1329.94	-0.0696566	0.0253134	-2.75177	0.00592747	0.410407	MVP-DT	MVP-DT	NA
ENSG00000115274	171.767	-0.0620285	0.0225573	-2.74982	0.00596279	0.410407	INO80B	INO80B	83444
ENSG00000107957	1013.3	0.0892438	0.032467	2.74875	0.00598226	0.410407	SH3PXD2A	SH3PXD2A	9644
ENSG00000100836	2513.99	-0.0575489	0.0209589	-2.74579	0.00603647	0.410407	PABPN1	PABPN1	8106
ENSG00000110944	115.262	-0.169956	0.0619612	-2.74294	0.00608925	0.410407	IL23A	IL23A	51561
ENSG00000267855	409.894	-0.0729784	0.0266278	-2.74068	0.0061312	0.410407	NDUFA7	NDUFA7	4701
ENSG00000006607	1062.49	0.0632785	0.0230902	2.7405	0.00613467	0.410407	FARP2	FARP2	9855
ENSG00000054219	3720.26	0.0932067	0.0340369	2.7384	0.00617386	0.410407	LY75	LY75	4065
ENSG00000167774	410.657	-0.0747139	0.02731	-2.73577	0.00622342	0.410407			NA
ENSG00000139343	1577.05	-0.0822719	0.0300811	-2.735	0.006238	0.410407	SNRPF	SNRPF	6636
ENSG00000241468	1251	-0.0724315	0.0264913	-2.73416	0.00625398	0.410407	ATP5MF	ATP5MF	9551
ENSG00000256262	63.6651	-0.0943773	0.0345182	-2.73414	0.00625443	0.410407	USP30-AS1	USP30-AS1	NA
ENSG00000273419	32.5396	0.125621	0.0459551	2.73357	0.00626519	0.410407			NA
ENSG00000151612	743.029	0.0727904	0.0266941	2.72683	0.00639457	0.410407	ZNF827	ZNF827	152485
ENSG00000257824	72.5629	0.101937	0.0373844	2.72673	0.00639653	0.410407			NA
ENSG00000086967	63.1181	-0.316217	0.116075	-2.72424	0.00644495	0.410407	MYBPC2	MYBPC2	4606
ENSG00000259375	45.1268	0.238822	0.087679	2.72382	0.00645325	0.410407			NA
ENSG00000197903	875.244	-0.194097	0.071289	-2.72267	0.00647564	0.410407	H2BC12	H2BC12	85236
ENSG00000130770	1800.61	-0.0819072	0.0300852	-2.72251	0.00647889	0.410407	ATP5IF1	ATP5IF1	93974
ENSG00000172216	59.3825	-0.154234	0.0566643	-2.72189	0.006491	0.410407	CEBPB	CEBPB	1051
ENSG00000167815	1567.97	-0.117549	0.0432008	-2.72099	0.00650861	0.410407	PRDX2	PRDX2	7001
ENSG00000282458	318.617	0.166853	0.061377	2.71849	0.00655804	0.410407	WASH5P	WASH5P	375690
ENSG00000085224	2240.17	0.079263	0.0291773	2.7166	0.00659566	0.410407	ATRX	ATRX	546
ENSG00000128383	73.2595	-0.160274	0.0590156	-2.71579	0.00661179	0.410407	APOBEC3A	APOBEC3A	200315
ENSG00000198919	694.424	0.0647406	0.0238525	2.7142	0.00664354	0.410407	DZIP3	DZIP3	9666
ENSG00000188931	29.0214	0.128347	0.0473089	2.71295	0.00666866	0.410407	CFAP126	CFAP126	257177
ENSG00000034677	2607.59	0.0962587	0.0355409	2.70839	0.00676103	0.410407	RNF19A	RNF19A	25897
ENSG00000187239	18204.7	0.0529005	0.0195349	2.708	0.00676894	0.410407	FNBP1	FNBP1	23048
ENSG00000142684	142.986	-0.114134	0.0421477	-2.70795	0.00677011	0.410407	ZNF593	ZNF593	51042
ENSG00000272918	29.1643	0.15626	0.057714	2.7075	0.00677928	0.410407			NA
ENSG00000284031	73.6992	-0.0812785	0.0300341	-2.70621	0.00680556	0.410407	MIR4761	MIR4761	100616414
ENSG00000162385	838.945	-0.0824934	0.0305054	-2.70422	0.00684646	0.410407	MAGOH	MAGOH	4116
ENSG00000169857	313.446	-0.0913347	0.0338292	-2.69988	0.0069365	0.410407	AVEN	AVEN	57099
ENSG00000137145	1421.86	0.117194	0.0434171	2.69925	0.00694954	0.410407	DENND4C	DENND4C	55667
ENSG00000167797	929.02	-0.111593	0.0413435	-2.69916	0.00695148	0.410407	CDK2AP2	CDK2AP2	10263
ENSG00000198690	655.355	0.0791839	0.0293485	2.69805	0.0069746	0.410407	FAN1	FAN1	22909
ENSG00000155008	589.748	0.0631854	0.0234207	2.69784	0.00697908	0.410407	APOOL	APOOL	139322
ENSG00000248919	938.311	-0.0574471	0.0212975	-2.69736	0.00698913	0.410407	ATP5MF-PTCD1	ATP5MF-PTCD1	100526740
ENSG00000249863	27.8517	0.130538	0.0484042	2.69683	0.00700024	0.410407			NA
ENSG00000130856	381.55	0.075771	0.028113	2.69524	0.00703388	0.410407	ZNF236	ZNF236	7776
LTR12B:ERV1:LTR	22.1325	0.162283	0.0602286	2.69445	0.00705051	0.410407	NA	NA	NA
ENSG00000283149	421.276	-0.116866	0.0434014	-2.69268	0.00708796	0.410407			NA
SATR2:Satellite:Satellite	46.2944	0.223323	0.0829748	2.69145	0.00711412	0.410407	NA	NA	NA
ENSG00000092148	2188.91	0.0727008	0.0270335	2.68929	0.00716052	0.410407	HECTD1	HECTD1	25831
ENSG00000244380	634.71	-0.0655509	0.0243838	-2.6883	0.00718166	0.410407			NA
ENSG00000136908	702.29	-0.0645242	0.024009	-2.6875	0.00719894	0.410407	DPM2	DPM2	8818
ENSG00000106245	1002.42	-0.0640745	0.0238503	-2.68653	0.00721993	0.410407	BUD31	BUD31	8896
ENSG00000186577	240.508	-0.0792843	0.0295225	-2.68555	0.00724101	0.410407	SMIM29	SMIM29	221491
ENSG00000135720	761.094	0.0577102	0.0214972	2.68454	0.00726293	0.410407	DYNC1LI2	DYNC1LI2	1783
ENSG00000204264	4683.47	-0.057689	0.0214982	-2.68343	0.00728708	0.410407	PSMB8	PSMB8	5696
ENSG00000100889	1651.4	-0.0670506	0.024991	-2.68299	0.0072967	0.410407	PCK2	PCK2	5106
ENSG00000125434	367.069	-0.061791	0.0230435	-2.68149	0.0073295	0.410407	SLC25A35	SLC25A35	399512
ENSG00000120733	2054.81	0.0494738	0.0184565	2.68056	0.00734995	0.410407	KDM3B	KDM3B	51780
ENSG00000267575	142.883	0.0739402	0.0275901	2.67996	0.0073632	0.410407	LINC02987	LINC02987	101927151
ENSG00000074054	2206.81	0.0618986	0.0231118	2.67823	0.00740126	0.410407	CLASP1	CLASP1	23332
ENSG00000258572	42.074	-0.182517	0.0682376	-2.67473	0.007479	0.410407			101929107
ENSG00000282885	243.507	-0.320173	0.119739	-2.67393	0.00749679	0.410407			NA
ENSG00000119638	2547.39	0.0432487	0.0161803	2.67292	0.0075195	0.410407	NEK9	NEK9	91754
AluYk11:Alu:SINE	58.4095	0.122841	0.0459584	2.67288	0.00752022	0.410407	NA	NA	NA
ENSG00000236782	145.475	-0.110089	0.0412061	-2.67168	0.00754726	0.410407	ZNF593OS	ZNF593OS	118568799
ENSG00000173457	1856.61	-0.0867917	0.0325274	-2.66826	0.00762448	0.410407	PPP1R14B	PPP1R14B	26472
ENSG00000153827	5709.48	0.0506276	0.0189908	2.6659	0.00767834	0.410407	TRIP12	TRIP12	9320
ENSG00000282936	32.9264	0.134131	0.0503224	2.66544	0.00768874	0.410407			122526780
ENSG00000143793	234.019	-0.0679065	0.0254773	-2.66537	0.0076903	0.410407	C1orf35	C1orf35	79169
ENSG00000116580	1178.22	0.043544	0.0163414	2.66464	0.00770719	0.410407	GON4L	GON4L	54856
ENSG00000164236	2715.32	0.0964152	0.036198	2.66355	0.00773208	0.410407	ANKRD33B	ANKRD33B	651746
ENSG00000263766	276.474	0.0453158	0.0170152	2.66326	0.00773876	0.410407	KPNB1-DT	KPNB1-DT	112268184
ENSG00000269335	423.613	-0.0559197	0.0209999	-2.66285	0.00774812	0.410407	IKBKG	IKBKG	8517
ENSG00000140443	45.3785	0.233708	0.0878089	2.66155	0.0077781	0.410407	IGF1R	IGF1R	3480
ENSG00000181924	1031.22	-0.0482684	0.0181432	-2.66041	0.00780464	0.410407	COA4	COA4	51287
ENSG00000175416	569.57	-0.0889799	0.0334465	-2.66037	0.00780559	0.410407	CLTB	CLTB	1212
ENSG00000181555	2474.72	0.0524003	0.0197024	2.65959	0.00782351	0.410407	SETD2	SETD2	29072
ENSG00000068097	348.821	0.0735988	0.0276783	2.65908	0.00783552	0.410407	HEATR6	HEATR6	63897
ENSG00000136141	1714.69	0.0747841	0.0281402	2.65755	0.007871	0.410407	LRCH1	LRCH1	23143
Penelope1_Vert:Penelope:LINE	72.7799	0.113927	0.0428808	2.65682	0.00788805	0.410407	NA	NA	NA
ENSG00000080189	1099.17	-0.0625422	0.0235732	-2.65311	0.00797549	0.410407	SLC35C2	SLC35C2	51006
ENSG00000167778	941.51	-0.0585254	0.0220942	-2.6489	0.00807534	0.410407	SPRYD3	SPRYD3	84926
ENSG00000066923	1390.23	-0.126008	0.0475859	-2.64801	0.00809674	0.410407	STAG3	STAG3	10734
ENSG00000157796	257.417	0.0871252	0.0330013	2.64005	0.00828929	0.410407	WDR19	WDR19	57728
ENSG00000286488	23.1394	0.113341	0.042953	2.63872	0.00832205	0.410407			NA
ENSG00000260669	721.316	-0.0665654	0.0252276	-2.6386	0.008325	0.410407			NA
ENSG00000164151	1318.28	0.0617546	0.0234064	2.63836	0.00833073	0.410407	ICE1	ICE1	23379
ENSG00000104133	2071.88	0.0591191	0.0224101	2.63805	0.00833835	0.410407	SPG11	SPG11	80208
ENSG00000259953	123.661	-0.133586	0.0506409	-2.63792	0.00834175	0.410407	LINC02977	LINC02977	NA
ENSG00000166794	4812.55	-0.0993371	0.037687	-2.63584	0.00839283	0.410407	PPIB	PPIB	5479
ENSG00000176473	94.6434	-0.0716847	0.0272017	-2.63531	0.00840616	0.410407	WDR25	WDR25	79446
ENSG00000143811	1374.24	-0.0449698	0.0170662	-2.63502	0.00841322	0.410407	PYCR2	PYCR2	29920
ENSG00000129347	766.373	-0.0547241	0.0207793	-2.63359	0.00844876	0.410407	KRI1	KRI1	65095
ENSG00000280778	124.116	-0.0574456	0.0218203	-2.63266	0.00847181	0.410407			NA
ENSG00000183150	63.5868	-0.109001	0.0414082	-2.63234	0.00847983	0.410407	GPR19	GPR19	2842
ENSG00000136044	263.687	0.0526697	0.0200087	2.63233	0.00848005	0.410407	APPL2	APPL2	55198
L1P5:L1:LINE	29.2213	0.178521	0.0678193	2.63231	0.00848074	0.410407	NA	NA	NA
ENSG00000143442	1961.88	0.0426074	0.0161934	2.63115	0.00850956	0.410407	POGZ	POGZ	23126
ENSG00000070540	522.439	-0.0841412	0.0319864	-2.63053	0.00852518	0.410407	WIPI1	WIPI1	55062
ENSG00000145050	2112.03	-0.126051	0.0479224	-2.63033	0.00853029	0.410407	MANF	MANF	7873
ENSG00000133398	719.583	-0.063758	0.0242405	-2.63023	0.00853277	0.410407	MED10	MED10	84246
ENSG00000116670	759.066	-0.0649527	0.0246966	-2.63003	0.0085377	0.410407	MAD2L2	MAD2L2	10459
ENSG00000279159	354.215	0.0608136	0.0231231	2.63	0.00853857	0.410407			NA
MLT1F-int:ERVL-MaLR:LTR	63.7634	0.13774	0.052375	2.62988	0.0085416	0.410407	NA	NA	NA
ENSG00000164574	2442.28	0.0993469	0.0377845	2.6293	0.0085561	0.410407	GALNT10	GALNT10	55568
MER105:hAT-Charlie:DNA	138.013	0.138938	0.0528571	2.62856	0.00857478	0.410407	NA	NA	NA
ENSG00000151474	860.271	0.197528	0.0751606	2.62807	0.008587	0.410407	FRMD4A	FRMD4A	55691
ENSG00000039650	610.463	-0.0582023	0.0221492	-2.62774	0.00859548	0.410407	PNKP	PNKP	11284
ENSG00000157106	3915.46	0.0912205	0.034716	2.62762	0.00859852	0.410407	SMG1	SMG1	23049
ENSG00000248672	1763.37	0.135548	0.0515973	2.62704	0.00861309	0.410407	LY75-CD302	LY75-CD302	100526664
ENSG00000078699	396.036	0.0696486	0.0265143	2.62683	0.00861848	0.410407	CBFA2T2	CBFA2T2	9139
ENSG00000226605	23.1668	0.147292	0.0561383	2.62373	0.00869723	0.410407			NA
ENSG00000163156	648.787	-0.0539121	0.0205561	-2.62268	0.00872416	0.410407	SCNM1	SCNM1	79005
ENSG00000124562	2258.53	-0.0667672	0.0254588	-2.62256	0.0087272	0.410407	SNRPC	SNRPC	6631
ENSG00000161526	1039.42	-0.0338487	0.0129068	-2.62254	0.00872764	0.410407	SAP30BP	SAP30BP	29115
ENSG00000235066	18.3413	0.117356	0.0447692	2.62135	0.00875828	0.410407			NA
ENSG00000116830	2137.22	0.07285	0.0278041	2.62011	0.00879006	0.410407	TTF2	TTF2	8458
ENSG00000233836	33.8294	0.195994	0.0748068	2.62	0.008793	0.410407			NA
ENSG00000158711	2329.21	0.0632728	0.02415	2.61999	0.00879321	0.410407	ELK4	ELK4	2005
ENSG00000116539	1000.88	0.123163	0.0470538	2.61749	0.00885798	0.410407	ASH1L	ASH1L	55870
ENSG00000112624	699.234	0.0727552	0.0277993	2.61716	0.00886641	0.410407	BICRAL	BICRAL	23506
ENSG00000115524	9462.11	0.0399328	0.0152582	2.61714	0.00886707	0.410407	SF3B1	SF3B1	23451
L1M2c:L1:LINE	94.4307	0.185907	0.0711566	2.61264	0.00898454	0.410407	NA	NA	NA
ENSG00000008869	831.971	0.0665933	0.0254966	2.61185	0.0090055	0.410407	HEATR5B	HEATR5B	54497
ENSG00000272842	30.8074	0.0971595	0.0372195	2.61045	0.00904245	0.410407			NA
ENSG00000175467	1697.19	-0.065178	0.024974	-2.60983	0.00905865	0.410407	SART1	SART1	9092
ENSG00000271380	54.4233	-0.102173	0.0391537	-2.60953	0.00906673	0.410407			NA
ENSG00000257497	41.7825	-0.147377	0.0565137	-2.60781	0.00911223	0.410407	GLIPR1-AS1	GLIPR1-AS1	NA
ENSG00000141753	388.098	0.202061	0.077513	2.60681	0.00913906	0.410407	IGFBP4	IGFBP4	3487
ENSG00000280248	53.6473	0.250339	0.0960388	2.60665	0.00914337	0.410407			NA
ENSG00000011454	933.994	0.0536376	0.0205804	2.60624	0.00915419	0.410407	RABGAP1	RABGAP1	23637
ENSG00000196935	34.3016	0.202023	0.077528	2.60581	0.00916561	0.410407	SRGAP1	SRGAP1	57522
ENSG00000123575	879.487	0.0487168	0.0186976	2.6055	0.0091739	0.410407	FAM199X	FAM199X	139231
ENSG00000092847	1374.28	0.0490466	0.01883	2.60471	0.00919529	0.410407	AGO1	AGO1	26523
HERVH48-int:ERV1:LTR	103.983	0.164656	0.0632387	2.60372	0.00922186	0.410407	NA	NA	NA
ENSG00000285942	203.482	0.0477292	0.0183359	2.60305	0.00923998	0.410407			NA
ENSG00000274769	118.495	-0.117852	0.0452883	-2.60226	0.00926117	0.410407			NA
ENSG00000178882	20.4178	0.117999	0.0453981	2.5992	0.00934401	0.410407	RFLNA	RFLNA	144347
ENSG00000146834	1055.43	-0.0503266	0.0193633	-2.59907	0.00934762	0.410407	MEPCE	MEPCE	56257
ENSG00000135108	611.913	0.0412765	0.0158851	2.59844	0.00936495	0.410407	FBXO21	FBXO21	23014
ENSG00000124733	1365.37	-0.0541571	0.0208566	-2.59664	0.00941404	0.410407	MEA1	MEA1	4201
ENSG00000268030	88.8612	0.106592	0.0410629	2.59581	0.0094367	0.410407			NA
ENSG00000137845	2112.68	0.0492425	0.0189777	2.59475	0.00946602	0.410407	ADAM10	ADAM10	102
ENSG00000090905	1079.2	0.0666844	0.0257234	2.59237	0.00953185	0.410407	TNRC6A	TNRC6A	27327
ENSG00000180263	210.272	0.185986	0.0717961	2.59048	0.00958428	0.410407	FGD6	FGD6	55785
ENSG00000102897	630.419	-0.0586936	0.0226694	-2.58911	0.00962244	0.410407	LYRM1	LYRM1	57149
ENSG00000125818	2279.25	-0.0417376	0.0161256	-2.58828	0.00964563	0.410407	PSMF1	PSMF1	9491
ENSG00000213920	92.2777	-0.0695357	0.0268854	-2.58637	0.00969922	0.410407	MDP1	MDP1	145553
ENSG00000268015	323.224	-0.065133	0.0251986	-2.58479	0.0097439	0.410407			NA
ENSG00000111832	1215.65	-0.053809	0.0208177	-2.58478	0.0097442	0.410407	RWDD1	RWDD1	51389
ENSG00000269553	81.9138	0.180277	0.0697801	2.58349	0.0097805	0.410407			NA
ENSG00000163882	1177.53	-0.0549105	0.0212568	-2.5832	0.00978898	0.410407	POLR2H	POLR2H	5437
ENSG00000129911	319.815	-0.0849459	0.0328924	-2.58254	0.00980761	0.410407	KLF16	KLF16	83855
ENSG00000127774	184.436	-0.0710967	0.027536	-2.58195	0.00982433	0.410407	EMC6	EMC6	83460
ENSG00000166446	75.8282	0.303122	0.117463	2.58057	0.00986384	0.410407	CDYL2	CDYL2	124359
ENSG00000144591	984.745	-0.0752278	0.0291596	-2.57987	0.00988389	0.410407	GMPPA	GMPPA	29926
ENSG00000112159	2523.82	0.0745382	0.0288936	2.57974	0.00988736	0.410407	MDN1	MDN1	23195
ENSG00000176476	169.64	-0.0792362	0.0307196	-2.57934	0.00989891	0.410407	SGF29	SGF29	112869
ENSG00000114739	178.254	0.121055	0.0469377	2.57905	0.00990729	0.410407	ACVR2B	ACVR2B	93
ENSG00000205937	3448.79	-0.0484911	0.018817	-2.57699	0.00996662	0.410407	RNPS1	RNPS1	10921
ENSG00000115325	877.973	-0.0947227	0.0367605	-2.57675	0.00997328	0.410407	DOK1	DOK1	1796
ENSG00000143256	1001.45	-0.0692672	0.0268969	-2.57529	0.0100157	0.410407	PFDN2	PFDN2	5202
ENSG00000113721	55.6801	0.228594	0.0888444	2.57298	0.0100828	0.410407	PDGFRB	PDGFRB	5159
ENSG00000196507	429.773	-0.0671885	0.0261347	-2.57086	0.0101447	0.410407	TCEAL3	TCEAL3	85012
ENSG00000273136	52.8816	0.159822	0.0621682	2.5708	0.0101464	0.410407	NBPF26	NBPF26	101060684
ENSG00000147133	1151.58	0.051542	0.0200529	2.5703	0.0101611	0.410407	TAF1	TAF1	6872
ENSG00000198466	514.166	0.0882393	0.0343338	2.57004	0.0101686	0.410407	ZNF587	ZNF587	84914
ENSG00000150403	710.017	-0.0454946	0.0177127	-2.56848	0.0102147	0.410407	TMCO3	TMCO3	55002
LTR9A1:ERV1:LTR	66.2805	0.142515	0.055497	2.56798	0.0102292	0.410407	NA	NA	NA
ENSG00000174197	1071.49	0.0779503	0.0303583	2.56768	0.0102382	0.410407	MGA	MGA	23269
ENSG00000055609	2885.59	0.105281	0.0410148	2.5669	0.0102611	0.410407	KMT2C	KMT2C	58508
D20S16:Satellite:Satellite	44.1352	0.190375	0.0741853	2.56621	0.0102817	0.410407	NA	NA	NA
ENSG00000137500	931.029	-0.0473044	0.0184387	-2.5655	0.0103027	0.410407	CCDC90B	CCDC90B	60492
ENSG00000259972	767.779	-0.0461804	0.0180064	-2.56467	0.0103275	0.410407			NA
ENSG00000188223	165.093	-0.0731174	0.0285279	-2.56301	0.0103768	0.410407			NA
Tigger16a:TcMar-Tigger:DNA	249.53	0.116821	0.045594	2.5622	0.0104012	0.410407	NA	NA	NA
ENSG00000271698	21.9876	-0.149257	0.0582627	-2.56179	0.0104133	0.410407			NA
ENSG00000038382	2489.68	0.0988844	0.0386183	2.56056	0.0104505	0.410407	TRIO	TRIO	7204
ENSG00000223343	81.8698	-0.0718491	0.028061	-2.56046	0.0104534	0.410407			NA
ENSG00000150459	1997.82	-0.0502483	0.019628	-2.56004	0.0104661	0.410407	SAP18	SAP18	10284
ENSG00000102981	88.1302	-0.105034	0.0410373	-2.55948	0.010483	0.410407	PARD6A	PARD6A	50855
ENSG00000104915	517.494	-0.0569466	0.0222521	-2.55916	0.0104926	0.410407	STX10	STX10	8677
ENSG00000127337	705.632	-0.0584717	0.0228582	-2.55803	0.0105269	0.410407	YEATS4	YEATS4	8089
ENSG00000179262	2771.63	-0.0518137	0.0202625	-2.55712	0.0105542	0.410407	RAD23A	RAD23A	5886
ENSG00000103222	2038.61	0.0552602	0.0216129	2.55682	0.0105635	0.410407	ABCC1	ABCC1	4363
ENSG00000185900	54.492	0.170691	0.0667895	2.55566	0.0105986	0.410407	POMK	POMK	84197
ENSG00000151893	906.662	0.0424988	0.016632	2.55525	0.0106111	0.410407	CACUL1	CACUL1	143384
ENSG00000101109	4667.96	0.0439017	0.0171927	2.55351	0.0106645	0.410407	STK4	STK4	6789
ENSG00000259366	42.6666	0.149496	0.0585815	2.55193	0.0107128	0.410407			NA
ENSG00000066294	605.335	0.153675	0.0602293	2.5515	0.010726	0.410407	CD84	CD84	8832
ENSG00000124151	4939.64	0.0903906	0.0354295	2.55128	0.0107328	0.410407	NCOA3	NCOA3	8202
ENSG00000187840	618.671	-0.0878633	0.0344452	-2.55081	0.0107473	0.410407	EIF4EBP1	EIF4EBP1	1978
ENSG00000060709	172.827	0.321774	0.126156	2.5506	0.0107538	0.410407	RIMBP2	RIMBP2	23504
ENSG00000128000	439.241	0.0590987	0.0231706	2.55059	0.010754	0.410407	ZNF780B	ZNF780B	163131
ENSG00000102908	1614.57	0.0977168	0.0383296	2.54938	0.0107915	0.410407	NFAT5	NFAT5	10725
ENSG00000166507	330.9	0.0475684	0.018659	2.54935	0.0107923	0.410407	NDST2	NDST2	8509
ENSG00000175215	2150.51	0.0694181	0.0272308	2.54925	0.0107955	0.410407	CTDSP2	CTDSP2	10106
LTR64:ERV1:LTR	36.6072	0.110228	0.0432599	2.54805	0.0108326	0.410407	NA	NA	NA
ENSG00000287245	32.345	-0.154086	0.0604802	-2.54771	0.0108432	0.410407			NA
ENSG00000105281	2152.05	-0.0763388	0.0299836	-2.54602	0.0108959	0.410407	SLC1A5	SLC1A5	6510
ENSG00000130725	1176.85	-0.0602432	0.0236658	-2.54558	0.0109096	0.410407	UBE2M	UBE2M	9040
ENSG00000269151	28.4183	-0.12768	0.0501629	-2.5453	0.0109184	0.410407			NA
ENSG00000228061	51.0909	-0.0608264	0.0238986	-2.54519	0.0109218	0.410407			NA
ENSG00000218226	29.2909	0.155785	0.0612488	2.54349	0.0109753	0.410407	TATDN2P2	TATDN2P2	NA
ENSG00000204227	621.396	-0.0477648	0.0187817	-2.54315	0.0109857	0.410407	RING1	RING1	6015
ENSG00000176383	323.98	-0.0548077	0.0215578	-2.54236	0.0110107	0.410407	B3GNT4	B3GNT4	79369
ENSG00000171940	2033.86	0.0816943	0.0321363	2.54212	0.0110182	0.410407	ZNF217	ZNF217	7764
ENSG00000239883	52.5567	0.1294	0.0509108	2.54169	0.0110317	0.410407	PARGP1	PARGP1	NA
ENSG00000083807	214.622	-0.0936669	0.0368578	-2.5413	0.011044	0.410407	SLC27A5	SLC27A5	10998
ENSG00000119682	1189.43	0.0394394	0.0155231	2.54069	0.0110634	0.410407	AREL1	AREL1	9870
ENSG00000174109	196.058	-0.0722036	0.0284202	-2.54057	0.0110671	0.410407	C16orf91	C16orf91	283951
ENSG00000137992	707.891	0.0581382	0.0229028	2.53848	0.0111336	0.410407	DBT	DBT	1629
ENSG00000117523	7216.43	0.0695912	0.0274546	2.53478	0.0112519	0.410407	PRRC2C	PRRC2C	23215
ENSG00000171456	2360.55	0.0605215	0.0238794	2.53447	0.0112619	0.410407	ASXL1	ASXL1	171023
ENSG00000126067	4195.5	-0.0637204	0.0251641	-2.53219	0.0113353	0.410407	PSMB2	PSMB2	5690
ENSG00000058673	1980.46	0.0517693	0.0204456	2.53205	0.0113397	0.410407	ZC3H11A	ZC3H11A	9877
ENSG00000132963	3373.99	-0.0757608	0.0299454	-2.52997	0.0114074	0.410407	POMP	POMP	51371
ENSG00000108582	677.583	0.0800756	0.0316532	2.52978	0.0114135	0.410407	CPD	CPD	1362
ENSG00000172590	849.924	-0.0678337	0.0268231	-2.52893	0.0114411	0.410407	MRPL52	MRPL52	122704
ENSG00000078319	351.132	-0.0464179	0.0183594	-2.52829	0.0114619	0.410407	PMS2P1	PMS2P1	NA
ENSG00000160223	593.498	0.0821312	0.0324865	2.52817	0.011466	0.410407	ICOSLG	ICOSLG	23308
ENSG00000182504	416.096	0.0834464	0.0330157	2.52748	0.0114885	0.410407	CEP97	CEP97	79598
ENSG00000263002	267.023	0.0627056	0.0248106	2.52738	0.0114919	0.410407	ZNF234	ZNF234	10780
ENSG00000121073	731.171	-0.0815718	0.0322803	-2.52698	0.0115047	0.410407	SLC35B1	SLC35B1	10237
ENSG00000135837	1916.14	0.0935625	0.0370302	2.52665	0.0115155	0.410407	CEP350	CEP350	9857
ENSG00000237651	122.99	-0.114339	0.0452618	-2.52617	0.0115315	0.410407	C2orf74	C2orf74	339804
ENSG00000135452	1375.95	-0.0441019	0.0174592	-2.52599	0.0115371	0.410407	TSPAN31	TSPAN31	6302
ENSG00000173517	797.972	0.111296	0.0440606	2.52596	0.0115382	0.410407	PEAK1	PEAK1	79834
ENSG00000224470	794.713	0.0804646	0.0318617	2.52543	0.0115555	0.410407	ATXN1L	ATXN1L	342371
ENSG00000106105	4986	-0.0649829	0.0257446	-2.52413	0.0115985	0.410407	GARS1	GARS1	2617
ENSG00000257315	1980.41	0.0516564	0.0204677	2.5238	0.0116095	0.410407	ZBED6	ZBED6	100381270
ENSG00000182253	85.567	0.233326	0.0924622	2.52347	0.0116203	0.410407	SYNM	SYNM	23336
ENSG00000160948	995.59	-0.0727425	0.028832	-2.52298	0.0116366	0.410407	VPS28	VPS28	51160
ENSG00000151779	1482.09	0.0539998	0.0214034	2.52295	0.0116373	0.410407	NBAS	NBAS	51594
ENSG00000072310	801.997	-0.0892005	0.0353559	-2.52293	0.0116381	0.410407	SREBF1	SREBF1	6720
ENSG00000117691	465.148	-0.070925	0.0281142	-2.52275	0.0116443	0.410407	NENF	NENF	29937
ENSG00000134864	106.355	-0.0981478	0.0389272	-2.52132	0.0116917	0.410407	GGACT	GGACT	87769
LTR29:ERV1:LTR	92.5119	0.121772	0.0483251	2.51985	0.0117406	0.410407	NA	NA	NA
ENSG00000250909	68.7711	0.0700774	0.0278113	2.51974	0.011744	0.410407			NA
ENSG00000145734	1193.18	0.087835	0.0348672	2.51913	0.0117646	0.410407	BDP1	BDP1	55814
LTR19-int:ERV1:LTR	59.6555	0.13249	0.0526286	2.51746	0.0118204	0.410407	NA	NA	NA
ENSG00000169750	27.3775	-0.155648	0.0618534	-2.5164	0.0118561	0.410407	RAC3	RAC3	5881
ENSG00000095951	1097.52	0.10886	0.0432888	2.51474	0.0119119	0.410407	HIVEP1	HIVEP1	3096
ENSG00000106692	527.306	0.0645797	0.0256892	2.51388	0.011941	0.410407	FKTN	FKTN	2218
ENSG00000146414	450.631	0.0919091	0.0365856	2.51216	0.0119994	0.410407	SHPRH	SHPRH	257218
ENSG00000155368	5339.65	-0.0638311	0.025473	-2.50583	0.0122163	0.410407	DBI	DBI	1622
ENSG00000273167	57.5492	0.165502	0.0660565	2.50546	0.0122292	0.410407			NA
ENSG00000280893	285.853	-0.077792	0.0310507	-2.50532	0.012234	0.410407			NA
ENSG00000115020	1409.11	0.0798972	0.0319001	2.50461	0.0122588	0.410407	PIKFYVE	PIKFYVE	200576
ENSG00000166780	35.1862	0.13584	0.0542509	2.50392	0.0122827	0.410407	BMERB1	BMERB1	89927
ENSG00000089916	2085.01	0.106493	0.042545	2.50306	0.0123124	0.410407	GPATCH2L	GPATCH2L	55668
ENSG00000262732	31.839	0.11709	0.0467824	2.50287	0.0123192	0.410407			NA
ENSG00000177463	1241.51	0.0580043	0.0231759	2.50278	0.0123221	0.410407	NR2C2	NR2C2	7182
ENSG00000275994	20.4693	-0.101232	0.040455	-2.50235	0.0123372	0.410407	SNORA24	SNORA24	677809
ENSG00000143376	696.003	0.0425068	0.016996	2.50099	0.0123847	0.410407	SNX27	SNX27	81609
ENSG00000158019	765.884	-0.048099	0.019233	-2.50086	0.0123892	0.410407	BABAM2	BABAM2	9577
ENSG00000204634	84.6019	0.210132	0.0840581	2.49984	0.0124249	0.410407	TBC1D8	TBC1D8	11138
ENSG00000253731	32.3714	0.176434	0.0706208	2.49833	0.0124779	0.410407	PCDHGA6	PCDHGA6	56109
L1PB2:L1:LINE	508.35	0.178717	0.0716694	2.49363	0.0126444	0.410407	NA	NA	NA
ENSG00000282951	102.158	-0.0828031	0.033214	-2.49302	0.0126663	0.410407			NA
ENSG00000255432	352.5	-0.0714773	0.028678	-2.49241	0.012688	0.410407			NA
ENSG00000197670	77.1617	0.106804	0.042877	2.49095	0.0127403	0.410407			NA
ENSG00000087365	6852.21	-0.0348746	0.0140057	-2.49002	0.0127735	0.410407	SF3B2	SF3B2	10992
ENSG00000001036	536.422	-0.0700806	0.0281449	-2.48999	0.0127747	0.410407	FUCA2	FUCA2	2519
ENSG00000101040	1597.15	0.0417131	0.0167543	2.48969	0.0127855	0.410407	ZMYND8	ZMYND8	23613
ENSG00000123689	92.6262	-0.299146	0.120172	-2.48931	0.0127992	0.410407	G0S2	G0S2	50486
ENSG00000259589	45.9801	0.20337	0.0817052	2.48907	0.0128077	0.410407			NA
L5:RTE-X:LINE	52.1139	0.130418	0.0523962	2.48907	0.0128077	0.410407	NA	NA	NA
ENSG00000099341	2884.45	-0.0491634	0.0197535	-2.48884	0.0128161	0.410407	PSMD8	PSMD8	5714
ENSG00000276965	71.4709	0.156606	0.0629381	2.48825	0.0128374	0.410407			NA
ENSG00000284252	68.452	-0.0718881	0.0288997	-2.4875	0.0128644	0.410407	MIR4444-1	MIR4444-1	100616394
ENSG00000176209	583.363	-0.0610775	0.0245589	-2.48698	0.0128832	0.410407	SMIM19	SMIM19	114926
ENSG00000064490	838.965	-0.0629919	0.0253352	-2.48634	0.0129063	0.410407	RFXANK	RFXANK	8625
ENSG00000163902	4194.61	-0.0650279	0.026159	-2.48587	0.0129235	0.410407	RPN1	RPN1	6184
ENSG00000038219	1682.23	0.0772453	0.0310775	2.48557	0.0129343	0.410407	BOD1L1	BOD1L1	259282
ENSG00000204438	720.102	-0.049983	0.020126	-2.48351	0.0130095	0.410407	GPANK1	GPANK1	7918
ENSG00000168569	311.258	-0.0521772	0.0210137	-2.48301	0.0130278	0.410407	TMEM223	TMEM223	79064
ENSG00000177156	3195.7	-0.0659954	0.0265981	-2.48121	0.0130938	0.410407	TALDO1	TALDO1	6888
ENSG00000261423	48.5501	0.0834627	0.0336382	2.48119	0.0130944	0.410407	TMEM202-AS1	TMEM202-AS1	105370888
ENSG00000285420	28.9432	0.138444	0.0558008	2.48104	0.0131	0.410407	PDGFRL2P	PDGFRL2P	NA
ENSG00000125870	1741.52	-0.0561484	0.0226353	-2.48057	0.0131173	0.410407	SNRPB2	SNRPB2	6629
ENSG00000198743	2380.89	0.0911396	0.0367671	2.47883	0.0131812	0.410407	SLC5A3	SLC5A3	6526
ENSG00000283856	368.862	-0.0910249	0.0367253	-2.47853	0.0131924	0.410407	MIR7703	MIR7703	102465801
ENSG00000174547	1365.41	-0.0661205	0.0266808	-2.47821	0.0132043	0.410407	MRPL11	MRPL11	65003
ENSG00000099797	886.057	-0.0704085	0.0284128	-2.47805	0.0132102	0.410407	TECR	TECR	9524
ENSG00000101457	418.092	-0.0618674	0.0249678	-2.47789	0.0132163	0.410407	DNTTIP1	DNTTIP1	116092
ENSG00000256116	158.341	-0.0740776	0.0299048	-2.47711	0.0132451	0.410407			NA
ENSG00000102910	2371.16	0.0349776	0.0141242	2.47643	0.0132705	0.410407	LONP2	LONP2	83752
ENSG00000170906	701.91	-0.0790365	0.0319159	-2.4764	0.0132715	0.410407	NDUFA3	NDUFA3	4696
ENSG00000066777	1451.66	0.0606405	0.0244917	2.47597	0.0132876	0.410407	ARFGEF1	ARFGEF1	10565
ENSG00000138448	401.821	0.105659	0.0426758	2.47586	0.0132917	0.410407	ITGAV	ITGAV	3685
ENSG00000260570	208.33	-0.0620019	0.0250474	-2.47539	0.0133092	0.410407			NA
ENSG00000204220	1194.55	-0.0627455	0.0253537	-2.4748	0.0133309	0.410407	PFDN6	PFDN6	10471
ENSG00000169223	2195.55	-0.0759824	0.0307078	-2.47437	0.0133472	0.410407	LMAN2	LMAN2	10960
ENSG00000187959	28.6088	-0.0729339	0.029489	-2.47326	0.0133887	0.410407	CPSF4L	CPSF4L	642843
ENSG00000235499	31.1808	0.159961	0.0646836	2.47298	0.0133993	0.410407			NA
ENSG00000136040	1011.48	0.0807614	0.0326586	2.4729	0.0134022	0.410407	PLXNC1	PLXNC1	10154
ENSG00000174917	604.772	-0.081733	0.0330659	-2.47182	0.0134426	0.410407	MICOS13	MICOS13	125988
ENSG00000182774	2601.89	-0.0823613	0.033328	-2.47123	0.0134648	0.410407	RPS17	RPS17	6218
ENSG00000170043	1890.55	-0.0609205	0.0246531	-2.47111	0.0134695	0.410407	TRAPPC1	TRAPPC1	58485
ENSG00000074842	1253.24	-0.0912468	0.0369283	-2.47092	0.0134765	0.410407	MYDGF	MYDGF	56005
ENSG00000148296	909.283	-0.0564329	0.0228418	-2.4706	0.0134887	0.410407	SURF6	SURF6	6838
ENSG00000267458	1180.21	-0.102484	0.0414819	-2.47058	0.0134895	0.410407			NA
ENSG00000166359	20.3908	0.118792	0.0480875	2.47033	0.013499	0.410407	WDR88	WDR88	126248
ENSG00000279170	258.227	0.038574	0.0156206	2.46943	0.013533	0.410407	TSTD3	TSTD3	100130890
ENSG00000185722	940.479	0.0621515	0.0251766	2.46863	0.0135633	0.410407	ANKFY1	ANKFY1	51479
ENSG00000130005	253.195	-0.138357	0.0560843	-2.46694	0.0136272	0.410407	GAMT	GAMT	2593
ENSG00000142798	174.182	0.222971	0.090425	2.46581	0.0136704	0.410407	HSPG2	HSPG2	3339
ENSG00000160584	776.731	0.0692178	0.028072	2.46572	0.0136736	0.410407	SIK3	SIK3	23387
ENSG00000147684	1579.75	-0.0606929	0.0246242	-2.46477	0.0137102	0.410407	NDUFB9	NDUFB9	4715
ENSG00000254505	832.611	-0.0615499	0.0249771	-2.46425	0.0137301	0.410407	CHMP4A	CHMP4A	29082
ENSG00000254873	1318.98	-0.0483098	0.0196075	-2.46384	0.0137457	0.410407			NA
ENSG00000185883	427.334	-0.0648676	0.0263367	-2.46302	0.0137774	0.410407	ATP6V0C	ATP6V0C	527
ENSG00000259709	36.8191	0.0900595	0.036571	2.46259	0.0137938	0.410407			NA
ENSG00000236591	124.567	0.173798	0.0705754	2.46258	0.013794	0.410407	UST-AS2	UST-AS2	NA
ENSG00000276664	30.7262	0.171229	0.0695383	2.46237	0.0138021	0.410407			NA
ENSG00000198205	55.9912	0.100003	0.0406237	2.46169	0.0138284	0.410407	ZXDA	ZXDA	7789
ENSG00000110841	685.987	0.121771	0.0494749	2.46127	0.0138447	0.410407	PPFIBP1	PPFIBP1	8496
ENSG00000244457	27.4783	0.185763	0.0754812	2.46105	0.0138529	0.410407	ENO1P1	ENO1P1	NA
ENSG00000111786	2599.08	-0.0424105	0.0172394	-2.46009	0.0138902	0.410407	SRSF9	SRSF9	8683
LTR48B:ERV1:LTR	616.073	-0.13899	0.05652	-2.45913	0.0139276	0.410407	NA	NA	NA
ENSG00000104892	39.1431	-0.0920098	0.0374243	-2.45856	0.0139497	0.410407	KLC3	KLC3	147700
ENSG00000275307	48.9944	0.124825	0.0508004	2.45716	0.014004	0.410407			NA
ENSG00000173545	735.554	-0.0544222	0.0221491	-2.45708	0.0140071	0.410407	ZNF622	ZNF622	90441
ENSG00000156873	584.243	-0.0529787	0.0215645	-2.45675	0.01402	0.410407	PHKG2	PHKG2	5261
ENSG00000272196	119.801	-0.259445	0.105632	-2.45613	0.0140443	0.410407	NA	NA	NA
ENSG00000274487	65.517	0.0971484	0.0395544	2.45607	0.0140466	0.410407	NPEPPSP1	NPEPPSP1	NA
ENSG00000160218	1303.17	0.0598718	0.0243783	2.45595	0.0140513	0.410407	TRAPPC10	TRAPPC10	7109
ENSG00000165527	3825.83	-0.031197	0.012706	-2.4553	0.0140766	0.410407	ARF6	ARF6	382
ENSG00000280063	28.5165	0.188065	0.0766455	2.4537	0.0141396	0.410407			NA
ENSG00000109536	937.951	-0.0574925	0.0234322	-2.45356	0.0141449	0.410407	FRG1	FRG1	2483
ENSG00000133142	836.729	-0.0687131	0.0280105	-2.45312	0.0141625	0.410407	TCEAL4	TCEAL4	79921
ENSG00000224877	558.68	-0.0861955	0.0351473	-2.45241	0.0141904	0.410407	NDUFAF8	NDUFAF8	284184
ENSG00000168811	68.0802	-0.120139	0.0489896	-2.45233	0.0141933	0.410407	IL12A	IL12A	3592
ENSG00000172613	688.97	-0.0570542	0.0232686	-2.45198	0.0142072	0.410407	RAD9A	RAD9A	5883
ENSG00000197102	4991.81	0.0840371	0.0342784	2.45161	0.0142221	0.410407	DYNC1H1	DYNC1H1	1778
ENSG00000257913	85.5909	-0.0687275	0.0280593	-2.44937	0.0143107	0.410407	DDN-AS1	DDN-AS1	105369758
ENSG00000140497	2134.89	-0.0544986	0.0222543	-2.4489	0.0143293	0.410407	SCAMP2	SCAMP2	10066
CER:Satellite:Satellite	101.161	0.210347	0.0859195	2.44819	0.0143577	0.410407	NA	NA	NA
MLT1E1:ERVL-MaLR:LTR	96.6965	0.106292	0.0434249	2.44772	0.0143762	0.410407	NA	NA	NA
ENSG00000287952	144.972	-0.0791571	0.0323431	-2.44742	0.0143884	0.410407			NA
ENSG00000168813	682.426	0.0624331	0.0255234	2.44611	0.0144407	0.410407	ZNF507	ZNF507	22847
ENSG00000157617	419.877	0.0842875	0.0344639	2.44568	0.0144581	0.410407	C2CD2	C2CD2	25966
ENSG00000048471	2334.35	0.0884784	0.0361928	2.44464	0.0144997	0.410407	SNX29	SNX29	92017
ENSG00000067369	1516.98	0.0524469	0.0214568	2.4443	0.0145135	0.410407	TP53BP1	TP53BP1	7158
ENSG00000169641	816.68	0.0808236	0.0330682	2.44415	0.0145193	0.410407	LUZP1	LUZP1	7798
ENSG00000127914	1196.9	0.0960435	0.0393062	2.44347	0.0145467	0.410407	AKAP9	AKAP9	10142
ENSG00000213347	1767.8	-0.0525874	0.0215314	-2.44236	0.0145917	0.410407	MXD3	MXD3	83463
ENSG00000279407	47.2778	0.133495	0.0547092	2.44009	0.0146836	0.410407			NA
ENSG00000185736	94.3032	0.204655	0.083895	2.43942	0.014711	0.410407	ADARB2	ADARB2	105
ENSG00000134285	832.376	-0.0988282	0.0405178	-2.43913	0.0147226	0.410407	FKBP11	FKBP11	51303
ENSG00000121281	1062.7	0.0655962	0.0268944	2.43903	0.0147268	0.410407	ADCY7	ADCY7	113
ENSG00000139194	64.4391	0.158345	0.0649217	2.43902	0.0147272	0.410407	RBP5	RBP5	83758
ENSG00000119778	697.891	0.0583715	0.0239379	2.43846	0.0147501	0.410407	ATAD2B	ATAD2B	54454
ENSG00000129562	2669.64	-0.0617583	0.0253346	-2.4377	0.0147809	0.410407	DAD1	DAD1	1603
ENSG00000280670	135.362	-0.120497	0.0494599	-2.43625	0.0148404	0.410407	CCDC163	CCDC163	126661
ENSG00000152332	3840.69	0.0596938	0.0245034	2.43614	0.0148449	0.410407	UHMK1	UHMK1	127933
ENSG00000115129	220.167	-0.101292	0.0415965	-2.4351	0.0148878	0.410407	TP53I3	TP53I3	9540
ENSG00000103994	2292.54	0.0876511	0.036012	2.43394	0.0149354	0.410407	ZNF106	ZNF106	64397
ENSG00000132155	2505.8	0.0267835	0.0110051	2.43374	0.0149438	0.410407	RAF1	RAF1	5894
ENSG00000284526	770.564	-0.0810297	0.0332987	-2.43342	0.0149568	0.410407			122455342
ENSG00000270147	51.2266	0.0740313	0.0304341	2.43251	0.0149947	0.410407			NA
ENSG00000160551	1322.42	0.0920892	0.0378787	2.43116	0.0150504	0.410407	TAOK1	TAOK1	57551
ENSG00000166398	346.993	0.0830497	0.0341729	2.43028	0.0150871	0.410407	GARRE1	GARRE1	9710
ENSG00000132466	2971.36	0.0661057	0.0272174	2.4288	0.015149	0.410407	ANKRD17	ANKRD17	26057
L4_B_Mam:RTE-X:LINE	422.596	0.116563	0.0480231	2.42722	0.0152148	0.410407	NA	NA	NA
ENSG00000234911	19.799	0.130853	0.0539111	2.42721	0.0152156	0.410407	TEX21P	TEX21P	NA
MER54A:ERVL:LTR	175.372	0.120021	0.049463	2.42649	0.0152458	0.410407	NA	NA	NA
ENSG00000262304	172.206	0.0616568	0.0254197	2.42555	0.0152851	0.410407			NA
ENSG00000130724	1702.21	-0.0554334	0.0228568	-2.42524	0.0152981	0.410407	CHMP2A	CHMP2A	27243
ENSG00000182199	5706.97	-0.0598077	0.0246704	-2.42427	0.0153391	0.410407	SHMT2	SHMT2	6472
ENSG00000115289	279.098	-0.0432283	0.0178349	-2.4238	0.0153591	0.410407	PCGF1	PCGF1	84759
ENSG00000205323	838.894	-0.0583617	0.0240948	-2.42217	0.0154281	0.410407	SARNP	SARNP	84324
ENSG00000225921	1671.96	-0.0498721	0.0205924	-2.42187	0.0154408	0.410407	NOL7	NOL7	51406
ENSG00000110395	2062.67	0.0634616	0.0262103	2.42125	0.0154674	0.410407	CBL	CBL	867
ENSG00000254721	227.865	-0.0561835	0.0232088	-2.42079	0.015487	0.410407			NA
ENSG00000134597	618.41	-0.0437232	0.0180639	-2.42047	0.0155005	0.410407	RBMX2	RBMX2	51634
ENSG00000137075	987.011	0.066475	0.027466	2.42026	0.0155092	0.410407	RNF38	RNF38	152006
ENSG00000272625	27.0115	0.0912858	0.0377676	2.41704	0.0156473	0.410407			NA
ENSG00000285645	190.214	-0.0695277	0.0287797	-2.41585	0.0156983	0.410407			NA
ENSG00000259316	600.323	-0.0636893	0.0263693	-2.41528	0.0157231	0.410407			NA
ENSG00000211767	32.9575	-0.172997	0.0716658	-2.41394	0.015781	0.410407	TRBJ2-3	TRBJ2-3	NA
ENSG00000179841	266.103	0.0946999	0.0392448	2.41306	0.0158194	0.410407	AKAP5	AKAP5	9495
MIR1_Amn:MIR:SINE	1257.74	0.107366	0.0445429	2.41039	0.0159353	0.410407	NA	NA	NA
ENSG00000169314	34.4135	-0.0935207	0.0388339	-2.40822	0.0160303	0.410407	C22orf15	C22orf15	150248
ENSG00000103495	1619.52	-0.0606734	0.0251962	-2.40804	0.0160386	0.410407	MAZ	MAZ	4150
ENSG00000171311	697.976	-0.0548571	0.0227835	-2.40775	0.016051	0.410407	EXOSC1	EXOSC1	51013
ENSG00000166004	648.581	0.0631215	0.0262243	2.40699	0.0160846	0.410407	CEP295	CEP295	85459
ENSG00000148719	707.574	-0.0450222	0.018705	-2.40696	0.0160861	0.410407	DNAJB12	DNAJB12	54788
ENSG00000136770	550.526	-0.0832144	0.0345829	-2.40623	0.0161181	0.410407	DNAJC1	DNAJC1	64215
ERVL-B4-int:ERVL:LTR	497.452	0.0838717	0.0348627	2.40577	0.0161382	0.410407	NA	NA	NA
ENSG00000167550	213.478	-0.0725215	0.0301481	-2.40551	0.0161501	0.410407	RHEBL1	RHEBL1	121268
ENSG00000173064	1269.18	0.0791111	0.0329011	2.40452	0.0161939	0.410407	HECTD4	HECTD4	283450
ENSG00000262429	68.7954	-0.0800464	0.0333024	-2.40362	0.0162336	0.410407			NA
ENSG00000205885	196.861	0.114116	0.0474772	2.40359	0.0162349	0.410407	C1RL-AS1	C1RL-AS1	283314
ENSG00000268400	675.366	-0.0381118	0.0158562	-2.40359	0.016235	0.410407			NA
ENSG00000270882	102.165	-0.145466	0.0605212	-2.40356	0.0162363	0.410407	H4C14	H4C14	8370
ENSG00000283938	19.4621	-0.102619	0.0427277	-2.4017	0.0163189	0.410407	MIR3917	MIR3917	100500808
ENSG00000228237	41.1396	0.117625	0.0489807	2.40146	0.0163298	0.410407	EFCAB14-AS1	EFCAB14-AS1	100130197
ENSG00000121851	441.712	-0.0561451	0.0233834	-2.40107	0.0163474	0.410407	POLR3GL	POLR3GL	84265
ENSG00000130766	1025.35	-0.078962	0.0328883	-2.40091	0.0163543	0.410407	SESN2	SESN2	83667
ENSG00000109534	578.996	-0.077006	0.0320853	-2.40004	0.0163934	0.410407	GAR1	GAR1	54433
ENSG00000159905	35.8256	0.116088	0.0483842	2.39929	0.0164268	0.410407	ZNF221	ZNF221	7638
ENSG00000230084	61.7734	0.214522	0.0894394	2.39852	0.0164617	0.410407	ZBTB47-AS1	ZBTB47-AS1	NA
ENSG00000075399	116.123	-0.0701043	0.0292551	-2.39631	0.016561	0.410407	VPS9D1	VPS9D1	9605
ENSG00000072121	994.807	0.0645415	0.0269509	2.39478	0.0166304	0.410407	ZFYVE26	ZFYVE26	23503
ENSG00000120725	622.559	-0.0735995	0.0307476	-2.39367	0.0166809	0.410407	SIL1	SIL1	64374
ENSG00000168000	307.356	-0.0689632	0.0288301	-2.39206	0.0167543	0.410407	BSCL2	BSCL2	26580
ENSG00000078043	957.678	0.0500198	0.020912	2.39191	0.0167609	0.410407	PIAS2	PIAS2	9063
ENSG00000134644	1728.25	0.0441803	0.0184716	2.39179	0.0167663	0.410407	PUM1	PUM1	9698
ENSG00000143322	314.02	0.0603485	0.0252371	2.39126	0.0167908	0.410407	ABL2	ABL2	27
ENSG00000276570	303.862	-0.0888535	0.0371591	-2.39117	0.0167949	0.410407			NA
ENSG00000113580	4219.07	0.0947822	0.0396533	2.39027	0.016836	0.410407	NR3C1	NR3C1	2908
ENSG00000145494	997.41	-0.0834875	0.0349364	-2.3897	0.0168623	0.410407	NDUFS6	NDUFS6	4726
ENSG00000243335	322.48	0.0912153	0.0381767	2.38929	0.0168809	0.410407	KCTD7	KCTD7	154881
ENSG00000279483	288.771	-0.127392	0.0533238	-2.38903	0.0168928	0.410407			NA
ENSG00000182944	6849.54	-0.0410207	0.017171	-2.38896	0.0168961	0.410407	EWSR1	EWSR1	2130
ENSG00000241370	123.872	-0.068142	0.0285383	-2.38774	0.0169524	0.410407	RPP21	RPP21	79897
ENSG00000280039	27.3264	0.0824634	0.0345444	2.38717	0.0169786	0.410407	RN7SKP23	RN7SKP23	NA
ENSG00000135828	315.236	0.0562436	0.0235625	2.387	0.0169864	0.410407	RNASEL	RNASEL	6041
ENSG00000240857	308.919	-0.0470067	0.0196948	-2.38675	0.0169979	0.410407	RDH14	RDH14	57665
ENSG00000239521	436.654	-0.102632	0.0430291	-2.38517	0.0170713	0.410407	CASTOR3P	CASTOR3P	NA
ENSG00000163492	138.023	0.120074	0.0503427	2.38514	0.0170726	0.410407	CCDC141	CCDC141	285025
ENSG00000188186	1028.7	-0.0744915	0.0312339	-2.38496	0.0170812	0.410407	LAMTOR4	LAMTOR4	389541
ENSG00000197429	336.682	0.0469964	0.019722	2.38295	0.0171746	0.410407	IPP	IPP	3652
ENSG00000250602	51.9637	0.131604	0.0552301	2.38283	0.0171799	0.410407			NA
ENSG00000215183	70.4176	0.0643788	0.0270286	2.38188	0.0172244	0.410407	MSMP	MSMP	692094
ENSG00000182117	1563.51	-0.0570937	0.0239726	-2.38163	0.0172364	0.410407	NOP10	NOP10	55505
ENSG00000224855	37.6998	0.10515	0.0441505	2.38162	0.0172366	0.410407	OPA1-AS1	OPA1-AS1	100873941
ENSG00000169221	1184.37	-0.0493536	0.0207377	-2.3799	0.0173173	0.410407	TBC1D10B	TBC1D10B	26000
ENSG00000133121	596.149	0.145579	0.0611718	2.37983	0.0173204	0.410407	STARD13	STARD13	90627
ENSG00000211978	78.6285	-0.16099	0.0676667	-2.37917	0.0173519	0.410407	IGHV5-78	IGHV5-78	NA
ENSG00000258843	45.5684	0.118453	0.0497892	2.37908	0.0173557	0.410407			NA
ENSG00000257800	31.5956	0.167635	0.0704781	2.37855	0.0173811	0.410407	FNBP1P1	FNBP1P1	NA
ENSG00000106804	77.8635	0.0893419	0.0375706	2.37797	0.0174082	0.410407	C5	C5	727
ENSG00000142039	813.368	-0.0507975	0.021365	-2.37761	0.0174255	0.410407	CCDC97	CCDC97	90324
ENSG00000253861	179.558	0.129834	0.0546586	2.37537	0.0175315	0.410407	SLC2A3P1	SLC2A3P1	NA
ENSG00000167807	71.8012	-0.0833872	0.0351188	-2.37443	0.017576	0.410407			NA
ENSG00000227695	41.3619	0.180763	0.0761497	2.37379	0.0176067	0.410407	DNMBP-AS1	DNMBP-AS1	NA
ENSG00000226754	116.145	-0.0583605	0.0245909	-2.37326	0.017632	0.410407	MAGOH-DT	MAGOH-DT	100507564
ENSG00000124198	2118.42	0.0703821	0.0296782	2.37151	0.0177158	0.410407	ARFGEF2	ARFGEF2	10564
ENSG00000129084	2176.2	-0.0424249	0.0178928	-2.37106	0.017737	0.410407	PSMA1	PSMA1	5682
ENSG00000115421	438.81	0.0442604	0.0186673	2.371	0.0177398	0.410407	PAPOLG	PAPOLG	64895
ENSG00000119711	492.654	0.0629727	0.0265687	2.37018	0.0177794	0.410407	ALDH6A1	ALDH6A1	4329
ENSG00000125743	4314.61	-0.0557827	0.0235361	-2.37009	0.0177835	0.410407	SNRPD2	SNRPD2	6633
ENSG00000174151	278.38	0.0602675	0.0254284	2.37008	0.0177841	0.410407	CYB561D1	CYB561D1	284613
ENSG00000103266	853.737	-0.072818	0.0307242	-2.37005	0.0177856	0.410407	STUB1	STUB1	10273
ENSG00000196187	554.376	0.0787563	0.0332352	2.36967	0.0178041	0.410407	TMEM63A	TMEM63A	9725
ENSG00000168061	191.394	-0.0982163	0.0414512	-2.36945	0.0178147	0.410407	SAC3D1	SAC3D1	29901
ENSG00000271976	280.677	0.147822	0.0624105	2.36854	0.0178585	0.410407			NA
ENSG00000148362	203.539	-0.10261	0.0433341	-2.36789	0.0178901	0.410407	PAXX	PAXX	286257
ENSG00000248167	172.285	-0.0421377	0.0178032	-2.36686	0.0179398	0.410407	TRIM39-RPP21	TRIM39-RPP21	202658
ENSG00000164610	199.499	-0.0592952	0.0250546	-2.36664	0.0179502	0.410407	RP9	RP9	6100
ENSG00000040199	490.366	0.0828918	0.0350278	2.36646	0.0179592	0.410407	PHLPP2	PHLPP2	23035
ENSG00000073614	1745.09	0.0530171	0.022409	2.36588	0.017987	0.410407	KDM5A	KDM5A	5927
ENSG00000135686	1107.58	0.0674719	0.0285399	2.36412	0.0180728	0.410407	KLHL36	KLHL36	79786
ENSG00000015285	1639.8	-0.0492295	0.0208242	-2.36406	0.0180761	0.410407	WAS	WAS	7454
ENSG00000177192	598.694	-0.0763265	0.0322924	-2.3636	0.0180982	0.410407	PUS1	PUS1	80324
Charlie26a:hAT-Charlie:DNA	30.7307	0.149225	0.0631703	2.36226	0.0181638	0.410407	NA	NA	NA
ENSG00000269533	22.6452	0.0736253	0.0311741	2.36174	0.0181893	0.410407			NA
ENSG00000137309	12377.9	-0.0716527	0.0303514	-2.36077	0.0182371	0.410407	HMGA1	HMGA1	3159
ENSG00000184047	514.354	-0.0411951	0.0174517	-2.36052	0.0182493	0.410407	DIABLO	DIABLO	56616
ENSG00000267001	90.5279	-0.080513	0.0341171	-2.3599	0.0182798	0.410407			NA
ENSG00000106771	1354.37	0.0741594	0.0314262	2.3598	0.018285	0.410407	TMEM245	TMEM245	23731
ENSG00000221843	50.2735	0.0707581	0.0299926	2.35919	0.018315	0.410407	C2orf16	C2orf16	84226
ENSG00000185262	2083.06	-0.0897623	0.038051	-2.359	0.0183242	0.410407	UBALD2	UBALD2	283991
ENSG00000276926	24.5233	-0.0961015	0.0407382	-2.359	0.0183242	0.410407	MIR6797	MIR6797	102465478
ENSG00000151914	3599.88	0.110407	0.0468052	2.35887	0.0183308	0.410407	DST	DST	667
ENSG00000160191	39.4722	0.243687	0.103365	2.35755	0.0183962	0.410407	PDE9A	PDE9A	5152
ENSG00000122696	194.07	0.0446901	0.018963	2.3567	0.0184383	0.410407	SLC25A51	SLC25A51	92014
ENSG00000184730	102.825	-0.153209	0.0650127	-2.3566	0.0184431	0.410407	APOBR	APOBR	55911
ENSG00000127481	5150.99	0.0793169	0.0336645	2.3561	0.0184679	0.410407	UBR4	UBR4	23352
ENSG00000116353	411.463	-0.0526394	0.0223458	-2.35568	0.0184891	0.410407	MECR	MECR	51102
ENSG00000173727	263.692	0.128197	0.0544326	2.35515	0.0185152	0.410407	FAUP4	FAUP4	NA
ENSG00000279500	43.8403	0.19236	0.0816786	2.35508	0.0185186	0.410407			NA
ENSG00000160679	1343.36	-0.0295496	0.0125474	-2.35504	0.0185205	0.410407	CHTOP	CHTOP	26097
ENSG00000141279	2439.93	0.0387074	0.0164379	2.35477	0.0185341	0.410407	NPEPPS	NPEPPS	9520
ENSG00000163344	1227.05	-0.0659387	0.0280136	-2.35381	0.018582	0.410407	PMVK	PMVK	10654
ENSG00000173950	217.586	-0.0702821	0.0298663	-2.35322	0.0186114	0.410407	XXYLT1	XXYLT1	152002
ENSG00000249593	109.695	-0.0771468	0.0327948	-2.35241	0.0186521	0.410407			NA
ENSG00000215695	157.738	0.0942933	0.0400846	2.35236	0.0186548	0.410407	RSC1A1	RSC1A1	6248
ENSG00000102898	1896.98	-0.0610639	0.0259735	-2.35101	0.0187226	0.410407	NUTF2	NUTF2	10204
ENSG00000069869	191.786	0.133858	0.0569434	2.35071	0.0187374	0.410407	NEDD4	NEDD4	4734
ENSG00000174501	126.798	0.124489	0.0529649	2.3504	0.018753	0.410407	ANKRD36C	ANKRD36C	400986
ENSG00000149929	771.06	-0.0551688	0.023474	-2.35021	0.0187628	0.410407	HIRIP3	HIRIP3	8479
ENSG00000148335	381.32	-0.0594059	0.0252814	-2.34979	0.018784	0.410407	NTMT1	NTMT1	28989
ENSG00000197345	739.352	-0.0753499	0.0320848	-2.34846	0.0188511	0.410407	MRPL21	MRPL21	219927
ENSG00000180596	47.2479	-0.168719	0.07185	-2.34821	0.0188641	0.410407	H2BC4	H2BC4	8347
ENSG00000095380	929.608	-0.0649653	0.0276669	-2.34812	0.0188684	0.410407	NANS	NANS	54187
ENSG00000205476	842.059	-0.0270736	0.0115349	-2.3471	0.0189203	0.410407	CCDC85C	CCDC85C	317762
L1P3:L1:LINE	462.515	0.111348	0.0474437	2.34695	0.0189279	0.410407	NA	NA	NA
ENSG00000249310	34.9177	-0.140077	0.0596852	-2.34692	0.0189291	0.410407	APOBEC3B-AS1	APOBEC3B-AS1	100874530
ENSG00000185219	785.59	0.0629576	0.0268264	2.34685	0.018933	0.410407	ZNF445	ZNF445	353274
ENSG00000064545	337.237	-0.0785888	0.033488	-2.34677	0.0189367	0.410407	TMEM161A	TMEM161A	54929
ENSG00000101384	272.367	0.162032	0.0690483	2.34665	0.0189429	0.410407	JAG1	JAG1	182
ENSG00000114439	1530.53	0.0770265	0.0328288	2.34631	0.0189605	0.410407	BBX	BBX	56987
ENSG00000197694	6642.65	0.0634515	0.0270436	2.34627	0.0189625	0.410407	SPTAN1	SPTAN1	6709
ENSG00000009307	15355	0.0491162	0.0209375	2.34585	0.0189839	0.410407	CSDE1	CSDE1	7812
ENSG00000196367	2423.12	0.0685801	0.0292454	2.34499	0.0190277	0.410407	TRRAP	TRRAP	8295
MLT1I:ERVL-MaLR:LTR	818.903	0.097535	0.0415957	2.34484	0.0190354	0.410407	NA	NA	NA
ENSG00000231760	139.02	-0.0521216	0.0222351	-2.34411	0.0190725	0.410407			NA
ENSG00000261872	53.1796	0.11218	0.0478678	2.34354	0.0191018	0.410407			NA
ENSG00000267673	72.5855	-0.0848523	0.0362141	-2.34307	0.0191257	0.410407	FDX2	FDX2	112812
ENSG00000145354	767.8	-0.0523322	0.0223409	-2.34243	0.0191585	0.410407	CISD2	CISD2	493856
ENSG00000197779	155.821	0.100561	0.0429315	2.34235	0.0191628	0.410407	ZNF81	ZNF81	347344
ENSG00000162194	682.394	-0.0617646	0.0263693	-2.34229	0.0191657	0.410407	LBHD1	LBHD1	79081
ENSG00000111639	2002.55	-0.0640903	0.0273629	-2.34223	0.0191688	0.410407	MRPL51	MRPL51	51258
ENSG00000083168	1050.49	0.0881825	0.0376521	2.34204	0.0191788	0.410407	KAT6A	KAT6A	7994
ENSG00000165219	1199.22	0.04711	0.0201261	2.34074	0.0192456	0.410407	GAPVD1	GAPVD1	26130
ENSG00000267125	47.5954	-0.0970587	0.0414825	-2.33975	0.0192967	0.410407			NA
ENSG00000102780	1092.16	0.0928144	0.0396786	2.33915	0.0193275	0.410407	DGKH	DGKH	160851
ENSG00000267469	1140.76	-0.0762425	0.032596	-2.33901	0.0193348	0.410407			NA
ENSG00000134318	704.383	0.0806033	0.0344735	2.33812	0.0193809	0.410407	ROCK2	ROCK2	9475
ENSG00000152223	978.307	0.0609176	0.0260635	2.33728	0.0194247	0.410407	EPG5	EPG5	57724
ENSG00000129625	1557.43	-0.0498086	0.0213123	-2.33708	0.019435	0.410407	REEP5	REEP5	7905
ENSG00000135253	352.849	-0.0629766	0.0269534	-2.3365	0.0194654	0.410407	KCP	KCP	375616
ENSG00000187514	37639.6	-0.0587545	0.0251469	-2.33645	0.0194677	0.410407	PTMA	PTMA	5757
ENSG00000132549	1051.79	0.0817056	0.0349807	2.33574	0.0195049	0.410407	VPS13B	VPS13B	157680
ENSG00000106635	900.479	-0.0465732	0.0199444	-2.33515	0.0195357	0.410407	BCL7B	BCL7B	9275
ENSG00000053702	36.4338	0.106589	0.045651	2.33486	0.0195505	0.410407	NRIP2	NRIP2	83714
ENSG00000074071	963.11	-0.0776657	0.0332715	-2.3343	0.0195801	0.410407	MRPS34	MRPS34	65993
ENSG00000179564	116.023	-0.084405	0.0361623	-2.33406	0.0195925	0.410407	LSMEM2	LSMEM2	132228
ENSG00000272841	71.0998	-0.155584	0.0666602	-2.33398	0.0195965	0.410407	MAP3K4-AS1	MAP3K4-AS1	117981787
ENSG00000180098	538.697	-0.0464135	0.0198875	-2.3338	0.019606	0.410407	TRNAU1AP	TRNAU1AP	54952
ENSG00000023516	2403.55	0.0719175	0.0308368	2.33219	0.0196905	0.410407	AKAP11	AKAP11	11215
MER117:hAT-Charlie:DNA	287.263	0.113621	0.0487361	2.33135	0.0197347	0.410407	NA	NA	NA
ENSG00000100911	7068.14	-0.0731973	0.0314033	-2.33088	0.0197598	0.410407	PSME2	PSME2	5721
ENSG00000223646	19.0305	0.113748	0.048807	2.33056	0.0197764	0.410407			101928012
ENSG00000068120	1492.26	-0.0398287	0.0170915	-2.33032	0.0197893	0.410407	COASY	COASY	80347
ENSG00000126254	1081.01	-0.072261	0.0310261	-2.32904	0.019857	0.410407	RBM42	RBM42	79171
ENSG00000137507	96.4717	0.266836	0.114591	2.3286	0.0198805	0.410407	LRRC32	LRRC32	2615
ENSG00000171130	344.824	-0.099252	0.0426505	-2.3271	0.0199599	0.410407	ATP6V0E2	ATP6V0E2	155066
ENSG00000171960	772.705	-0.0657747	0.0282648	-2.32709	0.0199605	0.410407	PPIH	PPIH	10465
ENSG00000137074	915.592	-0.038415	0.0165092	-2.32689	0.0199713	0.410407	APTX	APTX	54840
Alu:Alu:SINE	176.821	0.109321	0.0469827	2.32683	0.0199744	0.410407	NA	NA	NA
ENSG00000173540	921.292	-0.0707617	0.0304194	-2.3262	0.0200077	0.410407	GMPPB	GMPPB	29925
ENSG00000028528	2406.55	-0.0252463	0.0108578	-2.32519	0.020062	0.410407	SNX1	SNX1	6642
ENSG00000110844	371.984	0.0675097	0.0290469	2.32416	0.0201169	0.410407	PRPF40B	PRPF40B	25766
ENSG00000197121	252.674	0.0978792	0.0421147	2.32411	0.0201198	0.410407	PGAP1	PGAP1	80055
ENSG00000182718	3147.29	-0.0765745	0.0329521	-2.32381	0.0201357	0.410407	ANXA2	ANXA2	302
ENSG00000111670	1361.09	0.0840424	0.0361716	2.32344	0.0201557	0.410407	GNPTAB	GNPTAB	79158
ENSG00000128965	183.185	-0.149134	0.0641887	-2.32337	0.0201593	0.410407	CHAC1	CHAC1	79094
ENSG00000125835	3103.09	-0.0665594	0.028652	-2.32303	0.0201778	0.410407	SNRPB	SNRPB	6628
ENSG00000184117	2105.67	0.0537196	0.0231333	2.32217	0.0202237	0.410407	NIPSNAP1	NIPSNAP1	8508
ENSG00000116984	1884.18	0.0614949	0.0264863	2.32176	0.0202457	0.410407	MTR	MTR	4548
ENSG00000107371	627.336	-0.0533867	0.022999	-2.32126	0.0202726	0.410407	EXOSC3	EXOSC3	51010
ENSG00000163634	1823.24	-0.0486663	0.0209702	-2.32074	0.0203009	0.410407	THOC7	THOC7	80145
ENSG00000244687	1897.59	-0.0391728	0.0168798	-2.32069	0.0203036	0.410407	UBE2V1	UBE2V1	7335
ENSG00000147548	2146.37	0.0566904	0.0244292	2.3206	0.0203083	0.410407	NSD3	NSD3	54904
ENSG00000100216	2008.02	-0.0543326	0.02342	-2.31992	0.0203451	0.410407	TOMM22	TOMM22	56993
ENSG00000108599	536.452	0.0588774	0.0253819	2.31966	0.0203592	0.410407	AKAP10	AKAP10	11216
ENSG00000134153	737.156	-0.0454799	0.0196064	-2.31964	0.0203602	0.410407	EMC7	EMC7	56851
ENSG00000139998	128.999	0.132781	0.0572439	2.31957	0.0203642	0.410407	RAB15	RAB15	376267
ENSG00000161999	720.582	-0.06547	0.0282381	-2.3185	0.0204221	0.410407	JMJD8	JMJD8	339123
ENSG00000168137	2873.77	0.0532365	0.0229652	2.31813	0.0204421	0.410407	SETD5	SETD5	55209
ENSG00000161914	138.072	-0.0707214	0.0305172	-2.31743	0.0204805	0.410407	ZNF653	ZNF653	115950
ENSG00000108604	2370.68	-0.0445003	0.0192036	-2.31729	0.0204882	0.410407	SMARCD2	SMARCD2	6603
ENSG00000245482	19.5969	0.10613	0.0457998	2.31726	0.0204896	0.410407			NA
Tigger12:TcMar-Tigger:DNA	141.741	0.128809	0.0555878	2.31722	0.0204918	0.410407	NA	NA	NA
ENSG00000021574	550.281	0.045452	0.0196158	2.31711	0.0204976	0.410407	SPAST	SPAST	6683
ENSG00000122705	2365.74	-0.0518953	0.0223973	-2.31704	0.0205017	0.410407	CLTA	CLTA	1211
ENSG00000214253	869.13	-0.0655394	0.0282956	-2.31624	0.0205454	0.410407	FIS1	FIS1	51024
ENSG00000172339	158.61	-0.0661155	0.0285513	-2.31567	0.0205763	0.410407	ALG14	ALG14	199857
ENSG00000147419	1250.31	-0.0357762	0.0154537	-2.31506	0.0206096	0.410407	CCDC25	CCDC25	55246
ENSG00000254662	499.349	-0.0594835	0.0256992	-2.3146	0.0206346	0.410407			NA
ENSG00000185658	887.69	0.0766455	0.0331276	2.31364	0.0206872	0.410407	BRWD1	BRWD1	54014
ENSG00000137494	124.955	0.0590914	0.0255501	2.31277	0.0207352	0.410407	ANKRD42	ANKRD42	338699
ENSG00000186951	632.463	0.0892421	0.0386118	2.31126	0.0208182	0.410407	PPARA	PPARA	5465
ENSG00000245498	71.6458	0.109375	0.0473383	2.31051	0.0208602	0.410407	MSANTD2-AS1	MSANTD2-AS1	100507283
ENSG00000160124	604.706	-0.0656312	0.0284104	-2.31011	0.0208821	0.410407	MIX23	MIX23	131076
ENSG00000179331	43.7445	0.175974	0.0761992	2.30939	0.020922	0.410407	RAB39A	RAB39A	54734
ENSG00000178057	917.664	-0.0625112	0.0270756	-2.30877	0.0209565	0.410407	NDUFAF3	NDUFAF3	25915
ENSG00000284448	45.8002	0.153287	0.0664142	2.30805	0.0209964	0.410407	MIR6501	MIR6501	102465248
ENSG00000104903	130.286	-0.135942	0.0589206	-2.3072	0.0210438	0.410407	LYL1	LYL1	4066
ENSG00000259080	295.644	0.0495876	0.0214933	2.30712	0.0210483	0.410407			NA
ENSG00000186010	1112.57	-0.0679093	0.0294348	-2.30711	0.0210489	0.410407	NDUFA13	NDUFA13	51079
ENSG00000196072	1108.72	-0.0519643	0.022525	-2.30696	0.0210572	0.410407	BLOC1S2	BLOC1S2	282991
ENSG00000124208	1930.77	-0.040734	0.0176682	-2.3055	0.0211385	0.410407	PEDS1-UBE2V1	PEDS1-UBE2V1	387522
ENSG00000157778	442.81	-0.062875	0.0272718	-2.30549	0.021139	0.410407	PSMG3	PSMG3	84262
ENSG00000146021	308.726	0.106591	0.0462372	2.30531	0.0211492	0.410407	KLHL3	KLHL3	26249
ENSG00000132792	1591.36	-0.048341	0.0209724	-2.30498	0.0211678	0.410407	CTNNBL1	CTNNBL1	56259
ENSG00000180279	48.5384	-0.104606	0.0453969	-2.30426	0.0212083	0.410407	TMEM277P	TMEM277P	284365
ENSG00000138336	38.2406	0.119723	0.0519704	2.30368	0.0212404	0.410407	TET1	TET1	80312
ENSG00000068079	1747.04	-0.0826531	0.0358799	-2.30361	0.0212448	0.410407	IFI35	IFI35	3430
ENSG00000116898	1614.8	-0.0476129	0.0206707	-2.3034	0.0212562	0.410407	MRPS15	MRPS15	64960
ENSG00000110042	1740.51	0.149408	0.0648725	2.3031	0.0212734	0.410407	DTX4	DTX4	23220
ENSG00000048707	802.053	0.0700389	0.0304203	2.30238	0.021314	0.410407	VPS13D	VPS13D	55187
ENSG00000170473	662.747	-0.0610863	0.0265372	-2.30191	0.0213401	0.410407	PYM1	PYM1	84305
MER41B:ERV1:LTR	382.206	0.122239	0.0531243	2.301	0.0213914	0.410407	NA	NA	NA
ENSG00000170860	1298.88	-0.0631701	0.0274556	-2.30081	0.0214024	0.410407	LSM3	LSM3	27258
ENSG00000064393	3352.93	0.143138	0.062235	2.29996	0.0214505	0.410407	HIPK2	HIPK2	28996
ENSG00000140307	1107.4	-0.0611542	0.02659	-2.29989	0.0214543	0.410407	GTF2A2	GTF2A2	2958
ENSG00000276180	445.523	-0.163878	0.071265	-2.29956	0.0214733	0.410407	H4C9	H4C9	8294
ENSG00000204116	344.98	0.0642537	0.0279465	2.29917	0.0214952	0.410407	CHIC1	CHIC1	53344
ENSG00000169914	316.992	0.0722716	0.0314416	2.2986	0.0215276	0.410407	OTUD3	OTUD3	23252
ENSG00000266341	256.429	-0.0516243	0.0224712	-2.29736	0.0215985	0.410407			NA
ENSG00000130811	2754.38	-0.0501674	0.0218433	-2.29669	0.0216362	0.410407	EIF3G	EIF3G	8666
ENSG00000182196	1187.31	-0.0612665	0.0266765	-2.29664	0.0216391	0.410407	ARL6IP4	ARL6IP4	51329
ENSG00000263020	1537.12	-0.0490956	0.0213774	-2.29661	0.0216408	0.410407			NA
ENSG00000168003	2559.85	-0.0796152	0.0346815	-2.29561	0.0216984	0.410407	SLC3A2	SLC3A2	6520
ENSG00000115685	2003.49	-0.0404276	0.0176132	-2.2953	0.0217159	0.410407	PPP1R7	PPP1R7	5510
ENSG00000283818	27.6508	0.10582	0.0461047	2.29521	0.0217211	0.410407	MIR7844	MIR7844	102465834
ENSG00000280789	396.605	-0.0579425	0.0252514	-2.29462	0.0217549	0.410407	PAGR1	PAGR1	79447
ENSG00000120137	2319.63	0.077943	0.0339682	2.29459	0.0217569	0.410407	PANK3	PANK3	79646
ENSG00000180185	289.336	-0.0691392	0.0301324	-2.29451	0.021761	0.410407	FAHD1	FAHD1	81889
HERVK3-int:ERVK:LTR	320.797	0.127934	0.055787	2.29325	0.0218334	0.410407	NA	NA	NA
ENSG00000256825	50.6854	0.0605462	0.0264035	2.29312	0.0218412	0.410407			NA
ENSG00000254452	652.569	-0.0669651	0.0292031	-2.29308	0.0218432	0.410407			NA
ENSG00000151876	276.976	-0.0609647	0.0265878	-2.29296	0.0218505	0.410407	FBXO4	FBXO4	26272
Tigger17b:TcMar-Tigger:DNA	19.3662	0.0951888	0.0415149	2.29288	0.0218549	0.410407	NA	NA	NA
ENSG00000258674	1109.77	-0.0679858	0.029653	-2.29271	0.0218645	0.410407			NA
ENSG00000232811	64.804	0.0706089	0.0308	2.2925	0.021877	0.410407			NA
ENSG00000275700	2198.46	-0.0451944	0.019723	-2.29145	0.0219375	0.410407	AATF	AATF	26574
ENSG00000005243	37.6364	-0.138946	0.0606513	-2.2909	0.0219694	0.410407	COPZ2	COPZ2	51226
ENSG00000263069	257.149	0.14874	0.0649606	2.28969	0.0220392	0.410407	RNF213-AS1	RNF213-AS1	100294362
ENSG00000158552	289.828	-0.055391	0.0242023	-2.28867	0.0220984	0.410407	ZFAND2B	ZFAND2B	130617
ENSG00000005483	2086.48	0.0671721	0.0293506	2.28861	0.0221018	0.410407	KMT2E	KMT2E	55904
ENSG00000279942	58.9734	0.155346	0.0678801	2.28854	0.0221062	0.410407			NA
ENSG00000081721	410.91	-0.0457821	0.0200049	-2.28854	0.0221062	0.410407	DUSP12	DUSP12	11266
MER102c:hAT-Charlie:DNA	403.616	0.0975083	0.0426196	2.28787	0.022145	0.410407	NA	NA	NA
ENSG00000123131	978.095	-0.0708411	0.0309723	-2.28724	0.0221818	0.410407	PRDX4	PRDX4	10549
ENSG00000274460	30.0795	0.145227	0.0635046	2.28687	0.0222031	0.410407			NA
ENSG00000101224	1307.83	-0.0629192	0.0275145	-2.28676	0.0222098	0.410407	CDC25B	CDC25B	994
ENSG00000100865	842.949	-0.0425979	0.01863	-2.28653	0.0222235	0.410407	CINP	CINP	51550
HERVI-int:ERV1:LTR	46.7966	0.164553	0.0720244	2.28469	0.0223312	0.410407	NA	NA	NA
ENSG00000122644	84.7515	-0.109811	0.0480642	-2.28467	0.0223322	0.410407	ARL4A	ARL4A	10124
ENSG00000242338	54.5217	0.105806	0.046315	2.28449	0.0223427	0.410407	BMS1P4	BMS1P4	NA
Tigger17a:TcMar-Tigger:DNA	459.912	0.115643	0.0506228	2.28442	0.0223471	0.410407	NA	NA	NA
ENSG00000174021	1313.09	-0.0576824	0.0252552	-2.28398	0.0223729	0.410407	GNG5	GNG5	2787
ENSG00000242372	1558.4	-0.0588229	0.0257573	-2.28373	0.0223873	0.410407	EIF6	EIF6	3692
ENSG00000261790	138.906	-0.0491083	0.0215148	-2.28253	0.0224578	0.410407			NA
ENSG00000198498	1003.95	-0.0422266	0.0185007	-2.28243	0.0224637	0.410407	TMA16	TMA16	55319
ENSG00000184209	460.417	-0.0508709	0.0222932	-2.2819	0.0224954	0.410407	SNRNP35	SNRNP35	11066
ENSG00000131503	1813.94	0.0437538	0.0191789	2.28135	0.0225279	0.410407	ANKHD1	ANKHD1	54882
ENSG00000169241	1021.45	-0.0460074	0.0201704	-2.28094	0.0225522	0.410407	SLC50A1	SLC50A1	55974
ENSG00000213463	416.257	0.0586495	0.0257151	2.28074	0.0225638	0.410407	SYNJ2BP	SYNJ2BP	55333
ENSG00000124181	1758.14	0.085022	0.0372833	2.28043	0.0225821	0.410407	PLCG1	PLCG1	5335
ENSG00000256407	20.9141	0.0836816	0.0366979	2.28028	0.0225911	0.410407			NA
ENSG00000287782	220.96	-0.057872	0.0253831	-2.27994	0.0226114	0.410407			NA
ENSG00000246451	59.6865	0.161698	0.0709349	2.27953	0.0226358	0.410407	KLC1-AS1	KLC1-AS1	NA
ENSG00000121101	26.7098	-0.133834	0.0587143	-2.27941	0.0226424	0.410407	TEX14	TEX14	56155
ENSG00000170464	230.039	0.0809348	0.0355176	2.27872	0.0226835	0.410407	DNAJC18	DNAJC18	202052
ENSG00000149187	3616.73	0.0338291	0.0148471	2.2785	0.022697	0.410407	CELF1	CELF1	10658
ENSG00000127922	1769.56	-0.0716819	0.0314622	-2.27835	0.0227056	0.410407	SEM1	SEM1	7979
ENSG00000096080	668.929	-0.0512212	0.0224881	-2.27771	0.022744	0.410407	MRPS18A	MRPS18A	55168
ENSG00000126749	1284.63	-0.0543907	0.0238869	-2.27701	0.0227855	0.410407	EMG1	EMG1	10436
ENSG00000148341	1014.55	-0.0565272	0.0248261	-2.27693	0.0227906	0.410407	SH3GLB2	SH3GLB2	56904
ENSG00000187605	2059.75	0.0711808	0.0312621	2.2769	0.0227921	0.410407	TET3	TET3	200424
ENSG00000120868	1123.12	0.056246	0.024722	2.27514	0.0228977	0.410407	APAF1	APAF1	317
ENSG00000102390	651.839	-0.0527634	0.0231922	-2.27506	0.0229026	0.410407	PBDC1	PBDC1	51260
ENSG00000165115	77.3385	0.0993561	0.0436739	2.27495	0.0229088	0.410407	KIF27	KIF27	55582
ENSG00000223546	37.4563	0.0995439	0.0437625	2.27464	0.0229277	0.410407	LINC00630	LINC00630	NA
ENSG00000164405	1325.8	-0.0556523	0.0244667	-2.27462	0.0229289	0.410407	UQCRQ	UQCRQ	27089
ENSG00000105617	193.231	-0.0657951	0.0289351	-2.27389	0.0229727	0.410407	LENG1	LENG1	79165
ENSG00000108256	2298.64	0.0669563	0.0294499	2.27356	0.0229922	0.410407	NUFIP2	NUFIP2	57532
ENSG00000129255	1006.6	-0.0547073	0.0240647	-2.27335	0.0230052	0.410407	MPDU1	MPDU1	9526
ENSG00000172531	3970.29	-0.0511721	0.0225125	-2.27305	0.0230231	0.410407	PPP1CA	PPP1CA	5499
ENSG00000017427	182.416	-0.15769	0.0693772	-2.27294	0.0230298	0.410407	IGF1	IGF1	3479
ENSG00000176101	809.705	-0.0777644	0.0342198	-2.2725	0.0230565	0.410407	SSNA1	SSNA1	8636
ENSG00000236986	68.8774	0.0966079	0.0425217	2.27197	0.0230886	0.410407			NA
ENSG00000127603	5522.14	0.0793203	0.0349265	2.27106	0.0231434	0.410407	MACF1	MACF1	23499
ENSG00000143368	1693.38	-0.0677658	0.0298467	-2.27046	0.0231794	0.410407	SF3B4	SF3B4	10262
ENSG00000113811	981.307	-0.0627108	0.0276262	-2.26997	0.0232092	0.410407	SELENOK	SELENOK	58515
ENSG00000280416	51.7623	-0.0695575	0.0306479	-2.26957	0.0232337	0.410407			NA
ENSG00000137478	2345.08	0.038063	0.016775	2.26904	0.0232662	0.410407	FCHSD2	FCHSD2	9873
ENSG00000106244	3447.6	-0.0486899	0.0214659	-2.26824	0.0233145	0.410407	PDAP1	PDAP1	11333
ENSG00000267796	93.7838	-0.0560812	0.0247284	-2.26788	0.0233363	0.410407	LIN37	LIN37	55957
ENSG00000263859	29.3156	-0.15696	0.0692108	-2.26785	0.0233382	0.410407			NA
ENSG00000143977	1861.43	-0.0691529	0.0304963	-2.26758	0.0233548	0.410407	SNRPG	SNRPG	6637
ENSG00000138085	1125.5	-0.0464266	0.0204811	-2.26681	0.023402	0.410407	ATRAID	ATRAID	51374
ENSG00000153201	3075.46	0.0723444	0.0319159	2.26672	0.0234071	0.410407	RANBP2	RANBP2	5903
ENSG00000177646	955.636	-0.0463511	0.020453	-2.26622	0.0234379	0.410407	ACAD9	ACAD9	28976
ENSG00000280187	25.3927	0.101015	0.0445791	2.26596	0.0234536	0.410407			NA
ENSG00000116005	400.765	0.0682869	0.030139	2.26574	0.0234675	0.410407	PCYOX1	PCYOX1	51449
ENSG00000152464	251.287	-0.047135	0.0208036	-2.26571	0.0234692	0.410407	RPP38	RPP38	10557
ENSG00000243613	89.6333	0.0784418	0.0346221	2.26565	0.0234726	0.410407			NA
ENSG00000268912	21.9849	0.0971282	0.0428865	2.26477	0.0235265	0.410407			NA
ENSG00000242485	1423.75	-0.0697553	0.0308007	-2.26473	0.0235294	0.410407	MRPL20	MRPL20	55052
ENSG00000090520	1346.47	-0.0907625	0.0400803	-2.26451	0.0235425	0.410407	DNAJB11	DNAJB11	51726
ENSG00000160563	414.991	-0.0575092	0.0254009	-2.26406	0.0235704	0.410407	MED27	MED27	9442
ENSG00000179115	2028.38	-0.0649225	0.0286772	-2.26391	0.0235797	0.410407	FARSA	FARSA	2193
LTR3A:ERVK:LTR	49.3042	0.102556	0.0453089	2.26348	0.0236062	0.410407	NA	NA	NA
ENSG00000139218	3473.41	0.044229	0.019541	2.2634	0.0236111	0.410407	SCAF11	SCAF11	9169
ENSG00000108306	347.309	0.0533763	0.0235825	2.26338	0.0236122	0.410407	FBXL20	FBXL20	84961
ENSG00000072415	385.379	0.0498032	0.0220044	2.26333	0.0236156	0.410407	PALS1	PALS1	64398
ENSG00000100330	385.963	0.0449952	0.019882	2.26311	0.0236287	0.410407	MTMR3	MTMR3	8897
ENSG00000240849	399.286	-0.0379338	0.0167645	-2.26274	0.0236518	0.410407	PEDS1	PEDS1	387521
ENSG00000167862	462.139	-0.0533394	0.0235758	-2.26246	0.0236688	0.410407	MRPL58	MRPL58	3396
ENSG00000152104	146.94	0.278754	0.123217	2.2623	0.0236791	0.410407	PTPN14	PTPN14	5784
MLT1K:ERVL-MaLR:LTR	1450.48	0.102534	0.0453258	2.26216	0.0236876	0.410407	NA	NA	NA
ENSG00000246851	32.7328	0.0739028	0.0326713	2.26201	0.0236968	0.410407			NA
ENSG00000287920	22.8622	0.134126	0.0593138	2.2613	0.0237406	0.410407			NA
ENSG00000126903	269.485	-0.0714917	0.031625	-2.26061	0.0237835	0.410407	SLC10A3	SLC10A3	8273
ENSG00000087302	3765.92	-0.0534393	0.023653	-2.2593	0.0238646	0.410407	RTRAF	RTRAF	51637
ENSG00000254898	49.1637	0.0726292	0.0321548	2.25874	0.0238998	0.410407			NA
ENSG00000168710	2794.11	0.038416	0.017016	2.25764	0.0239684	0.410407	AHCYL1	AHCYL1	10768
ENSG00000183978	518.648	-0.0658234	0.029157	-2.25755	0.0239736	0.410407	COA3	COA3	28958
ENSG00000232085	21.2128	0.104547	0.0463291	2.25661	0.0240323	0.410407			NA
ENSG00000102030	701.522	-0.0698197	0.0309605	-2.25512	0.0241257	0.410407	NAA10	NAA10	8260
ENSG00000075292	2589.25	0.048702	0.0216032	2.25439	0.0241719	0.410407	ZNF638	ZNF638	27332
ENSG00000158636	533.61	0.0554726	0.0246183	2.25331	0.0242398	0.410407	EMSY	EMSY	56946
MER68:ERVL:LTR	438.811	0.125597	0.0557441	2.25311	0.0242525	0.410407	NA	NA	NA
ENSG00000174485	2378.28	0.0669918	0.0297353	2.25294	0.0242632	0.410407	DENND4A	DENND4A	10260
ENSG00000085185	154.392	0.0875629	0.0388822	2.25201	0.0243218	0.410407	BCORL1	BCORL1	63035
ENSG00000001167	861.659	0.0507773	0.0225494	2.25183	0.024333	0.410407	NFYA	NFYA	4800
ENSG00000115548	2785.84	0.0754634	0.0335214	2.2512	0.024373	0.410407	KDM3A	KDM3A	55818
ENSG00000166797	1503.63	-0.0423454	0.0188173	-2.25035	0.024427	0.410407	CIAO2A	CIAO2A	84191
ENSG00000100142	552.126	-0.0698991	0.0310662	-2.25001	0.0244486	0.410407	POLR2F	POLR2F	5435
ENSG00000023318	2231.6	-0.0493053	0.0219166	-2.24968	0.0244693	0.410407	ERP44	ERP44	23071
ENSG00000000419	1001.62	-0.0467947	0.0208017	-2.24956	0.0244766	0.410407	DPM1	DPM1	8813
ENSG00000278175	27.9589	-0.113082	0.0502708	-2.24945	0.0244838	0.410407	GLIDR	GLIDR	389741
ENSG00000198799	348.958	0.0616101	0.0273927	2.24914	0.0245033	0.410407	LRIG2	LRIG2	9860
ENSG00000166848	2263.27	-0.0426207	0.0189531	-2.24875	0.0245287	0.410407	TERF2IP	TERF2IP	54386
ENSG00000227751	411.084	-0.0734896	0.0326806	-2.24873	0.0245299	0.410407	RCC2-AS1	RCC2-AS1	114515514
ENSG00000245146	28.202	0.0960734	0.0427325	2.24825	0.0245603	0.410407	MALINC1	MALINC1	NA
ENSG00000288044	26.5259	-0.0688964	0.030647	-2.24806	0.0245722	0.410407			NA
MSTA1:ERVL-MaLR:LTR	38.8047	0.118874	0.0528799	2.248	0.0245759	0.410407	NA	NA	NA
ENSG00000143294	1330.89	-0.0430041	0.0191313	-2.24784	0.0245863	0.410407	PRCC	PRCC	5546
ENSG00000106803	2700.89	-0.0828564	0.0368707	-2.24721	0.0246265	0.410407	SEC61B	SEC61B	10952
ENSG00000065613	1046.66	0.059208	0.0263555	2.24652	0.024671	0.410407	SLK	SLK	9748
MADE1:TcMar-Mariner:DNA	249.965	0.0925853	0.041217	2.24629	0.0246855	0.410407	NA	NA	NA
MER4D1:ERV1:LTR	223.718	0.111617	0.0496983	2.2459	0.0247106	0.410407	NA	NA	NA
ENSG00000139278	802.661	-0.0471292	0.0209878	-2.24556	0.0247324	0.410407	GLIPR1	GLIPR1	11010
ENSG00000168438	935.43	0.043744	0.0194839	2.24513	0.0247596	0.410407	CDC40	CDC40	51362
ENSG00000185000	359.74	-0.0504286	0.0224622	-2.24505	0.024765	0.410407	DGAT1	DGAT1	8694
ENSG00000103035	1640.46	-0.0424759	0.0189209	-2.24492	0.0247732	0.410407	PSMD7	PSMD7	5713
ENSG00000261915	470.044	-0.0554997	0.0247257	-2.24461	0.024793	0.410407			NA
ENSG00000164190	2114.22	0.0598526	0.0266654	2.24458	0.0247948	0.410407	NIPBL	NIPBL	25836
ENSG00000224870	485.105	-0.0563635	0.0251129	-2.24441	0.0248063	0.410407	MRPL20-AS1	MRPL20-AS1	148413
ENSG00000123219	705.584	-0.0733865	0.0327195	-2.2429	0.0249033	0.410407	CENPK	CENPK	64105
ENSG00000106268	468.653	-0.0680502	0.0303419	-2.24278	0.0249108	0.410407	NUDT1	NUDT1	4521
ENSG00000142856	840.136	-0.0443301	0.0197658	-2.24277	0.0249114	0.410407	ITGB3BP	ITGB3BP	23421
ENSG00000107140	352.353	-0.0498656	0.0222365	-2.24251	0.0249282	0.410407	TESK1	TESK1	7016
ENSG00000156671	808.761	0.061066	0.0272319	2.24244	0.0249329	0.410407	SAMD8	SAMD8	142891
ENSG00000128607	769.739	0.0422942	0.0188612	2.24239	0.0249361	0.410407	KLHDC10	KLHDC10	23008
PABL_A:ERV1:LTR	109.463	0.117854	0.0525783	2.2415	0.024994	0.410407	NA	NA	NA
ENSG00000163159	737.779	-0.0420256	0.0187493	-2.24145	0.0249971	0.410407	VPS72	VPS72	6944
ENSG00000269937	35.7152	0.149024	0.0665253	2.24011	0.0250835	0.410407			NA
ENSG00000166783	1261.46	0.0463263	0.0206815	2.23998	0.025092	0.410407	MARF1	MARF1	9665
Charlie4:hAT-Charlie:DNA	43.8071	0.135644	0.0605662	2.2396	0.0251169	0.410407	NA	NA	NA
ENSG00000148200	241.011	0.0834771	0.0372772	2.23936	0.0251325	0.410407	NR6A1	NR6A1	2649
ENSG00000240401	88.0449	0.120288	0.0537239	2.23901	0.0251556	0.410407			NA
ENSG00000259112	427.182	-0.0690361	0.030837	-2.23874	0.0251725	0.410407	NDUFC2-KCTD14	NDUFC2-KCTD14	100532726
ENSG00000143702	1456.98	0.0568069	0.0253801	2.23825	0.0252048	0.410407	CEP170	CEP170	9859
ENSG00000213713	53.5273	0.0964818	0.0431138	2.23784	0.0252313	0.410407	PIGCP1	PIGCP1	NA
ENSG00000138495	1429.19	-0.0651461	0.0291134	-2.23766	0.0252429	0.410407	COX17	COX17	10063
ENSG00000204084	1504.87	0.0420087	0.0187744	2.23755	0.0252502	0.410407	INPP5B	INPP5B	3633
ENSG00000167065	70.6906	0.0675515	0.0301923	2.23737	0.0252619	0.410407	DUSP18	DUSP18	150290
ENSG00000157741	408.01	0.0693606	0.0310056	2.23704	0.0252838	0.410407	UBN2	UBN2	254048
ENSG00000123329	1074.2	-0.0711558	0.03181	-2.2369	0.0252928	0.410407	ARHGAP9	ARHGAP9	64333
ENSG00000138073	1446.88	-0.054382	0.0243225	-2.23587	0.0253604	0.410407	PREB	PREB	10113
ENSG00000160753	300.118	-0.0580299	0.0259571	-2.2356	0.0253777	0.410407	RUSC1	RUSC1	23623
ENSG00000204514	406.267	0.0592	0.0264875	2.23502	0.0254159	0.410407	ZNF814	ZNF814	730051
ENSG00000146350	152.515	0.0871963	0.0390185	2.23474	0.0254341	0.410407	TBC1D32	TBC1D32	221322
ENSG00000164051	908.636	-0.049117	0.0219855	-2.23406	0.0254788	0.410407	CCDC51	CCDC51	79714
ENSG00000140365	820.545	-0.0701674	0.0314172	-2.23341	0.0255219	0.410407	COMMD4	COMMD4	54939
ENSG00000175066	348.708	0.0608616	0.0272525	2.23325	0.0255326	0.410407	GK5	GK5	256356
ENSG00000064607	2725.75	0.0616905	0.0276242	2.23321	0.0255351	0.410407	SUGP2	SUGP2	10147
ENSG00000196417	325.295	0.0482577	0.021618	2.23229	0.0255958	0.410407	ZNF765	ZNF765	91661
ENSG00000076108	3470.88	0.0582055	0.0260746	2.23226	0.0255975	0.410407	BAZ2A	BAZ2A	11176
ENSG00000135250	1106.84	0.055512	0.0248698	2.23211	0.0256079	0.410407	SRPK2	SRPK2	6733
ENSG00000100697	2337.24	0.0674592	0.0302273	2.23173	0.0256325	0.410407	DICER1	DICER1	23405
ERV3-16A3_LTR:ERVL:LTR	98.2921	0.108215	0.0485032	2.2311	0.0256746	0.410407	NA	NA	NA
ENSG00000108523	2088.36	-0.0448867	0.0201237	-2.23054	0.0257114	0.410407	RNF167	RNF167	26001
ENSG00000104872	1494.37	-0.0471411	0.0211379	-2.23017	0.0257359	0.410407	PIH1D1	PIH1D1	55011
ENSG00000138668	8518.59	-0.0511927	0.0229562	-2.23002	0.0257462	0.410407	HNRNPD	HNRNPD	3184
ENSG00000106153	5593.36	-0.053149	0.0238441	-2.22902	0.0258127	0.410407	CHCHD2	CHCHD2	51142
ENSG00000105127	746.778	-0.0321046	0.0144036	-2.22892	0.0258189	0.410407	AKAP8	AKAP8	10270
ENSG00000157349	617.592	-0.0404032	0.0181332	-2.22813	0.0258719	0.410407	DDX19B	DDX19B	11269
ENSG00000101412	789.456	-0.0619795	0.0278228	-2.22765	0.0259039	0.410407	E2F1	E2F1	1869
ENSG00000214262	81.9666	0.110146	0.0494484	2.22749	0.0259148	0.410407	ANKRD36BP1	ANKRD36BP1	84832
ENSG00000179818	5755.19	-0.0346665	0.0155684	-2.22672	0.0259661	0.410407	PCBP1-AS1	PCBP1-AS1	400960
ENSG00000180357	1628.44	0.0790012	0.0354797	2.22666	0.0259701	0.410407	ZNF609	ZNF609	23060
ENSG00000270751	66.2634	0.100743	0.0452676	2.2255	0.0260476	0.410407	FBXW7-AS1	FBXW7-AS1	102191832
ENSG00000263731	63.6229	-0.135521	0.0608983	-2.22537	0.0260567	0.410407			NA
ENSG00000257390	1146.31	-0.0439789	0.0197749	-2.22398	0.0261499	0.410407			NA
ENSG00000125995	548.901	-0.0891035	0.0400777	-2.22327	0.0261978	0.410407	ROMO1	ROMO1	140823
ENSG00000128203	283.723	-0.0609843	0.0274374	-2.22267	0.026238	0.410407	ASPHD2	ASPHD2	57168
ENSG00000153944	2058.64	0.0692408	0.0311553	2.22244	0.0262536	0.410407	MSI2	MSI2	124540
LTR41B:ERVL:LTR	132.129	0.0608963	0.0274105	2.22165	0.0263073	0.410407	NA	NA	NA
ENSG00000169564	5561.87	-0.0393173	0.017699	-2.22145	0.0263206	0.410407	PCBP1	PCBP1	5093
ENSG00000134049	737.125	-0.0513007	0.023103	-2.22052	0.0263836	0.410407	IER3IP1	IER3IP1	51124
ENSG00000169689	422.398	-0.0837887	0.0377397	-2.22018	0.0264068	0.410407	CENPX	CENPX	201254
ENSG00000141522	5184.63	-0.0769893	0.0346808	-2.21994	0.0264229	0.410407	ARHGDIA	ARHGDIA	396
ENSG00000284057	452.575	0.0383923	0.0172959	2.21973	0.0264369	0.410407			NA
ENSG00000219200	840.174	-0.0635444	0.0286335	-2.21924	0.0264707	0.410407	RNASEK	RNASEK	440400
ENSG00000148444	676.722	-0.0495586	0.022338	-2.21858	0.0265153	0.410407	COMMD3	COMMD3	23412
ENSG00000154582	1236.24	-0.0486127	0.0219142	-2.21832	0.0265331	0.410407	ELOC	ELOC	6921
ENSG00000093010	923.719	-0.0698953	0.0315146	-2.21787	0.0265636	0.410407	COMT	COMT	1312
ENSG00000145741	12423.5	-0.0430128	0.0193965	-2.21755	0.0265856	0.410407	BTF3	BTF3	689
L2-1_AMi:L2:LINE	102.58	0.134964	0.0608744	2.21709	0.0266168	0.410407	NA	NA	NA
HERVK22-int:ERVK:LTR	158.581	0.123719	0.0558025	2.21709	0.0266169	0.410407	NA	NA	NA
ENSG00000065413	2050.42	0.0497265	0.0224323	2.21673	0.0266414	0.410407	ANKRD44	ANKRD44	91526
ENSG00000248503	27.8632	0.121127	0.0546608	2.21598	0.0266925	0.410407	C4orf46P2	C4orf46P2	NA
ENSG00000149600	457.965	-0.0599617	0.0270589	-2.21597	0.0266937	0.410407	COMMD7	COMMD7	149951
ENSG00000196636	369.844	-0.0592152	0.0267262	-2.21562	0.0267175	0.410407	SDHAF3	SDHAF3	57001
ENSG00000204677	49.968	0.20364	0.0919158	2.21551	0.0267251	0.410407	FAM153CP	FAM153CP	653316
ENSG00000102309	320.641	-0.0730272	0.0329623	-2.21548	0.0267274	0.410407	PIN4	PIN4	5303
ENSG00000143379	854.774	0.0281711	0.0127159	2.21543	0.0267308	0.410407	SETDB1	SETDB1	9869
ENSG00000121060	3321.48	0.0402828	0.018187	2.21492	0.0267653	0.410407	TRIM25	TRIM25	7706
ENSG00000188917	417.288	0.0428219	0.0193347	2.21477	0.0267759	0.410407	TRMT2B	TRMT2B	79979
ENSG00000179750	452.756	-0.135185	0.0610513	-2.21429	0.0268087	0.410407	APOBEC3B	APOBEC3B	9582
ENSG00000108666	511.385	-0.0343982	0.0155355	-2.21416	0.026818	0.410407	C17orf75	C17orf75	64149
ENSG00000118640	1531.06	-0.0650434	0.029379	-2.21394	0.0268328	0.410407	VAMP8	VAMP8	8673
ENSG00000124177	1212.91	0.0718173	0.0324417	2.21373	0.0268473	0.410407	CHD6	CHD6	84181
ENSG00000129460	643.599	-0.0450875	0.0203682	-2.21362	0.0268549	0.410407	NGDN	NGDN	25983
ENSG00000110344	1342.83	0.0549248	0.0248136	2.21349	0.0268637	0.410407	UBE4A	UBE4A	9354
ENSG00000213020	242.727	0.0542343	0.0245023	2.21344	0.0268677	0.410407	ZNF611	ZNF611	81856
ENSG00000205464	186.649	0.115315	0.0521023	2.21325	0.0268802	0.410407	ATP6AP1L	ATP6AP1L	NA
ENSG00000163872	1920.68	0.0639761	0.0289075	2.21313	0.0268888	0.410407	YEATS2	YEATS2	55689
ENSG00000115504	894.016	0.0791099	0.0357503	2.21284	0.0269084	0.410407	EHBP1	EHBP1	23301
ENSG00000228474	2462.5	-0.0526838	0.0238092	-2.21275	0.026915	0.410407	OST4	OST4	100128731
ENSG00000011405	921.214	0.103046	0.0465757	2.21245	0.0269356	0.410407	PIK3C2A	PIK3C2A	5286
ENSG00000176108	287.202	-0.0639109	0.0288882	-2.21235	0.0269422	0.410407	CHMP6	CHMP6	79643
ENSG00000280137	182.236	-0.0599752	0.0271094	-2.21234	0.0269429	0.410407			NA
LTR33C:ERVL:LTR	69.8687	0.0923525	0.0417453	2.21229	0.0269469	0.410407	NA	NA	NA
ENSG00000285932	221.978	0.0443758	0.0200629	2.21184	0.026978	0.410407			NA
ENSG00000134982	712.072	0.0656371	0.0296761	2.21178	0.026982	0.410407	APC	APC	324
ENSG00000114982	1016.46	0.0318211	0.0143873	2.21175	0.0269838	0.410407	KANSL3	KANSL3	55683
ENSG00000101294	1863.01	-0.0716289	0.0323943	-2.21116	0.027025	0.410407	HM13	HM13	81502
ENSG00000144579	1385.16	-0.0480615	0.0217473	-2.21	0.0271049	0.410407	CTDSP1	CTDSP1	58190
ENSG00000162236	879.431	-0.0503817	0.0227983	-2.20989	0.027113	0.410407	STX5	STX5	6811
ENSG00000277879	35.7459	-0.0854665	0.038679	-2.20964	0.0271303	0.410407			NA
ENSG00000119636	56.9997	0.0579906	0.0262489	2.20926	0.0271565	0.410407	BBOF1	BBOF1	80127
ENSG00000124593	1370.92	-0.0567115	0.0256731	-2.20898	0.0271758	0.410407			NA
ENSG00000160087	803	-0.0520304	0.0235611	-2.20832	0.0272223	0.410407	UBE2J2	UBE2J2	118424
MER124:DNA:DNA?	41.4341	0.103426	0.0468361	2.20825	0.0272269	0.410407	NA	NA	NA
ENSG00000235831	244.457	0.123712	0.0560285	2.20802	0.027243	0.410407	BHLHE40-AS1	BHLHE40-AS1	100507582
MER5C1:hAT-Charlie:DNA	53.4565	0.124483	0.0563828	2.20782	0.0272569	0.410407	NA	NA	NA
ENSG00000149806	7614.22	-0.0629107	0.0284969	-2.20764	0.0272697	0.410407	FAU	FAU	2197
ENSG00000164054	1992.87	-0.0725921	0.0328834	-2.20756	0.0272748	0.410407	SHISA5	SHISA5	51246
CR1-3_Croc:CR1:LINE	107.061	0.12401	0.0561816	2.20731	0.0272926	0.410407	NA	NA	NA
ENSG00000166225	273.101	0.0640654	0.029025	2.20725	0.0272966	0.410407	FRS2	FRS2	10818
ENSG00000256028	940.757	-0.060131	0.0272496	-2.20668	0.0273365	0.410407			NA
ENSG00000166562	2409.96	-0.0711199	0.0322315	-2.20653	0.0273467	0.410407	SEC11C	SEC11C	90701
ENSG00000084112	1966.81	0.0862401	0.0390866	2.20639	0.0273568	0.410407	SSH1	SSH1	54434
ENSG00000160917	768.153	-0.0401589	0.0182028	-2.20619	0.0273704	0.410407	CPSF4	CPSF4	10898
MER94B:hAT-Blackjack:DNA	28.6249	0.136689	0.0619591	2.20612	0.0273757	0.410407	NA	NA	NA
ENSG00000204934	85.3111	-0.0994534	0.0450842	-2.20595	0.0273876	0.410407	ATP6V0E2-AS1	ATP6V0E2-AS1	401431
ERVL-int:ERVL:LTR	94.2981	0.123458	0.0559725	2.2057	0.0274051	0.410407	NA	NA	NA
ENSG00000172426	305.683	-0.057166	0.0259182	-2.20563	0.02741	0.410407	RSPH9	RSPH9	221421
ENSG00000159210	949.586	-0.0475452	0.0215564	-2.20562	0.0274107	0.410407	SNF8	SNF8	11267
ENSG00000257286	41.0051	-0.0653342	0.0296218	-2.20561	0.027411	0.410407			NA
ENSG00000285823	29.4763	0.139178	0.06311	2.20532	0.027432	0.410407	LINC02793	LINC02793	NA
ENSG00000102221	356.1	0.156434	0.0709409	2.20513	0.0274452	0.410407	JADE3	JADE3	9767
ENSG00000150967	482.295	-0.0571692	0.0259287	-2.20486	0.0274637	0.410407	ABCB9	ABCB9	23457
ENSG00000260083	101.663	-0.0708407	0.0321294	-2.20486	0.0274641	0.410407	MIR762HG	MIR762HG	101928736
ENSG00000236088	243.094	0.0736055	0.0333856	2.20471	0.0274744	0.410407	COX10-DT	COX10-DT	100874058
ENSG00000204822	303.761	-0.0734531	0.0333204	-2.20445	0.0274927	0.410407	MRPL53	MRPL53	116540
ENSG00000240041	1195.38	-0.299101	0.135733	-2.2036	0.0275522	0.410407	IGHJ4	IGHJ4	NA
ENSG00000105723	951.576	-0.0381221	0.0173001	-2.20358	0.0275541	0.410407	GSK3A	GSK3A	2931
ENSG00000137133	190.295	-0.0602823	0.0273708	-2.20243	0.0276349	0.410407	HINT2	HINT2	84681
Mam_R4:Dong-R4:LINE	73.229	0.059237	0.0268966	2.2024	0.0276372	0.410407	NA	NA	NA
LTR89:ERVL:LTR	89.9074	0.129805	0.0589384	2.20239	0.0276379	0.410407	NA	NA	NA
ENSG00000177200	1464.18	0.0671803	0.0305064	2.20217	0.0276531	0.410407	CHD9	CHD9	80205
ENSG00000119703	92.5287	0.0749468	0.0340383	2.20184	0.0276769	0.410407	ZC2HC1C	ZC2HC1C	79696
ENSG00000103479	1481.73	0.0615218	0.0279428	2.20171	0.0276859	0.410407	RBL2	RBL2	5934
ENSG00000144848	1115.87	-0.0397566	0.0180614	-2.20119	0.0277229	0.410407	ATG3	ATG3	64422
ENSG00000185651	2547.1	-0.0515916	0.0234392	-2.20108	0.0277303	0.410407	UBE2L3	UBE2L3	7332
ENSG00000134453	2214.6	-0.0308217	0.0140085	-2.20022	0.0277914	0.410407	RBM17	RBM17	84991
ENSG00000143970	851.347	0.0796233	0.0361946	2.19987	0.0278164	0.410407	ASXL2	ASXL2	55252
ENSG00000138246	1799.57	0.0515773	0.0234468	2.19976	0.027824	0.410407	DNAJC13	DNAJC13	23317
ENSG00000123154	172.289	-0.0540889	0.0245895	-2.19967	0.0278302	0.410407	WDR83	WDR83	84292
L2-3_Crp:L2:LINE	291.159	0.111458	0.0506814	2.19919	0.0278646	0.410407	NA	NA	NA
ENSG00000213413	123.439	-0.116222	0.0528488	-2.19914	0.0278681	0.410407	PVRIG	PVRIG	79037
ENSG00000204311	68.5556	-0.10319	0.0469255	-2.19902	0.0278768	0.410407	PJVK	PJVK	494513
Tigger4a:TcMar-Tigger:DNA	699.716	0.120317	0.0547291	2.19841	0.0279202	0.410407	NA	NA	NA
ENSG00000174903	2254.56	-0.0511808	0.0232843	-2.19809	0.0279428	0.410407	RAB1B	RAB1B	81876
ENSG00000077312	2253.17	-0.0515154	0.0234374	-2.198	0.0279491	0.410407	SNRPA	SNRPA	6626
LTR54B:ERV1:LTR	87.0473	0.109312	0.049737	2.1978	0.0279632	0.410407	NA	NA	NA
ENSG00000104321	87.3642	0.0771562	0.0351133	2.19735	0.0279957	0.410407	TRPA1	TRPA1	8989
ENSG00000253276	214.838	-0.0686265	0.0312416	-2.19664	0.0280465	0.410407	CCDC71L	CCDC71L	168455
Ricksha_0:MULE-MuDR:DNA	115.191	-0.149021	0.0678459	-2.19646	0.028059	0.410407	NA	NA	NA
ENSG00000116731	1983.14	0.051747	0.0235674	2.1957	0.0281133	0.410407	PRDM2	PRDM2	7799
ENSG00000214736	1339.83	-0.0577367	0.0263001	-2.19531	0.0281417	0.410407	TOMM6	TOMM6	100188893
ENSG00000173480	204.406	0.0775542	0.035333	2.19495	0.028167	0.410407	ZNF417	ZNF417	147687
ENSG00000108622	464.903	-0.0571563	0.026051	-2.19401	0.0282344	0.410407	ICAM2	ICAM2	3384
ENSG00000162139	680.45	0.0747352	0.0340632	2.19401	0.0282345	0.410407	NEU3	NEU3	10825
ENSG00000128923	469.25	0.0817593	0.0372653	2.19398	0.028237	0.410407	MINDY2	MINDY2	54629
MamTip2:hAT-Tip100:DNA	429.538	0.0915657	0.0417507	2.19315	0.0282963	0.410407	NA	NA	NA
ENSG00000164346	2988.72	-0.0516723	0.0235694	-2.19235	0.0283542	0.410407	NSA2	NSA2	10412
ENSG00000215421	310.43	0.0638394	0.0291207	2.19223	0.0283629	0.410407	ZNF407	ZNF407	55628
ENSG00000102317	6431.58	-0.0672522	0.0306794	-2.1921	0.0283723	0.410407	RBM3	RBM3	5935
ENSG00000133328	33.1078	-0.192289	0.0877283	-2.19187	0.0283887	0.410407	PLAAT2	PLAAT2	54979
ENSG00000254741	1640.44	-0.0666637	0.030415	-2.1918	0.0283936	0.410407			NA
ENSG00000025293	1611.95	0.0419814	0.0191559	2.19157	0.0284107	0.410407	PHF20	PHF20	51230
ENSG00000135441	421.569	-0.0606168	0.0276642	-2.19116	0.0284399	0.410407	BLOC1S1	BLOC1S1	2647
ENSG00000065518	1909.55	-0.0469414	0.0214232	-2.19115	0.0284412	0.410407	NDUFB4	NDUFB4	4710
ENSG00000279413	35.4756	-0.0792057	0.0361514	-2.19095	0.0284557	0.410407			NA
ENSG00000233589	38.9686	0.0937619	0.0428003	2.19068	0.0284747	0.410407			NA
LTR33:ERVL:LTR	754.575	0.0965581	0.0440776	2.19064	0.028478	0.410407	NA	NA	NA
MamRep1879:hAT-Tip100:DNA	106.078	0.125475	0.0573019	2.18972	0.0285442	0.410407	NA	NA	NA
ENSG00000232112	1284.42	-0.0567559	0.0259198	-2.18968	0.0285477	0.410407	TMA7	TMA7	51372
ENSG00000215190	93.4437	-0.103697	0.0473578	-2.18965	0.0285495	0.410407	LINC00680	LINC00680	NA
Charlie4a:hAT-Charlie:DNA	373.348	0.109093	0.0498273	2.18943	0.0285656	0.410407	NA	NA	NA
LTR10E:ERV1:LTR	87.855	0.120682	0.0551255	2.18923	0.0285803	0.410407	NA	NA	NA
LTR37B:ERV1:LTR	128.027	0.106614	0.0487197	2.1883	0.0286475	0.410407	NA	NA	NA
ENSG00000286883	296.058	-0.074006	0.0338216	-2.18813	0.0286602	0.410407			NA
ENSG00000130723	3806.92	0.0539749	0.024669	2.18797	0.028672	0.410407	NA	NA	NA
ENSG00000175334	2708.02	-0.0662496	0.0302822	-2.18774	0.0286885	0.410407	BANF1	BANF1	8815
ENSG00000148204	64.0146	-0.0692124	0.0316442	-2.18721	0.0287274	0.410407	CRB2	CRB2	286204
ENSG00000105171	772.007	-0.04646	0.0212424	-2.18713	0.028733	0.410407	POP4	POP4	10775
ENSG00000268043	277.042	0.0638842	0.0292141	2.18676	0.02876	0.410407	NBPF12	NBPF12	149013
ENSG00000221926	188.435	0.0514267	0.0235193	2.18658	0.0287735	0.410407	TRIM16	TRIM16	10626
ENSG00000074755	1521.9	0.0553846	0.0253421	2.18548	0.0288535	0.410407	ZZEF1	ZZEF1	23140
ENSG00000105982	57.5541	0.0642013	0.0293787	2.1853	0.0288666	0.410407	RNF32	RNF32	140545
Tigger4b:TcMar-Tigger:DNA	486.238	0.101469	0.0464347	2.18519	0.0288746	0.410407	NA	NA	NA
ENSG00000152443	375.111	0.0507567	0.023233	2.18468	0.0289124	0.410407	ZNF776	ZNF776	284309
MamGypLTR1b:Gypsy:LTR	69.0371	0.0862063	0.0394611	2.18459	0.028919	0.410407	NA	NA	NA
ENSG00000132953	1388.23	0.0555358	0.0254229	2.18448	0.0289273	0.410407	XPO4	XPO4	64328
ENSG00000123144	2057.7	-0.0548312	0.025114	-2.18329	0.0290145	0.410407	TRIR	TRIR	79002
ENSG00000106479	241.424	0.0687365	0.0314872	2.18299	0.0290363	0.410407	ZNF862	ZNF862	643641
ENSG00000269621	193.552	-0.0561428	0.0257186	-2.18296	0.0290386	0.410407			NA
ENSG00000184840	3414.94	-0.066071	0.0302849	-2.18165	0.0291353	0.410407	TMED9	TMED9	54732
ENSG00000283496	77.2156	-0.0644902	0.0295648	-2.18132	0.02916	0.410407	ZNF511-PRAP1	ZNF511-PRAP1	104326056
ENSG00000100731	1602.66	0.0604992	0.0277404	2.18091	0.0291903	0.410407	PCNX1	PCNX1	22990
ENSG00000227230	33.7586	0.0796116	0.0365044	2.18087	0.0291927	0.410407			NA
ENSG00000183401	343.026	-0.053288	0.0244385	-2.18049	0.0292208	0.410407	CCDC159	CCDC159	126075
ENSG00000169020	1024.35	-0.0632273	0.0290013	-2.18015	0.0292463	0.410407	ATP5ME	ATP5ME	521
ENSG00000122126	202.593	0.0691937	0.031738	2.18015	0.0292463	0.410407	OCRL	OCRL	4952
ENSG00000182957	577.518	0.0763937	0.0350408	2.18014	0.0292473	0.410407	SPATA13	SPATA13	221178
ENSG00000175826	1696.91	-0.0420603	0.0193004	-2.17925	0.029313	0.410407	CTDNEP1	CTDNEP1	23399
ENSG00000205220	1618.59	-0.0789673	0.0362439	-2.17877	0.0293484	0.410407	PSMB10	PSMB10	5699
ENSG00000170502	425.858	-0.0428956	0.0196937	-2.17814	0.0293954	0.410407	NUDT9	NUDT9	53343
ENSG00000165185	257.671	0.0791227	0.0363345	2.17762	0.0294344	0.410407	KIAA1958	KIAA1958	158405
ENSG00000198399	2557.43	0.0554012	0.0254471	2.17711	0.0294724	0.410407	ITSN2	ITSN2	50618
ENSG00000284707	1072.34	-0.0715417	0.0328671	-2.17669	0.0295033	0.410407			NA
ENSG00000166233	1614.44	0.0367894	0.0169039	2.17639	0.0295261	0.410407	ARIH1	ARIH1	25820
ENSG00000186141	815.779	-0.028755	0.0132127	-2.17631	0.029532	0.410407	POLR3C	POLR3C	10623
ENSG00000109654	40.5906	0.213708	0.0982043	2.17616	0.0295432	0.410407	TRIM2	TRIM2	23321
ENSG00000235621	142.723	0.165315	0.0759779	2.17583	0.0295676	0.410407	LINC00494	LINC00494	284749
ENSG00000281490	78.6355	0.115095	0.0529305	2.17446	0.0296707	0.410407	CICP14	CICP14	NA
ENSG00000269427	28.0846	0.0849288	0.0390575	2.17446	0.0296709	0.410407			NA
ENSG00000071462	1695.64	-0.0456179	0.0209794	-2.17441	0.0296743	0.410407	BUD23	BUD23	114049
ENSG00000275074	354.972	-0.0665836	0.0306274	-2.17399	0.0297062	0.410407	NUDT18	NUDT18	79873
ENSG00000118939	303.043	-0.0611416	0.028135	-2.17315	0.0297688	0.410407	UCHL3	UCHL3	7347
ENSG00000008018	3583.36	-0.0496839	0.0228703	-2.17242	0.0298243	0.410407	PSMB1	PSMB1	5689
ENSG00000247556	4575.07	0.0528159	0.024313	2.17233	0.0298304	0.410407	OIP5-AS1	OIP5-AS1	729082
ENSG00000258430	386.803	-0.055901	0.0257432	-2.17149	0.0298942	0.410407			NA
ENSG00000119699	25.3144	0.103047	0.0474689	2.17084	0.0299435	0.410407	TGFB3	TGFB3	7043
ENSG00000003249	650.08	-0.21327	0.0982545	-2.17058	0.0299626	0.410407	DBNDD1	DBNDD1	79007
ENSG00000108839	41.2685	0.103485	0.0476787	2.17047	0.029971	0.410407	ALOX12	ALOX12	239
ENSG00000241553	3520.9	-0.063741	0.0293708	-2.17022	0.0299904	0.410407	ARPC4	ARPC4	10093
ENSG00000125458	472.138	-0.0648054	0.0298645	-2.16999	0.0300079	0.410407	NT5C	NT5C	30833
MER74A:ERVL:LTR	133.842	0.0998635	0.0460248	2.16978	0.0300236	0.410407	NA	NA	NA
ENSG00000103275	2418.96	-0.0375941	0.017328	-2.16956	0.0300404	0.410407	UBE2I	UBE2I	7329
Charlie10:hAT-Charlie:DNA	182.918	0.11468	0.0528592	2.16955	0.0300412	0.410407	NA	NA	NA
ENSG00000168769	1336.71	0.0799139	0.0368359	2.16946	0.0300479	0.410407	TET2	TET2	54790
ENSG00000181619	34.7887	0.117655	0.0542447	2.16897	0.0300852	0.410407	GPR135	GPR135	64582
ENSG00000213221	44.1919	-0.149772	0.0690587	-2.16876	0.030101	0.410407	DNLZ	DNLZ	728489
MER53:hAT:DNA	266.118	0.106173	0.0489682	2.1682	0.0301434	0.410407	NA	NA	NA
ENSG00000081870	974.866	-0.0557014	0.025691	-2.16813	0.0301488	0.410407	HSPB11	HSPB11	51668
ENSG00000101255	906.13	-0.0920156	0.0424485	-2.1677	0.0301816	0.410407	TRIB3	TRIB3	57761
ENSG00000067829	1262.8	-0.0422781	0.0195071	-2.16732	0.0302101	0.410407	IDH3G	IDH3G	3421
ENSG00000242288	93.0666	0.0850748	0.039267	2.16657	0.0302676	0.410407	BMS1P4-AGAP5	BMS1P4-AGAP5	113939925
ENSG00000106261	1686.66	0.0607719	0.0280635	2.16551	0.0303484	0.410407	ZKSCAN1	ZKSCAN1	7586
ENSG00000196544	213.057	-0.069247	0.0319829	-2.16513	0.0303778	0.410407	BORCS6	BORCS6	54785
ENSG00000108506	842.35	0.0528817	0.024425	2.16507	0.0303827	0.410407	INTS2	INTS2	57508
ENSG00000100207	1352.63	0.0597742	0.02762	2.16417	0.0304516	0.410407	TCF20	TCF20	6942
ENSG00000279861	480.705	-0.0690118	0.0318886	-2.16415	0.0304526	0.410407			NA
ENSG00000251474	219.311	0.0977381	0.045173	2.16364	0.0304919	0.410407	RPL32P3	RPL32P3	NA
ENSG00000182872	1722.35	-0.0402248	0.018593	-2.16344	0.0305077	0.410407	RBM10	RBM10	8241
ENSG00000183684	2081.62	-0.0773572	0.0357569	-2.16342	0.0305089	0.410407	ALYREF	ALYREF	10189
ENSG00000287061	72.6399	-0.0790446	0.0365407	-2.16319	0.0305264	0.410407			NA
ENSG00000169228	346.341	-0.0671823	0.031058	-2.16312	0.0305319	0.410407	RAB24	RAB24	53917
ENSG00000169155	510.719	0.0895732	0.0414211	2.1625	0.0305796	0.410407	ZBTB43	ZBTB43	23099
MamRep137:TcMar-Tigger:DNA	283.629	0.110423	0.0510695	2.16221	0.0306019	0.410407	NA	NA	NA
ENSG00000267303	618.761	-0.0574357	0.0265639	-2.16217	0.0306048	0.410407			NA
ENSG00000169976	1881.66	-0.0646403	0.0298975	-2.16206	0.0306135	0.410407	SF3B5	SF3B5	83443
ENSG00000163697	194.759	0.189824	0.0878009	2.16198	0.0306199	0.410407	APBB2	APBB2	323
ENSG00000007168	2991.41	0.0227446	0.0105215	2.16174	0.0306384	0.410407	PAFAH1B1	PAFAH1B1	5048
ENSG00000251143	803.122	0.0685162	0.0316992	2.16145	0.0306606	0.410407			100128494
ENSG00000266472	1159.12	-0.0557482	0.0257933	-2.16135	0.0306687	0.410407	MRPS21	MRPS21	54460
MSTB:ERVL-MaLR:LTR	883.244	0.0845179	0.0391084	2.16112	0.0306862	0.410407	NA	NA	NA
ENSG00000268975	278.954	-0.0619854	0.0286825	-2.16108	0.0306888	0.410407	MIA-RAB4B	MIA-RAB4B	NA
ENSG00000153339	1003.69	0.0413883	0.0191529	2.16095	0.0306993	0.410407	TRAPPC8	TRAPPC8	22878
ENSG00000125450	1259.12	-0.0414415	0.0191791	-2.16076	0.030714	0.410407	NUP85	NUP85	79902
ENSG00000023892	1339.72	-0.0458971	0.0212446	-2.16041	0.030741	0.410407	DEF6	DEF6	50619
ENSG00000126432	2907.79	-0.0665992	0.0308319	-2.16007	0.0307671	0.410407	PRDX5	PRDX5	25824
ENSG00000145247	753.288	-0.0513692	0.0237843	-2.1598	0.0307884	0.410407	OCIAD2	OCIAD2	132299
ENSG00000284108	208.346	-0.0699347	0.0323839	-2.15955	0.0308072	0.410407	MIR611	MIR611	693196
HERVL-int:ERVL:LTR	818.114	0.0836378	0.0387317	2.15941	0.0308183	0.410407	NA	NA	NA
ENSG00000254996	1886.89	0.0374211	0.0173301	2.15932	0.0308254	0.410407	ANKHD1-EIF4EBP3	ANKHD1-EIF4EBP3	404734
ENSG00000101752	1773.74	0.0643052	0.0297891	2.15869	0.0308746	0.410407	MIB1	MIB1	57534
L4_A_Mam:RTE-X:LINE	783.532	0.104566	0.0484516	2.15815	0.0309161	0.410407	NA	NA	NA
ENSG00000151366	605.793	-0.0612725	0.0283946	-2.15789	0.0309361	0.410407	NDUFC2	NDUFC2	4718
ENSG00000005075	573.719	-0.0633521	0.0293616	-2.15765	0.0309547	0.410407	POLR2J	POLR2J	5439
ENSG00000149923	1773.63	-0.0508368	0.0235616	-2.15761	0.0309578	0.410407	PPP4C	PPP4C	5531
ENSG00000131697	191.605	0.0844273	0.0391349	2.15734	0.0309791	0.410407	NPHP4	NPHP4	261734
ENSG00000066336	361.004	-0.0760368	0.0352477	-2.15721	0.0309892	0.410407	SPI1	SPI1	6688
Charlie8:hAT-Charlie:DNA	435.266	0.0860288	0.0398805	2.15716	0.0309931	0.410407	NA	NA	NA
ENSG00000109854	836.85	-0.048494	0.0224858	-2.15665	0.0310326	0.410407	HTATIP2	HTATIP2	10553
ENSG00000263585	300.946	-0.0674598	0.0312852	-2.15628	0.0310618	0.410407			NA
ENSG00000164327	927.95	0.0945547	0.0438565	2.156	0.0310836	0.410407	RICTOR	RICTOR	253260
ENSG00000131263	1087.25	0.0506412	0.0234918	2.1557	0.0311071	0.410407	RLIM	RLIM	51132
LTR88a:Gypsy:LTR	70.2074	0.102107	0.0473719	2.15543	0.0311286	0.410407	NA	NA	NA
ENSG00000048162	1164.26	-0.0540689	0.0250932	-2.15472	0.0311836	0.410407	NOP16	NOP16	51491
ENSG00000087088	2668.09	-0.0605958	0.0281235	-2.15464	0.0311903	0.410407	BAX	BAX	581
ENSG00000177699	34.4874	0.134008	0.0622292	2.15345	0.031283	0.410407			100129540
ENSG00000257530	20.2015	0.079025	0.0367	2.15327	0.0312975	0.410407	BICD1-AS1	BICD1-AS1	NA
ORSL:hAT-Tip100:DNA	57.6604	0.108235	0.05028	2.15265	0.0313465	0.410407	NA	NA	NA
ENSG00000167770	1823.38	-0.0503083	0.0233733	-2.15238	0.0313674	0.410407	OTUB1	OTUB1	55611
ENSG00000145495	2569.95	0.0609082	0.0282991	2.1523	0.0313739	0.410407	MARCHF6	MARCHF6	10299
MER135:DNA:DNA	26.6544	0.121665	0.0565389	2.15188	0.0314067	0.410407	NA	NA	NA
ENSG00000070669	1056.28	-0.0727656	0.0338149	-2.15188	0.031407	0.410407	ASNS	ASNS	440
ENSG00000143882	1845.75	-0.0642975	0.0298882	-2.15127	0.0314548	0.410407	ATP6V1C2	ATP6V1C2	245973
ENSG00000243716	428.454	0.108643	0.0505068	2.15106	0.0314717	0.410407	NPIPB5	NPIPB5	100132247
MER44A:TcMar-Tigger:DNA	342.813	0.0935667	0.0434991	2.151	0.0314761	0.410407	NA	NA	NA
ENSG00000060749	874.915	0.0650361	0.0302414	2.15056	0.0315106	0.410407	QSER1	QSER1	79832
ENSG00000272160	65.1367	-0.0529329	0.0246163	-2.15032	0.0315298	0.410407	RNU4-5P	RNU4-5P	NA
ENSG00000138382	1283.33	-0.0449532	0.0209072	-2.15013	0.0315448	0.410407	METTL5	METTL5	29081
ENSG00000130830	483.443	-0.0736495	0.0342582	-2.14983	0.0315684	0.410407	MPP1	MPP1	4354
ENSG00000204435	1940.53	-0.0485097	0.0225652	-2.14975	0.0315748	0.410407	CSNK2B	CSNK2B	1460
ENSG00000123136	2784.25	-0.0688887	0.032045	-2.14975	0.031575	0.410407	DDX39A	DDX39A	10212
ENSG00000249456	30.0856	0.0856736	0.0398551	2.14963	0.0315845	0.410407			NA
ENSG00000263142	26.8012	0.0823018	0.0382886	2.14951	0.0315937	0.410407	LRRC37A17P	LRRC37A17P	NA
ENSG00000273192	117.073	-0.0634543	0.0295336	-2.14854	0.0316705	0.410407			NA
ENSG00000165915	249.506	-0.0629401	0.0292945	-2.14853	0.0316718	0.410407	SLC39A13	SLC39A13	91252
ENSG00000183309	498.548	0.0433475	0.0201826	2.14777	0.0317323	0.410407	ZNF623	ZNF623	9831
ENSG00000125871	677.39	-0.03718	0.0173132	-2.14749	0.0317541	0.410407	MGME1	MGME1	92667
ENSG00000090266	997.384	-0.051566	0.024013	-2.14742	0.0317601	0.410407	NDUFB2	NDUFB2	4708
MER47B:TcMar-Tigger:DNA	63.2319	0.12651	0.0589132	2.14739	0.0317621	0.410407	NA	NA	NA
ENSG00000262413	1381.94	-0.0980043	0.0456404	-2.14731	0.0317682	0.410407			NA
ENSG00000170515	6028.44	-0.0616011	0.0286954	-2.14673	0.0318149	0.410407	PA2G4	PA2G4	5036
L3:CR1:LINE	5388.01	0.0969086	0.0451499	2.14637	0.0318432	0.410407	NA	NA	NA
ENSG00000212238	17.962	-0.0757597	0.0352995	-2.1462	0.0318572	0.410407	RNA5SP244	RNA5SP244	NA
ENSG00000179943	212.902	-0.0422319	0.019681	-2.14582	0.0318877	0.410407	FIZ1	FIZ1	84922
ENSG00000135446	2500.62	-0.0549856	0.0256383	-2.14466	0.0319798	0.410407	CDK4	CDK4	1019
ENSG00000188994	3127.57	0.0876659	0.040878	2.14457	0.031987	0.410407	ZNF292	ZNF292	23036
MER21-int:ERVL:LTR	131.755	0.129865	0.0605627	2.14431	0.0320082	0.410407	NA	NA	NA
ENSG00000257553	528.637	-0.0619139	0.0288736	-2.14431	0.0320083	0.410407			NA
ENSG00000105679	35.5653	0.098763	0.0460669	2.1439	0.0320406	0.410407	GAPDHS	GAPDHS	26330
ENSG00000211459	27140.7	-0.119207	0.0556175	-2.14334	0.032086	0.410407	MT-RNR1	MT-RNR1	NA
ENSG00000025708	739.458	-0.114512	0.0534415	-2.14275	0.0321335	0.410407	TYMP	TYMP	1890
ENSG00000115306	9942.1	0.0788162	0.036792	2.14221	0.0321764	0.410407	SPTBN1	SPTBN1	6711
ENSG00000279232	53.1716	0.125746	0.0586992	2.14221	0.0321768	0.410407			NA
ENSG00000163870	600.542	-0.0464568	0.0216881	-2.14204	0.0321903	0.410407	TPRA1	TPRA1	131601
ENSG00000110108	1555.09	-0.0697571	0.0325688	-2.14184	0.0322064	0.410407	TMEM109	TMEM109	79073
ENSG00000279753	307.573	-0.103027	0.0481056	-2.14169	0.0322184	0.410407			NA
ENSG00000104517	7073.54	0.0693085	0.0323661	2.14139	0.0322424	0.410407	UBR5	UBR5	51366
ENSG00000272434	211.918	-0.0642208	0.0300011	-2.14062	0.032305	0.410407			NA
ENSG00000184436	320.803	-0.074823	0.0349667	-2.13984	0.032368	0.410407	THAP7	THAP7	80764
ENSG00000137404	691.324	-0.062179	0.0290596	-2.13971	0.0323785	0.410407	NRM	NRM	11270
ENSG00000254536	396.697	-0.0573135	0.0267888	-2.13945	0.032399	0.410407			NA
ENSG00000126264	148.397	-0.112269	0.0524759	-2.13943	0.0324006	0.410407	HCST	HCST	10870
MIR3:MIR:SINE	8228.88	0.0936053	0.043754	2.13936	0.0324068	0.410407	NA	NA	NA
ENSG00000179632	1285.86	-0.0506144	0.0236607	-2.13917	0.0324218	0.410407	MAF1	MAF1	84232
ENSG00000186318	116.577	0.0791462	0.0370031	2.13891	0.0324432	0.410407	BACE1	BACE1	23621
ENSG00000229833	277.462	-0.0560498	0.0262052	-2.13888	0.0324451	0.410407	PET100	PET100	100131801
ENSG00000174744	917.829	-0.0629705	0.029441	-2.13887	0.0324459	0.410407	BRMS1	BRMS1	25855
ENSG00000148803	185.85	-0.0983326	0.0459942	-2.13794	0.0325219	0.410407	FUOM	FUOM	282969
MER58D:hAT-Charlie:DNA	74.6215	0.0977864	0.0457433	2.13772	0.0325393	0.410407	NA	NA	NA
MLT2B4:ERVL:LTR	362.956	0.0851041	0.039814	2.13754	0.0325538	0.410407	NA	NA	NA
ENSG00000188647	783.762	0.0908379	0.0425016	2.13728	0.0325751	0.410407	PTAR1	PTAR1	375743
ENSG00000047662	134.482	0.0767944	0.0359325	2.13718	0.032583	0.410407	FAM184B	FAM184B	27146
ENSG00000125534	1246.24	-0.0838146	0.0392205	-2.13701	0.0325974	0.410407	PPDPF	PPDPF	79144
ENSG00000166199	500.828	-0.0555891	0.0260135	-2.13693	0.0326037	0.410407	ALKBH3	ALKBH3	221120
HERV17-int:ERV1:LTR	183.005	0.127546	0.0596878	2.13689	0.0326073	0.410407	NA	NA	NA
ENSG00000256448	45.999	0.0638798	0.0298964	2.13671	0.032622	0.410407			NA
ENSG00000152270	134.946	-0.243478	0.113977	-2.1362	0.032663	0.410407	PDE3B	PDE3B	5140
ENSG00000102103	897.569	-0.0475918	0.0222823	-2.13586	0.0326912	0.410407	PQBP1	PQBP1	10084
MER91A:hAT-Tip100:DNA	353.282	0.106055	0.049658	2.13571	0.0327033	0.410407	NA	NA	NA
ENSG00000160783	564.953	-0.0551907	0.0258423	-2.13567	0.0327059	0.410407	PMF1	PMF1	11243
ENSG00000196465	2750.75	-0.0533066	0.0249609	-2.1356	0.0327119	0.410407	MYL6B	MYL6B	140465
ENSG00000273189	80.3568	-0.106038	0.0496589	-2.13532	0.0327345	0.410407			NA
ENSG00000105669	2194.21	-0.0731702	0.0342707	-2.13506	0.0327558	0.410407	COPE	COPE	11316
MER46C:TcMar-Tigger:DNA	518.492	0.107976	0.0505799	2.13476	0.0327809	0.410407	NA	NA	NA
ENSG00000128463	771.267	-0.0396448	0.0185786	-2.1339	0.0328512	0.410407	EMC4	EMC4	51234
X7C_LINE:CR1:LINE	52.7361	0.132464	0.0621073	2.13282	0.0329392	0.410407	NA	NA	NA
ENSG00000119777	2100.52	-0.0480004	0.0225118	-2.13223	0.032988	0.410407	TMEM214	TMEM214	54867
ENSG00000123685	267.458	-0.0968944	0.0454461	-2.13207	0.0330009	0.410407	BATF3	BATF3	55509
ENSG00000166260	870.122	-0.0452384	0.0212197	-2.13191	0.0330145	0.410407	COX11	COX11	1353
L1MCc:L1:LINE	528.738	0.0992252	0.0465457	2.13178	0.0330248	0.410407	NA	NA	NA
ENSG00000198718	417.073	0.0653629	0.0306662	2.13143	0.0330537	0.410407	TOGARAM1	TOGARAM1	23116
ENSG00000242028	412.914	-0.0665246	0.0312128	-2.13132	0.0330624	0.410407	HYPK	HYPK	25764
ENSG00000076650	280.503	0.034106	0.0160036	2.13115	0.033077	0.410407	GPATCH1	GPATCH1	55094
ENSG00000108021	1160.59	0.0774815	0.0363633	2.13076	0.0331087	0.410407	TASOR2	TASOR2	54906
LTR9:ERV1:LTR	50.1168	0.120586	0.0566005	2.13048	0.0331319	0.410407	NA	NA	NA
ENSG00000081386	265.832	0.0432765	0.0203153	2.13024	0.0331516	0.410407	ZNF510	ZNF510	22869
ENSG00000111775	1370.22	-0.0539254	0.0253145	-2.13022	0.0331538	0.410407	COX6A1	COX6A1	1337
ENSG00000229152	222.657	0.134947	0.0633524	2.13011	0.0331629	0.410407	ANKRD10-IT1	ANKRD10-IT1	NA
ENSG00000178385	175.369	0.0700103	0.0328726	2.12975	0.0331926	0.410407	PLEKHM3	PLEKHM3	389072
ENSG00000072364	1057.3	0.082697	0.0388351	2.12944	0.0332179	0.410407	AFF4	AFF4	27125
AmnSINE1:5S-Deu-L2:SINE	172.693	0.0976157	0.0458459	2.12921	0.0332367	0.410407	NA	NA	NA
ENSG00000179406	173.23	0.0880936	0.0413795	2.12892	0.0332609	0.410407	LINC00174	LINC00174	285908
ENSG00000076321	321.803	0.0358973	0.0168628	2.12878	0.0332727	0.410407	KLHL20	KLHL20	27252
ENSG00000283881	21.7858	0.125896	0.0591429	2.12868	0.0332809	0.410407	MIR3916	MIR3916	100500849
MER1B:hAT-Charlie:DNA	926.228	0.110977	0.0521368	2.12857	0.0332896	0.410407	NA	NA	NA
LTR10A:ERV1:LTR	66.9437	0.114785	0.0539274	2.12851	0.0332946	0.410407	NA	NA	NA
LTR16B:ERVL:LTR	65.6903	0.142214	0.0668384	2.12773	0.0333595	0.410407	NA	NA	NA
ENSG00000166167	557.054	0.0325731	0.0153093	2.12767	0.0333643	0.410407	BTRC	BTRC	8945
ENSG00000288587	220.985	0.0707157	0.0332388	2.1275	0.0333783	0.410407			NA
ENSG00000103319	1393.5	0.0500724	0.0235392	2.1272	0.0334037	0.410407	EEF2K	EEF2K	29904
ENSG00000183011	579.096	-0.0826885	0.0388817	-2.12667	0.0334474	0.410407	NAA38	NAA38	84316
ENSG00000132507	10471.4	-0.0669813	0.0315069	-2.12592	0.0335097	0.410407	EIF5A	EIF5A	1984
ENSG00000263218	63.2465	-0.0933333	0.0439036	-2.12587	0.0335143	0.410407			NA
ENSG00000101974	1043.19	0.0559867	0.0263372	2.12576	0.0335232	0.410407	ATP11C	ATP11C	286410
ENSG00000128789	1391.65	-0.0390776	0.0183839	-2.12564	0.0335333	0.410407	PSMG2	PSMG2	56984
ENSG00000277688	34.5803	-0.0679576	0.0319758	-2.12528	0.0335632	0.410407			NA
ENSG00000120509	604.823	-0.0436353	0.0205323	-2.1252	0.0335698	0.410407	PDZD11	PDZD11	51248
ENSG00000166902	1330.31	-0.0507735	0.0238919	-2.12514	0.0335752	0.410407	MRPL16	MRPL16	54948
L1P2:L1:LINE	613.993	0.109691	0.0516296	2.12458	0.0336215	0.410407	NA	NA	NA
ENSG00000089280	6518.25	-0.0512758	0.024136	-2.12445	0.0336326	0.410407	FUS	FUS	2521
ENSG00000138802	1054.59	0.0448151	0.0210954	2.1244	0.0336369	0.410407	SEC24B	SEC24B	10427
ENSG00000162191	2264.72	-0.052664	0.0247907	-2.12435	0.0336411	0.410407	UBXN1	UBXN1	51035
ENSG00000132275	495.846	-0.034722	0.0163448	-2.12434	0.0336413	0.410407	RRP8	RRP8	23378
MER94:hAT-Blackjack:DNA	270.14	0.102991	0.0484906	2.12394	0.0336756	0.410407	NA	NA	NA
ENSG00000177494	130.617	-0.244645	0.115185	-2.12393	0.0336758	0.410407	ZBED2	ZBED2	79413
ENSG00000178502	197.696	0.0531165	0.0250087	2.12392	0.0336765	0.410407	KLHL11	KLHL11	55175
ENSG00000145675	1370.5	0.0815521	0.0384028	2.1236	0.0337038	0.410407	PIK3R1	PIK3R1	5295
ENSG00000152242	613.618	0.0409164	0.0192677	2.12358	0.0337057	0.410407	C18orf25	C18orf25	147339
ENSG00000047410	4960.26	0.0492371	0.0231876	2.12342	0.0337185	0.410407	TPR	TPR	7175
ENSG00000273003	550.784	-0.0502396	0.0236673	-2.12274	0.0337755	0.410407	ARL2-SNX15	ARL2-SNX15	NA
ENSG00000182173	301.728	-0.0658622	0.0310318	-2.12241	0.0338036	0.410407	TSEN54	TSEN54	283989
ENSG00000137312	2821.09	-0.0515503	0.0242899	-2.1223	0.033813	0.410407	FLOT1	FLOT1	10211
ENSG00000116138	518.822	0.0360142	0.0169696	2.12228	0.0338144	0.410407	DNAJC16	DNAJC16	23341
ENSG00000131475	1369.67	-0.0458636	0.0216228	-2.12108	0.0339155	0.410407	VPS25	VPS25	84313
ENSG00000137642	9201.91	0.0866829	0.0408688	2.121	0.0339214	0.410407	SORL1	SORL1	6653
ENSG00000104979	1717.65	-0.0535625	0.0252553	-2.12085	0.0339348	0.410407	C19orf53	C19orf53	28974
ENSG00000061987	1194.63	0.0545061	0.0257163	2.11951	0.0340472	0.410407	MON2	MON2	23041
ENSG00000125952	1351.33	-0.0344794	0.0162694	-2.11928	0.0340672	0.410407	MAX	MAX	4149
ENSG00000143924	1865.32	0.0692898	0.0327062	2.11855	0.0341283	0.410407	EML4	EML4	27436
ENSG00000117280	724.179	0.0871918	0.0411578	2.11847	0.034135	0.410407	RAB29	RAB29	8934
ENSG00000272259	52.0837	0.200605	0.0947	2.11832	0.0341476	0.410407	LINC01749	LINC01749	63930
ENSG00000186566	1475.51	0.0687406	0.0324514	2.11826	0.034153	0.410407	GPATCH8	GPATCH8	23131
ENSG00000008300	95.8193	0.142661	0.0673502	2.11819	0.0341588	0.410407	CELSR3	CELSR3	1951
ENSG00000074603	977.291	0.0396782	0.0187346	2.11791	0.0341828	0.410407	DPP8	DPP8	54878
ENSG00000182405	189.697	0.0588367	0.0277809	2.11788	0.0341853	0.410407	PGBD4	PGBD4	161779
ENSG00000170871	895.483	0.050688	0.023934	2.11783	0.0341898	0.410407	KIAA0232	KIAA0232	9778
ENSG00000129235	878.48	-0.0692799	0.0327223	-2.11721	0.0342423	0.410407	TXNDC17	TXNDC17	84817
ENSG00000006459	74.0984	0.19866	0.0938328	2.11717	0.0342456	0.410407	KDM7A	KDM7A	80853
ENSG00000286159	115.85	0.0854638	0.0403684	2.11709	0.0342519	0.410407			NA
ENSG00000100029	2648.47	-0.0533026	0.0251814	-2.11674	0.0342816	0.410407	PES1	PES1	23481
ENSG00000183479	214.639	-0.0703719	0.0332458	-2.11672	0.0342838	0.410407	TREX2	TREX2	11219
ENSG00000233178	22.7536	0.107649	0.0508576	2.11668	0.0342868	0.410407			105376070
ENSG00000198055	1821.01	-0.0581882	0.0274944	-2.11636	0.0343139	0.410407	GRK6	GRK6	2870
ENSG00000257218	1592.55	-0.0278914	0.0131819	-2.11589	0.0343543	0.410407	GATC	GATC	283459
ENSG00000214160	643.777	-0.0483442	0.0228482	-2.11589	0.0343544	0.410407	ALG3	ALG3	10195
ENSG00000264044	360.424	0.103174	0.0487685	2.11558	0.0343808	0.410407			NA
L1MA5:L1:LINE	1058.29	0.109578	0.0517964	2.11556	0.0343822	0.410407	NA	NA	NA
ENSG00000232160	83.6231	0.0658941	0.0311534	2.11515	0.0344169	0.410407	RAP2C-AS1	RAP2C-AS1	101928578
ENSG00000129315	1350.98	0.0402357	0.0190274	2.11462	0.034462	0.410407	CCNT1	CCNT1	904
ENSG00000207304	36.1941	-0.0673169	0.0318476	-2.11372	0.034539	0.410407	SNORA8	SNORA8	654320
MIRb:MIR:SINE	22357.3	0.0972676	0.0460352	2.1129	0.0346097	0.410407	NA	NA	NA
ENSG00000131944	156.49	-0.0520501	0.0246385	-2.11255	0.0346396	0.410407	FAAP24	FAAP24	91442
ENSG00000242073	54.7848	0.113803	0.0538817	2.11209	0.0346783	0.410407			NA
ENSG00000169972	171.124	-0.0807344	0.0382253	-2.11207	0.0346804	0.410407	PUSL1	PUSL1	126789
ENSG00000287779	16.6473	-0.0819433	0.0388044	-2.1117	0.034712	0.410407			NA
ENSG00000196388	81.8711	0.0753612	0.0356911	2.11148	0.0347308	0.410407	INCA1	INCA1	388324
LTR86A1:ERVL:LTR	111.638	0.128361	0.0608078	2.11094	0.0347778	0.410407	NA	NA	NA
ENSG00000099385	248.511	-0.0626373	0.0296756	-2.11073	0.0347955	0.410407	BCL7C	BCL7C	9274
ENSG00000138069	2848.82	-0.0344028	0.0163002	-2.11058	0.0348085	0.410407	RAB1A	RAB1A	5861
ENSG00000285509	39.0906	0.0744005	0.0352535	2.11044	0.0348205	0.410407	TBCEL-TECTA	TBCEL-TECTA	NA
ENSG00000149311	2538.18	0.0828063	0.0392396	2.11027	0.0348348	0.410407	ATM	ATM	472
ENSG00000107929	2461.55	0.0362739	0.0171923	2.1099	0.0348673	0.410407	LARP4B	LARP4B	23185
MER58A:hAT-Charlie:DNA	1808.13	0.0887901	0.0421059	2.10874	0.0349674	0.410407	NA	NA	NA
ENSG00000143575	1919.21	-0.0467853	0.022189	-2.10849	0.0349887	0.410407	HAX1	HAX1	10456
ENSG00000188130	775.819	-0.0674304	0.0319961	-2.10746	0.035078	0.410407	MAPK12	MAPK12	6300
ENSG00000118292	178.546	-0.0773565	0.0367083	-2.10733	0.035089	0.410407	C1orf54	C1orf54	79630
ENSG00000135069	1358.29	-0.0971662	0.0461135	-2.10711	0.035108	0.410407	PSAT1	PSAT1	29968
ENSG00000198589	3170.15	0.0680038	0.0322763	2.10692	0.0351243	0.410407	LRBA	LRBA	987
MER58B:hAT-Charlie:DNA	902.391	0.0911402	0.0432602	2.10679	0.0351358	0.410407	NA	NA	NA
MER41A:ERV1:LTR	365.657	0.0928017	0.0440508	2.1067	0.0351438	0.410407	NA	NA	NA
ENSG00000275665	106.98	0.0983049	0.0466673	2.1065	0.0351605	0.410407			NA
ENSG00000169245	144.566	0.27604	0.131052	2.10634	0.0351745	0.410407	CXCL10	CXCL10	3627
ENSG00000215021	7008.29	-0.0471081	0.0223676	-2.10609	0.0351964	0.410407	PHB2	PHB2	11331
L1PBa:L1:LINE	316.842	0.11572	0.054947	2.10603	0.0352016	0.410407	NA	NA	NA
ENSG00000196659	91.7949	0.0520201	0.0247007	2.10601	0.0352033	0.410407	TTC30B	TTC30B	150737
ENSG00000153207	1545.66	0.0527637	0.0250603	2.10547	0.0352504	0.410407	AHCTF1	AHCTF1	25909
ENSG00000101363	474.266	-0.0394577	0.0187424	-2.10527	0.0352681	0.410407	MANBAL	MANBAL	63905
ENSG00000157833	37.8763	-0.148969	0.070766	-2.10509	0.0352832	0.410407	GAREM2	GAREM2	150946
MER5A:hAT-Charlie:DNA	2739.46	0.0942897	0.0448025	2.10456	0.0353293	0.410407	NA	NA	NA
ENSG00000143079	285.266	0.0858865	0.0408127	2.10441	0.035343	0.410407	CTTNBP2NL	CTTNBP2NL	55917
ENSG00000269242	507.17	-0.0733779	0.0348694	-2.10436	0.0353467	0.410407			NA
ENSG00000121454	49.556	0.141775	0.0673739	2.1043	0.0353521	0.410407	LHX4	LHX4	89884
ENSG00000118873	2014.98	0.0584243	0.0277719	2.10372	0.0354026	0.410407	RAB3GAP2	RAB3GAP2	25782
ENSG00000168067	1759.77	-0.0503126	0.023935	-2.10205	0.0355488	0.410407	MAP4K2	MAP4K2	5871
ENSG00000057704	1026.21	0.0624067	0.0296932	2.10172	0.0355778	0.410407	TMCC3	TMCC3	57458
MER5B:hAT-Charlie:DNA	1883.35	0.094435	0.0449381	2.10145	0.0356019	0.410407	NA	NA	NA
ENSG00000125107	7192.93	0.0669973	0.0318821	2.10141	0.0356053	0.410407	CNOT1	CNOT1	23019
ENSG00000189079	589.68	0.069589	0.0331155	2.1014	0.0356055	0.410407	ARID2	ARID2	196528
AluJb:Alu:SINE	23529.5	0.0918115	0.0436926	2.10131	0.0356141	0.410407	NA	NA	NA
ENSG00000158406	120.808	-0.142851	0.0679864	-2.10117	0.0356258	0.410407	H4C8	H4C8	8365
Charlie18a:hAT-Charlie:DNA	302.708	0.093428	0.0444678	2.10102	0.0356389	0.410407	NA	NA	NA
ENSG00000185670	93.4137	0.0497396	0.0236741	2.10102	0.0356395	0.410407	ZBTB3	ZBTB3	79842
L1PA15-16:L1:LINE	173.75	0.130007	0.0618814	2.10091	0.0356488	0.410407	NA	NA	NA
ENSG00000151465	2014.88	-0.0533949	0.0254161	-2.10083	0.0356559	0.410407	CDC123	CDC123	8872
ENSG00000172775	2053.34	-0.0259872	0.0123705	-2.10074	0.0356634	0.410407	PSME3IP1	PSME3IP1	80011
ENSG00000237296	81.9167	0.130755	0.0622559	2.10029	0.0357034	0.410407	SMG1P1	SMG1P1	NA
ENSG00000164758	325.064	-0.0566317	0.0269689	-2.09989	0.0357388	0.410407	MED30	MED30	90390
ENSG00000169188	1122.94	-0.0462006	0.0220138	-2.09871	0.0358427	0.410407	APEX2	APEX2	27301
MSTA-int:ERVL-MaLR:LTR	759.941	0.0990811	0.0472257	2.09803	0.0359022	0.410407	NA	NA	NA
ENSG00000187837	1552.77	-0.173018	0.0824671	-2.09802	0.035903	0.410407	H1-2	H1-2	3006
ENSG00000230424	36.2546	0.0595207	0.0283729	2.0978	0.0359224	0.410407	EMC1-AS1	EMC1-AS1	101927895
ENSG00000196262	25285.8	-0.0552042	0.0263161	-2.09773	0.0359286	0.410407	PPIA	PPIA	5478
ENSG00000133134	51.9611	-0.169228	0.0806883	-2.0973	0.0359666	0.410407	BEX2	BEX2	84707
ENSG00000286312	70.5493	-0.0722646	0.0344605	-2.09703	0.0359909	0.410407			NA
ENSG00000132465	11819.4	-0.224961	0.107286	-2.09682	0.0360091	0.410407	JCHAIN	JCHAIN	3512
ENSG00000095564	3303.93	0.103138	0.0491882	2.09679	0.0360118	0.410407	BTAF1	BTAF1	9044
ENSG00000277791	2412.51	-0.0605958	0.0289048	-2.09639	0.0360472	0.410407	PSMB3	PSMB3	5691
ENSG00000176994	997.562	0.0724842	0.0345813	2.09605	0.0360774	0.410407	SMCR8	SMCR8	140775
ENSG00000273749	2041.88	0.0427473	0.0204022	2.09523	0.0361509	0.410407	CYFIP1	CYFIP1	23191
X7B_LINE:CR1:LINE	59.5182	0.12557	0.0599405	2.09491	0.0361792	0.410407	NA	NA	NA
ENSG00000117000	1091.79	0.0713893	0.0340781	2.09487	0.0361826	0.410407	RLF	RLF	6018
MER3:hAT-Charlie:DNA	1086.38	0.104816	0.0500345	2.09487	0.0361827	0.410407	NA	NA	NA
ENSG00000157782	206.594	-0.195483	0.0933406	-2.0943	0.0362335	0.410407	CABP1	CABP1	9478
ENSG00000164828	1832.88	0.0541589	0.0258626	2.0941	0.0362509	0.410407	SUN1	SUN1	23353
ENSG00000213402	1024.23	-0.118598	0.0566435	-2.09376	0.0362817	0.410407	PTPRCAP	PTPRCAP	5790
ENSG00000144357	867.397	0.053591	0.0255972	2.09363	0.0362933	0.410407	UBR3	UBR3	130507
MIRc:MIR:SINE	9591.59	0.0952195	0.045487	2.09333	0.0363193	0.410407	NA	NA	NA
ENSG00000106028	2297.19	-0.0519324	0.024816	-2.0927	0.0363759	0.410407	SSBP1	SSBP1	6742
ENSG00000205352	2694.77	-0.0511945	0.0244643	-2.09262	0.0363834	0.410407	PRR13	PRR13	54458
ENSG00000116212	743.87	-0.0375515	0.0179453	-2.09255	0.036389	0.410407	LRRC42	LRRC42	115353
ENSG00000181467	828.602	-0.0374359	0.0178942	-2.09207	0.0364324	0.410407	RAP2B	RAP2B	5912
ENSG00000197782	391.483	0.0485506	0.0232074	2.09204	0.0364353	0.410407	ZNF780A	ZNF780A	284323
PRIMA41-int:ERV1:LTR	169.106	0.0793754	0.0379426	2.09199	0.0364395	0.410407	NA	NA	NA
ENSG00000180879	2702.66	-0.0783497	0.0374595	-2.09158	0.0364759	0.410407	SSR4	SSR4	6748
ENSG00000255435	49.9592	0.0911277	0.0435724	2.09141	0.0364913	0.410407	TTC36-AS1	TTC36-AS1	NA
ENSG00000255198	22.5461	-0.126794	0.0606264	-2.09139	0.0364928	0.410407	SNHG9	SNHG9	NA
ENSG00000104904	10606.5	-0.0506622	0.0242294	-2.09094	0.0365331	0.410407	OAZ1	OAZ1	4946
ENSG00000182712	257.263	-0.0599199	0.0286614	-2.09061	0.0365626	0.410407	CMC4	CMC4	100272147
LTR7B:ERV1:LTR	239.314	0.0838743	0.0401208	2.09055	0.0365688	0.410407	NA	NA	NA
ENSG00000167978	12382.5	0.0509077	0.0243546	2.09027	0.0365933	0.410407	SRRM2	SRRM2	23524
ENSG00000142227	1319.07	-0.0639813	0.0306306	-2.0888	0.0367253	0.410407	EMP3	EMP3	2014
ENSG00000108389	3406.61	0.041233	0.0197408	2.08872	0.0367329	0.410407	MTMR4	MTMR4	9110
ENSG00000205744	1376.86	-0.0434186	0.0207873	-2.08871	0.0367341	0.410407	DENND1C	DENND1C	79958
ENSG00000152684	536.737	-0.0472469	0.0226213	-2.0886	0.0367436	0.410407	PELO	PELO	53918
ENSG00000076944	946.088	-0.0481981	0.0230865	-2.08772	0.0368231	0.410407	STXBP2	STXBP2	6813
ENSG00000139517	221.352	0.0509594	0.0244109	2.08757	0.0368369	0.410407	LNX2	LNX2	222484
ENSG00000177125	319.889	0.0640218	0.0306692	2.08749	0.0368434	0.410407	ZBTB34	ZBTB34	403341
ENSG00000177383	448.696	-0.0678675	0.0325135	-2.08736	0.0368552	0.410407	MAGEF1	MAGEF1	64110
Tigger3a:TcMar-Tigger:DNA	816.14	0.103468	0.0495781	2.08697	0.0368906	0.410407	NA	NA	NA
ENSG00000255185	20.6753	0.104349	0.0500076	2.08667	0.036918	0.410407	PDXDC2P	PDXDC2P	NA
ENSG00000077157	265.078	0.0641128	0.0307257	2.08662	0.0369225	0.410407	PPP1R12B	PPP1R12B	4660
ENSG00000120697	595.232	-0.060665	0.0290734	-2.08662	0.0369228	0.410407	ALG5	ALG5	29880
ENSG00000112282	890.604	0.0488077	0.0233918	2.08653	0.0369303	0.410407	MED23	MED23	9439
ENSG00000165699	889.147	0.0528825	0.0253523	2.0859	0.0369873	0.410407	TSC1	TSC1	7248
ENSG00000115211	597.134	-0.0372926	0.0178793	-2.0858	0.0369968	0.410407	EIF2B4	EIF2B4	8890
ENSG00000198315	740.671	0.0727086	0.0348641	2.08549	0.037025	0.410407	ZKSCAN8	ZKSCAN8	7745
MER101-int:ERV1:LTR	320.547	0.119884	0.0574898	2.0853	0.0370419	0.410407	NA	NA	NA
MER104:TcMar-Tc2:DNA	312.73	0.0914126	0.0438368	2.0853	0.0370424	0.410407	NA	NA	NA
ENSG00000126773	1299.63	0.0377251	0.0180927	2.0851	0.03706	0.410407	PCNX4	PCNX4	64430
ENSG00000196517	75.1122	-0.134421	0.0644719	-2.08496	0.0370734	0.410407	SLC6A9	SLC6A9	6536
ENSG00000178951	553.576	-0.0506804	0.0243131	-2.08449	0.0371153	0.410407	ZBTB7A	ZBTB7A	51341
ENSG00000243302	98.9281	0.0962779	0.0461971	2.08407	0.037154	0.410407			NA
ENSG00000187147	979.905	-0.0371571	0.0178334	-2.08357	0.0371995	0.410407	RNF220	RNF220	55182
Kanga1c:TcMar-Tc2:DNA	88.0263	0.112352	0.053925	2.08349	0.0372064	0.410407	NA	NA	NA
L1MCb:L1:LINE	142.9	0.11388	0.0546635	2.0833	0.037224	0.410407	NA	NA	NA
ENSG00000136059	180.313	-0.0529959	0.0254547	-2.08197	0.0373452	0.410407	VILL	VILL	50853
ENSG00000126768	690.296	-0.0610192	0.0293098	-2.08187	0.0373541	0.410407	TIMM17B	TIMM17B	10245
ENSG00000166803	1123.1	-0.0734729	0.0353052	-2.08108	0.0374266	0.410407	PCLAF	PCLAF	9768
ENSG00000159433	689.279	0.102479	0.0492495	2.08081	0.0374512	0.410407	STARD9	STARD9	57519
ENSG00000131849	117.433	0.069878	0.033585	2.08063	0.0374674	0.410407	ZNF132	ZNF132	7691
ENSG00000205309	81.5639	-0.0819552	0.0394025	-2.07995	0.0375299	0.410407	NT5M	NT5M	56953
AluJr:Alu:SINE	15084.7	0.0894116	0.0429976	2.07945	0.0375757	0.410407	NA	NA	NA
ENSG00000230532	329.024	-0.0519409	0.0249797	-2.07932	0.0375876	0.410407			NA
ENSG00000126756	1412.71	-0.0526278	0.0253128	-2.0791	0.0376085	0.410407	UXT	UXT	8409
ENSG00000143994	20.4481	-0.0836247	0.0402281	-2.07876	0.0376392	0.410407	ABHD1	ABHD1	84696
ENSG00000109189	423.863	0.0519521	0.0249928	2.07868	0.0376468	0.410407	USP46	USP46	64854
ENSG00000086589	1210.83	-0.0288164	0.0138667	-2.0781	0.0376998	0.410407	RBM22	RBM22	55696
ENSG00000139637	616.398	-0.0516694	0.0248651	-2.07799	0.0377105	0.410407	MYG1	MYG1	60314
ENSG00000025770	1343.7	-0.0524571	0.0252462	-2.07782	0.0377261	0.410407	NCAPH2	NCAPH2	29781
ENSG00000184402	361.576	0.0402279	0.0193644	2.07742	0.0377633	0.410407	SS18L1	SS18L1	26039
ENSG00000056050	510.271	-0.0566159	0.0272531	-2.07741	0.0377635	0.410407	HPF1	HPF1	54969
ENSG00000078142	934.458	0.0419258	0.0201865	2.07693	0.0378084	0.410407	PIK3C3	PIK3C3	5289
ENSG00000140382	1500.36	0.0304765	0.0146826	2.07569	0.0379228	0.410407	HMG20A	HMG20A	10363
ENSG00000104129	423.574	-0.0525649	0.0253242	-2.07568	0.0379234	0.410407	DNAJC17	DNAJC17	55192
ENSG00000105202	5562.47	-0.0553358	0.0266652	-2.0752	0.0379678	0.410407	FBL	FBL	2091
ENSG00000231731	79.9341	0.0504613	0.0243178	2.07508	0.0379795	0.410407			NA
ENSG00000122335	52.3657	0.0932426	0.0449394	2.07485	0.0380004	0.410407	SERAC1	SERAC1	84947
ENSG00000134313	1173.94	0.0470306	0.0226787	2.07378	0.0380997	0.410407	KIDINS220	KIDINS220	57498
ENSG00000128228	611.513	-0.128084	0.0617661	-2.07369	0.0381079	0.410407	SDF2L1	SDF2L1	23753
ENSG00000147669	1144.9	-0.0503951	0.0243025	-2.07366	0.038111	0.410407	POLR2K	POLR2K	5440
ENSG00000105248	436.176	-0.0529678	0.0255451	-2.0735	0.0381256	0.410407	YJU2	YJU2	55702
ENSG00000100418	1986.88	-0.0401535	0.0193703	-2.07294	0.038178	0.410407	DESI1	DESI1	27351
ENSG00000108510	1663.91	0.0569045	0.0274514	2.07292	0.0381799	0.410407	MED13	MED13	9969
ENSG00000111679	9286.21	-0.0483382	0.0233192	-2.0729	0.0381819	0.410407	PTPN6	PTPN6	5777
ENSG00000090989	733.09	0.036693	0.0177046	2.07251	0.0382179	0.410407	EXOC1	EXOC1	55763
ENSG00000281691	54.8735	0.139281	0.0672173	2.0721	0.0382559	0.410407	RBM5-AS1	RBM5-AS1	100775107
ENSG00000163820	408.995	0.0673603	0.0325114	2.0719	0.038275	0.410407	FYCO1	FYCO1	79443
ENSG00000175756	1256.94	-0.0727192	0.0351017	-2.07167	0.0382958	0.410407	AURKAIP1	AURKAIP1	54998
ENSG00000204568	1939.7	-0.0403942	0.0195042	-2.07105	0.0383539	0.410407	MRPS18B	MRPS18B	28973
ENSG00000240889	141.819	-0.0910283	0.0439613	-2.07065	0.0383919	0.410407	NDUFB2-AS1	NDUFB2-AS1	100134713
ENSG00000116752	784.577	-0.0464674	0.0224433	-2.07044	0.0384115	0.410407	BCAS2	BCAS2	10286
ENSG00000164074	393.584	0.0446905	0.021586	2.07035	0.0384194	0.410407	ABHD18	ABHD18	80167
ENSG00000136381	1845.12	0.044807	0.0216449	2.07009	0.0384438	0.410407	IREB2	IREB2	3658
ENSG00000162402	1487.9	0.0703553	0.0339892	2.06993	0.0384584	0.410407	USP24	USP24	23358
ENSG00000141298	1668.09	0.0673201	0.0325351	2.06915	0.0385315	0.410407	SSH2	SSH2	85464
ENSG00000178852	95.2949	0.0846395	0.040906	2.06912	0.0385346	0.410407	EFCAB13	EFCAB13	124989
ENSG00000144028	7823.33	0.0429421	0.0207554	2.06896	0.0385502	0.410407	SNRNP200	SNRNP200	23020
ENSG00000271550	18.7302	0.103499	0.0500325	2.06864	0.0385799	0.410407	BNIP3P11	BNIP3P11	NA
LTR28C:ERV1:LTR	72.115	0.103693	0.0501322	2.06839	0.038603	0.410407	NA	NA	NA
ENSG00000180773	255.973	-0.0548008	0.0264951	-2.06834	0.0386085	0.410407	SLC36A4	SLC36A4	120103
ENSG00000124635	148.788	-0.160062	0.0773872	-2.06833	0.038609	0.410407	H2BC11	H2BC11	8970
ENSG00000107874	1383.83	-0.0473176	0.022879	-2.06817	0.0386241	0.410407	CUEDC2	CUEDC2	79004
ENSG00000197728	5552.89	-0.124316	0.0601334	-2.06734	0.0387024	0.410407	RPS26	RPS26	6231
ENSG00000109881	445.075	-0.059231	0.0286544	-2.06709	0.0387261	0.410407	CCDC34	CCDC34	91057
ENSG00000134590	345.04	-0.0662284	0.0320549	-2.06609	0.0388196	0.410407	RTL8C	RTL8C	8933
ENSG00000162924	1152.74	0.110703	0.0535936	2.06561	0.0388657	0.410407	REL	REL	5966
ENSG00000137288	856.179	-0.0500534	0.024239	-2.065	0.0389231	0.410407	UQCC2	UQCC2	84300
ENSG00000141582	348.368	-0.053066	0.025698	-2.06499	0.0389241	0.410407	CBX4	CBX4	8535
ENSG00000127804	979.148	0.0570168	0.0276128	2.06487	0.0389354	0.410407	METTL16	METTL16	79066
ENSG00000127952	802.863	-0.04752	0.0230167	-2.06459	0.0389619	0.410407	STYXL1	STYXL1	51657
ENSG00000172943	1051.48	0.0343786	0.0166525	2.06447	0.038973	0.410407	PHF8	PHF8	23133
ENSG00000115317	1016.27	-0.0397172	0.0192426	-2.06402	0.0390159	0.410407	HTRA2	HTRA2	27429
MARNA:TcMar-Mariner:DNA	456.181	0.0934816	0.0452964	2.06377	0.0390393	0.410407	NA	NA	NA
Tigger3c:TcMar-Tigger:DNA	320.349	0.0946099	0.045863	2.06288	0.039124	0.410407	NA	NA	NA
ENSG00000132341	17097.9	-0.0482389	0.0233859	-2.06273	0.039138	0.410407	RAN	RAN	5901
ENSG00000100138	2910.52	-0.0477429	0.0231495	-2.06237	0.0391721	0.410407	SNU13	SNU13	4809
ENSG00000276334	30.1704	0.0960739	0.0465944	2.06192	0.0392154	0.410407			NA
ENSG00000124486	3976	0.0552148	0.0267891	2.06109	0.0392945	0.410407	USP9X	USP9X	8239
FAM:Alu:SINE	563.311	0.0961048	0.0466311	2.06096	0.0393067	0.410407	NA	NA	NA
ENSG00000260007	478.197	-0.0367903	0.0178515	-2.06091	0.0393117	0.410407			NA
ENSG00000125656	1362.02	-0.0552844	0.026826	-2.06085	0.0393173	0.410407	CLPP	CLPP	8192
ENSG00000185201	3284.66	-0.0937014	0.0454753	-2.06049	0.0393518	0.410407	IFITM2	IFITM2	10581
ENSG00000164182	442.331	-0.0582597	0.0282808	-2.06005	0.0393939	0.410407	NDUFAF2	NDUFAF2	91942
ENSG00000165868	70.2502	0.156313	0.0758787	2.06004	0.0393946	0.410407	HSPA12A	HSPA12A	259217
ENSG00000100348	2391.29	-0.0487818	0.0236813	-2.05993	0.0394054	0.410407	TXN2	TXN2	25828
ENSG00000133316	602.76	-0.0469201	0.0227824	-2.05949	0.0394477	0.410407	WDR74	WDR74	54663
ENSG00000188559	879.666	0.0845625	0.0410733	2.05882	0.0395116	0.410407	RALGAPA2	RALGAPA2	57186
ENSG00000274211	607.32	0.060538	0.0294057	2.05872	0.0395215	0.410407	SOCS7	SOCS7	30837
ENSG00000205138	233.214	-0.0593673	0.0288431	-2.05828	0.039563	0.410407	SDHAF1	SDHAF1	644096
ENSG00000172006	49.2233	0.0844074	0.0410123	2.0581	0.0395804	0.410407	ZNF554	ZNF554	115196
ENSG00000162923	2978.65	0.0350068	0.0170187	2.05696	0.0396902	0.410407	WDR26	WDR26	80232
ENSG00000102024	433.906	0.327966	0.159447	2.05689	0.0396965	0.410407	PLS3	PLS3	5358
ENSG00000164404	179.498	-0.0925823	0.0450185	-2.05654	0.0397305	0.410407	GDF9	GDF9	2661
ENSG00000090273	2617.25	-0.0661414	0.0321615	-2.05654	0.0397306	0.410407	NUDC	NUDC	10726
ENSG00000239672	2059.69	-0.0746382	0.036298	-2.05626	0.0397572	0.410407	NME1	NME1	4830
ENSG00000228677	77.4774	0.0615646	0.0299478	2.05573	0.0398082	0.410407	TTC3-AS1	TTC3-AS1	100874006
ENSG00000272031	62.5129	-0.0827651	0.0402707	-2.05522	0.0398577	0.410407	ANKRD34A	ANKRD34A	284615
L1PA5:L1:LINE	3647.1	0.0981797	0.0477716	2.05519	0.0398607	0.410407	NA	NA	NA
ENSG00000109501	131.074	-0.114084	0.0555148	-2.05503	0.0398764	0.410407	WFS1	WFS1	7466
ENSG00000084234	390.672	0.0925005	0.0450145	2.05491	0.0398881	0.410407	APLP2	APLP2	334
HERVIP10F-int:ERV1:LTR	101.965	0.111862	0.0544441	2.05462	0.039916	0.410407	NA	NA	NA
ENSG00000104825	564.389	-0.0595591	0.02899	-2.05447	0.0399303	0.410407	NFKBIB	NFKBIB	4793
ENSG00000125814	381.736	0.0597779	0.0290983	2.05434	0.0399424	0.410407	NAPB	NAPB	63908
ENSG00000257702	50.811	-0.101206	0.0492746	-2.05392	0.039983	0.410407	LBX2-AS1	LBX2-AS1	151534
ENSG00000226648	366.133	0.0624914	0.0304316	2.0535	0.0400242	0.410407	PLCG1-AS1	PLCG1-AS1	NA
ENSG00000112144	334.682	0.0634283	0.0308978	2.05285	0.0400876	0.410407	CILK1	CILK1	22858
ENSG00000108010	1799.59	-0.0419484	0.0204353	-2.05274	0.0400979	0.410407	GLRX3	GLRX3	10539
ENSG00000102606	2755.81	0.0566356	0.0275931	2.05253	0.0401182	0.410407	ARHGEF7	ARHGEF7	8874
ENSG00000086102	1612.95	0.0359503	0.0175161	2.05242	0.0401291	0.410407	NFX1	NFX1	4799
L1MEj:L1:LINE	289.802	0.107385	0.0523216	2.05241	0.0401299	0.410407	NA	NA	NA
ENSG00000140876	37.8316	-0.0971764	0.0473521	-2.05221	0.0401494	0.410407	NUDT7	NUDT7	283927
ENSG00000205981	468.032	-0.0361048	0.0175938	-2.05213	0.0401569	0.410407	DNAJC19	DNAJC19	131118
ENSG00000148824	368.4	-0.065397	0.0318716	-2.05189	0.0401802	0.410407	MTG1	MTG1	92170
MER63D:hAT-Blackjack:DNA	102.526	0.0874686	0.0426346	2.05159	0.0402098	0.410407	NA	NA	NA
ENSG00000140990	1086.95	-0.0533342	0.0260025	-2.05112	0.0402552	0.410407	NDUFB10	NDUFB10	4716
ENSG00000144452	212.586	0.21903	0.106803	2.05078	0.0402884	0.410407	ABCA12	ABCA12	26154
ENSG00000167077	481.071	-0.0953979	0.0465196	-2.0507	0.0402958	0.410407	MEI1	MEI1	150365
ENSG00000127507	150.493	0.163443	0.0797023	2.05067	0.0402986	0.410407	ADGRE2	ADGRE2	30817
MIR:MIR:SINE	17948	0.0941391	0.0459129	2.05039	0.0403268	0.410407	NA	NA	NA
ENSG00000185298	704.651	-0.057933	0.0282566	-2.05024	0.0403409	0.410407	CCDC137	CCDC137	339230
ENSG00000272916	536.145	0.03693	0.018013	2.05018	0.040347	0.410407			NA
ENSG00000135916	3180.15	-0.111889	0.0545807	-2.04998	0.0403662	0.410407	ITM2C	ITM2C	81618
ENSG00000151131	657.26	-0.0426463	0.0208061	-2.04971	0.0403929	0.410407	NOPCHAP1	NOPCHAP1	121053
ENSG00000279332	32.9952	-0.138133	0.0674176	-2.04891	0.0404704	0.410407			NA
ENSG00000183444	102.92	-0.0669326	0.0326772	-2.0483	0.0405309	0.410407	OR7E38P	OR7E38P	NA
ENSG00000204120	2036.52	0.0455023	0.0222171	2.04808	0.0405525	0.410407	GIGYF2	GIGYF2	26058
ENSG00000037897	267.182	-0.0593706	0.0289897	-2.04799	0.0405608	0.410407	METTL1	METTL1	4234
ENSG00000235903	3179.37	0.0901006	0.0439976	2.04785	0.0405745	0.410407	CPB2-AS1	CPB2-AS1	100509894
ENSG00000177465	78.512	-0.118885	0.0580568	-2.04773	0.0405865	0.410407	ACOT4	ACOT4	122970
MER20:hAT-Charlie:DNA	2277.08	0.0965145	0.0471376	2.0475	0.0406086	0.410407	NA	NA	NA
ENSG00000197603	332.318	0.0805103	0.0393313	2.04698	0.0406602	0.410407	CPLANE1	CPLANE1	65250
ENSG00000160256	338.031	-0.0704861	0.0344355	-2.0469	0.0406679	0.410407	SLX9	SLX9	85395
ENSG00000255310	138.849	0.0851793	0.0416146	2.04686	0.0406717	0.410407			NA
ENSG00000133895	754.307	-0.0388186	0.0189662	-2.04673	0.0406849	0.410407	MEN1	MEN1	4221
ENSG00000139908	35.9529	0.133359	0.0651721	2.04626	0.0407309	0.410407	TSSK4	TSSK4	283629
ENSG00000165813	436.586	0.0704993	0.0344531	2.04624	0.040733	0.410407	CCDC186	CCDC186	55088
ENSG00000226312	320.913	0.0792555	0.0387326	2.04622	0.0407347	0.410407	CFLAR-AS1	CFLAR-AS1	65072
MER45C:hAT-Tip100:DNA	75.8191	0.133265	0.0651292	2.04617	0.0407397	0.410407	NA	NA	NA
Charlie7a:hAT-Charlie:DNA	104.128	0.108617	0.0530886	2.04595	0.0407615	0.410407	NA	NA	NA
ENSG00000149357	1268.33	-0.0382855	0.0187135	-2.04587	0.0407688	0.410407	LAMTOR1	LAMTOR1	55004
ENSG00000100721	2957.99	-0.117681	0.057523	-2.04581	0.040775	0.410407	TCL1A	TCL1A	8115
ENSG00000186812	565.209	0.0690331	0.033744	2.04579	0.0407773	0.410407	ZNF397	ZNF397	84307
ENSG00000071967	1166.43	0.0998046	0.048795	2.04539	0.0408169	0.410407	CYBRD1	CYBRD1	79901
MamRep1527:LTR:LTR	63.5514	0.107229	0.0524308	2.04515	0.0408405	0.410407	NA	NA	NA
ENSG00000065923	2676.31	0.0490451	0.0239823	2.04506	0.0408491	0.410407	SLC9A7	SLC9A7	84679
ENSG00000197448	1478.19	-0.0340903	0.016672	-2.04476	0.0408788	0.410407	GSTK1	GSTK1	373156
ENSG00000176894	180.285	-0.0568424	0.027801	-2.04461	0.0408929	0.410407	PXMP2	PXMP2	5827
ENSG00000128585	1255.12	0.0417621	0.0204295	2.04421	0.0409329	0.410407	MKLN1	MKLN1	4289
ENSG00000115128	1706.94	-0.044858	0.0219445	-2.04415	0.0409383	0.410407	SF3B6	SF3B6	51639
ENSG00000136950	1625.2	-0.0613414	0.0300145	-2.04373	0.0409804	0.410407	ARPC5L	ARPC5L	81873
ENSG00000170037	959.722	-0.032895	0.0160968	-2.04358	0.0409955	0.410407	CNTROB	CNTROB	116840
L1MA4A:L1:LINE	1578.92	0.0887267	0.0434271	2.04312	0.0410408	0.410407	NA	NA	NA
ENSG00000285728	288.82	-0.0401625	0.0196606	-2.04278	0.0410738	0.410407			NA
ENSG00000261221	288.264	-0.0676273	0.0331068	-2.0427	0.0410821	0.410407	ZNF865	ZNF865	100507290
X9_LINE:L1:LINE	47.2173	0.078464	0.0384168	2.04244	0.041108	0.410407	NA	NA	NA
ENSG00000228192	74.3887	0.0556672	0.0272587	2.04218	0.041134	0.410407	ZNF691-DT	ZNF691-DT	NA
ENSG00000262151	27.3066	0.135141	0.0661789	2.04206	0.0411461	0.410407			NA
ENSG00000260252	21.1219	-0.0784698	0.0384334	-2.04171	0.0411804	0.410407			NA
ENSG00000170322	647.568	0.0338455	0.0165797	2.04138	0.0412127	0.410407	NFRKB	NFRKB	4798
ENSG00000170035	868.2	-0.0490522	0.0240291	-2.04137	0.0412143	0.410407	UBE2E3	UBE2E3	10477
ENSG00000198830	11952.5	-0.0701221	0.0343519	-2.04129	0.0412222	0.410407	HMGN2	HMGN2	3151
ENSG00000268056	132.518	0.0984364	0.0482246	2.04121	0.04123	0.410407			NA
ENSG00000033800	1262.96	0.0397936	0.0194954	2.04118	0.041233	0.410407	PIAS1	PIAS1	8554
ENSG00000006625	827.173	-0.0484151	0.0237348	-2.03983	0.041367	0.410407	GGCT	GGCT	79017
ENSG00000197969	1869.6	0.0803454	0.0393884	2.03983	0.0413677	0.410407	VPS13A	VPS13A	23230
MamGypLTR3a:Gypsy:LTR	87.2871	0.106811	0.0523685	2.0396	0.0413906	0.410407	NA	NA	NA
ENSG00000118482	2321.72	0.0579993	0.0284512	2.03855	0.0414947	0.410407	PHF3	PHF3	23469
ENSG00000197019	177.558	-0.0800541	0.0392715	-2.03848	0.0415019	0.410407	SERTAD1	SERTAD1	29950
ENSG00000105583	417.078	-0.0581078	0.0285073	-2.03835	0.0415154	0.410407	WDR83OS	WDR83OS	51398
ENSG00000261796	713.03	-0.0315469	0.0154785	-2.03811	0.0415391	0.410407	ISY1-RAB43	ISY1-RAB43	100534599
ENSG00000162520	917.269	-0.042503	0.0208548	-2.03804	0.0415454	0.410407	SYNC	SYNC	81493
ENSG00000168275	552.806	-0.0494196	0.0242499	-2.03793	0.041557	0.410407	COA6	COA6	388753
ENSG00000170324	92.991	0.154219	0.0756751	2.03791	0.0415586	0.410407	FRMPD2	FRMPD2	143162
ENSG00000163832	635.902	-0.0459497	0.0225513	-2.03756	0.0415936	0.410407	ELP6	ELP6	54859
ENSG00000165916	2797.14	-0.0631278	0.0309826	-2.03752	0.0415975	0.410407	PSMC3	PSMC3	5702
ENSG00000226763	131.125	-0.0697142	0.0342237	-2.03702	0.0416484	0.410407	SRRM5	SRRM5	100170229
ENSG00000232581	84.0439	-0.0588989	0.0289233	-2.03638	0.0417121	0.410407			NA
ENSG00000196081	45.2861	0.108663	0.0533891	2.03531	0.0418198	0.410407	ZNF724	ZNF724	440519
ENSG00000226849	289.137	-0.0433096	0.0212828	-2.03496	0.041855	0.410407			NA
ENSG00000162961	1213.78	-0.0317125	0.0155846	-2.03486	0.0418648	0.410407	DPY30	DPY30	84661
ENSG00000278768	115.392	0.0538601	0.0264696	2.03479	0.0418717	0.410407	BACE1-AS	BACE1-AS	NA
ENSG00000184216	1907.82	-0.0625923	0.0307773	-2.03372	0.0419801	0.410407	IRAK1	IRAK1	3654
ENSG00000090863	2324.77	0.0378789	0.0186285	2.03339	0.0420133	0.410407	GLG1	GLG1	2734
ENSG00000135940	1885.38	-0.0513947	0.0252815	-2.03289	0.0420632	0.410407	COX5B	COX5B	1329
ENSG00000262089	20.7193	0.0930584	0.0457884	2.03236	0.0421174	0.410407			NA
ENSG00000173193	5102.93	0.0671042	0.0330199	2.03224	0.0421296	0.410407	PARP14	PARP14	54625
ENSG00000210100	148.904	0.125286	0.0616559	2.03203	0.042151	0.410407	MT-TI	MT-TI	NA
ENSG00000030419	7093.89	0.0970542	0.0477635	2.03197	0.0421563	0.410407	IKZF2	IKZF2	22807
ENSG00000279035	123.82	-0.0557571	0.0274401	-2.03195	0.0421584	0.410407			NA
ENSG00000142507	1646.42	-0.0596773	0.0293734	-2.03168	0.0421864	0.410407	PSMB6	PSMB6	5694
ENSG00000109572	938.382	0.0403941	0.0198824	2.03165	0.042189	0.410407	CLCN3	CLCN3	1182
ENSG00000204271	327.468	0.0786375	0.0387087	2.03152	0.0422022	0.410407	SPIN3	SPIN3	169981
Tigger20a:TcMar-Tigger:DNA	166.31	0.11181	0.0550509	2.03102	0.0422525	0.410407	NA	NA	NA
ENSG00000178999	1551.45	-0.054291	0.0267313	-2.03099	0.0422561	0.410407	AURKB	AURKB	9212
ENSG00000039319	316.417	0.0712477	0.0350829	2.03084	0.0422712	0.410407	ZFYVE16	ZFYVE16	9765
ENSG00000188163	243.37	-0.0776109	0.0382267	-2.03028	0.0423282	0.410407	FAM166A	FAM166A	401565
ENSG00000101577	1224.67	0.047875	0.0235831	2.03005	0.0423511	0.410407	LPIN2	LPIN2	9663
ENSG00000178741	3669.6	-0.0495842	0.0244252	-2.03004	0.0423526	0.410407	COX5A	COX5A	9377
ENSG00000164087	491.381	-0.0598049	0.0294602	-2.03003	0.0423538	0.410407	POC1A	POC1A	25886
HERVK13-int:ERVK:LTR	64.26	0.161888	0.0797484	2.02999	0.0423579	0.410407	NA	NA	NA
ENSG00000188827	484.752	0.0611413	0.0301236	2.02968	0.0423891	0.410407	SLX4	SLX4	84464
ENSG00000287967	477.302	-0.0594175	0.0292748	-2.02965	0.0423924	0.410407			NA
ENSG00000163946	2592.71	0.0447375	0.0220513	2.02879	0.0424798	0.410407	TASOR	TASOR	23272
ENSG00000146247	2161.82	0.0677333	0.0333861	2.02879	0.04248	0.410407	PHIP	PHIP	55023
ENSG00000150787	133.468	-0.0540402	0.0266399	-2.02854	0.0425048	0.410407	PTS	PTS	5805
ENSG00000146416	543.691	-0.0557906	0.0275064	-2.02828	0.042532	0.410407	AIG1	AIG1	51390
ENSG00000260017	60.6112	0.111921	0.0551832	2.02817	0.0425426	0.410407			NA
ENSG00000225975	49.4557	0.0946719	0.0466792	2.02814	0.0425462	0.410407	ZNF567-DT	ZNF567-DT	101927621
ENSG00000080854	70.6162	0.191267	0.094322	2.02781	0.0425798	0.410407	IGSF9B	IGSF9B	22997
ENSG00000105053	900	-0.0335223	0.0165379	-2.027	0.0426622	0.410407	VRK3	VRK3	51231
ENSG00000225830	453.144	0.0628309	0.0309976	2.02696	0.0426663	0.410407	ERCC6	ERCC6	2074
ENSG00000160932	4779.3	-0.0798308	0.0393846	-2.02696	0.0426668	0.410407	LY6E	LY6E	4061
ENSG00000279080	32.8318	0.0854536	0.0421627	2.02676	0.042687	0.410407			NA
ENSG00000146109	894.384	-0.0474757	0.0234255	-2.02667	0.0426965	0.410407	ABT1	ABT1	29777
ENSG00000137210	1068.9	-0.0381673	0.0188327	-2.02665	0.0426981	0.410407	TMEM14B	TMEM14B	81853
ENSG00000206052	48.8485	0.148553	0.0733039	2.02653	0.0427103	0.410407	DOK6	DOK6	220164
ENSG00000279833	83.7475	0.0957248	0.0472368	2.02649	0.0427146	0.410407			NA
ENSG00000172466	1638.22	0.0367644	0.0181451	2.02614	0.0427505	0.410407	ZNF24	ZNF24	7572
ENSG00000174456	300.953	0.0606715	0.0299486	2.02585	0.0427799	0.410407	C12orf76	C12orf76	400073
ENSG00000100285	181.567	0.25575	0.126249	2.02575	0.04279	0.410407	NEFH	NEFH	4744
ENSG00000169139	1423.26	-0.0406411	0.0200636	-2.02561	0.0428046	0.410407	UBE2V2	UBE2V2	7336
ENSG00000184752	1164.88	-0.0563081	0.0277988	-2.02556	0.0428099	0.410407	NDUFA12	NDUFA12	55967
ENSG00000258471	217.613	-0.047108	0.0232569	-2.02555	0.0428111	0.410407			101929718
MamRep1151:LTR:LTR?	58.5863	0.109727	0.054174	2.02545	0.0428211	0.410407	NA	NA	NA
ENSG00000110074	864.633	-0.055553	0.0274287	-2.02536	0.0428302	0.410407	FOXRED1	FOXRED1	55572
ENSG00000099942	2875.36	0.0352553	0.0174089	2.02514	0.0428534	0.410407	CRKL	CRKL	1399
ENSG00000246790	29.343	0.148533	0.0733671	2.02452	0.0429171	0.410407	SORL1-AS1	SORL1-AS1	NA
ENSG00000260274	45.0666	-0.056567	0.0279412	-2.0245	0.0429184	0.410407			NA
ENSG00000042753	956.371	-0.0555629	0.0274465	-2.02441	0.0429282	0.410407	AP2S1	AP2S1	1175
MER63B:hAT-Blackjack:DNA	198.789	0.0934848	0.0461807	2.02433	0.0429367	0.410407	NA	NA	NA
ENSG00000249786	179.673	0.0531594	0.0262616	2.02423	0.0429468	0.410407	EAF1-AS1	EAF1-AS1	NA
MER126:DNA:DNA	22.2716	0.104319	0.0515374	2.02415	0.0429551	0.410407	NA	NA	NA
ENSG00000175054	1155.48	0.048685	0.0240559	2.02383	0.0429881	0.410407	ATR	ATR	545
ENSG00000261098	32.4297	0.0779757	0.0385321	2.02366	0.0430055	0.410407			NA
ENSG00000145220	1045.06	-0.0653323	0.0322847	-2.02363	0.0430082	0.410407	LYAR	LYAR	55646
ENSG00000126453	710.928	-0.0605093	0.0299014	-2.02363	0.0430086	0.410407	BCL2L12	BCL2L12	83596
ENSG00000082269	409.679	0.0651414	0.0321928	2.02348	0.043024	0.410407	FAM135A	FAM135A	57579
ENSG00000080200	239.022	0.0977841	0.0483326	2.02315	0.0430578	0.410407	CRYBG3	CRYBG3	131544
ENSG00000238795	20.0619	-0.0937757	0.0463743	-2.02215	0.0431612	0.410407	SCARNA12	SCARNA12	677777
ENSG00000008324	684.83	-0.055447	0.0274206	-2.02209	0.0431669	0.410407	SS18L2	SS18L2	51188
L1ME3:L1:LINE	1486.56	0.0922824	0.0456376	2.02207	0.0431694	0.410407	NA	NA	NA
ENSG00000009413	1102.2	0.0660494	0.0326702	2.02171	0.0432068	0.410407	REV3L	REV3L	5980
ENSG00000162971	332.461	0.0487187	0.0240995	2.02156	0.0432217	0.410407	TYW5	TYW5	129450
ENSG00000100749	1408.23	-0.0525523	0.025996	-2.02155	0.0432224	0.410407	VRK1	VRK1	7443
ENSG00000172336	463.143	-0.0631071	0.0312183	-2.02148	0.0432304	0.410407	POP7	POP7	10248
ENSG00000112365	634.829	0.0307959	0.0152356	2.02131	0.0432479	0.410407	ZBTB24	ZBTB24	9841
ENSG00000237945	327.69	-0.0706056	0.0349391	-2.02082	0.0432985	0.410407	LINC00649	LINC00649	100506334
ENSG00000114956	914.699	-0.0500974	0.024791	-2.02079	0.0433015	0.410407	DGUOK	DGUOK	1716
ENSG00000166337	1393.27	-0.0278007	0.0137574	-2.02078	0.0433023	0.410407	TAF10	TAF10	6881
ENSG00000182670	4005.27	0.0570217	0.0282296	2.01993	0.0433906	0.410474	TTC3	TTC3	7267
ENSG00000173889	1491.15	0.0684461	0.0338972	2.01922	0.0434641	0.410474	PHC3	PHC3	80012
ENSG00000243150	60.6596	-0.0704369	0.0348892	-2.01887	0.0435004	0.410474	MLF1-DT	MLF1-DT	100996447
Charlie19a:hAT-Charlie:DNA	278.418	0.0893525	0.0442604	2.01879	0.0435089	0.410474	NA	NA	NA
Charlie20a:hAT-Charlie:DNA	96.6991	0.126252	0.0625492	2.01844	0.0435453	0.410474	NA	NA	NA
ENSG00000066933	776.511	0.0899931	0.0445908	2.0182	0.0435705	0.410474	MYO9A	MYO9A	4649
ENSG00000238227	491.631	-0.0631446	0.0312876	-2.0182	0.0435706	0.410474	TMEM250	TMEM250	90120
ENSG00000198855	295.325	-0.0606497	0.030054	-2.01803	0.0435885	0.410474	FICD	FICD	11153
ENSG00000273013	25.5679	0.105769	0.0524153	2.0179	0.0436017	0.410474			NA
ENSG00000185495	93.725	0.127834	0.0633597	2.01759	0.0436342	0.410474	SEPTIN7P13	SEPTIN7P13	NA
ENSG00000163539	1015.79	0.0404394	0.020047	2.01722	0.0436721	0.410474	CLASP2	CLASP2	23122
ENSG00000186283	1229.98	-0.0634951	0.0314839	-2.01675	0.0437216	0.410474	TOR3A	TOR3A	64222
ENSG00000100523	2055.8	0.0457677	0.0226939	2.01674	0.0437222	0.410474	DDHD1	DDHD1	80821
ENSG00000272008	22.5305	0.12452	0.0617499	2.01653	0.0437449	0.410474			NA
ENSG00000185963	842.837	0.038233	0.0189606	2.01645	0.043753	0.410474	BICD2	BICD2	23299
ENSG00000032219	567.174	0.0547146	0.0271349	2.01639	0.0437587	0.410474	ARID4A	ARID4A	5926
ENSG00000198780	148.624	0.222326	0.110268	2.01623	0.0437755	0.410474	FAM169A	FAM169A	26049
MER20B:hAT-Charlie:DNA	466.154	0.0922289	0.0457453	2.01614	0.0437854	0.410474	NA	NA	NA
ENSG00000043143	1668.17	0.0584217	0.0289862	2.0155	0.0438522	0.410474	JADE2	JADE2	23338
LTR78B:ERV1:LTR	193.757	0.0798404	0.0396144	2.01544	0.0438588	0.410474	NA	NA	NA
LTR85b:Gypsy:LTR	55.9145	0.100517	0.049878	2.01526	0.043877	0.410474	NA	NA	NA
ENSG00000256950	286.936	-0.0625745	0.0310512	-2.0152	0.0438833	0.410474			NA
ENSG00000106628	2678.91	-0.0585575	0.0290714	-2.01427	0.0439813	0.410764	POLD2	POLD2	5425
ENSG00000250182	167.537	0.0966603	0.0479896	2.01419	0.0439895	0.410764	EEF1A1P13	EEF1A1P13	NA
ENSG00000265354	1409.56	-0.0546412	0.0271466	-2.01282	0.0441331	0.410764	TIMM23	TIMM23	100287932
ENSG00000237101	39.3551	-0.0661881	0.0328854	-2.01269	0.0441476	0.410764			101927164
ENSG00000160710	13729.9	0.0439361	0.021831	2.01256	0.044161	0.410764	ADAR	ADAR	103
HERVK11-int:ERVK:LTR	144.066	0.145508	0.0723164	2.01211	0.0442085	0.410764	NA	NA	NA
ENSG00000123200	2090.32	0.0439667	0.0218519	2.01203	0.0442165	0.410764	ZC3H13	ZC3H13	23091
L1ME5:L1:LINE	296.442	0.0930369	0.0462472	2.01173	0.0442481	0.410764	NA	NA	NA
ENSG00000114796	282.21	0.119725	0.0595212	2.01147	0.0442756	0.410764	KLHL24	KLHL24	54800
ENSG00000119431	228.421	-0.0673671	0.0334965	-2.01117	0.0443073	0.410764	HDHD3	HDHD3	81932
ENSG00000102931	352.229	-0.0381137	0.0189521	-2.01105	0.0443198	0.410764	ARL2BP	ARL2BP	23568
ENSG00000198276	454.031	-0.04798	0.0238611	-2.01081	0.044346	0.410764	UCKL1	UCKL1	54963
ENSG00000256566	784.628	-0.04463	0.0222009	-2.01028	0.0444016	0.410764			NA
ENSG00000231880	37.5012	0.0551303	0.0274359	2.00943	0.0444919	0.410764			NA
ENSG00000125977	3409.79	-0.0434406	0.021623	-2.009	0.0445367	0.410764	EIF2S2	EIF2S2	8894
ENSG00000080947	29.2346	0.125191	0.0623158	2.00899	0.0445386	0.410764	CROCCP3	CROCCP3	NA
ENSG00000180096	1351.72	-0.0523359	0.0260615	-2.00817	0.0446251	0.410764	SEPTIN1	SEPTIN1	1731
ENSG00000160973	23.2928	-0.106817	0.0531959	-2.008	0.0446432	0.410764	FOXH1	FOXH1	8928
ENSG00000176563	359.608	-0.0458911	0.0228548	-2.00794	0.0446501	0.410764	CNTD1	CNTD1	124817
ENSG00000101126	3188.94	0.0276608	0.0137778	2.00763	0.0446826	0.410764	ADNP	ADNP	23394
ENSG00000243554	61.1366	-0.0521593	0.0259819	-2.00752	0.0446941	0.410764	CCZ1P1	CCZ1P1	NA
ENSG00000071626	3315.43	-0.0425403	0.0211961	-2.00698	0.0447513	0.410764	DAZAP1	DAZAP1	26528
ENSG00000133597	415.438	-0.0512388	0.0255309	-2.00693	0.0447571	0.410764	ADCK2	ADCK2	90956
ENSG00000116649	2500.92	-0.0780867	0.0389094	-2.00688	0.0447619	0.410764	SRM	SRM	6723
MER68B:ERVL:LTR	127.876	0.109578	0.0546058	2.0067	0.0447811	0.410764	NA	NA	NA
ENSG00000003402	4164.07	0.0632385	0.0315185	2.00639	0.0448145	0.410764	CFLAR	CFLAR	8837
ENSG00000176946	868.088	-0.050227	0.0250361	-2.00618	0.0448366	0.410764	THAP4	THAP4	51078
ENSG00000125686	1729.69	0.0569406	0.0283868	2.00588	0.0448688	0.410764	MED1	MED1	5469
ENSG00000034510	13153.4	-0.063983	0.0318992	-2.00579	0.044879	0.410764	TMSB10	TMSB10	9168
ENSG00000136636	331.138	0.0479725	0.0239186	2.00565	0.0448934	0.410764	KCTD3	KCTD3	51133
ENSG00000127452	374.375	-0.0362486	0.0180761	-2.00534	0.0449271	0.410764	FBXL12	FBXL12	54850
ENSG00000125633	865.774	0.0443586	0.0221224	2.00514	0.0449476	0.410764	CCDC93	CCDC93	54520
PRIMA4-int:ERV1:LTR	109.536	0.0918484	0.0458149	2.00477	0.0449873	0.410764	NA	NA	NA
ENSG00000233885	174.57	0.0594357	0.0296482	2.0047	0.0449955	0.410764	YEATS2-AS1	YEATS2-AS1	NA
ENSG00000176225	1138.03	0.0562475	0.0280613	2.00445	0.045022	0.410764	RTTN	RTTN	25914
MER5A1:hAT-Charlie:DNA	1339.21	0.0950904	0.0474426	2.00432	0.0450355	0.410764	NA	NA	NA
AluJr4:Alu:SINE	3178.78	0.0959866	0.0478899	2.00432	0.0450358	0.410764	NA	NA	NA
ENSG00000278615	202.908	-0.0649148	0.0323902	-2.00415	0.0450536	0.410764	C11orf98	C11orf98	102288414
ENSG00000228302	317.697	-0.0508889	0.0253926	-2.00408	0.0450612	0.410764			NA
ENSG00000169230	2319.66	-0.0532026	0.0265489	-2.00395	0.0450758	0.410764	PRELID1	PRELID1	27166
ENSG00000068394	519.348	-0.0460087	0.0229613	-2.00375	0.0450969	0.410764	GPKOW	GPKOW	27238
ENSG00000149639	756.609	0.093577	0.046708	2.00345	0.0451292	0.410764	SOGA1	SOGA1	140710
ENSG00000154723	1931.29	-0.0545755	0.0272451	-2.00313	0.0451637	0.410764	ATP5PF	ATP5PF	522
ENSG00000033867	919.442	0.0816478	0.0407654	2.00287	0.0451915	0.410764	SLC4A7	SLC4A7	9497
ENSG00000225792	121.005	0.113029	0.0564384	2.0027	0.0452092	0.410764	SNX10-AS1	SNX10-AS1	NA
ENSG00000283929	20.5115	0.0695608	0.0347352	2.0026	0.0452201	0.410764	MIR5010	MIR5010	100847046
ENSG00000158062	1429.04	-0.0522512	0.0260993	-2.00202	0.0452831	0.410764	UBXN11	UBXN11	91544
LTR65:ERV1:LTR	56.8365	0.0984118	0.0491578	2.00196	0.0452893	0.410764	NA	NA	NA
ENSG00000151835	1982.44	0.0681435	0.0340499	2.00128	0.0453621	0.410764	SACS	SACS	26278
ENSG00000166595	1156.53	-0.0432167	0.0215998	-2.00079	0.0454152	0.410764	CIAO2B	CIAO2B	51647
ENSG00000182325	322.45	-0.0689152	0.0344506	-2.0004	0.0454566	0.410764	FBXL6	FBXL6	26233
ENSG00000182287	1400.75	-0.0523292	0.0261621	-2.00019	0.0454797	0.410764	AP1S2	AP1S2	8905
ENSG00000011258	508.812	0.048517	0.0242582	2.00002	0.0454977	0.410764	MBTD1	MBTD1	54799
ENSG00000225131	153.476	-0.0810666	0.0405384	-1.99975	0.0455273	0.410764	PSME2P2	PSME2P2	NA
LTR73:ERV1:LTR	24.0707	0.127502	0.0637749	1.99925	0.0455809	0.410764	NA	NA	NA
ENSG00000105518	502.579	-0.0561025	0.028062	-1.99924	0.0455827	0.410764	TMEM205	TMEM205	374882
ENSG00000146707	129.627	-0.151571	0.0758406	-1.99855	0.0456569	0.410764	POMZP3	POMZP3	22932
L1MEc:L1:LINE	2678.62	0.0937889	0.0469336	1.99833	0.0456805	0.410764	NA	NA	NA
ENSG00000173915	1422.32	-0.0543516	0.0271999	-1.99823	0.0456921	0.410764	ATP5MK	ATP5MK	84833
ENSG00000167515	691.179	-0.0552794	0.0276648	-1.99819	0.0456962	0.410764	TRAPPC2L	TRAPPC2L	51693
ENSG00000176658	941.507	0.11752	0.0588189	1.99799	0.0457177	0.410764	MYO1D	MYO1D	4642
ENSG00000137161	1734.54	-0.0571571	0.0286115	-1.9977	0.0457497	0.410764	CNPY3	CNPY3	10695
ENSG00000273047	109.054	-0.160033	0.0801168	-1.9975	0.0457708	0.410764			NA
ENSG00000182544	363.746	-0.0556916	0.0278812	-1.99746	0.0457748	0.410764	MFSD5	MFSD5	84975
ENSG00000105778	1305.7	0.0325119	0.0162816	1.99684	0.045842	0.410764	AVL9	AVL9	23080
ENSG00000153933	542.485	0.0619934	0.0310505	1.99653	0.0458761	0.410764	DGKE	DGKE	8526
ENSG00000284461	385.22	0.0436496	0.021864	1.99641	0.0458891	0.410764			NA
ENSG00000174130	846.76	0.0946298	0.0474108	1.99595	0.0459391	0.410764	TLR6	TLR6	10333
AluJo:Alu:SINE	13920.7	0.087807	0.0439941	1.99588	0.0459469	0.410764	NA	NA	NA
L1PA8A:L1:LINE	394.235	0.103141	0.0516822	1.99568	0.0459691	0.410764	NA	NA	NA
ENSG00000279605	2623.01	-0.0662215	0.0331854	-1.9955	0.045988	0.410764			NA
ENSG00000283201	24.4955	0.095315	0.0477706	1.99526	0.046014	0.410764			440519
ENSG00000107679	83.0949	0.157778	0.0790835	1.99509	0.0460335	0.410764	PLEKHA1	PLEKHA1	59338
ENSG00000158321	632.391	0.145686	0.0730275	1.99494	0.0460493	0.410764	AUTS2	AUTS2	26053
ENSG00000138801	1346.02	0.0507804	0.0254596	1.99455	0.046092	0.410764	PAPSS1	PAPSS1	9061
ENSG00000126088	1009.45	-0.0502017	0.0251706	-1.99446	0.0461022	0.410764	UROD	UROD	7389
ENSG00000163938	4334.62	-0.0378657	0.0189855	-1.99446	0.0461022	0.410764	GNL3	GNL3	26354
L1M3f:L1:LINE	113.297	0.115569	0.0579557	1.99409	0.0461424	0.410764	NA	NA	NA
ENSG00000187634	131.972	-0.0850916	0.0426738	-1.994	0.0461519	0.410764	SAMD11	SAMD11	148398
ENSG00000169375	1770.61	0.0319772	0.016037	1.99397	0.0461558	0.410764	SIN3A	SIN3A	25942
MER90:ERV1:LTR	126.613	0.113535	0.0569401	1.99393	0.0461592	0.410764	NA	NA	NA
ENSG00000169189	1096.2	-0.0447324	0.0224344	-1.99392	0.0461612	0.410764	NSMCE1	NSMCE1	197370
L1MC4a:L1:LINE	2119.93	0.0814397	0.0408449	1.99387	0.0461658	0.410764	NA	NA	NA
ENSG00000171365	151.419	0.0607295	0.0304591	1.9938	0.0461734	0.410764	CLCN5	CLCN5	1184
ENSG00000156931	539.199	0.0365554	0.0183345	1.9938	0.0461738	0.410764	VPS8	VPS8	23355
ENSG00000188739	560.66	-0.0413708	0.0207545	-1.99334	0.0462244	0.410764	RBM34	RBM34	23029
MER4D:ERV1:LTR	165.636	0.103089	0.0517172	1.99332	0.0462269	0.410764	NA	NA	NA
ENSG00000108423	145.323	0.0430583	0.0216021	1.99325	0.0462338	0.410764	TUBD1	TUBD1	51174
ENSG00000166377	332.293	0.0398316	0.0199836	1.99321	0.046238	0.410764	ATP9B	ATP9B	374868
ENSG00000273217	284.997	0.11096	0.0556818	1.99275	0.0462888	0.410902			NA
ENSG00000095319	2649.33	0.0496183	0.0249083	1.99204	0.0463667	0.410902	NUP188	NUP188	23511
ENSG00000243004	65.0646	0.108954	0.0547043	1.99168	0.0464059	0.410902			NA
ENSG00000113068	1098.78	-0.041679	0.0209273	-1.99161	0.0464136	0.410902	PFDN1	PFDN1	5201
ENSG00000196865	1006.14	0.0541849	0.0272095	1.9914	0.0464373	0.410902	NHLRC2	NHLRC2	374354
ENSG00000164081	565.336	-0.0556477	0.0279445	-1.99136	0.0464409	0.410902	TEX264	TEX264	51368
ENSG00000137040	830.272	0.0357815	0.0179731	1.99083	0.0464994	0.410902	RANBP6	RANBP6	26953
ENSG00000169919	1059.1	-0.0359552	0.0180605	-1.99082	0.0465006	0.410902	GUSB	GUSB	2990
ENSG00000256813	109.924	-0.0768762	0.0386154	-1.99082	0.0465012	0.410902			NA
ENSG00000060237	7561.95	0.0775741	0.0389684	1.99069	0.0465147	0.410902	WNK1	WNK1	65125
ENSG00000161654	1625.39	-0.0306912	0.0154224	-1.99004	0.0465868	0.41091	LSM12	LSM12	124801
ENSG00000234617	66.1121	0.0483321	0.0242887	1.9899	0.0466021	0.41091	SNRK-AS1	SNRK-AS1	NA
Tigger3:TcMar-Tigger:DNA	212.618	0.105317	0.0529377	1.98944	0.0466521	0.41091	NA	NA	NA
ENSG00000268193	602.419	-0.0709795	0.0356785	-1.98942	0.0466549	0.41091			NA
ENSG00000148358	946.585	0.0335437	0.0168623	1.98928	0.0466707	0.41091	GPR107	GPR107	57720
ENSG00000120278	172.613	0.123374	0.0620204	1.98925	0.0466736	0.41091	PLEKHG1	PLEKHG1	57480
ENSG00000138593	1318.04	0.073815	0.0371162	1.98875	0.0467286	0.41091	SECISBP2L	SECISBP2L	9728
ENSG00000011009	1333.9	-0.0631411	0.0317518	-1.98858	0.0467473	0.41091	LYPLA2	LYPLA2	11313
ENSG00000196177	735.05	0.0464341	0.0233513	1.9885	0.0467566	0.41091	ACADSB	ACADSB	36
ENSG00000100902	2523.17	-0.0472448	0.0237672	-1.98782	0.046832	0.41091	PSMA6	PSMA6	5687
ENSG00000151304	286.853	0.0519595	0.0261491	1.98705	0.0469169	0.41091	SRFBP1	SRFBP1	153443
Charlie17:hAT-Charlie:DNA	212.188	0.0658166	0.0331228	1.98705	0.0469169	0.41091	NA	NA	NA
ENSG00000100442	1669.5	-0.0552376	0.0277991	-1.98703	0.0469194	0.41091	FKBP3	FKBP3	2287
ENSG00000281039	353.509	-0.0436758	0.0219805	-1.98702	0.0469198	0.41091			NA
ENSG00000261115	60.8833	0.177931	0.0895638	1.98664	0.0469618	0.41091	TMEM178B	TMEM178B	100507421
HAL1M8:L1:LINE	339.952	0.106813	0.0537711	1.98645	0.0469836	0.41091	NA	NA	NA
ENSG00000067606	70.3965	-0.151148	0.076119	-1.98568	0.0470692	0.41091	PRKCZ	PRKCZ	5590
ENSG00000135404	1950.5	-0.0543384	0.0273652	-1.98567	0.0470696	0.41091	CD63	CD63	967
ENSG00000161653	19.8128	-0.0842791	0.0424437	-1.98567	0.0470701	0.41091	NAGS	NAGS	162417
ENSG00000232119	1338.56	-0.0351843	0.017724	-1.98512	0.0471309	0.41091	MCTS1	MCTS1	28985
ENSG00000166135	1873.11	0.0236795	0.0119297	1.98493	0.0471523	0.41091	HIF1AN	HIF1AN	55662
ENSG00000128534	1360.54	-0.0310513	0.0156477	-1.9844	0.0472118	0.41091	LSM8	LSM8	51691
ENSG00000167861	58.7016	-0.181713	0.0915731	-1.98434	0.0472175	0.41091	HID1	HID1	283987
ENSG00000263126	346.157	-0.0633747	0.0319375	-1.98434	0.0472182	0.41091			NA
ENSG00000135587	213.085	-0.0445332	0.0224435	-1.98424	0.0472292	0.41091	SMPD2	SMPD2	6610
ENSG00000110801	356.358	-0.0615787	0.0310362	-1.98409	0.0472455	0.41091	PSMD9	PSMD9	5715
L1M4b:L1:LINE	685.094	0.0854259	0.0430585	1.98395	0.0472617	0.41091	NA	NA	NA
ENSG00000119705	1085.38	-0.0537036	0.0270715	-1.98377	0.0472816	0.41091	SLIRP	SLIRP	81892
ENSG00000011052	5465.44	-0.0537695	0.0271066	-1.98363	0.0472968	0.41091	NME1-NME2	NME1-NME2	654364
ENSG00000105705	601.4	-0.0360839	0.018191	-1.98361	0.0472992	0.41091	SUGP1	SUGP1	57794
ENSG00000104889	475.035	-0.0601586	0.0303384	-1.98292	0.0473766	0.411007	RNASEH2A	RNASEH2A	10535
ENSG00000177721	43.5076	-0.126249	0.0636722	-1.98279	0.0473909	0.411007	ANXA2R	ANXA2R	389289
ENSG00000126247	4461.71	-0.0459536	0.023182	-1.9823	0.0474458	0.411007	CAPNS1	CAPNS1	826
L1PA13:L1:LINE	1306.29	0.0838091	0.042289	1.98182	0.0474996	0.411007	NA	NA	NA
ENSG00000168303	467.262	-0.0436951	0.0220489	-1.98173	0.047509	0.411007	MPLKIP	MPLKIP	136647
ENSG00000090013	389.785	-0.0873913	0.0440999	-1.98167	0.0475166	0.411007	BLVRB	BLVRB	645
ENSG00000100314	55.5529	-0.0655665	0.033089	-1.98152	0.0475326	0.411007	CABP7	CABP7	164633
ENSG00000198832	64.6766	-0.132946	0.067105	-1.98116	0.0475731	0.411007	SELENOM	SELENOM	140606
ENSG00000114353	6823.95	-0.0414125	0.0209108	-1.98043	0.0476549	0.411007	GNAI2	GNAI2	2771
ENSG00000126249	223.921	-0.0583343	0.0294565	-1.98035	0.0476641	0.411007	PDCD2L	PDCD2L	84306
ENSG00000147687	679.521	-0.0290137	0.0146526	-1.98011	0.0476916	0.411007	TATDN1	TATDN1	83940
AluSz6:Alu:SINE	8728.87	0.0836237	0.0422353	1.97995	0.0477097	0.411007	NA	NA	NA
ENSG00000130311	483.093	-0.0436244	0.0220334	-1.97992	0.0477126	0.411007	DDA1	DDA1	79016
ENSG00000112081	8325.6	-0.0460673	0.0232693	-1.97975	0.0477316	0.411007	SRSF3	SRSF3	6428
ENSG00000198917	482.106	-0.0474438	0.0239694	-1.97935	0.0477766	0.411007	SPOUT1	SPOUT1	51490
ENSG00000272657	111.346	-0.0479921	0.024254	-1.97873	0.0478465	0.411007			NA
ENSG00000145780	760.156	0.0654933	0.0331005	1.97862	0.0478591	0.411007	FEM1C	FEM1C	56929
ENSG00000274925	53.9168	0.112279	0.05675	1.97848	0.0478749	0.411007	ZKSCAN2-DT	ZKSCAN2-DT	NA
ENSG00000158793	744.417	-0.0271363	0.0137183	-1.9781	0.0479173	0.411007	NIT1	NIT1	4817
ENSG00000112146	615.279	0.0340574	0.0172188	1.97792	0.0479381	0.411007	FBXO9	FBXO9	26268
ENSG00000118680	4757.67	-0.0475327	0.0240334	-1.97777	0.0479541	0.411007	MYL12B	MYL12B	103910
ENSG00000173821	8651.62	0.0887924	0.044908	1.9772	0.0480185	0.411007	RNF213	RNF213	57674
ENSG00000226329	33.348	-0.0886326	0.0448281	-1.97717	0.0480227	0.411007			NA
ENSG00000123737	1601.67	-0.0421173	0.0213047	-1.9769	0.0480524	0.411007	EXOSC9	EXOSC9	5393
ENSG00000183207	2068.12	-0.0613609	0.0310395	-1.97687	0.0480568	0.411007	RUVBL2	RUVBL2	10856
MERX:TcMar-Tigger:DNA	31.1156	0.130784	0.0661595	1.9768	0.0480648	0.411007	NA	NA	NA
ENSG00000243156	419.367	0.124716	0.0630938	1.97667	0.0480787	0.411007	MICAL3	MICAL3	57553
ENSG00000263001	2372	0.0389151	0.0196873	1.97666	0.0480802	0.411007	GTF2I	GTF2I	2969
ENSG00000169994	53.9251	-0.196202	0.0992667	-1.97652	0.0480964	0.411007	MYO7B	MYO7B	4648
ENSG00000261093	137.213	0.0924827	0.0467978	1.97622	0.04813	0.411007			NA
ENSG00000048140	350.391	-0.0493662	0.0249806	-1.97618	0.048134	0.411007	TSPAN17	TSPAN17	26262
ENSG00000272084	204.069	-0.0660658	0.0334366	-1.97585	0.0481714	0.411007			NA
ENSG00000286848	1770.83	-0.206722	0.10463	-1.97575	0.0481836	0.411007			NA
ENSG00000065526	2388.1	0.0694199	0.0351394	1.97556	0.048205	0.411007	SPEN	SPEN	23013
ENSG00000158042	1719.61	-0.0486916	0.0246508	-1.97526	0.0482388	0.411007	MRPL17	MRPL17	63875
ENSG00000163918	1119.98	-0.0517496	0.0262017	-1.97505	0.0482626	0.411007	RFC4	RFC4	5984
ENSG00000173418	951.067	-0.0337735	0.0171012	-1.97492	0.0482769	0.411007	NAA20	NAA20	51126
ENSG00000155324	396.423	0.0998957	0.0506112	1.97379	0.0484059	0.41182	GRAMD2B	GRAMD2B	65983
ENSG00000170310	705.357	-0.0494409	0.0250509	-1.97362	0.0484248	0.41182	STX8	STX8	9482
ENSG00000157379	379.697	-0.0602454	0.0305349	-1.973	0.0484954	0.411991	DHRS1	DHRS1	115817
ENSG00000114331	1890.68	0.0421153	0.021346	1.97299	0.0484973	0.411991	ACAP2	ACAP2	23527
ENSG00000112651	344.718	-0.0442934	0.022455	-1.97254	0.0485476	0.412196	MRPL2	MRPL2	51069
ENSG00000062598	923.734	0.0314431	0.0159501	1.97133	0.0486856	0.412933	ELMO2	ELMO2	63916
ENSG00000130707	276.221	-0.194255	0.0985594	-1.97094	0.0487306	0.412933	ASS1	ASS1	445
ENSG00000257605	92.4343	-0.0520257	0.026398	-1.97082	0.0487444	0.412933	MYG1-AS1	MYG1-AS1	NA
ENSG00000118705	5459.48	-0.0490343	0.0248822	-1.97066	0.0487633	0.412933	RPN2	RPN2	6185
ENSG00000233290	36.6579	-0.173886	0.0882383	-1.97063	0.0487656	0.412933			NA
ENSG00000063587	932.233	0.0617461	0.0313448	1.9699	0.0488502	0.413158	ZNF275	ZNF275	10838
ENSG00000198951	1006.61	-0.0477167	0.0242246	-1.96976	0.0488657	0.413158	NAGA	NAGA	4668
ENSG00000170271	35.2347	0.0753091	0.038237	1.96953	0.0488918	0.413158	FAXDC2	FAXDC2	10826
ENSG00000228300	521.135	-0.101459	0.0515188	-1.96936	0.0489121	0.413158	FAM174C	FAM174C	55009
AluSq10:Alu:SINE	258.92	0.082678	0.0419899	1.969	0.0489534	0.413158	NA	NA	NA
MER51A:ERV1:LTR	205.741	0.0824492	0.041875	1.96894	0.0489604	0.413158	NA	NA	NA
ENSG00000160007	1445.34	0.0487354	0.0247583	1.96844	0.049017	0.413158	ARHGAP35	ARHGAP35	2909
ENSG00000125631	19.6062	0.0711656	0.036155	1.96835	0.0490282	0.413158	HTR5BP	HTR5BP	NA
ENSG00000229419	27.0906	0.113504	0.0576701	1.96816	0.0490499	0.413158	RALGAPA1P1	RALGAPA1P1	NA
ENSG00000164442	199.698	-0.0769883	0.0391246	-1.96777	0.0490944	0.413158	CITED2	CITED2	10370
ENSG00000207405	26.4626	-0.0948918	0.0482234	-1.96775	0.0490963	0.413158	SNORA64	SNORA64	26784
ENSG00000217128	672.185	0.0717549	0.036471	1.96745	0.0491311	0.413158	FNIP1	FNIP1	96459
ENSG00000143624	2802.21	0.0341653	0.0173674	1.96721	0.0491589	0.413158	INTS3	INTS3	65123
ENSG00000168894	1578.9	-0.0516936	0.0262787	-1.96713	0.049168	0.413158	RNF181	RNF181	51255
ENSG00000259544	119.332	0.097962	0.0498096	1.96673	0.0492145	0.413158			NA
ENSG00000044446	592.223	0.0393971	0.0200336	1.96655	0.0492354	0.413158	PHKA2	PHKA2	5256
MLT2B3:ERVL:LTR	479.286	0.0800908	0.0407316	1.96631	0.0492631	0.413158	NA	NA	NA
ENSG00000070761	549.706	-0.0477222	0.0242712	-1.9662	0.049275	0.413158	CFAP20	CFAP20	29105
ENSG00000087338	609.127	0.0332525	0.0169132	1.96606	0.0492912	0.413158	GMCL1	GMCL1	64395
ENSG00000262312	25.3531	0.101567	0.0516704	1.96567	0.0493363	0.413246			NA
ENSG00000127554	223.409	-0.0513751	0.0261399	-1.96539	0.0493686	0.413246	GFER	GFER	2671
ENSG00000285851	1173.89	-0.0479549	0.0244015	-1.96524	0.0493859	0.413246			NA
ENSG00000261067	193.481	-0.0586144	0.0298304	-1.96492	0.0494233	0.413246			NA
L1PA6:L1:LINE	2456.88	0.0946604	0.0481972	1.96402	0.0495272	0.413246	NA	NA	NA
ENSG00000167088	2422.71	-0.051828	0.0263888	-1.96402	0.0495282	0.413246	SNRPD1	SNRPD1	6632
ENSG00000164687	1418.66	-0.0862456	0.0439214	-1.96364	0.0495724	0.413246	FABP5	FABP5	2171
ENSG00000104714	595.953	-0.0296877	0.0151202	-1.96345	0.049594	0.413246	ERICH1	ERICH1	157697
ENSG00000130305	685.445	-0.0555501	0.0282953	-1.96323	0.0496197	0.413246	NSUN5	NSUN5	55695
ENSG00000204519	208.5	0.0620444	0.0316085	1.9629	0.0496576	0.413246	ZNF551	ZNF551	90233
ENSG00000176978	1518.82	-0.084719	0.0431606	-1.96288	0.0496602	0.413246	DPP7	DPP7	29952
ENSG00000101189	526.897	-0.0438042	0.0223169	-1.96282	0.0496669	0.413246	MRGBP	MRGBP	55257
MER106A:hAT-Charlie:DNA	53.103	0.12287	0.0626075	1.96254	0.0496997	0.413246	NA	NA	NA
ENSG00000108799	669.424	0.0579058	0.0295076	1.9624	0.0497155	0.413246	EZH1	EZH1	2145
MER113:hAT-Charlie:DNA	420.084	0.0885322	0.0451264	1.96187	0.0497773	0.413246	NA	NA	NA
ENSG00000225783	232.189	0.175927	0.0896767	1.9618	0.0497864	0.413246	MIAT	MIAT	440823
LTR76:ERV1:LTR	135.67	0.0595596	0.0303647	1.96148	0.0498234	0.413246	NA	NA	NA
ENSG00000114120	3092.26	0.0705368	0.0359631	1.96137	0.0498362	0.413246	SLC25A36	SLC25A36	55186
ENSG00000075975	999.248	0.0445733	0.0227265	1.96129	0.049845	0.413246	MKRN2	MKRN2	23609
ENSG00000269243	1171.28	-0.0441042	0.0224915	-1.96092	0.0498879	0.413246			NA
ENSG00000151148	817.626	0.0303083	0.0154565	1.96088	0.0498932	0.413246	UBE3B	UBE3B	89910
ENSG00000258920	36.4616	-0.0830402	0.0423502	-1.9608	0.0499025	0.413246	FOXN3-AS1	FOXN3-AS1	400236
ENSG00000005810	4632.26	0.0670984	0.0342264	1.96043	0.0499454	0.413246	MYCBP2	MYCBP2	23077
ENSG00000285979	76.8629	0.126067	0.064313	1.96021	0.0499714	0.413246			NA
ENSG00000139651	1963.32	-0.0572093	0.0291872	-1.96008	0.0499867	0.413246	ZNF740	ZNF740	283337
ENSG00000114857	2359.51	0.0964583	0.0492291	1.95937	0.0500689	0.413246	NKTR	NKTR	4820
ENSG00000198746	226.661	-0.0451713	0.0230554	-1.95925	0.0500837	0.413246	GPATCH3	GPATCH3	63906
ENSG00000048649	1113.52	0.0532409	0.0271795	1.95886	0.0501289	0.413246	RSF1	RSF1	51773
ENSG00000144034	437.601	-0.0498047	0.0254266	-1.95876	0.0501411	0.413246	TPRKB	TPRKB	51002
ENSG00000184319	207.914	-0.0485806	0.0248065	-1.95838	0.0501852	0.413246	RPL23AP82	RPL23AP82	NA
L4_C_Mam:RTE-X:LINE	527.88	0.0937434	0.0478818	1.95781	0.0502524	0.413246	NA	NA	NA
ENSG00000224934	54.753	0.125626	0.0641721	1.95765	0.050271	0.413246	GOT1-DT	GOT1-DT	NA
ENSG00000128731	1526.04	0.0575023	0.0293746	1.95755	0.0502825	0.413246	HERC2	HERC2	8924
ENSG00000180304	992.628	-0.0311152	0.0158954	-1.9575	0.0502891	0.413246	OAZ2	OAZ2	4947
ENSG00000119185	922.935	-0.0485969	0.0248281	-1.95733	0.0503084	0.413246	ITGB1BP1	ITGB1BP1	9270
L1PA12:L1:LINE	380.241	0.111503	0.0569734	1.9571	0.0503354	0.413246	NA	NA	NA
ENSG00000241409	28.9029	0.105633	0.0539797	1.9569	0.0503594	0.413246			NA
ENSG00000281181	36698.3	-0.344979	0.176301	-1.95676	0.0503758	0.413246			NA
ENSG00000062582	448.94	-0.0516716	0.0264107	-1.95647	0.0504104	0.413246	MRPS24	MRPS24	64951
ENSG00000090432	507.153	-0.0458776	0.0234556	-1.95594	0.0504726	0.413246	MUL1	MUL1	79594
ENSG00000143537	368.743	-0.0762794	0.0390037	-1.9557	0.0505011	0.413246	ADAM15	ADAM15	8751
ENSG00000021826	48.5211	0.184182	0.0941841	1.95556	0.0505173	0.413246	CPS1	CPS1	1373
ENSG00000175279	120.756	-0.0543587	0.0278082	-1.95477	0.0506101	0.413246	CENPS	CENPS	378708
ENSG00000108826	747.05	-0.0508705	0.0260283	-1.95443	0.0506503	0.413246	MRPL27	MRPL27	51264
ENSG00000141759	1251.16	-0.0446778	0.0228605	-1.95437	0.0506579	0.413246	TXNL4A	TXNL4A	10907
ENSG00000284491	463.994	-0.0598077	0.0306024	-1.95434	0.0506604	0.413246	THSD8	THSD8	111644133
ENSG00000166833	119.243	0.132962	0.0680396	1.95419	0.0506791	0.413246	NAV2	NAV2	89797
ENSG00000100578	761.367	0.0421215	0.0215564	1.95402	0.0506992	0.413246	KIAA0586	KIAA0586	9786
ENSG00000135862	1345.32	0.0888621	0.0454876	1.95355	0.050755	0.413246	LAMC1	LAMC1	3915
ENSG00000211597	1480.78	-0.344399	0.176299	-1.95349	0.0507613	0.413246	IGKJ1	IGKJ1	NA
ENSG00000278600	84.9686	0.102808	0.0526294	1.95343	0.0507683	0.413246			NA
ENSG00000141030	1724.77	-0.0389231	0.0199273	-1.95326	0.0507892	0.413246	COPS3	COPS3	8533
ENSG00000277072	162.828	0.0626726	0.0320912	1.95295	0.0508254	0.413246	STAG3L2	STAG3L2	NA
ENSG00000156650	1108.35	0.0637141	0.0326246	1.95295	0.0508261	0.413246	KAT6B	KAT6B	23522
ENSG00000236859	400.148	-0.0449948	0.0230415	-1.95277	0.0508468	0.413246	NIFK-AS1	NIFK-AS1	254128
ENSG00000215067	78.0298	0.084046	0.0430412	1.95269	0.0508569	0.413246	ALOX12-AS1	ALOX12-AS1	100506713
ENSG00000179454	384.22	0.0851057	0.0435888	1.95247	0.0508829	0.413246	KLHL28	KLHL28	54813
MER4A1:ERV1:LTR	275.155	0.0789118	0.0404175	1.95242	0.0508885	0.413246	NA	NA	NA
ENSG00000109323	932.542	0.0541106	0.0277161	1.95232	0.0509006	0.413246	MANBA	MANBA	4126
Tigger1:TcMar-Tigger:DNA	4560.19	0.080298	0.0411304	1.95228	0.0509055	0.413246	NA	NA	NA
ENSG00000112078	3190.23	0.0333303	0.017074	1.95211	0.0509251	0.413246	KCTD20	KCTD20	222658
ENSG00000198034	44676.9	-0.0482979	0.0247424	-1.95203	0.0509346	0.413246	RPS4X	RPS4X	6191
ENSG00000114744	655.102	-0.0313686	0.0160712	-1.95185	0.0509564	0.413246	COMMD2	COMMD2	51122
ENSG00000196369	43.6208	0.0839522	0.0430176	1.95158	0.0509883	0.413292	SRGAP2B	SRGAP2B	647135
ENSG00000133773	719.526	-0.0505048	0.0258829	-1.95128	0.0510241	0.413369	CCDC59	CCDC59	29080
ENSG00000125753	3539.31	-0.0487494	0.024991	-1.95068	0.051095	0.413526	VASP	VASP	7408
ENSG00000123124	818.772	0.0372547	0.0190995	1.95056	0.05111	0.413526	WWP1	WWP1	11059
MLT1J1-int:ERVL-MaLR:LTR	27.7242	0.102273	0.0524407	1.95026	0.0511454	0.413526	NA	NA	NA
FRAM:Alu:SINE	981.042	0.0892091	0.0457428	1.95023	0.0511486	0.413526	NA	NA	NA
ENSG00000206503	37034.3	-0.062561	0.0320835	-1.94995	0.0511826	0.413588	HLA-A	HLA-A	3105
L1M4:L1:LINE	3383.83	0.0815585	0.0418388	1.94935	0.0512535	0.413949	NA	NA	NA
ENSG00000164611	2011.38	-0.0599327	0.0307497	-1.94905	0.0512897	0.414029	PTTG1	PTTG1	9232
ENSG00000103202	1729.73	-0.0823742	0.042282	-1.94821	0.0513896	0.414426	NME4	NME4	4833
ENSG00000211897	8368.75	0.339071	0.174044	1.94819	0.0513917	0.414426	IGHG3	IGHG3	NA
ENSG00000173273	1209.38	0.0561143	0.0288094	1.94778	0.0514416	0.414489	TNKS	TNKS	8658
MLT1A-int:ERVL-MaLR:LTR	57.6096	0.0972436	0.04993	1.9476	0.051463	0.414489	NA	NA	NA
ENSG00000261740	248.523	-0.0674865	0.0346534	-1.94747	0.0514785	0.414489	BOLA2-SMG1P6	BOLA2-SMG1P6	107282092
ENSG00000148832	127.94	-0.0596655	0.0306484	-1.94677	0.051562	0.414506	PAOX	PAOX	196743
ENSG00000257337	1528.64	0.0466471	0.0239627	1.94665	0.0515762	0.414506	TNS2-AS1	TNS2-AS1	283335
ENSG00000269893	1051.68	-0.0610838	0.0313792	-1.94663	0.0515786	0.414506	SNHG8	SNHG8	NA
ENSG00000092439	1814.55	0.0567765	0.0291675	1.94657	0.0515861	0.414506	TRPM7	TRPM7	54822
ENSG00000237190	540.567	-0.044166	0.0226971	-1.94589	0.0516684	0.414782	CDKN2AIPNL	CDKN2AIPNL	91368
MLT1H2:ERVL-MaLR:LTR	264.59	0.0889684	0.0457222	1.94585	0.0516731	0.414782	NA	NA	NA
ENSG00000100060	1359.42	-0.0496651	0.0255333	-1.94511	0.0517617	0.41497	MFNG	MFNG	4242
ENSG00000164187	549.894	0.0549486	0.0282513	1.945	0.0517754	0.41497	LMBRD2	LMBRD2	92255
ENSG00000263843	179.913	-0.0592505	0.0304652	-1.94486	0.0517919	0.41497	MIF4GD-DT	MIF4GD-DT	100287042
L2c:L2:LINE	18178	0.0941213	0.048397	1.94478	0.051802	0.41497	NA	NA	NA
ENSG00000139428	801.685	-0.0572542	0.0294522	-1.94397	0.0518993	0.415341	MMAB	MMAB	326625
ENSG00000100503	4783.01	0.0469897	0.0241722	1.94395	0.0519012	0.415341	NIN	NIN	51199
ENSG00000117410	1118.63	-0.0648725	0.0333795	-1.94348	0.0519581	0.415428	ATP6V0B	ATP6V0B	533
ENSG00000260912	101.287	-0.0638028	0.0328341	-1.94319	0.0519935	0.415428			NA
ENSG00000067560	13124.2	-0.0325368	0.0167463	-1.94292	0.0520254	0.415428	RHOA	RHOA	387
ENSG00000157020	1980.19	-0.043583	0.0224382	-1.94236	0.0520935	0.415428	SEC13	SEC13	6396
AluSz:Alu:SINE	19450.3	0.0798396	0.0411056	1.94231	0.0521	0.415428	NA	NA	NA
ENSG00000138166	3123.52	-0.0844003	0.0434689	-1.94163	0.0521822	0.415428	DUSP5	DUSP5	1847
ENSG00000229190	18.0081	0.0711089	0.0366363	1.94094	0.0522651	0.415428			NA
ENSG00000168040	306.681	-0.041609	0.0214383	-1.94087	0.0522739	0.415428	FADD	FADD	8772
ENSG00000172172	1066.58	-0.049651	0.0255835	-1.94074	0.0522894	0.415428	MRPL13	MRPL13	28998
ENSG00000007312	1630.27	-0.0767613	0.0395575	-1.9405	0.0523189	0.415428	CD79B	CD79B	974
ENSG00000178896	265.261	-0.0831688	0.0428782	-1.93965	0.0524217	0.415428	EXOSC4	EXOSC4	54512
ENSG00000168090	1652.95	-0.0397628	0.0205035	-1.93932	0.0524628	0.415428	COPS6	COPS6	10980
ENSG00000136490	2782.42	-0.0673499	0.034731	-1.93919	0.0524781	0.415428	LIMD2	LIMD2	80774
ENSG00000125611	263.879	-0.0683793	0.0352634	-1.9391	0.0524891	0.415428	CHCHD5	CHCHD5	84269
ENSG00000265401	5086.82	-0.0430353	0.0221991	-1.9386	0.0525496	0.415428			NA
ENSG00000197620	440.787	-0.0473364	0.0244186	-1.93854	0.0525572	0.415428	EOLA1	EOLA1	91966
ENSG00000189159	3190.34	-0.0542053	0.0279621	-1.93853	0.052559	0.415428	JPT1	JPT1	51155
ENSG00000197323	1331.15	0.0474621	0.0244864	1.93831	0.0525859	0.415428	TRIM33	TRIM33	51592
ENSG00000122873	543.769	-0.0530821	0.0273883	-1.93813	0.0526071	0.415428	CISD1	CISD1	55847
ENSG00000225963	146.68	0.0738703	0.0381229	1.93769	0.0526616	0.415428			NA
ENSG00000160075	2089.83	-0.0393517	0.0203119	-1.93738	0.0526995	0.415428	SSU72	SSU72	29101
ENSG00000255104	59.573	0.0707456	0.0365243	1.93695	0.052752	0.415428	ZNF286A-TBC1D26	ZNF286A-TBC1D26	NA
ENSG00000105369	7739.15	-0.0732399	0.0378225	-1.93641	0.0528174	0.415428	CD79A	CD79A	973
ENSG00000115806	2601.09	-0.0314079	0.0162204	-1.93632	0.0528279	0.415428	GORASP2	GORASP2	26003
ENSG00000037749	258.802	0.0729183	0.037662	1.93612	0.0528528	0.415428	MFAP3	MFAP3	4238
ENSG00000149308	951.966	0.0517168	0.0267136	1.93598	0.0528707	0.415428	NPAT	NPAT	4863
ENSG00000135968	1136.97	0.0569744	0.0294351	1.93559	0.0529175	0.415428	GCC2	GCC2	9648
ENSG00000171150	264.122	0.0513866	0.0265491	1.93553	0.0529253	0.415428	SOCS5	SOCS5	9655
ENSG00000211596	1286.52	-0.379271	0.195962	-1.93543	0.052937	0.415428	IGKJ2	IGKJ2	NA
ENSG00000285641	1177.41	-0.0512028	0.026457	-1.93532	0.052951	0.415428			NA
HERV9-int:ERV1:LTR	145.665	0.118282	0.0611182	1.93531	0.0529528	0.415428	NA	NA	NA
ENSG00000171634	2472.28	0.0629023	0.0325115	1.93477	0.0530188	0.415428	BPTF	BPTF	2186
ENSG00000174720	1301.45	-0.0448538	0.0231858	-1.93454	0.0530473	0.415428	LARP7	LARP7	51574
[truncated: 13,734 more rows]

## Sheet: B
	baseMean	log2FoldChange	lfcSE	stat	pvalue	padj	external_gene_name	hgnc_symbol	entrezgene_id
ENSG00000196126	17317.7	0.362256	0.0375878	9.63758	5.54827e-22	8.7291e-18	HLA-DRB1	HLA-DRB1	3123
ENSG00000198502	5722.15	-0.526339	0.056031	-9.3937	5.79296e-21	4.55703e-17	HLA-DRB5	HLA-DRB5	3127
L1MEb:L1:LINE	208.344	0.315325	0.0375066	8.40717	4.20012e-17	2.20269e-13	NA	NA	NA
ENSG00000237541	2424.06	-0.829043	0.134426	-6.16728	6.94759e-10	2.73266e-06	HLA-DQA2	HLA-DQA2	3117
ENSG00000230021	49.5254	-0.426766	0.106078	-4.02313	5.74296e-05	0.180708			101928626
ENSG00000210156	84.8796	-0.233856	0.0633932	-3.68897	0.000225162	0.590413	MT-TK	MT-TK	NA
ENSG00000242550	401.88	-0.314325	0.0920822	-3.41352	0.00064129	0.999246	SERPINB10	SERPINB10	5273
ENSG00000196735	11504.3	0.179978	0.0528144	3.40774	0.000655026	0.999246	HLA-DQA1	HLA-DQA1	3117
ENSG00000096746	3650.88	-0.0582757	0.0171723	-3.39358	0.000689847	0.999246	HNRNPH3	HNRNPH3	3189
ENSG00000286129	979.031	0.366319	0.111073	3.29802	0.000973703	0.999246			NA
ENSG00000153140	635.437	-0.0637486	0.0201138	-3.16939	0.00152758	0.999246	CETN3	CETN3	1070
ENSG00000244731	28.1992	-0.192879	0.0609036	-3.16696	0.00154041	0.999246	C4A	C4A	720
ENSG00000254905	22.5348	0.0894981	0.0285542	3.13432	0.00172254	0.999246			NA
ENSG00000273226	26.0118	-0.112339	0.0359259	-3.12696	0.00176625	0.999246			NA
ENSG00000111412	861.143	0.0670995	0.0214653	3.12595	0.00177235	0.999246	SPRING1	SPRING1	79794
ENSG00000230202	255.302	0.26154	0.0845633	3.09283	0.00198257	0.999246			NA
ENSG00000141219	497.868	0.044986	0.0145669	3.08824	0.00201345	0.999246	C17orf80	C17orf80	55028
ENSG00000187109	24101.6	-0.0617438	0.0200868	-3.07385	0.00211316	0.999246	NAP1L1	NAP1L1	4673
ENSG00000021826	48.5211	-0.265659	0.0864338	-3.07356	0.00211524	0.999246	CPS1	CPS1	1373
ENSG00000197978	260.328	-0.15219	0.0497623	-3.05835	0.00222562	0.999246	GOLGA6L9	GOLGA6L9	440295
ENSG00000013288	587.865	0.0743098	0.0245677	3.02469	0.00248886	0.999246	MAN2B2	MAN2B2	23324
ENSG00000166716	879.312	0.0549827	0.0182875	3.00657	0.0026421	0.999246	ZNF592	ZNF592	9640
ENSG00000272097	18.7589	-0.113432	0.0377691	-3.0033	0.00267073	0.999246	TMEM14B-DT	TMEM14B-DT	118597831
ENSG00000229391	1384	0.258109	0.0861016	2.99772	0.00272005	0.999246	HLA-DRB6	HLA-DRB6	NA
ENSG00000118900	1363.52	0.0497161	0.0165958	2.9957	0.00273817	0.999246	UBN1	UBN1	29855
ENSG00000150455	127.267	0.0702302	0.0234519	2.99465	0.00274762	0.999246	TIRAP	TIRAP	114609
ENSG00000204130	483.543	-0.0450429	0.0150564	-2.99162	0.00277506	0.999246	RUFY2	RUFY2	55680
ENSG00000162511	24341.1	0.0748112	0.0251526	2.97429	0.00293665	0.999246	LAPTM5	LAPTM5	7805
ENSG00000087237	216.502	-0.203255	0.0690855	-2.94208	0.00326013	0.999246	CETP	CETP	1071
ENSG00000240445	74.6379	0.150406	0.0511266	2.94184	0.00326271	0.999246	FOXO3B	FOXO3B	2310
ENSG00000198794	154.58	0.253869	0.0868425	2.92332	0.00346317	0.999246	SCAMP5	SCAMP5	192683
ENSG00000211900	863.665	0.345989	0.118403	2.92212	0.00347658	0.999246	IGHJ6	IGHJ6	NA
ENSG00000183508	529.056	0.292839	0.100227	2.92177	0.00348044	0.999246	TENT5C	TENT5C	54855
ENSG00000164168	497.12	0.0527709	0.0182134	2.89736	0.00376317	0.999246	TMEM184C	TMEM184C	55751
ENSG00000141956	442.761	0.103336	0.0358292	2.88412	0.00392506	0.999246	PRDM15	PRDM15	63977
ENSG00000153774	983.145	-0.0635588	0.0221428	-2.8704	0.00409953	0.999246	CFDP1	CFDP1	10428
ENSG00000171617	778.845	0.162622	0.0566968	2.86828	0.0041271	0.999246	ENC1	ENC1	8507
ENSG00000165113	76.173	-0.0791919	0.0276774	-2.86125	0.00421974	0.999246	GKAP1	GKAP1	80318
ENSG00000184792	43.1845	0.169718	0.0593921	2.85758	0.00426888	0.999246	OSBP2	OSBP2	23762
ENSG00000254783	28.6899	0.0964387	0.0338584	2.8483	0.00439537	0.999246			NA
ENSG00000123643	156.813	0.0899167	0.0316189	2.84377	0.00445839	0.999246	SLC36A1	SLC36A1	206358
ENSG00000277402	377.754	-0.248422	0.087437	-2.84115	0.0044951	0.999246	MIR6891	MIR6891	102465537
ENSG00000102181	726.135	0.0687608	0.0243193	2.82742	0.00469245	0.999246	CD99L2	CD99L2	83692
ENSG00000106484	152.367	0.341298	0.120922	2.82246	0.00476567	0.999246	MEST	MEST	4232
ENSG00000147687	679.521	-0.0378648	0.0134199	-2.82155	0.00477923	0.999246	TATDN1	TATDN1	83940
ENSG00000075914	1065.7	-0.0607421	0.0215291	-2.82139	0.0047816	0.999246	EXOSC7	EXOSC7	23016
ENSG00000119640	229.47	-0.0619979	0.0220189	-2.81567	0.00486762	0.999246	ACYP1	ACYP1	97
ENSG00000115568	533.815	0.066372	0.0235826	2.81445	0.00488604	0.999246	ZNF142	ZNF142	7701
ENSG00000164985	8400.07	-0.0674937	0.0240658	-2.80454	0.0050388	0.999246	PSIP1	PSIP1	11168
ENSG00000285901	1215.5	0.0932027	0.0332462	2.80341	0.00505651	0.999246			NA
ENSG00000139718	364.301	0.088704	0.0316539	2.80231	0.00507388	0.999246	SETD1B	SETD1B	23067
ENSG00000198792	513.702	0.0874814	0.031275	2.79717	0.00515524	0.999246	TMEM184B	TMEM184B	25829
ENSG00000164715	334.63	0.0919119	0.0328634	2.79678	0.00516142	0.999246	LMTK2	LMTK2	22853
ENSG00000188938	1052.27	0.0361905	0.012957	2.79312	0.00522031	0.999246	FAM120AOS	FAM120AOS	158293
ENSG00000255920	330.487	0.112406	0.0402554	2.79232	0.00523319	0.999246	CCND2-AS1	CCND2-AS1	103752584
ENSG00000162692	52.5892	0.239534	0.0858135	2.79134	0.0052491	0.999246	VCAM1	VCAM1	7412
ENSG00000114416	3680.12	-0.0401106	0.0143724	-2.79081	0.00525769	0.999246	FXR1	FXR1	8087
ENSG00000271581	3413.61	0.185638	0.0665415	2.78981	0.00527397	0.999246			NA
ENSG00000173011	398.44	0.052552	0.0188436	2.78885	0.00528954	0.999246	TADA2B	TADA2B	93624
ENSG00000110274	660.47	0.0541176	0.0194094	2.78821	0.00529997	0.999246	CEP164	CEP164	22897
ENSG00000204287	48625.7	-0.0910722	0.0327351	-2.78209	0.00540097	0.999246	HLA-DRA	HLA-DRA	3122
ENSG00000279453	49.3009	-0.0812495	0.0292248	-2.78016	0.00543328	0.999246			NA
ENSG00000153044	1128.62	-0.0703818	0.0253722	-2.77397	0.00553769	0.999246	CENPH	CENPH	64946
MER65A:ERV1:LTR	140.71	-0.147022	0.0531219	-2.76764	0.00564644	0.999246	NA	NA	NA
ENSG00000129195	256.559	-0.126079	0.0456053	-2.76457	0.00569974	0.999246	PIMREG	PIMREG	54478
ENSG00000235174	263.578	-0.195688	0.070851	-2.76197	0.00574535	0.999246	RPL39P3	RPL39P3	NA
ENSG00000173898	34.3551	-0.206888	0.0749258	-2.76124	0.00575828	0.999246	SPTBN2	SPTBN2	6712
ENSG00000116675	48.3219	0.250359	0.0908353	2.75619	0.00584791	0.999246	DNAJC6	DNAJC6	9829
ENSG00000257698	149.855	-0.0786632	0.0285759	-2.75278	0.00590919	0.999246	GIHCG	GIHCG	NA
ENSG00000156050	42.2747	0.0937843	0.0340698	2.75271	0.00591044	0.999246	FAM161B	FAM161B	145483
MLT2C1:ERVL:LTR	189.735	0.121833	0.0442836	2.7512	0.00593781	0.999246	NA	NA	NA
ENSG00000073969	744.123	0.0825371	0.0300313	2.74837	0.00598929	0.999246	NSF	NSF	4905
ENSG00000260037	43.3137	-0.0851044	0.0310353	-2.74218	0.00610327	0.999246			NA
ENSG00000211598	3950.13	-0.548836	0.200725	-2.73427	0.0062518	0.999246	IGKV4-1	IGKV4-1	NA
ENSG00000134058	739.83	-0.0484725	0.0178009	-2.72303	0.00646855	0.999246	CDK7	CDK7	1022
ENSG00000253570	36.4138	0.228435	0.0839789	2.72015	0.00652518	0.999246	RNF5P1	RNF5P1	NA
ENSG00000161021	872.539	0.0479598	0.0177583	2.7007	0.00691943	0.999246	MAML1	MAML1	9794
ENSG00000204308	1098.97	-0.05143	0.0190626	-2.69795	0.00697672	0.999246	RNF5	RNF5	6048
ENSG00000273221	269.541	-0.0812929	0.0301465	-2.69659	0.00700532	0.999246			NA
ENSG00000108375	172.75	-0.0847094	0.0315514	-2.68481	0.00725719	0.999246	RNF43	RNF43	54894
ENSG00000124613	61.4069	0.15577	0.0580321	2.6842	0.00727032	0.999246	ZNF391	ZNF391	346157
ENSG00000126003	1099.59	0.0662013	0.0247022	2.67998	0.00736264	0.999246	PLAGL2	PLAGL2	5326
ENSG00000105176	1759.36	-0.0337286	0.012591	-2.67879	0.00738889	0.999246	URI1	URI1	8725
ENSG00000180596	47.2479	0.175729	0.0656079	2.67848	0.00739575	0.999246	H2BC4	H2BC4	8347
ENSG00000196663	318.193	0.0853753	0.0319054	2.67589	0.00745313	0.999246	TECPR2	TECPR2	9895
ENSG00000186470	2497.67	-0.103918	0.0389574	-2.66747	0.00764248	0.999246	BTN3A2	BTN3A2	11118
ENSG00000183864	977.076	0.0579327	0.0217417	2.66459	0.00770821	0.999246	TOB2	TOB2	10766
ENSG00000235823	479.646	-0.087624	0.0329702	-2.65767	0.00786826	0.999246	OLMALINC	OLMALINC	90271
ENSG00000210077	334.937	-0.121406	0.0456923	-2.65704	0.00788312	0.999246	MT-TV	MT-TV	NA
ENSG00000124785	136.764	0.333572	0.125823	2.65111	0.00802272	0.999246	NRN1	NRN1	51299
ENSG00000171735	466.767	-0.0629057	0.0237843	-2.64484	0.00817302	0.999246	CAMTA1	CAMTA1	23261
ENSG00000211772	631.169	-0.154553	0.0584834	-2.64269	0.00822513	0.999246	TRBC2	TRBC2	NA
ENSG00000149089	634.985	-0.0508461	0.0192662	-2.63913	0.00831184	0.999246	APIP	APIP	51074
ENSG00000240891	92.6143	0.113158	0.042942	2.63513	0.00841039	0.999246	PLCXD2	PLCXD2	257068
ENSG00000074201	2323.29	-0.0373107	0.0141899	-2.62939	0.00855378	0.999246	CLNS1A	CLNS1A	1207
ENSG00000204856	625.069	-0.0587492	0.0223851	-2.62448	0.00867823	0.999246	FAM216A	FAM216A	29902
ENSG00000267475	34.5282	-0.0866365	0.0330268	-2.62322	0.00871031	0.999246	NUDT19-DT	NUDT19-DT	NA
ENSG00000229419	27.0906	0.138303	0.0528349	2.61764	0.00885395	0.999246	RALGAPA1P1	RALGAPA1P1	NA
ENSG00000188167	66.482	0.103075	0.0393971	2.61632	0.00888833	0.999246	TMPPE	TMPPE	643853
ENSG00000116525	74.9338	0.0748741	0.028656	2.61286	0.00897881	0.999246	TRIM62	TRIM62	55223
ENSG00000261717	204.852	-0.0479935	0.018386	-2.61033	0.00904545	0.999246			NA
ENSG00000138185	6524.77	-0.0625909	0.0240169	-2.60612	0.00915742	0.999246	ENTPD1	ENTPD1	953
ENSG00000212127	40.5208	-0.103343	0.0396672	-2.60525	0.00918061	0.999246	TAS2R14	TAS2R14	50840
ENSG00000109775	1194.65	-0.0661511	0.0254235	-2.60197	0.00926913	0.999246	UFSP2	UFSP2	55325
ENSG00000163815	104.57	-0.0695126	0.0267377	-2.5998	0.00932788	0.999246	CLEC3B	CLEC3B	7123
ENSG00000141098	330.646	0.0448634	0.0172664	2.5983	0.00936854	0.999246	GFOD2	GFOD2	81577
ENSG00000049449	1238.81	-0.0606019	0.0233242	-2.59824	0.00937037	0.999246	RCN1	RCN1	5954
ENSG00000131507	185.743	0.114182	0.0439495	2.59802	0.00937634	0.999246	NDFIP1	NDFIP1	80762
ENSG00000182389	298.656	-0.219827	0.0846434	-2.5971	0.00940149	0.999246	CACNB4	CACNB4	785
ENSG00000166896	247.452	-0.0643054	0.0248546	-2.58727	0.00967411	0.999246	ATP23	ATP23	91419
ENSG00000239415	107.79	-0.0407637	0.0157862	-2.58224	0.00981605	0.999246			NA
ENSG00000163378	179.37	0.0746407	0.028913	2.58156	0.00983546	0.999246	EOGT	EOGT	285203
ENSG00000126001	1418.46	0.0392259	0.0151976	2.58105	0.00985004	0.999246	CEP250	CEP250	11190
ENSG00000106012	136.751	0.10638	0.0412556	2.57856	0.00992118	0.999246	IQCE	IQCE	23288
ENSG00000144959	206.834	0.0782049	0.0303291	2.57854	0.00992185	0.999246	NCEH1	NCEH1	57552
ENSG00000124155	859.452	0.0479376	0.0186717	2.56739	0.0102467	0.999246	PIGT	PIGT	51604
ENSG00000170584	798.698	-0.0449097	0.0175442	-2.5598	0.0104733	0.999246	NUDCD2	NUDCD2	134492
ENSG00000197362	124.971	0.0777819	0.0304808	2.55184	0.0107157	0.999246	ZNF786	ZNF786	136051
ENSG00000178078	233.757	-0.108114	0.0424568	-2.54645	0.0108825	0.999246	STAP2	STAP2	55620
ENSG00000254835	83.2155	0.0446244	0.0175832	2.5379	0.0111521	0.999246	RNF185-AS1	RNF185-AS1	NA
ENSG00000144029	1677.8	-0.0371037	0.014623	-2.53735	0.0111697	0.999246	MRPS5	MRPS5	64969
ENSG00000267249	19.5244	-0.09526	0.0375995	-2.53355	0.0112915	0.999246			NA
ENSG00000221963	1083.88	0.104655	0.0413988	2.52797	0.0114724	0.999246	APOL6	APOL6	80830
ENSG00000165272	67.2411	0.273967	0.108476	2.52559	0.0115503	0.999246	AQP3	AQP3	360
ENSG00000153015	966.037	-0.0501837	0.0198957	-2.52234	0.0116576	0.999246	CWC27	CWC27	10283
ENSG00000078487	110.064	-0.0556423	0.0220711	-2.52105	0.0117007	0.999246	ZCWPW1	ZCWPW1	55063
ENSG00000144451	279.361	-0.0470615	0.0187443	-2.51071	0.0120488	0.999246	SPAG16	SPAG16	79582
ENSG00000181827	1088.56	0.0789153	0.0314444	2.50968	0.0120841	0.999246	RFX7	RFX7	64864
ENSG00000139531	299.829	0.053673	0.0213968	2.50846	0.0121259	0.999246	SUOX	SUOX	6821
ENSG00000206341	1899.9	-0.153788	0.0613196	-2.50798	0.0121423	0.999246	HLA-H	HLA-H	NA
ENSG00000186197	60.1186	0.182168	0.0728261	2.50141	0.0123698	0.999246	EDARADD	EDARADD	128178
ENSG00000116350	3472.96	-0.0231867	0.0092718	-2.50078	0.0123921	0.999246	SRSF4	SRSF4	6429
ENSG00000138036	332.287	-0.0811181	0.0324485	-2.49991	0.0124226	0.999246	DYNC2LI1	DYNC2LI1	51626
LTR12F:ERV1:LTR	92.2343	0.104586	0.0418934	2.49648	0.0125433	0.999246	NA	NA	NA
ENSG00000134453	2214.6	-0.0319738	0.0128627	-2.48578	0.0129268	0.999246	RBM17	RBM17	84991
ENSG00000133111	236.076	-0.0435682	0.0176094	-2.47414	0.0133556	0.999246	RFXAP	RFXAP	5994
ENSG00000126226	1141.82	-0.0284875	0.0115191	-2.47307	0.0133959	0.999246	PCID2	PCID2	55795
ENSG00000258900	23.4882	-0.0752273	0.0305123	-2.46547	0.0136834	0.999246	HNRNPCP1	HNRNPCP1	NA
ENSG00000227619	37.5201	-0.193018	0.0783271	-2.46426	0.0137297	0.999246			NA
ENSG00000198018	319.307	0.0795508	0.0324331	2.45277	0.0141761	0.999246	ENTPD7	ENTPD7	57089
ENSG00000163629	234.446	0.325827	0.132841	2.45275	0.0141768	0.999246	PTPN13	PTPN13	5783
ENSG00000125834	792.763	0.0386451	0.0157731	2.45007	0.014283	0.999246	STK35	STK35	140901
ENSG00000147274	6146.96	-0.0267452	0.0109278	-2.44745	0.0143873	0.999246	RBMX	RBMX	27316
ENSG00000233822	39.1423	0.109705	0.0448744	2.4447	0.0144973	0.999246	H2BC15	H2BC15	8341
ENSG00000139428	801.685	-0.0659848	0.0270165	-2.44239	0.0145903	0.999246	MMAB	MMAB	326625
ENSG00000237372	100.675	-0.152417	0.0624343	-2.44124	0.0146368	0.999246			100129066
ENSG00000209082	1773.11	-0.111313	0.0456123	-2.44041	0.0146704	0.999246	MT-TL1	MT-TL1	NA
ENSG00000149196	821.767	-0.0422017	0.0172975	-2.43976	0.014697	0.999246	HIKESHI	HIKESHI	51501
ENSG00000107625	1619.01	-0.0317377	0.0130277	-2.43618	0.0148433	0.999246	DDX50	DDX50	79009
ENSG00000128654	946.725	-0.0445144	0.0182737	-2.43599	0.0148512	0.999246	MTX2	MTX2	10651
ENSG00000163536	87.2915	0.0956472	0.0392912	2.43432	0.0149199	0.999246	SERPINI1	SERPINI1	5274
ENSG00000135801	603.431	0.0338415	0.0139098	2.43293	0.0149772	0.999246	TAF5L	TAF5L	27097
ENSG00000115042	520.149	-0.0494791	0.0203545	-2.43087	0.0150627	0.999246	FAHD2A	FAHD2A	51011
ENSG00000130741	9375.44	-0.0352004	0.0144841	-2.43028	0.015087	0.999246	EIF2S3	EIF2S3	1968
ENSG00000282885	243.507	0.267274	0.110099	2.42757	0.0152004	0.999246			NA
ENSG00000155850	262.209	0.0724864	0.0299301	2.42186	0.0154414	0.999246	SLC26A2	SLC26A2	1836
ENSG00000171105	1309.99	-0.128303	0.0529909	-2.42123	0.015468	0.999246	INSR	INSR	3643
ENSG00000157014	879.162	0.0381987	0.0157868	2.41967	0.0155348	0.999246	TATDN2	TATDN2	9797
ENSG00000170266	748.304	0.0438557	0.0181272	2.41933	0.0155489	0.999246	GLB1	GLB1	2720
ENSG00000075420	679.076	0.112808	0.046645	2.41844	0.0155872	0.999246	FNDC3B	FNDC3B	64778
ENSG00000031691	326.1	-0.0600579	0.0249091	-2.41109	0.015905	0.999246	CENPQ	CENPQ	55166
ENSG00000171530	1990.7	-0.0493133	0.0204649	-2.40965	0.0159676	0.999246	TBCA	TBCA	6902
ENSG00000259994	50.9964	-0.0756227	0.0314431	-2.40507	0.0161694	0.999246			NA
ENSG00000204899	998.775	-0.0577376	0.0240232	-2.40341	0.0162429	0.999246	MZT1	MZT1	440145
ENSG00000175782	405.284	0.0511914	0.0213177	2.40136	0.0163344	0.999246	SLC35E3	SLC35E3	55508
ENSG00000273711	41.3958	-0.0913956	0.0380866	-2.39968	0.0164095	0.999246			NA
ENSG00000244457	27.4783	0.167108	0.0696495	2.39926	0.0164281	0.999246	ENO1P1	ENO1P1	NA
ENSG00000100211	182.084	-0.053461	0.0222885	-2.39859	0.0164585	0.999246	CBY1	CBY1	25776
ENSG00000138964	1130.7	-0.0768536	0.0320812	-2.3956	0.0165934	0.999246	PARVG	PARVG	64098
ENSG00000181873	166.909	0.0544256	0.0227479	2.39255	0.0167317	0.999246	IBA57	IBA57	200205
ENSG00000204472	377.176	-0.188164	0.0786732	-2.39171	0.0167699	0.999246	AIF1	AIF1	199
ENSG00000232815	147.8	0.0919423	0.038464	2.39035	0.0168324	0.999246	DUX4L50	DUX4L50	NA
ENSG00000263823	19.7437	0.0958164	0.0400987	2.38951	0.0168708	0.999246			NA
LTR3:ERVK:LTR	31.0632	-0.119624	0.0500748	-2.38891	0.0168983	0.999246	NA	NA	NA
ENSG00000169084	172.067	-0.0570734	0.0239704	-2.381	0.0172658	0.999246	DHRSX	DHRSX	207063
ENSG00000211893	1551.53	0.3922	0.164832	2.37939	0.0173414	0.999246	IGHG2	IGHG2	NA
ENSG00000137275	323.799	0.0544839	0.0229184	2.3773	0.0174401	0.999246	RIPK1	RIPK1	8737
ENSG00000271503	1081.6	-0.10862	0.0457305	-2.37523	0.0175381	0.999246	CCL5	CCL5	6352
ENSG00000043514	658.703	-0.0588666	0.0247942	-2.37421	0.0175868	0.999246	TRIT1	TRIT1	54802
ENSG00000115977	978.2	0.0684592	0.028836	2.37409	0.0175922	0.999246	AAK1	AAK1	22848
ENSG00000188610	294.362	-0.0661536	0.0279096	-2.37028	0.0177746	0.999246	FAM72B	FAM72B	653820
ENSG00000204623	403.74	-0.0580378	0.024501	-2.36879	0.0178463	0.999246	POLR1HASP	POLR1HASP	80862
ENSG00000156976	8923.73	-0.0457111	0.0193035	-2.36802	0.0178836	0.999246	EIF4A2	EIF4A2	1974
ENSG00000279267	31.71	-0.121833	0.0514542	-2.36779	0.0178945	0.999246			NA
ENSG00000015133	1726.95	0.0497795	0.0210247	2.36766	0.0179009	0.999246	CCDC88C	CCDC88C	440193
ENSG00000211890	1822.34	0.48198	0.203655	2.36664	0.0179502	0.999246	IGHA2	IGHA2	NA
ENSG00000130707	276.221	-0.211534	0.0894098	-2.36589	0.0179869	0.999246	ASS1	ASS1	445
ENSG00000116679	3371.24	-0.0465158	0.0196778	-2.36387	0.0180852	0.999246	IVNS1ABP	IVNS1ABP	10625
ENSG00000282034	1179.45	0.0591992	0.0250564	2.36264	0.0181451	0.999246			NA
LTR84b:ERVL:LTR	81.9008	0.132227	0.056029	2.35998	0.018276	0.999246	NA	NA	NA
ENSG00000258052	44.6015	-0.066675	0.0283434	-2.3524	0.0186526	0.999246			NA
ENSG00000280248	53.6473	0.207947	0.0884446	2.35116	0.0187151	0.999246			NA
ENSG00000286940	46.6455	-0.0956245	0.0407009	-2.34945	0.0188014	0.999246	MICB-DT		102725068
ENSG00000232133	119.198	0.0915687	0.0389798	2.34913	0.0188171	0.999246	IMPDH1P10	IMPDH1P10	NA
ENSG00000161860	31.1428	-0.070411	0.0300204	-2.34544	0.0190048	0.999246	SYCE2	SYCE2	256126
ENSG00000204622	268.243	-0.16054	0.0684743	-2.34453	0.0190512	0.999246	HLA-J	HLA-J	NA
ENSG00000210154	91.7731	-0.11425	0.048778	-2.34225	0.0191679	0.999246	MT-TD	MT-TD	NA
ENSG00000123179	509.095	-0.0707912	0.0302547	-2.33984	0.019292	0.999246	EBPL	EBPL	84650
ENSG00000265399	42.8881	-0.0770611	0.0329752	-2.33694	0.0194421	0.999246			NA
ENSG00000232139	41.4559	-0.0583687	0.0250163	-2.33322	0.0196365	0.999246	LINC00867	LINC00867	100506126
ENSG00000221874	46.2163	-0.0594025	0.0254628	-2.33291	0.0196526	0.999246	ZNF816-ZNF321P	ZNF816-ZNF321P	100529240
ENSG00000140374	3496.05	-0.0309459	0.0132662	-2.33268	0.0196648	0.999246	ETFA	ETFA	2108
ENSG00000173821	8651.62	0.0960832	0.0411998	2.33213	0.0196939	0.999246	RNF213	RNF213	57674
ENSG00000138760	371.276	0.14745	0.0632529	2.33112	0.0197471	0.999246	SCARB2	SCARB2	950
ENSG00000225335	72.9393	0.0747087	0.0320657	2.32987	0.0198132	0.999246			NA
ENSG00000258525	207.896	-0.116862	0.0502275	-2.32665	0.0199841	0.999246			100506071
ENSG00000079459	7033.5	-0.0463171	0.0199096	-2.32637	0.0199987	0.999246	FDFT1	FDFT1	2222
ENSG00000204745	114.426	-0.0647592	0.0278513	-2.32518	0.0200623	0.999246			102724642
ENSG00000258572	42.074	0.145199	0.0625154	2.3226	0.0202005	0.999246			101929107
ENSG00000185787	7639.42	-0.0333834	0.0143749	-2.32234	0.0202148	0.999246	MORF4L1	MORF4L1	10933
ENSG00000286670	55.153	-0.153682	0.0662266	-2.32055	0.0203113	0.999246			NA
ENSG00000086730	4340.23	-0.0390025	0.0168104	-2.32014	0.0203333	0.999246	LAT2	LAT2	7462
ENSG00000099785	150.422	0.0809991	0.034986	2.31519	0.0206027	0.999246	MARCHF2	MARCHF2	51257
ENSG00000156983	485.583	0.0453958	0.0196132	2.31455	0.0206374	0.999246	BRPF1	BRPF1	7862
ENSG00000254870	2445.07	-0.0351237	0.015181	-2.31365	0.0206867	0.999246	ATP6V1G2-DDX39B	ATP6V1G2-DDX39B	NA
ENSG00000143933	8214.29	-0.0392617	0.0169795	-2.3123	0.0207611	0.999246	CALM2	CALM2	805
ENSG00000285713	103.212	-0.0439863	0.0190274	-2.31173	0.0207924	0.999246			NA
ENSG00000267225	24.0613	0.0774476	0.0335061	2.31145	0.020808	0.999246	WDR7-OT1	WDR7-OT1	NA
ENSG00000213033	20.905	-0.123568	0.0535132	-2.30911	0.0209377	0.999246	AURKAP1	AURKAP1	NA
ENSG00000169057	815.051	0.0407137	0.017692	2.30125	0.0213777	0.999246	MECP2	MECP2	4204
ENSG00000143653	1105.7	-0.0550556	0.0239666	-2.29718	0.0216088	0.999246	SCCPDH	SCCPDH	51097
ENSG00000058668	92.9057	0.20241	0.0881496	2.29621	0.0216641	0.999246	ATP2B4	ATP2B4	493
ENSG00000135503	32.1776	0.174847	0.0762578	2.29284	0.0218571	0.999246	ACVR1B	ACVR1B	91
ENSG00000273269	430.529	-0.0376922	0.0164485	-2.29153	0.0219331	0.999246			NA
ENSG00000105127	746.778	0.0302561	0.0132304	2.28686	0.0222038	0.999246	AKAP8	AKAP8	10270
ENSG00000223508	37.6748	0.0801102	0.0350414	2.28616	0.0222448	0.999246	RPL23AP53	RPL23AP53	NA
ENSG00000076770	1062.32	0.0783354	0.0342668	2.28604	0.0222518	0.999246	MBNL3	MBNL3	55796
ENSG00000080603	1223.97	0.0594627	0.0260137	2.28582	0.0222647	0.999246	SRCAP	SRCAP	10847
ENSG00000160172	70.7145	-0.0775059	0.0339126	-2.28546	0.0222859	0.999246	FAM86C2P	FAM86C2P	NA
ENSG00000093072	902.517	0.116529	0.0509996	2.28489	0.0223192	0.999246	ADA2	ADA2	51816
ENSG00000197324	1890.91	0.0558072	0.0244491	2.28259	0.0224545	0.999246	LRP10	LRP10	26020
ENSG00000198742	339.036	0.0442567	0.0193947	2.2819	0.022495	0.999246	SMURF1	SMURF1	57154
ENSG00000229372	41.2951	0.056003	0.0245437	2.28176	0.0225032	0.999246	SZT2-AS1	SZT2-AS1	100873952
ENSG00000134897	473.936	-0.0397015	0.0174188	-2.27923	0.0226532	0.999246	BIVM	BIVM	54841
ENSG00000185920	320.826	0.130884	0.0574775	2.27713	0.0227787	0.999246	PTCH1	PTCH1	5727
ENSG00000167186	256.106	-0.0365686	0.0160687	-2.27577	0.0228598	0.999246	COQ7	COQ7	10229
ENSG00000240057	35.9189	0.0579081	0.025453	2.2751	0.0229001	0.999246	NEPRO-AS1	NEPRO-AS1	NA
ENSG00000158828	100.605	0.0746101	0.0327962	2.27496	0.0229081	0.999246	PINK1	PINK1	65018
ENSG00000161249	240.608	-0.176051	0.0774073	-2.27435	0.0229448	0.999246	DMKN	DMKN	93099
ENSG00000159261	49.0102	0.126146	0.0554821	2.27363	0.0229883	0.999246	CLDN14	CLDN14	23562
ENSG00000003987	68.384	-0.0566162	0.0249145	-2.27242	0.023061	0.999246	MTMR7	MTMR7	9108
ENSG00000269680	63.7359	-0.07979	0.0351156	-2.27221	0.0230738	0.999246			NA
ENSG00000135486	34542.3	-0.0378141	0.0166465	-2.27159	0.023111	0.999246	HNRNPA1	HNRNPA1	3178
ENSG00000133773	719.526	-0.0538271	0.023766	-2.26488	0.0235203	0.999246	CCDC59	CCDC59	29080
ENSG00000147650	107.023	0.202181	0.0894042	2.26142	0.023733	0.999246	LRP12	LRP12	29967
ENSG00000148396	2425.74	0.0401278	0.0177471	2.26109	0.0237537	0.999246	SEC16A	SEC16A	9919
ENSG00000147852	380.372	-0.148382	0.0657144	-2.25798	0.0239466	0.999246	VLDLR	VLDLR	7436
ENSG00000006652	688.93	-0.0456795	0.0202857	-2.25181	0.0243342	0.999246	IFRD1	IFRD1	3475
ENSG00000106733	253.641	0.0938669	0.0416856	2.25178	0.024336	0.999246	NMRK1	NMRK1	54981
ENSG00000166435	339.312	0.0728469	0.0323994	2.2484	0.0245508	0.999246	XRRA1	XRRA1	143570
ENSG00000171490	6773.44	-0.0371205	0.0165165	-2.24748	0.0246092	0.999246	RSL1D1	RSL1D1	26156
ENSG00000167625	303.189	0.0488338	0.0217757	2.24258	0.0249237	0.999246	ZNF526	ZNF526	116115
ENSG00000284146	38.6853	0.0630619	0.0281245	2.24224	0.0249457	0.999246	MIR922	MIR922	100126321
ENSG00000176095	797.438	0.0421733	0.0188381	2.23872	0.025174	0.999246	IP6K1	IP6K1	9807
ENSG00000163689	48.3796	0.163719	0.0731942	2.23677	0.0253012	0.999246	CFAP20DC	CFAP20DC	200844
ENSG00000100219	5855.98	0.117076	0.0523575	2.23609	0.0253456	0.999246	XBP1	XBP1	7494
ENSG00000198088	36.8412	-0.146191	0.0653855	-2.23583	0.0253627	0.999246	NUP62CL	NUP62CL	54830
ENSG00000246263	363.299	-0.0500655	0.0223961	-2.23546	0.0253874	0.999246	UBR5-DT	UBR5-DT	NA
ENSG00000261707	20.9348	-0.102735	0.0459641	-2.23511	0.0254102	0.999246			NA
ENSG00000251556	101.358	-0.0519894	0.023283	-2.23294	0.0255531	0.999246			NA
ENSG00000232124	38.9736	-0.103989	0.0465901	-2.23199	0.0256155	0.999246			105372832
ENSG00000278023	79.3474	-0.106419	0.0476864	-2.23163	0.0256393	0.999246	RDM1	RDM1	201299
ENSG00000253140	81.9699	-0.179222	0.0803668	-2.23005	0.0257442	0.999246	LINC02947	LINC02947	105375822
ENSG00000105819	2370.43	-0.0323892	0.014526	-2.22973	0.0257651	0.999246	PMPCB	PMPCB	9512
ENSG00000004455	6292.57	-0.0272769	0.0122358	-2.22927	0.0257957	0.999246	AK2	AK2	204
ENSG00000047346	794.776	0.0776838	0.0348552	2.22876	0.0258301	0.999246	ATOSA	ATOSA	56204
ENSG00000164611	2011.38	-0.0628346	0.0282356	-2.22537	0.0260567	0.999246	PTTG1	PTTG1	9232
ENSG00000083544	497.935	-0.0335336	0.0150708	-2.22507	0.0260762	0.999246	TDRD3	TDRD3	81550
ENSG00000114388	514.48	-0.0364665	0.0163918	-2.22468	0.0261027	0.999246	NPRL2	NPRL2	10641
ENSG00000198952	2249.72	0.0303745	0.0136574	2.22404	0.0261459	0.999246	SMG5	SMG5	23381
ENSG00000115993	587.7	0.0532671	0.0239737	2.2219	0.0262899	0.999246	TRAK2	TRAK2	66008
ENSG00000271550	18.7302	0.102268	0.0460506	2.22078	0.0263662	0.999246	BNIP3P11	BNIP3P11	NA
ENSG00000159882	137.557	-0.047249	0.0213114	-2.21707	0.026618	0.999246	ZNF230	ZNF230	7773
ENSG00000159792	349.045	0.0512013	0.0230981	2.21668	0.0266448	0.999246	PSKH1	PSKH1	5681
ENSG00000165704	2193.43	-0.0505625	0.0228368	-2.21408	0.0268231	0.999246	HPRT1	HPRT1	3251
ENSG00000258881	95.5281	0.0744787	0.0336414	2.2139	0.0268358	0.999246			NA
ENSG00000111224	328.684	0.0455159	0.0205605	2.21376	0.0268456	0.999246	PARP11	PARP11	57097
ENSG00000116198	659.815	0.0309442	0.0139856	2.21259	0.0269263	0.999246	CEP104	CEP104	9731
ENSG00000145687	914.265	-0.0562444	0.0254214	-2.21248	0.0269337	0.999246	SSBP2	SSBP2	23635
ENSG00000111906	1057.4	-0.0491381	0.0222173	-2.21171	0.0269868	0.999246	HDDC2	HDDC2	51020
ENSG00000125351	795.685	-0.0466044	0.0210845	-2.21037	0.0270798	0.999246	UPF3B	UPF3B	65109
ENSG00000031003	856.853	0.0494856	0.0223943	2.20974	0.027123	0.999246	FAM13B	FAM13B	51306
ENSG00000006625	827.173	-0.0481868	0.0218166	-2.20873	0.0271936	0.999246	GGCT	GGCT	79017
ENSG00000281039	353.509	-0.0446432	0.0202162	-2.20829	0.0272244	0.999246			NA
ENSG00000167528	223.971	0.0562901	0.025495	2.20789	0.0272522	0.999246	ZNF641	ZNF641	121274
ENSG00000213949	214.853	0.179716	0.0814178	2.20732	0.0272914	0.999246	ITGA1	ITGA1	3672
ENSG00000162341	224.633	0.0569913	0.0258329	2.20616	0.0273731	0.999246	TPCN2	TPCN2	219931
ENSG00000203791	337.75	-0.0473806	0.0214785	-2.20596	0.027387	0.999246	EEF1AKMT2	EEF1AKMT2	399818
ENSG00000124782	770.075	0.0537793	0.0243908	2.2049	0.027461	0.999246	RREB1	RREB1	6239
ENSG00000167748	1129.01	-0.124251	0.056365	-2.20441	0.0274958	0.999246	KLK1	KLK1	3816
ENSG00000106346	418.041	0.0416913	0.018916	2.20402	0.0275227	0.999246	USP42	USP42	84132
ENSG00000196152	204.958	0.0542895	0.0246327	2.20396	0.027527	0.999246	ZNF79	ZNF79	7633
ENSG00000117632	7080.8	-0.0636186	0.0288981	-2.20148	0.0277021	0.999246	STMN1	STMN1	3925
ENSG00000103197	1007.46	0.0424115	0.01928	2.19977	0.0278234	0.999246	TSC2	TSC2	7249
ENSG00000185432	192.155	0.174549	0.0793703	2.19917	0.0278658	0.999246	METTL7A	METTL7A	25840
ENSG00000079432	1088.01	0.074198	0.0337527	2.19828	0.0279291	0.999246	CIC	CIC	23152
ENSG00000138382	1283.33	-0.0422471	0.0192245	-2.19757	0.0279801	0.999246	METTL5	METTL5	29081
ENSG00000135439	587.336	0.0368951	0.0168069	2.19524	0.0281466	0.999246	AGAP2	AGAP2	116986
ENSG00000279033	356.857	-0.0409143	0.0186454	-2.19433	0.0282116	0.999246			NA
ENSG00000100473	457.758	-0.108389	0.0494153	-2.19343	0.0282766	0.999246	COCH	COCH	1690
ENSG00000164182	442.331	-0.0570175	0.0260062	-2.19246	0.0283462	0.999246	NDUFAF2	NDUFAF2	91942
ENSG00000111885	1855.36	0.0946566	0.0432014	2.19106	0.0284478	0.999246	MAN1A1	MAN1A1	4121
ENSG00000210117	143.21	-0.110429	0.0504125	-2.19051	0.0284871	0.999246	MT-TW	MT-TW	NA
ENSG00000274630	226.612	-0.0417741	0.0190848	-2.18886	0.0286067	0.999246			NA
ENSG00000123562	3317.5	-0.0275568	0.0126066	-2.18591	0.0288223	0.999246	MORF4L2	MORF4L2	9643
ENSG00000130270	44.5581	-0.126882	0.0580458	-2.18589	0.0288236	0.999246	ATP8B3	ATP8B3	148229
ENSG00000165671	2007.04	0.0521992	0.0238981	2.18424	0.0289444	0.999246	NSD1	NSD1	64324
ENSG00000100380	7001.74	-0.0285594	0.013083	-2.18295	0.0290394	0.999246	ST13	ST13	6767
ENSG00000163877	387.631	0.0397237	0.0182069	2.1818	0.0291245	0.999246	SNIP1	SNIP1	79753
ENSG00000101210	172.955	-0.311342	0.142735	-2.18126	0.029164	0.999246	EEF1A2	EEF1A2	1917
ENSG00000141086	61.9326	0.0480267	0.0220528	2.17781	0.0294204	0.999246	CTRL	CTRL	1506
ENSG00000185222	178.722	-0.127763	0.0586741	-2.17751	0.0294427	0.999246	TCEAL9	TCEAL9	51186
ENSG00000103111	1229.76	0.0309855	0.014234	2.17686	0.0294911	0.999246	MON1B	MON1B	22879
ENSG00000124422	2895.68	0.0494484	0.022722	2.17624	0.0295374	0.999246	USP22	USP22	23326
ENSG00000197024	400.067	0.0381724	0.017544	2.17581	0.0295698	0.999246	ZNF398	ZNF398	57541
ENSG00000188612	4170.54	-0.0321228	0.0147672	-2.17528	0.0296094	0.999246	SUMO2	SUMO2	6613
ENSG00000214194	842.657	-0.0455351	0.0209434	-2.1742	0.0296903	0.999246	SMIM30	SMIM30	401397
ENSG00000111087	17.8821	-0.0952233	0.0437991	-2.17409	0.0296982	0.999246	GLI1	GLI1	2735
ENSG00000116251	10110.6	-0.048473	0.0223208	-2.17165	0.0298824	0.999246	RPL22	RPL22	6146
ENSG00000124256	178.662	0.171056	0.0787922	2.17098	0.029933	0.999246	ZBP1	ZBP1	81030
ENSG00000198663	1211.38	0.032384	0.0149197	2.17055	0.0299652	0.999246	C6orf89	C6orf89	221477
ENSG00000196591	2481.51	-0.0365013	0.0168214	-2.16993	0.030012	0.999246	HDAC2	HDAC2	3066
ENSG00000187840	618.671	-0.0688943	0.0317495	-2.16993	0.0300122	0.999246	EIF4EBP1	EIF4EBP1	1978
ENSG00000205089	581.359	-0.162896	0.0750796	-2.16964	0.0300342	0.999246	CCNI2	CCNI2	645121
ENSG00000125538	72.7661	-0.230588	0.1063	-2.16922	0.0300657	0.999246	IL1B	IL1B	3553
ENSG00000115904	755.914	0.0520723	0.0240491	2.16525	0.0303683	0.999246	SOS1	SOS1	6654
ENSG00000187764	3624.66	0.040653	0.0187793	2.16478	0.0304049	0.999246	SEMA4D	SEMA4D	10507
ENSG00000214331	57.7794	0.0787381	0.0363821	2.1642	0.0304491	0.999246	PDPR2P	PDPR2P	NA
ENSG00000120738	715.711	-0.159221	0.0735709	-2.16419	0.03045	0.999246	EGR1	EGR1	1958
ENSG00000133142	836.729	-0.0558596	0.0258198	-2.16344	0.030507	0.999246	TCEAL4	TCEAL4	79921
ENSG00000236296	21.7597	-0.114179	0.0527923	-2.1628	0.0305565	0.999246	GUSBP5	GUSBP5	441046
ENSG00000189319	551.495	0.0692419	0.0320179	2.1626	0.030572	0.999246	FAM53B	FAM53B	9679
ENSG00000109111	3231.25	0.0335055	0.0154978	2.16195	0.0306219	0.999246	SUPT6H	SUPT6H	6830
ENSG00000115392	1057.87	-0.0420243	0.0194442	-2.16128	0.0306739	0.999246	FANCL	FANCL	55120
ENSG00000269897	596.883	0.0400869	0.0185479	2.16126	0.0306751	0.999246	COMMD3-BMI1	COMMD3-BMI1	100532731
ENSG00000170836	396.788	0.0422589	0.0195569	2.16081	0.0307098	0.999246	PPM1D	PPM1D	8493
ENSG00000173402	485.847	0.0446331	0.020676	2.1587	0.0308738	0.999246	DAG1	DAG1	1605
ENSG00000176542	541.706	0.057596	0.0266838	2.15846	0.0308918	0.999246	USF3	USF3	205717
ENSG00000066027	1535.74	-0.0302439	0.0140354	-2.15483	0.0311755	0.999246	PPP2R5A	PPP2R5A	5525
ENSG00000145741	12423.5	-0.0384533	0.0178456	-2.15478	0.0311793	0.999246	BTF3	BTF3	689
ENSG00000282988	26.9221	0.159107	0.0738776	2.15365	0.0312673	0.999246			NA
ENSG00000116815	1222.38	-0.042689	0.0198271	-2.15306	0.0313138	0.999246	CD58	CD58	965
ENSG00000122512	686.022	0.0274852	0.0127834	2.15008	0.031549	0.999246	PMS2	PMS2	5395
ENSG00000005884	99.1753	0.125413	0.0583505	2.14931	0.03161	0.999246	ITGA3	ITGA3	3675
ENSG00000230565	24.6796	-0.0631877	0.0294099	-2.14852	0.0316725	0.999246	ZNF32-AS2	ZNF32-AS2	414208
ENSG00000257896	19.6793	0.101161	0.0471929	2.14357	0.0320672	0.999246			NA
ENSG00000096070	300.273	0.0953588	0.0444964	2.14307	0.0321075	0.999246	BRPF3	BRPF3	27154
ENSG00000177628	448.873	0.0551868	0.025759	2.14242	0.0321594	0.999246	GBA1	GBA1	2629
ENSG00000181163	39728.1	-0.0421857	0.0197111	-2.1402	0.0323385	0.999246	NPM1	NPM1	4869
ENSG00000171914	55.6222	0.170759	0.0798465	2.13859	0.0324691	0.999246	TLN2	TLN2	83660
ENSG00000109323	932.542	-0.0544734	0.0254835	-2.13759	0.0325497	0.999246	MANBA	MANBA	4126
ENSG00000170502	425.858	-0.0387434	0.0181352	-2.13636	0.0326499	0.999246	NUDT9	NUDT9	53343
ENSG00000129292	648.398	0.0460207	0.0215471	2.13582	0.0326945	0.999246	PHF20L1	PHF20L1	51105
ENSG00000235560	64.8241	-0.0573319	0.0268823	-2.1327	0.032949	0.999246	ZNF747-DT	ZNF747-DT	107984875
ENSG00000225855	2571.54	-0.0451468	0.0211749	-2.13209	0.0329997	0.999246	RUSC1-AS1	RUSC1-AS1	284618
ENSG00000113734	339.928	-0.0437535	0.0205236	-2.13186	0.033018	0.999246	BNIP1	BNIP1	662
ENSG00000272345	164.126	-0.046542	0.0218433	-2.13073	0.0331117	0.999246			NA
ENSG00000163093	44.9542	0.0673852	0.0316289	2.1305	0.0331307	0.999246	BBS5	BBS5	129880
ENSG00000273802	46.8213	0.11859	0.0556812	2.12981	0.0331871	0.999246	H2BC8	H2BC8	8339
ENSG00000105851	342.939	0.126949	0.0596295	2.12896	0.0332577	0.999246	PIK3CG	PIK3CG	5294
ENSG00000164758	325.064	-0.0527824	0.0247982	-2.12848	0.0332971	0.999246	MED30	MED30	90390
ENSG00000151176	850.228	0.0549402	0.0258321	2.12682	0.0334354	0.999246	PLBD2	PLBD2	196463
ENSG00000168556	261.394	-0.0520332	0.0244783	-2.12569	0.0335291	0.999246	ING2	ING2	3622
ENSG00000023608	295.729	-0.0516169	0.0242906	-2.12497	0.0335889	0.999246	SNAPC1	SNAPC1	6617
ENSG00000188215	151.806	0.058303	0.0274485	2.12409	0.0336626	0.999246	DCUN1D3	DCUN1D3	123879
ENSG00000105576	1815.88	0.0329352	0.0155075	2.12382	0.0336851	0.999246	TNPO2	TNPO2	30000
ENSG00000146535	1275.71	0.0715678	0.0336984	2.12377	0.0336891	0.999246	GNA12	GNA12	2768
ENSG00000100393	1698.35	0.0791774	0.0372898	2.1233	0.0337289	0.999246	EP300	EP300	2033
ENSG00000267104	23.9283	0.0863982	0.0406996	2.12283	0.0337683	0.999246	TBC1D3P1-DHX40P1	TBC1D3P1-DHX40P1	653645
ENSG00000237883	228.06	-0.0515565	0.0242898	-2.12256	0.0337906	0.999246	DGUOK-AS1	DGUOK-AS1	NA
ENSG00000171475	1034.81	0.0354225	0.0166888	2.12253	0.0337933	0.999246	WIPF2	WIPF2	147179
ENSG00000231167	30.352	-0.0961711	0.045318	-2.12214	0.0338262	0.999246	YBX1P2	YBX1P2	NA
ENSG00000160310	963.281	-0.0361087	0.017017	-2.12192	0.0338448	0.999246	PRMT2	PRMT2	3275
ENSG00000285444	91.2047	-0.0668532	0.0315323	-2.12015	0.0339933	0.999246			NA
ENSG00000273045	20.5907	0.0911644	0.0430082	2.1197	0.0340314	0.999246	C2orf15	C2orf15	150590
ENSG00000188373	78.173	0.245259	0.115712	2.11957	0.0340427	0.999246	GPR15LG	GPR15LG	387695
ENSG00000181929	1113.8	0.0427675	0.0201834	2.11894	0.0340954	0.999246	PRKAG1	PRKAG1	5571
L1PA10:L1:LINE	2216.17	0.120054	0.0566643	2.11869	0.034117	0.999246	NA	NA	NA
ENSG00000182141	254.842	0.0428664	0.0202381	2.11811	0.0341661	0.999246	ZNF708	ZNF708	7562
ENSG00000180263	210.272	0.140254	0.0662631	2.11662	0.0342922	0.999246	FGD6	FGD6	55785
ENSG00000269590	428.499	0.045127	0.0213214	2.11651	0.0343014	0.999246			NA
ENSG00000101695	201.38	-0.125648	0.0593686	-2.1164	0.0343104	0.999246	RNF125	RNF125	54941
ENSG00000162836	194.015	-0.0865084	0.0408793	-2.11619	0.0343284	0.999246	ACP6	ACP6	51205
ENSG00000270008	50.7614	-0.0645502	0.0305402	-2.11361	0.0345484	0.999246			NA
ENSG00000109066	228.975	0.0661554	0.0313012	2.11351	0.0345575	0.999246	TMEM104	TMEM104	54868
ENSG00000124767	3684.77	-0.040531	0.0191795	-2.11325	0.0345797	0.999246	GLO1	GLO1	2739
ENSG00000163634	1823.24	-0.0408049	0.0193148	-2.11263	0.0346326	0.999246	THOC7	THOC7	80145
ENSG00000168575	232.431	0.0307743	0.0145701	2.11216	0.0346724	0.999246	SLC20A2	SLC20A2	6575
ENSG00000077097	5073.22	-0.0416524	0.0197221	-2.11197	0.0346894	0.999246	TOP2B	TOP2B	7155
ENSG00000102172	3024.97	-0.0430041	0.0203682	-2.11134	0.0347433	0.999246	SMS	SMS	6611
ENSG00000134594	467.075	-0.0594986	0.0281827	-2.11118	0.0347572	0.999246	RAB33A	RAB33A	9363
ENSG00000167522	2140.58	0.0454702	0.0215477	2.11022	0.0348398	0.999246	ANKRD11	ANKRD11	29123
ENSG00000074755	1521.9	0.0491881	0.0233176	2.10949	0.0349026	0.999246	ZZEF1	ZZEF1	23140
ENSG00000115128	1706.94	-0.0425539	0.0201778	-2.10895	0.034949	0.999246	SF3B6	SF3B6	51639
ENSG00000131828	2011.83	-0.0320269	0.015196	-2.10759	0.0350667	0.999246	PDHA1	PDHA1	5160
ENSG00000255252	67.8277	-0.067645	0.0321065	-2.10689	0.035127	0.999246			NA
ENSG00000261604	538.022	-0.0649814	0.0308426	-2.10687	0.0351287	0.999246			NA
ENSG00000157869	443.744	-0.035138	0.0166942	-2.1048	0.0353085	0.999246	RAB28	RAB28	9364
ENSG00000259052	43.4565	-0.0831111	0.0395108	-2.1035	0.0354218	0.999246			NA
ENSG00000253194	58.6012	0.108967	0.0518125	2.10311	0.035456	0.999246			NA
ENSG00000074370	2422.82	0.0689168	0.0328047	2.10082	0.0356566	0.999246	ATP2A3	ATP2A3	489
ENSG00000040933	1227.98	0.0747895	0.0356029	2.10066	0.0356712	0.999246	INPP4A	INPP4A	3631
ENSG00000196151	223.158	-0.0446703	0.0212694	-2.10021	0.03571	0.999246	WDSUB1	WDSUB1	151525
ENSG00000160752	5228.03	-0.0429584	0.0204628	-2.09934	0.0357866	0.999246	FDPS	FDPS	2224
ENSG00000168264	2910.7	-0.0547789	0.0261129	-2.09777	0.0359255	0.999246	IRF2BP2	IRF2BP2	359948
ENSG00000139737	1278.23	-0.0745481	0.0355516	-2.0969	0.0360028	0.999246	SLAIN1	SLAIN1	122060
ENSG00000124191	636.476	-0.111082	0.0529811	-2.09663	0.036026	0.999246	TOX2	TOX2	84969
ENSG00000154721	86.1139	-0.164419	0.0784286	-2.09642	0.0360448	0.999246	JAM2	JAM2	58494
ENSG00000182318	137.04	0.0369959	0.01765	2.09609	0.0360744	0.999246	ZSCAN22	ZSCAN22	342945
ENSG00000104047	309.838	-0.0398299	0.0190142	-2.09474	0.0361942	0.999246	DTWD1	DTWD1	56986
ENSG00000130921	482.218	-0.028939	0.0138161	-2.09458	0.0362086	0.999246	MTRFR	MTRFR	91574
ENSG00000108559	2294.26	-0.033752	0.0161204	-2.09374	0.0362833	0.999246	NUP88	NUP88	4927
ENSG00000189046	342.562	-0.0454318	0.0217088	-2.09278	0.0363688	0.999246	ALKBH2	ALKBH2	121642
ENSG00000072121	994.807	0.0519217	0.0248438	2.08993	0.0366242	0.999246	ZFYVE26	ZFYVE26	23503
ENSG00000181004	29.9539	0.0703329	0.0336733	2.08868	0.0367361	0.999246	BBS12	BBS12	166379
ENSG00000169241	1021.45	-0.0388055	0.0185863	-2.08786	0.0368107	0.999246	SLC50A1	SLC50A1	55974
ENSG00000272910	131.716	-0.0489644	0.0234639	-2.0868	0.0369061	0.999246			NA
ENSG00000166908	554.328	0.0335694	0.0160873	2.08671	0.0369147	0.999246	PIP4K2C	PIP4K2C	79837
ENSG00000170144	12380.1	-0.0421236	0.0201881	-2.08655	0.0369287	0.999246	HNRNPA3	HNRNPA3	220988
ENSG00000287952	144.972	-0.0622403	0.0298723	-2.08355	0.0372016	0.999246			NA
ENSG00000126262	95.8761	-0.226241	0.108645	-2.08239	0.0373071	0.999246	FFAR2	FFAR2	2867
ENSG00000083896	2216.21	-0.0247683	0.0118982	-2.08168	0.0373716	0.999246	YTHDC1	YTHDC1	91746
ENSG00000204681	243.007	0.156561	0.0752195	2.08139	0.0373986	0.999246	GABBR1	GABBR1	2550
ENSG00000279246	119.085	0.0938437	0.0450873	2.08138	0.0373994	0.999246			NA
ENSG00000101181	535.103	0.0436731	0.020991	2.08057	0.0374734	0.999246	MTG2	MTG2	26164
ENSG00000173660	4075.15	-0.0571145	0.0274752	-2.07877	0.037639	0.999246	UQCRH	UQCRH	7388
ENSG00000103657	2615.04	0.0753704	0.0362643	2.07837	0.0376756	0.999246	HERC1	HERC1	8925
ENSG00000233695	118.062	-0.176489	0.0849402	-2.07781	0.0377273	0.999246	GAS6-AS1	GAS6-AS1	NA
ENSG00000075089	604.779	-0.031652	0.0152339	-2.07773	0.0377343	0.999246	ACTR6	ACTR6	64431
ENSG00000169371	412.332	-0.033212	0.0159875	-2.07738	0.0377668	0.999246	SNUPN	SNUPN	10073
ENSG00000081087	300.844	0.0490532	0.0236166	2.07706	0.0377957	0.999246	OSTM1	OSTM1	28962
ENSG00000149929	771.06	-0.0449131	0.0216266	-2.07675	0.0378242	0.999246	HIRIP3	HIRIP3	8479
ENSG00000005844	2855	0.0797961	0.0384274	2.07654	0.0378439	0.999246	ITGAL	ITGAL	3683
ENSG00000258317	81.1092	0.0612415	0.0294987	2.07607	0.0378872	0.999246			NA
ENSG00000078687	168.962	0.0806977	0.0389039	2.07428	0.0380532	0.999246	TNRC6C	TNRC6C	57690
ENSG00000171302	886.17	0.0332002	0.0160067	2.07414	0.0380662	0.999246	CANT1	CANT1	124583
ENSG00000099365	44.7618	-0.120844	0.0582849	-2.07334	0.0381404	0.999246	STX1B	STX1B	112755
ENSG00000135622	87.1505	0.0780547	0.0376977	2.07054	0.0384017	0.999246	SEMA4F	SEMA4F	10505
ENSG00000136153	1443.1	-0.0922375	0.0445508	-2.07039	0.0384159	0.999246	LMO7	LMO7	4008
ENSG00000133256	171.619	-0.0997795	0.0482501	-2.06796	0.0386435	0.999246	PDE6B	PDE6B	5158
ENSG00000100968	279.353	-0.188971	0.0914335	-2.06676	0.0387565	0.999246	NFATC4	NFATC4	4776
ENSG00000111843	1239.96	-0.0436238	0.0211146	-2.06605	0.0388234	0.999246	TMEM14C	TMEM14C	51522
MER11B:ERVK:LTR	1541.97	0.179614	0.086949	2.06574	0.0388532	0.999246	NA	NA	NA
ENSG00000210049	498.193	-0.10493	0.0508562	-2.06327	0.0390868	0.999246	MT-TF	MT-TF	NA
ENSG00000066379	492.983	-0.0532554	0.0258124	-2.06317	0.0390966	0.999246	POLR1H	POLR1H	30834
ENSG00000138942	768.361	0.0286723	0.0139127	2.06087	0.0393152	0.999246	RNF185	RNF185	91445
ENSG00000075884	1430.81	-0.0392316	0.0190374	-2.06076	0.0393259	0.999246	ARHGAP15	ARHGAP15	55843
ENSG00000134255	1673.74	-0.0479629	0.0232775	-2.06048	0.0393528	0.999246	CEPT1	CEPT1	10390
ENSG00000123104	2958.3	0.091639	0.0444798	2.06024	0.039376	0.999246	ITPR2	ITPR2	3709
ENSG00000178105	969.538	-0.0419902	0.0203959	-2.05876	0.0395175	0.999246	DDX10	DDX10	1662
ENSG00000105063	3904.74	0.053964	0.0262128	2.05869	0.039524	0.999246	PPP6R1	PPP6R1	22870
ENSG00000159388	4149.82	0.0671523	0.0326199	2.05863	0.0395294	0.999246	BTG2	BTG2	7832
ENSG00000197779	155.821	0.0815232	0.0396036	2.05848	0.0395441	0.999246	ZNF81	ZNF81	347344
ENSG00000183337	798.615	0.0664455	0.0322955	2.05742	0.039646	0.999246	BCOR	BCOR	54880
ENSG00000104774	3220.37	0.0434394	0.0211252	2.05628	0.0397555	0.999246	MAN2B1	MAN2B1	4125
ENSG00000122188	294.691	0.154858	0.0753097	2.05628	0.039756	0.999246	LAX1	LAX1	54900
ENSG00000122378	597.475	-0.0727709	0.0354027	-2.05552	0.0398292	0.999246	PRXL2A	PRXL2A	84293
ENSG00000100575	774.431	-0.0466528	0.0226975	-2.05542	0.0398388	0.999246	TIMM9	TIMM9	26520
ENSG00000135637	136.717	0.0482824	0.0234983	2.05472	0.039906	0.999246	CCDC142	CCDC142	84865
ENSG00000245648	59.0556	-0.19817	0.096456	-2.05452	0.0399257	0.999246	KLRK1-AS1	KLRK1-AS1	101928100
ENSG00000140943	1358.44	0.0415727	0.020235	2.0545	0.0399273	0.999246	MBTPS1	MBTPS1	8720
ENSG00000164930	196.28	0.122347	0.0595772	2.05358	0.0400163	0.999246	FZD6	FZD6	8323
ENSG00000224376	76.3112	-0.0914385	0.0445409	-2.05291	0.0400811	0.999246			NA
ENSG00000169599	587.979	-0.0448115	0.0218285	-2.0529	0.0400827	0.999246	NFU1	NFU1	27247
ENSG00000161036	304.352	0.0822425	0.0400997	2.05095	0.0402721	0.999246	LRWD1	LRWD1	222229
ENSG00000177150	1118.82	-0.0480923	0.0234526	-2.05062	0.0403038	0.999246	FAM210A	FAM210A	125228
ENSG00000227986	18.6202	-0.0765865	0.0373494	-2.05054	0.0403119	0.999246	TRIM60P18	TRIM60P18	NA
ENSG00000204525	24994.3	0.0698339	0.0340619	2.05021	0.0403442	0.999246	HLA-C	HLA-C	3107
ENSG00000249240	99.6551	0.0596467	0.0291012	2.04963	0.0404006	0.999246			NA
ENSG00000174989	286.32	0.0522151	0.0254796	2.04929	0.0404333	0.999246	FBXW8	FBXW8	26259
ENSG00000165637	3533.48	-0.0340693	0.0166283	-2.04887	0.0404745	0.999246	VDAC2	VDAC2	7417
ENSG00000272647	63.0746	0.0421078	0.0205764	2.04641	0.0407159	0.999246			NA
ENSG00000042445	685.763	0.0434993	0.0212592	2.04614	0.0407422	0.999246	RETSAT	RETSAT	54884
ENSG00000169981	190.98	0.0468155	0.0228863	2.04557	0.0407991	0.999246	ZNF35	ZNF35	7584
ENSG00000267281	65.5141	0.0552363	0.0270065	2.0453	0.0408255	0.999246	ATF7-NPFF	ATF7-NPFF	114108587
ENSG00000167548	1593.22	0.0845725	0.0413769	2.04395	0.0409581	0.999246	KMT2D	KMT2D	8085
ENSG00000272047	489.188	-0.0514394	0.0251813	-2.04276	0.0410763	0.999246	GTF2H5	GTF2H5	404672
MER21C:ERVL:LTR	1211.9	0.11003	0.0538702	2.0425	0.0411018	0.999246	NA	NA	NA
ENSG00000170469	164.54	-0.0376066	0.0184318	-2.04031	0.0413195	0.999246	SPATA24	SPATA24	202051
ENSG00000170142	3646.4	-0.0321303	0.0157494	-2.04009	0.0413411	0.999246	UBE2E1	UBE2E1	7324
ENSG00000125347	1151.85	0.0556187	0.0272641	2.04	0.0413504	0.999246	IRF1	IRF1	3659
ENSG00000109501	131.074	0.103906	0.050963	2.03885	0.0414652	0.999246	WFS1	WFS1	7466
ENSG00000111670	1361.09	0.0679433	0.0333247	2.03883	0.0414673	0.999246	GNPTAB	GNPTAB	79158
ENSG00000186792	55.519	0.0727247	0.0356721	2.0387	0.0414804	0.999246	HYAL3	HYAL3	8372
ENSG00000156502	841.605	-0.0272511	0.0133723	-2.03788	0.0415624	0.999246	SUPV3L1	SUPV3L1	6832
ENSG00000144233	608.682	0.0341065	0.0167373	2.03776	0.0415744	0.999246	AMMECR1L	AMMECR1L	83607
ENSG00000162961	1213.78	-0.0291907	0.0143405	-2.03554	0.0417965	0.999246	DPY30	DPY30	84661
ENSG00000174977	44.1458	-0.0691531	0.0339784	-2.03521	0.0418302	0.999246	PAIP1P2	PAIP1P2	NA
ENSG00000138326	32322.8	-0.0507666	0.0249486	-2.03485	0.0418661	0.999246	RPS24	RPS24	6229
ENSG00000227008	79.5135	-0.0913744	0.0449071	-2.03474	0.0418769	0.999246	RPS24P19	RPS24P19	NA
ENSG00000204677	49.968	-0.172558	0.0848086	-2.03468	0.0418831	0.999246	FAM153CP	FAM153CP	653316
ENSG00000183621	117.026	-0.0602408	0.0296216	-2.03368	0.0419843	0.999246	ZNF438	ZNF438	220929
ENSG00000221887	309.033	-0.0654674	0.032193	-2.03359	0.0419929	0.999246	HMSD	HMSD	284293
ENSG00000198912	727.67	-0.026278	0.012922	-2.03358	0.0419936	0.999246	C1orf174	C1orf174	339448
ENSG00000263069	257.149	0.121591	0.0598185	2.03266	0.0420867	0.999246	RNF213-AS1	RNF213-AS1	100294362
ENSG00000127990	448.941	-0.0798766	0.0393171	-2.0316	0.0421945	0.999246	SGCE	SGCE	8910
ENSG00000109452	81.2346	0.210049	0.1034	2.03143	0.0422111	0.999246	INPP4B	INPP4B	8821
ENSG00000239264	4573.22	0.118735	0.0585064	2.02943	0.042414	0.999246	TXNDC5	TXNDC5	81567
ENSG00000109445	1048.62	-0.0334036	0.0164673	-2.02848	0.0425109	0.999246	ZNF330	ZNF330	27309
ENSG00000254821	23.5722	-0.07331	0.0361417	-2.02841	0.0425187	0.999246			NA
ENSG00000263513	149.228	-0.112152	0.055303	-2.02795	0.0425657	0.999246	FAM72C	FAM72C	554282
ENSG00000278419	455.88	-0.0481919	0.0237744	-2.02705	0.0426569	0.999246			NA
ENSG00000178301	24.0181	-0.0841872	0.0415396	-2.02667	0.0426959	0.999246	AQP11	AQP11	282679
ENSG00000230043	21.6988	0.106352	0.0524828	2.02641	0.0427227	0.999246	TMSB4XP6	TMSB4XP6	NA
ENSG00000111737	1605.2	0.0330845	0.0163337	2.02553	0.0428129	0.999246	RAB35	RAB35	11021
ENSG00000050165	195.836	-0.0496791	0.0245426	-2.0242	0.0429495	0.999246	DKK3	DKK3	27122
ENSG00000259040	4538.3	0.118377	0.0584819	2.02417	0.0429528	0.999246	BLOC1S5-TXNDC5	BLOC1S5-TXNDC5	NA
ENSG00000138134	684.546	-0.053929	0.0266571	-2.02307	0.0430662	0.999246	STAMBPL1	STAMBPL1	57559
ENSG00000101096	610.947	0.123379	0.0610046	2.02246	0.0431291	0.999246	NFATC2	NFATC2	4773
ENSG00000104408	10884.1	-0.0403612	0.0199585	-2.02226	0.0431499	0.999246	EIF3E	EIF3E	3646
ENSG00000283938	19.4621	-0.0803867	0.0397712	-2.02123	0.0432562	0.999246	MIR3917	MIR3917	100500808
ENSG00000120437	2975.49	-0.0440897	0.0218253	-2.02012	0.0433709	0.999246	ACAT2	ACAT2	39
ENSG00000244682	183.116	0.157679	0.0780972	2.01901	0.0434866	0.999246	FCGR2C	FCGR2C	NA
ENSG00000272084	204.069	-0.0620918	0.0307716	-2.01783	0.0436095	0.999246			NA
ENSG00000211978	78.6285	-0.125892	0.0623909	-2.0178	0.0436125	0.999246	IGHV5-78	IGHV5-78	NA
ENSG00000104691	131.992	-0.0445739	0.022107	-2.01628	0.0437709	0.999246	UBXN8	UBXN8	7993
ENSG00000162736	1443.76	0.0324733	0.0161085	2.01591	0.0438092	0.999246	NCSTN	NCSTN	23385
ENSG00000185420	439.021	-0.0506257	0.0251133	-2.01589	0.0438114	0.999246	SMYD3	SMYD3	64754
ENSG00000163110	762.79	0.0558419	0.0277077	2.01539	0.0438639	0.999246	PDLIM5	PDLIM5	10611
ENSG00000274012	241.375	0.26501	0.131674	2.01262	0.0441544	0.999246	RN7SL2	RN7SL2	378706
ENSG00000101882	556.552	-0.0324713	0.016138	-2.01209	0.04421	0.999246	NKAP	NKAP	79576
ENSG00000233098	187.853	0.0647363	0.0321764	2.01192	0.0442282	0.999246	CCDC144NL-AS1	CCDC144NL-AS1	339260
ENSG00000215695	157.738	0.0743862	0.0369756	2.01177	0.0442446	0.999246	RSC1A1	RSC1A1	6248
ENSG00000149930	829.713	0.0413696	0.0205642	2.01173	0.0442489	0.999246	TAOK2	TAOK2	9344
ENSG00000172086	692.362	-0.0427426	0.0212478	-2.01162	0.0442597	0.999246	KRCC1	KRCC1	51315
ENSG00000179344	7413.71	-0.110206	0.0547857	-2.01158	0.0442639	0.999246	HLA-DQB1	HLA-DQB1	3119
ENSG00000179361	1498.18	0.0427087	0.0212323	2.01149	0.0442735	0.999246	ARID3B	ARID3B	10620
ENSG00000166987	460.528	0.0417812	0.020772	2.01141	0.0442818	0.999246	MBD6	MBD6	114785
ENSG00000198198	892.986	0.0563537	0.0280372	2.00996	0.0444353	0.999246	SZT2	SZT2	23334
ENSG00000203546	72.3696	0.0656527	0.0326792	2.00901	0.0445365	0.999246			NA
ENSG00000179562	725.479	0.0286121	0.0142502	2.00784	0.0446602	0.999246	GCC1	GCC1	79571
ENSG00000212232	36.1102	0.12188	0.0607133	2.00747	0.0447001	0.999246	SNORD17	SNORD17	692086
ENSG00000071073	71.6536	0.167745	0.0835808	2.00699	0.0447512	0.999246	MGAT4A	MGAT4A	11320
ENSG00000188493	977.999	-0.0288843	0.014405	-2.00517	0.0449453	0.999246	C19orf54	C19orf54	284325
ENSG00000235852	92.1168	0.107408	0.05358	2.00462	0.0450037	0.999246			NA
ENSG00000100109	962.146	0.0271055	0.0135238	2.00428	0.0450404	0.999246	TFIP11	TFIP11	24144
ENSG00000272034	29.6435	-0.111735	0.0557558	-2.004	0.0450701	0.999246	SNORD14A	SNORD14A	26822
ENSG00000145293	1276.59	-0.0325154	0.0162259	-2.00392	0.0450784	0.999246	ENOPH1	ENOPH1	58478
ENSG00000205302	2171.71	-0.0416126	0.0207829	-2.00225	0.0452578	0.999246	SNX2	SNX2	6643
ENSG00000155034	255.27	0.0785091	0.0392164	2.00194	0.0452907	0.999246	FBXL18	FBXL18	80028
ENSG00000253125	193.484	0.110995	0.0554704	2.00097	0.0453958	0.999246			NA
ENSG00000104412	912.121	-0.0378189	0.0189083	-2.00013	0.0454867	0.999246	EMC2	EMC2	9694
ENSG00000117280	724.179	0.0757332	0.0378771	1.99944	0.0455604	0.999246	RAB29	RAB29	8934
ENSG00000261113	43.5948	-0.0583734	0.0292023	-1.99893	0.0456159	0.999246			NA
ENSG00000107185	572.408	0.0365519	0.0182891	1.99856	0.045656	0.999246	RGP1	RGP1	9827
ENSG00000165775	1303.75	-0.0637786	0.0319331	-1.99726	0.0457971	0.999246	FUNDC2	FUNDC2	65991
ENSG00000100926	228.353	0.04149	0.0207883	1.99583	0.045952	0.999246	TM9SF1	TM9SF1	10548
ENSG00000135953	197.714	0.0397394	0.0199132	1.99563	0.0459738	0.999246	MFSD9	MFSD9	84804
ENSG00000115866	4789.58	-0.0381475	0.0191216	-1.995	0.0460433	0.999246	DARS1	DARS1	1615
ENSG00000172831	662.361	0.0300465	0.0150693	1.99389	0.0461643	0.999246	CES2	CES2	8824
ENSG00000070495	801.309	-0.0360839	0.0181162	-1.99181	0.0463923	0.999246	JMJD6	JMJD6	23210
ENSG00000160785	930.231	0.0405238	0.0203542	1.99093	0.0464883	0.999246	SLC25A44	SLC25A44	9673
ENSG00000163155	154.191	-0.0690005	0.0346685	-1.99029	0.0465588	0.999246	LYSMD1	LYSMD1	388695
ENSG00000272333	1058.82	0.0508943	0.0255987	1.98816	0.0467942	0.999246	KMT2B	KMT2B	9757
ENSG00000108448	95.3706	-0.0672195	0.0338103	-1.98814	0.0467967	0.999246	TRIM16L	TRIM16L	NA
ENSG00000287624	54.9004	0.0455856	0.0229322	1.98784	0.0468295	0.999246			NA
ENSG00000226688	1339.23	-0.0485719	0.0244397	-1.98742	0.0468758	0.999246	ENTPD1-AS1	ENTPD1-AS1	728558
ENSG00000159208	45.9427	-0.106626	0.0536778	-1.9864	0.0469888	0.999246	CIART	CIART	148523
ENSG00000162384	564.429	-0.0289683	0.0145873	-1.98586	0.0470494	0.999246	CZIB	CZIB	54987
ENSG00000235027	65.9358	0.0628229	0.0316365	1.98577	0.0470585	0.999246	PRADX	PRADX	NA
ENSG00000148814	112.588	-0.064648	0.032559	-1.98556	0.0470818	0.999246	LRRC27	LRRC27	80313
ENSG00000182162	874.113	0.0555643	0.0279894	1.98519	0.0471231	0.999246	P2RY8	P2RY8	286530
ENSG00000138771	153.894	0.247157	0.124507	1.98508	0.0471354	0.999246	SHROOM3	SHROOM3	57619
ENSG00000172794	165.793	-0.143436	0.0722882	-1.98422	0.0472313	0.999246	RAB37	RAB37	326624
ENSG00000162139	680.45	0.0622288	0.0313672	1.98388	0.0472692	0.999246	NEU3	NEU3	10825
ENSG00000177697	426.137	-0.100726	0.0507827	-1.98346	0.0473161	0.999246	CD151	CD151	977
ENSG00000183308	29.6345	0.0753787	0.0380046	1.98341	0.0473213	0.999246			NA
ENSG00000138796	1660.3	-0.0408464	0.020599	-1.98293	0.0473756	0.999246	HADH	HADH	3033
ENSG00000169926	3882.84	0.0371529	0.0187374	1.98282	0.0473872	0.999246	KLF13	KLF13	51621
ENSG00000140548	481.119	0.0523188	0.0263877	1.98269	0.0474019	0.999246	ZNF710	ZNF710	374655
ENSG00000229689	59.6311	0.0713708	0.0360144	1.98173	0.0475092	0.999246	ANKRD33BP1	ANKRD33BP1	NA
ENSG00000177103	45.5056	-0.1595	0.0805048	-1.98125	0.0475636	0.999246	DSCAML1	DSCAML1	57453
ENSG00000197312	1368.83	0.0485131	0.0244896	1.98096	0.0475953	0.999246	DDI2	DDI2	84301
ENSG00000057935	910.871	-0.0338154	0.0170719	-1.98076	0.0476183	0.999246	MTA3	MTA3	57504
ENSG00000143590	55.1794	-0.092732	0.0468205	-1.98059	0.0476377	0.999246	EFNA3	EFNA3	1944
ENSG00000165891	752.671	0.0707827	0.0357801	1.97827	0.0478982	0.999246	E2F7	E2F7	144455
ENSG00000261332	114.376	0.0863975	0.0436762	1.97814	0.0479133	0.999246			NA
ENSG00000125629	1757.44	-0.0760812	0.0384654	-1.97791	0.0479388	0.999246	INSIG2	INSIG2	51141
ENSG00000261346	103.119	0.100745	0.0509373	1.97783	0.047948	0.999246			NA
ENSG00000065526	2388.1	0.063907	0.0323121	1.97781	0.0479504	0.999246	SPEN	SPEN	23013
ENSG00000223697	40.5028	0.0745016	0.0376762	1.97742	0.0479945	0.999246			NA
ENSG00000122545	6590.47	-0.0372757	0.0188532	-1.97715	0.0480249	0.999246	SEPTIN7	SEPTIN7	989
ENSG00000084652	2999.33	0.0321604	0.0162664	1.97711	0.0480289	0.999246	TXLNA	TXLNA	200081
ENSG00000146007	2053.26	-0.0375635	0.0190067	-1.97633	0.0481171	0.999246	ZMAT2	ZMAT2	153527
ENSG00000185527	77.5958	-0.134207	0.0679181	-1.97602	0.0481531	0.999246	PDE6G	PDE6G	5148
ENSG00000188342	700.586	-0.0369074	0.0186777	-1.97601	0.0481533	0.999246	GTF2F2	GTF2F2	2963
ENSG00000121769	192.149	-0.184182	0.093221	-1.97576	0.0481824	0.999246	FABP3	FABP3	2170
ENSG00000134248	1273.53	-0.0344012	0.0174138	-1.97552	0.0482096	0.999246	LAMTOR5	LAMTOR5	10542
ENSG00000138443	966.163	-0.0271559	0.0137569	-1.97399	0.0483831	0.999246	ABI2	ABI2	10152
ENSG00000148377	44.3121	-0.0675791	0.0342645	-1.97227	0.0485783	0.999246	IDI2	IDI2	91734
ENSG00000114503	2763.37	-0.0211405	0.0107251	-1.97113	0.0487092	0.999246	NCBP2	NCBP2	22916
ENSG00000144401	385.946	-0.0375871	0.019085	-1.96945	0.0489011	0.999246	METTL21A	METTL21A	151194
ENSG00000132334	243.731	0.0719804	0.0365505	1.96934	0.0489138	0.999246	PTPRE	PTPRE	5791
ENSG00000178977	37.728	0.0802886	0.040779	1.96887	0.048968	0.999246	LINC00324	LINC00324	284029
ENSG00000244313	216.368	-0.0713263	0.0362473	-1.96777	0.0490948	0.999246			NA
ENSG00000075568	1970.03	0.0507596	0.0258092	1.96672	0.0492151	0.999246	TMEM131	TMEM131	23505
ENSG00000152904	353.72	-0.0336848	0.0171306	-1.96635	0.0492585	0.999246	GGPS1	GGPS1	9453
ENSG00000147121	229.935	-0.0383114	0.0194897	-1.96572	0.0493304	0.999246	KRBOX4	KRBOX4	55634
ENSG00000174628	23.4703	-0.070988	0.0361152	-1.9656	0.0493448	0.999246	IQCK	IQCK	124152
ENSG00000151388	210.843	-0.183151	0.0931861	-1.96544	0.0493637	0.999246	ADAMTS12	ADAMTS12	81792
ENSG00000167193	532.528	0.0399402	0.0203236	1.96522	0.0493892	0.999246	CRK	CRK	1398
ENSG00000272602	129.05	-0.171075	0.0870604	-1.96502	0.0494124	0.999246	ZNF595	ZNF595	152687
ENSG00000165915	249.506	0.052846	0.0269098	1.96382	0.0495507	0.999246	SLC39A13	SLC39A13	91252
ENSG00000078795	91.3133	0.0431086	0.0219536	1.96362	0.0495743	0.999246	PKD2L2	PKD2L2	27039
ENSG00000284428	48.6083	0.0546288	0.0278306	1.96291	0.0496568	0.999246			NA
ENSG00000164548	2071.06	-0.0377801	0.0192607	-1.96151	0.0498198	0.999246	TRA2A	TRA2A	29896
ENSG00000138617	384.98	-0.0370363	0.0188831	-1.96135	0.0498388	0.999246	PARP16	PARP16	54956
ENSG00000188641	378.117	-0.138181	0.0704977	-1.96008	0.0499863	0.999246	DPYD	DPYD	1806
ENSG00000278784	52.8021	-0.0871614	0.0444693	-1.96003	0.0499918	0.999246			NA
ENSG00000247626	460.563	0.0589654	0.030089	1.9597	0.0500309	0.999246	MARS2	MARS2	92935
ENSG00000136783	431.649	-0.0424927	0.0216843	-1.95961	0.0500419	0.999246	NIPSNAP3A	NIPSNAP3A	25934
ENSG00000138193	105.662	-0.0623196	0.0318438	-1.95704	0.0503428	0.999246	PLCE1	PLCE1	51196
ENSG00000100603	1770.57	-0.0219518	0.0112176	-1.9569	0.0503598	0.999246	SNW1	SNW1	22938
ENSG00000189337	61.8385	0.175247	0.0895798	1.95632	0.0504272	0.999246	KAZN	KAZN	23254
ENSG00000162885	395.742	0.0366819	0.0187564	1.9557	0.0505007	0.999246	B3GALNT2	B3GALNT2	148789
ENSG00000186260	396.538	0.0551816	0.0282311	1.95464	0.0506254	0.999246	MRTFB	MRTFB	57496
ENSG00000267390	24.8738	-0.0804064	0.0411496	-1.954	0.0507012	0.999246	KDSR-DT	KDSR-DT	NA
ENSG00000271971	43.5591	-0.078057	0.0399498	-1.95388	0.0507159	0.999246			NA
ENSG00000272410	416.809	0.0378566	0.0193758	1.95381	0.0507237	0.999246			NA
ENSG00000164038	707.797	-0.025295	0.0129514	-1.95307	0.050811	0.999246	SLC9B2	SLC9B2	133308
ENSG00000163882	1177.53	-0.0383163	0.0196306	-1.95187	0.0509534	0.999246	POLR2H	POLR2H	5437
ENSG00000261438	30.9869	-0.0648034	0.0332065	-1.95153	0.0509942	0.999246	NA	NA	NA
ENSG00000105185	1772.87	-0.0415777	0.0213122	-1.95089	0.0510707	0.999246	PDCD5	PDCD5	9141
ENSG00000158793	744.417	-0.0246573	0.0126408	-1.95062	0.0511026	0.999246	NIT1	NIT1	4817
ENSG00000088340	55.1759	0.143373	0.0735231	1.95004	0.0511715	0.999246	FER1L4	FER1L4	NA
ENSG00000188185	138.905	0.0460697	0.0236357	1.94916	0.0512765	0.999246	LINC00265	LINC00265	NA
ENSG00000196576	2988.55	0.0664086	0.0340835	1.94841	0.0513662	0.999246	PLXNB2	PLXNB2	23654
ENSG00000148908	1834.53	-0.0568545	0.0291835	-1.94817	0.0513945	0.999246	RGS10	RGS10	6001
ENSG00000231609	81.4131	-0.0662104	0.0340009	-1.94731	0.0514971	0.999246	EHBP1-AS1	EHBP1-AS1	100132215
ENSG00000285772	1473.19	-0.0433883	0.0222929	-1.94628	0.0516209	0.999246			NA
ENSG00000272688	29.8944	-0.0656162	0.0337215	-1.94582	0.0516758	0.999246			NA
ENSG00000196227	456.165	0.0405228	0.0208284	1.94556	0.0517078	0.999246	FAM217B	FAM217B	63939
ENSG00000177981	664.458	0.0220969	0.0113599	1.94517	0.051755	0.999246	ASB8	ASB8	140461
ENSG00000137575	970.325	-0.062577	0.0321944	-1.94372	0.051929	0.999246	SDCBP	SDCBP	6386
ENSG00000110848	1593.7	-0.0972284	0.0500262	-1.94355	0.0519499	0.999246	CD69	CD69	969
ENSG00000146411	22.7955	-0.0745968	0.0384009	-1.94258	0.052067	0.999246	SLC2A12	SLC2A12	154091
ENSG00000139684	2441.72	-0.0363374	0.0187125	-1.94188	0.0521519	0.999246	ESD	ESD	2098
ENSG00000196787	40.4839	0.100828	0.0519324	1.94152	0.0521954	0.999246	H2AC11	H2AC11	8969
ENSG00000163923	234.739	-0.0630787	0.032509	-1.94034	0.0523378	0.999246	RPL39L	RPL39L	116832
ENSG00000154642	820.238	0.0580357	0.0299211	1.93963	0.0524249	0.999246	C21orf91	C21orf91	54149
ENSG00000136104	1052.94	-0.0447045	0.023048	-1.93962	0.0524256	0.999246	RNASEH2B	RNASEH2B	79621
ENSG00000100994	1103.79	0.0437587	0.0225651	1.93921	0.0524752	0.999246	PYGB	PYGB	5834
ENSG00000137720	406.747	-0.0583862	0.0301107	-1.93905	0.0524954	0.999246	C11orf1	C11orf1	64776
ENSG00000179134	814.044	0.0303839	0.015673	1.93861	0.0525487	0.999246	SAMD4B	SAMD4B	55095
ENSG00000185453	257.868	-0.0439549	0.0226832	-1.93777	0.052651	0.999246	ZSWIM9	ZSWIM9	374920
ENSG00000143578	219.801	-0.0366615	0.01892	-1.93771	0.0526585	0.999246	CREB3L4	CREB3L4	148327
ENSG00000213886	183.042	0.186591	0.0964122	1.93535	0.052948	0.999246	UBD	UBD	10537
ENSG00000103064	1067.27	0.047922	0.024762	1.93531	0.0529527	0.999246	SLC7A6	SLC7A6	9057
ENSG00000225190	428.823	0.0410761	0.0212308	1.93474	0.053022	0.999246	PLEKHM1	PLEKHM1	9842
ENSG00000197077	89.2375	0.189363	0.0979081	1.93409	0.0531023	0.999246	KIAA1671	KIAA1671	85379
ENSG00000224429	65.9253	-0.104835	0.0542173	-1.93361	0.0531605	0.999246	LINC00539	LINC00539	NA
ENSG00000104228	471.986	0.0437308	0.0226166	1.93357	0.0531655	0.999246	TRIM35	TRIM35	23087
ENSG00000164610	199.499	-0.0447123	0.0231327	-1.93286	0.0532536	0.999246	RP9	RP9	6100
ENSG00000241343	6113.18	-0.0489107	0.0253113	-1.93236	0.0533147	0.999246	RPL36A	RPL36A	6173
ENSG00000103061	783.804	0.0319032	0.0165103	1.93232	0.05332	0.999246	SLC7A6OS	SLC7A6OS	84138
ENSG00000177076	87.2631	0.0875665	0.0453172	1.9323	0.0533223	0.999246	ACER2	ACER2	340485
ENSG00000088832	5550.76	-0.0378528	0.0195985	-1.93142	0.0534315	0.999246	FKBP1A	FKBP1A	2280
ENSG00000274265	62.7588	0.0729264	0.0377638	1.93112	0.0534685	0.999246			NA
ENSG00000243368	85.5802	-0.0451106	0.0233616	-1.93098	0.0534861	0.999246	MCCC1-AS1	MCCC1-AS1	NA
ENSG00000151148	817.626	0.0274787	0.0142306	1.93096	0.0534879	0.999246	UBE3B	UBE3B	89910
ENSG00000163918	1119.98	-0.0465148	0.024104	-1.92975	0.0536376	0.999246	RFC4	RFC4	5984
ENSG00000226124	34.2472	0.0927556	0.0480745	1.92941	0.0536795	0.999246	FTCDNL1	FTCDNL1	348751
ENSG00000124201	2272.68	0.0450515	0.0233621	1.9284	0.0538057	0.999246	ZNFX1	ZNFX1	57169
ENSG00000197102	4991.81	0.0609834	0.0316325	1.92787	0.0538711	0.999246	DYNC1H1	DYNC1H1	1778
ENSG00000113558	3157.82	-0.0328052	0.0170163	-1.92787	0.0538712	0.999246	SKP1	SKP1	6500
ENSG00000272391	1755.71	0.0378855	0.0196551	1.92752	0.0539147	0.999246	POM121C	POM121C	100101267
ENSG00000153066	1999.9	0.0705937	0.0366292	1.92725	0.0539482	0.999246	TXNDC11	TXNDC11	51061
ENSG00000287346	30.6081	-0.0791338	0.0410854	-1.92608	0.054094	0.999246			105370689
ENSG00000120709	1191.39	0.0251375	0.0130513	1.92605	0.0540977	0.999246	FAM53C	FAM53C	51307
ENSG00000067064	3978.68	-0.0402342	0.0208923	-1.92579	0.0541305	0.999246	IDI1	IDI1	3422
ENSG00000215256	273.37	0.0339298	0.0176277	1.9248	0.054254	0.999246	DHRS4-AS1	DHRS4-AS1	55449
ENSG00000164742	194.647	0.206981	0.107576	1.92405	0.0543489	0.999246	ADCY1	ADCY1	107
ENSG00000100299	343.165	0.0690868	0.0359131	1.92372	0.0543895	0.999246	ARSA	ARSA	410
ENSG00000204632	656.195	-0.143408	0.0745664	-1.92322	0.0544525	0.999246	HLA-G	HLA-G	3135
ENSG00000177058	284.249	0.0337405	0.0175484	1.92271	0.0545167	0.999246	SLC38A9	SLC38A9	153129
ENSG00000243989	212.504	-0.0546801	0.0284707	-1.92058	0.0547851	0.999246	ACY1	ACY1	95
ENSG00000111684	497.109	0.035922	0.018704	1.92055	0.0547889	0.999246	LPCAT3	LPCAT3	10162
ENSG00000204256	5352.31	0.0234974	0.0122398	1.91975	0.0548896	0.999246	BRD2	BRD2	6046
ENSG00000178125	198.7	-0.0405491	0.0211293	-1.91909	0.0549726	0.999246	PPP1R42	PPP1R42	286187
ENSG00000163840	1938.88	0.0638029	0.0332484	1.91898	0.0549872	0.999246	DTX3L	DTX3L	151636
ENSG00000170324	92.991	0.133837	0.0697655	1.91839	0.0550613	0.999246	FRMPD2	FRMPD2	143162
ENSG00000261759	29.5393	-0.0994401	0.0518406	-1.91819	0.0550872	0.999246			NA
ENSG00000144182	101.04	-0.046539	0.0242623	-1.91816	0.055091	0.999246	LIPT1	LIPT1	51601
ENSG00000176209	583.363	-0.0434936	0.0226785	-1.91783	0.0551326	0.999246	SMIM19	SMIM19	114926
ENSG00000287496	22.9395	-0.0767003	0.0400074	-1.91716	0.0552182	0.999246			NA
ENSG00000267060	55.3689	-0.0947905	0.0494463	-1.91704	0.0552329	0.999246	PTGES3L	PTGES3L	100885848
ENSG00000198162	1017.36	0.0502566	0.026216	1.91702	0.0552357	0.999246	MAN1A2	MAN1A2	10905
ENSG00000211896	43963.2	0.327559	0.170892	1.91676	0.0552681	0.999246	IGHG1	IGHG1	NA
ENSG00000130177	1402.36	-0.0321576	0.0167777	-1.91669	0.0552776	0.999246	CDC16	CDC16	8881
ENSG00000272104	43.321	0.0532445	0.0277929	1.91576	0.0553955	0.999246			NA
ENSG00000189233	124.32	0.16997	0.0887278	1.91563	0.0554117	0.999246	NUGGC	NUGGC	389643
ENSG00000113742	1155.08	0.075422	0.0393797	1.91525	0.0554603	0.999246	CPEB4	CPEB4	80315
ENSG00000272742	676.646	-0.0368568	0.0192486	-1.91478	0.0555204	0.999246			NA
ENSG00000196418	131.41	0.044888	0.0234615	1.91326	0.0557147	0.999246	ZNF124	ZNF124	7678
ENSG00000137876	3298.51	-0.0403319	0.0210815	-1.91314	0.0557301	0.999246	RSL24D1	RSL24D1	51187
ENSG00000263756	190.605	0.0697022	0.036441	1.91274	0.0557814	0.999246			NA
ENSG00000176994	997.562	0.0608542	0.0318391	1.9113	0.0559657	0.999246	SMCR8	SMCR8	140775
ENSG00000213588	252.196	0.0345345	0.0180753	1.91059	0.0560567	0.999246	ZBTB9	ZBTB9	221504
ENSG00000104331	1128.34	0.0354807	0.0185734	1.91029	0.0560954	0.999246	BPNT2	BPNT2	54928
ENSG00000186352	1315.09	-0.0855396	0.0448036	-1.90921	0.0562349	0.999246	ANKRD37	ANKRD37	353322
ENSG00000259642	41.0494	0.0544714	0.0285341	1.90899	0.0562629	0.999246	ST20-AS1	ST20-AS1	NA
ENSG00000116771	175	-0.0707539	0.0370677	-1.90877	0.0562912	0.999246	AGMAT	AGMAT	79814
ENSG00000162419	443.979	0.034349	0.0179962	1.90868	0.0563036	0.999246	GMEB1	GMEB1	10691
ENSG00000170456	570.388	0.104169	0.0545794	1.90858	0.0563157	0.999246	DENND5B	DENND5B	160518
ENSG00000136938	7456.52	-0.0431596	0.0226219	-1.90787	0.0564084	0.999246	ANP32B	ANP32B	10541
ENSG00000164904	166.912	-0.188049	0.0985707	-1.90776	0.0564225	0.999246	ALDH7A1	ALDH7A1	501
ENSG00000048740	3711.26	0.0382861	0.0200758	1.90708	0.05651	0.999246	CELF2	CELF2	10659
ENSG00000182473	1326.58	0.0283299	0.0148618	1.90622	0.0566215	0.999246	EXOC7	EXOC7	23265
ENSG00000226479	609.49	0.0279284	0.0146515	1.90618	0.0566266	0.999246	TMEM185B	TMEM185B	79134
ENSG00000213760	59.7267	-0.0726538	0.038115	-1.90617	0.056628	0.999246	ATP6V1G2	ATP6V1G2	534
ENSG00000115183	93.7597	0.187764	0.0985219	1.90581	0.0566751	0.999246	TANC1	TANC1	85461
ENSG00000181481	339.893	-0.0445441	0.0233764	-1.90551	0.0567134	0.999246	RNF135	RNF135	84282
ENSG00000115944	2920.16	-0.0462245	0.0242633	-1.90512	0.0567643	0.999246	COX7A2L	COX7A2L	9167
ENSG00000266969	86.1454	-0.0476431	0.025018	-1.90436	0.0568638	0.999246	CEP192-DT	CEP192-DT	NA
ENSG00000165716	56.242	-0.0896823	0.0471168	-1.9034	0.0569879	0.999246	DIPK1B	DIPK1B	138311
ENSG00000150316	1419.83	-0.0315584	0.0165824	-1.90312	0.0570252	0.999246	CWC15	CWC15	51503
ENSG00000272686	44.9109	-0.0566433	0.0297725	-1.90254	0.057101	0.999246	WASL-DT	WASL-DT	NA
ENSG00000127074	100.618	0.234934	0.12349	1.90246	0.0571113	0.999246	RGS13	RGS13	6003
ENSG00000143344	539.217	0.084506	0.0444298	1.90201	0.0571696	0.999246	RGL1	RGL1	23179
ENSG00000105738	1330.86	0.0592188	0.0311388	1.90177	0.057201	0.999246	SIPA1L3	SIPA1L3	23094
ENSG00000103249	502.653	0.0626875	0.0329692	1.9014	0.05725	0.999246	CLCN7	CLCN7	1186
ENSG00000083290	211.22	-0.113813	0.0598621	-1.90126	0.0572686	0.999246	ULK2	ULK2	9706
ENSG00000147654	590.992	-0.0339541	0.0178617	-1.90094	0.0573094	0.999246	EBAG9	EBAG9	9166
ENSG00000285417	164.376	0.181794	0.0956367	1.90088	0.0573175	0.999246			NA
ENSG00000165675	256.609	0.0458112	0.0241331	1.89827	0.05766	0.999246	ENOX2	ENOX2	10495
ENSG00000153029	1330.34	0.0383569	0.0202207	1.89691	0.0578397	0.999246	MR1	MR1	3140
ENSG00000085760	1358.19	-0.0285531	0.0150524	-1.89691	0.0578405	0.999246	MTIF2	MTIF2	4528
ENSG00000101558	2924.31	-0.0267134	0.0140875	-1.89625	0.0579271	0.999246	VAPA	VAPA	9218
ENSG00000254837	27.2686	-0.0646644	0.034104	-1.89609	0.0579478	0.999246	LIPT2-AS1	LIPT2-AS1	100287896
ENSG00000163626	644.867	-0.0231212	0.0122001	-1.89517	0.0580701	0.999246	COX18	COX18	285521
ENSG00000114631	54.267	0.171226	0.0903621	1.89489	0.0581067	0.999246	PODXL2	PODXL2	50512
ENSG00000010803	721.495	-0.0270169	0.0142585	-1.89479	0.0581197	0.999246	SCMH1	SCMH1	22955
ENSG00000189050	115.661	0.0685769	0.0362031	1.89423	0.0581944	0.999246	RNFT1	RNFT1	51136
ENSG00000185033	385.201	0.0673258	0.0355429	1.89422	0.0581963	0.999246	SEMA4B	SEMA4B	10509
ENSG00000152348	11280.9	-0.0441296	0.0233007	-1.89391	0.0582365	0.999246	ATG10	ATG10	83734
ENSG00000165632	381.729	0.0350267	0.018497	1.89364	0.0582727	0.999246	TAF3	TAF3	83860
ENSG00000101346	1115.69	0.0286449	0.0151399	1.89202	0.0584888	0.999246	POFUT1	POFUT1	23509
ENSG00000109390	685.357	-0.0570876	0.0301747	-1.8919	0.0585037	0.999246	NDUFC1	NDUFC1	4717
ENSG00000057657	1050.61	0.131402	0.0694687	1.89153	0.0585539	0.999246	PRDM1	PRDM1	639
ENSG00000280433	80.9043	-0.0910125	0.0481298	-1.89098	0.0586268	0.999246			NA
ENSG00000270882	102.165	0.105298	0.055696	1.89058	0.0586798	0.999246	H4C14	H4C14	8370
ENSG00000048140	350.391	0.0433972	0.022962	1.88996	0.0587637	0.999246	TSPAN17	TSPAN17	26262
ENSG00000172671	282.749	0.0592436	0.031362	1.88902	0.0588888	0.999246	ZFAND4	ZFAND4	93550
ENSG00000184860	205.235	0.090396	0.0478673	1.88847	0.0589626	0.999246	SDR42E1	SDR42E1	93517
ENSG00000272379	165.544	-0.0775252	0.0410563	-1.88826	0.0589906	0.999246			NA
ENSG00000176749	1003.65	-0.105177	0.0557182	-1.88765	0.0590729	0.999246	CDK5R1	CDK5R1	8851
ENSG00000235958	16.6253	0.0622109	0.032959	1.88752	0.0590898	0.999246	UBOX5-AS1	UBOX5-AS1	100134015
ENSG00000111231	824.436	-0.0380172	0.0201421	-1.88744	0.0591007	0.999246	GPN3	GPN3	51184
ENSG00000100731	1602.66	0.0482297	0.0255548	1.88731	0.059119	0.999246	PCNX1	PCNX1	22990
ENSG00000228168	86.9467	-0.19127	0.10136	-1.88705	0.0591537	0.999246	HNRNPA1P21	HNRNPA1P21	NA
ENSG00000186468	18348.2	-0.0434619	0.0230347	-1.8868	0.0591866	0.999246	RPS23	RPS23	6228
ENSG00000106686	31.4176	0.0546237	0.0289526	1.88666	0.0592057	0.999246	SPATA6L	SPATA6L	55064
ENSG00000107263	4279.03	0.0420904	0.0223148	1.88621	0.0592671	0.999246	RAPGEF1	RAPGEF1	2889
ENSG00000135679	3828.69	0.0452888	0.0240271	1.8849	0.0594428	0.999246	MDM2	MDM2	4193
ENSG00000133392	210.876	0.0434788	0.023073	1.88441	0.0595101	0.999246	MYH11	MYH11	4629
ENSG00000118689	165.626	0.144211	0.0765545	1.88377	0.0595958	0.999246	FOXO3	FOXO3	2309
ENSG00000107960	580.133	-0.0328579	0.0174438	-1.88364	0.0596135	0.999246	STN1	STN1	79991
ENSG00000126883	1678.06	0.0302769	0.0160754	1.88343	0.0596416	0.999246	NUP214	NUP214	8021
ENSG00000147905	1433.48	-0.0391346	0.0207829	-1.88302	0.0596974	0.999246	ZCCHC7	ZCCHC7	84186
ENSG00000259678	52.4208	-0.0811872	0.0431206	-1.88279	0.0597287	0.999246			NA
ENSG00000154719	1205.11	-0.0346704	0.0184249	-1.88172	0.0598746	0.999246	MRPL39	MRPL39	54148
ENSG00000108786	134.692	0.0423257	0.0225028	1.88091	0.0599845	0.999246	HSD17B1	HSD17B1	3292
ENSG00000226314	30.1005	-0.097113	0.0516623	-1.87977	0.0601401	0.999246	ZKSCAN8P1	ZKSCAN8P1	NA
ENSG00000092098	655.016	0.0309024	0.016442	1.87948	0.0601786	0.999246	RNF31	RNF31	55072
ENSG00000198373	949.14	0.0347983	0.0185251	1.87844	0.0603212	0.999246	WWP2	WWP2	11060
ENSG00000166272	801.811	0.025693	0.0136804	1.87809	0.0603687	0.999246	WBP1L	WBP1L	54838
ENSG00000127922	1769.56	-0.054462	0.0290043	-1.87772	0.0604189	0.999246	SEM1	SEM1	7979
ENSG00000263809	13717.9	-0.0448162	0.0238676	-1.8777	0.0604222	0.999246			NA
ENSG00000167065	70.6906	0.0524035	0.0279114	1.87749	0.0604504	0.999246	DUSP18	DUSP18	150290
ENSG00000001461	447.495	0.044542	0.0237331	1.87679	0.0605468	0.999246	NIPAL3	NIPAL3	57185
ENSG00000048405	645.749	0.0380303	0.0202708	1.87611	0.0606402	0.999246	ZNF800	ZNF800	168850
ENSG00000156030	1830.36	0.0589981	0.0314783	1.87425	0.060896	0.999246	MIDEAS	MIDEAS	91748
ENSG00000145016	1459.69	0.0439037	0.023425	1.87423	0.0608992	0.999246	RUBCN	RUBCN	9711
ENSG00000164080	878.659	0.0441302	0.0235469	1.87414	0.0609115	0.999246	RAD54L2	RAD54L2	23132
ENSG00000237973	1530.58	-0.100079	0.0534239	-1.8733	0.0610276	0.999246	MTCO1P12	MTCO1P12	NA
ENSG00000100036	58.3206	0.0747877	0.0399305	1.87295	0.0610754	0.999246	SLC35E4	SLC35E4	339665
ENSG00000129566	1230.88	0.0379928	0.020288	1.87267	0.0611139	0.999246	TEP1	TEP1	7011
ENSG00000167468	3296.87	-0.0522666	0.0279513	-1.86992	0.0614949	0.999246	GPX4	GPX4	2879
ENSG00000100385	4093.89	0.0560938	0.0300008	1.86974	0.0615198	0.999246	IL2RB	IL2RB	3560
ENSG00000078070	1204.2	-0.0335892	0.017977	-1.86845	0.0616991	0.999246	MCCC1	MCCC1	56922
ENSG00000096093	156.27	0.0686515	0.0367623	1.86744	0.0618397	0.999246	EFHC1	EFHC1	114327
ENSG00000284946	956.165	-0.0259626	0.0139028	-1.86743	0.061841	0.999246			NA
ENSG00000133315	95.893	-0.102096	0.0547013	-1.86643	0.0619806	0.999246	MACROD1	MACROD1	28992
ENSG00000156928	740.656	-0.0441057	0.023645	-1.86533	0.0621348	0.999246	MALSU1	MALSU1	115416
ENSG00000126524	678.961	-0.0340291	0.0182482	-1.86479	0.0622103	0.999246	SBDS	SBDS	51119
ENSG00000134072	54.6205	0.0879528	0.0471697	1.86461	0.0622367	0.999246	CAMK1	CAMK1	8536
ENSG00000236137	21.5739	0.103365	0.0554486	1.86416	0.0622988	0.999246	CD101-AS1	CD101-AS1	101929099
ENSG00000259684	52.3323	-0.0656612	0.035223	-1.86416	0.0622995	0.999246			NA
ENSG00000136932	202.06	0.034794	0.0186732	1.86331	0.0624184	0.999246	TRMO	TRMO	51531
MER34B-int:ERV1:LTR	443.423	0.0601082	0.0322705	1.86264	0.0625135	0.999246	NA	NA	NA
ENSG00000199477	26.1411	-0.0618351	0.0332024	-1.86237	0.0625511	0.999246	SNORA31	SNORA31	677814
ENSG00000179119	1098.21	0.0594503	0.0319425	1.86117	0.0627205	0.999246	SPTY2D1	SPTY2D1	144108
ENSG00000283803	144.157	-0.0639057	0.0343413	-1.8609	0.0627581	0.999246	MIR3198-2	MIR3198-2	100616400
ENSG00000169994	53.9251	-0.17003	0.0913986	-1.86032	0.0628408	0.999246	MYO7B	MYO7B	4648
ENSG00000126216	951.978	-0.0326914	0.0175797	-1.85961	0.0629414	0.999246	TUBGCP3	TUBGCP3	10426
ENSG00000167632	577.639	0.0404225	0.0217435	1.85906	0.0630191	0.999246	TRAPPC9	TRAPPC9	83696
ENSG00000091317	1227.8	0.064515	0.0347164	1.85834	0.0631201	0.999246	CMTM6	CMTM6	54918
ENSG00000179331	43.7445	0.130551	0.0702807	1.85756	0.063231	0.999246	RAB39A	RAB39A	54734
ENSG00000178053	45.4727	-0.13882	0.0747527	-1.85705	0.0633035	0.999246	MLF1	MLF1	4291
ENSG00000249353	421.804	-0.0569601	0.0306908	-1.85593	0.0634632	0.999246	NPM1P27	NPM1P27	NA
ENSG00000145779	3449.49	-0.0347884	0.0187521	-1.85518	0.0635709	0.999246	TNFAIP8	TNFAIP8	25816
ENSG00000285794	55.3855	-0.0741929	0.0399986	-1.85489	0.0636124	0.999246			NA
ENSG00000253755	956.787	0.30213	0.163032	1.85319	0.0638549	0.999246	IGHGP	IGHGP	NA
ENSG00000104853	1043.06	0.0348917	0.0188352	1.85248	0.0639574	0.999246	CLPTM1	CLPTM1	1209
ENSG00000267152	24.645	-0.0682707	0.0368552	-1.8524	0.0639677	0.999246			NA
ENSG00000109536	937.951	-0.040054	0.021635	-1.85135	0.0641194	0.999246	FRG1	FRG1	2483
ENSG00000163666	35.6201	-0.0900788	0.048708	-1.84936	0.0644052	0.999246	HESX1	HESX1	8820
ENSG00000257529	6164.1	-0.0463073	0.0250515	-1.84848	0.0645328	0.999246	RPL36A-HNRNPH2	RPL36A-HNRNPH2	100529097
ENSG00000185808	318.4	-0.0436316	0.0236047	-1.84843	0.0645404	0.999246	PIGP	PIGP	51227
ENSG00000188599	77.9284	-0.0635412	0.0343934	-1.84748	0.0646775	0.999246	NPIPP1	NPIPP1	NA
ENSG00000184752	1164.88	-0.0472852	0.0255951	-1.84743	0.0646845	0.999246	NDUFA12	NDUFA12	55967
ENSG00000144815	581.068	0.0699632	0.0378866	1.84665	0.0647981	0.999246	NXPE3	NXPE3	91775
ENSG00000101152	1752.84	0.0370565	0.0200712	1.84626	0.0648547	0.999246	DNAJC5	DNAJC5	80331
ENSG00000256664	271.721	0.0470004	0.0254593	1.8461	0.0648779	0.999246			NA
ENSG00000196262	25285.8	-0.0447388	0.0242354	-1.84601	0.0648906	0.999246	PPIA	PPIA	5478
ENSG00000134717	1165.58	-0.0245894	0.0133253	-1.84532	0.0649911	0.999246	BTF3L4	BTF3L4	91408
ENSG00000151413	333.74	-0.0297984	0.0161492	-1.8452	0.0650087	0.999246	NUBPL	NUBPL	80224
ENSG00000274266	27.2694	0.139571	0.075644	1.8451	0.0650231	0.999246	SNORA73A	SNORA73A	NA
ENSG00000165521	93.9922	-0.0441377	0.0239237	-1.84494	0.0650466	0.999246	EML5	EML5	161436
ENSG00000277299	113.095	-0.051875	0.0281186	-1.84486	0.0650572	0.999246			NA
ENSG00000139977	669.361	0.0287982	0.0156112	1.84471	0.06508	0.999246	NAA30	NAA30	122830
ENSG00000198728	1265.94	0.0280812	0.0152278	1.84407	0.0651729	0.999246	LDB1	LDB1	8861
ENSG00000140006	603.371	-0.0334085	0.0181198	-1.84376	0.0652186	0.999246	WDR89	WDR89	112840
ENSG00000198429	44.9334	-0.0995511	0.054003	-1.84344	0.0652652	0.999246	ZNF69	ZNF69	7620
ENSG00000166532	254.877	-0.117786	0.0638965	-1.84338	0.0652733	0.999246	RIMKLB	RIMKLB	57494
ENSG00000127415	29.9564	0.108626	0.0589285	1.84335	0.0652785	0.999246	IDUA	IDUA	3425
ENSG00000120699	1192.82	-0.035209	0.01912	-1.84148	0.0655517	0.999246	EXOSC8	EXOSC8	11340
ENSG00000147604	31126.1	-0.0413768	0.0224743	-1.84107	0.065611	0.999246	RPL7	RPL7	6129
ENSG00000122406	38687.9	-0.0402292	0.0218533	-1.84087	0.0656405	0.999246	RPL5	RPL5	6125
ENSG00000150347	670.768	0.0891941	0.0484666	1.84032	0.0657213	0.999246	ARID5B	ARID5B	84159
ENSG00000152556	2662.09	-0.0324444	0.0176368	-1.83959	0.0658286	0.999246	PFKM	PFKM	5213
ENSG00000230487	73.3241	0.0815334	0.0443313	1.83918	0.0658881	0.999246	PSMG3-AS1	PSMG3-AS1	114796
ENSG00000198818	1781.09	-0.0382994	0.0208376	-1.83799	0.0660637	0.999246	SFT2D1	SFT2D1	113402
ENSG00000139343	1577.05	-0.051135	0.0278234	-1.83784	0.0660859	0.999246	SNRPF	SNRPF	6636
ENSG00000196313	1971.8	0.0380379	0.0207039	1.83723	0.0661755	0.999246	POM121	POM121	9883
ENSG00000260621	42.5474	0.0613062	0.0333803	1.8366	0.0662688	0.999246			NA
ENSG00000090263	1087.36	-0.038841	0.0211514	-1.83633	0.0663085	0.999246	MRPS33	MRPS33	51650
ENSG00000143669	494.569	0.0768121	0.0418331	1.83615	0.0663348	0.999246	LYST	LYST	1130
ENSG00000254485	31.9019	0.0506207	0.0275987	1.83417	0.0666293	0.999246			NA
ENSG00000110002	61.5192	0.12972	0.0707386	1.8338	0.0666844	0.999246	VWA5A	VWA5A	4013
ENSG00000170271	35.2347	0.0644638	0.0351532	1.83379	0.0666845	0.999246	FAXDC2	FAXDC2	10826
ENSG00000288258	202.879	-0.0514734	0.0280735	-1.83352	0.0667254	0.999246			NA
ENSG00000116212	743.87	-0.0303003	0.016535	-1.8325	0.0668777	0.999246	LRRC42	LRRC42	115353
ENSG00000056586	997.507	0.0387042	0.0211355	1.83124	0.0670648	0.999246	RC3H2	RC3H2	54542
ENSG00000169282	26.7956	0.0799884	0.0436912	1.83077	0.0671353	0.999246	KCNAB1	KCNAB1	7881
ENSG00000214485	57.005	-0.099137	0.0541656	-1.83026	0.0672116	0.999246	RPL7P1	RPL7P1	NA
ENSG00000172965	124.561	0.099884	0.0545786	1.83009	0.0672357	0.999246	MIR4435-2HG	MIR4435-2HG	541471
ENSG00000113595	121.361	0.0570043	0.0311539	1.82977	0.0672849	0.999246	TRIM23	TRIM23	373
ENSG00000147509	146.567	0.169476	0.0926407	1.82939	0.0673417	0.999246	RGS20	RGS20	8601
ENSG00000205323	838.894	-0.040697	0.0222469	-1.82933	0.0673504	0.999246	SARNP	SARNP	84324
ENSG00000165935	28.4165	-0.0878657	0.048034	-1.82924	0.0673639	0.999246	SMCO2	SMCO2	341346
ENSG00000230359	24.8077	0.0777873	0.0425256	1.82919	0.0673714	0.999246	TPI1P2	TPI1P2	286016
ENSG00000276317	30.7737	0.0845798	0.046262	1.82828	0.0675079	0.999246			NA
ENSG00000253626	102.332	-0.145163	0.0794067	-1.82809	0.0675357	0.999246	EIF5AL1	EIF5AL1	143244
ENSG00000175643	667.938	-0.0683406	0.0374125	-1.82668	0.0677479	0.999246	RMI2	RMI2	116028
ENSG00000185000	359.74	0.0377624	0.0206825	1.82582	0.0678774	0.999246	DGAT1	DGAT1	8694
ENSG00000189079	589.68	0.0556697	0.0305092	1.82468	0.0680489	0.999246	ARID2	ARID2	196528
ENSG00000103199	199.792	0.0339353	0.0186053	1.82396	0.0681578	0.999246	ZNF500	ZNF500	26048
ENSG00000213585	11323.3	-0.0285231	0.0156389	-1.82385	0.0681748	0.999246	VDAC1	VDAC1	7416
ENSG00000197872	52.4334	0.191471	0.10499	1.82372	0.068195	0.999246	CYRIA	CYRIA	81553
ENSG00000076248	1205.18	-0.0428549	0.0235029	-1.82339	0.0682448	0.999246	UNG	UNG	7374
ENSG00000271984	107.541	0.0412674	0.0226456	1.82231	0.0684077	0.999246			NA
ENSG00000170385	399.314	0.0511928	0.0280927	1.82228	0.0684122	0.999246	SLC30A1	SLC30A1	7779
ENSG00000121864	826.039	-0.0258701	0.0141981	-1.82209	0.0684412	0.999246	ZNF639	ZNF639	51193
ENSG00000237080	212.122	-0.037818	0.0207626	-1.82145	0.0685379	0.999246	EHMT2-AS1	EHMT2-AS1	107986588
ENSG00000066427	534.677	-0.0280138	0.0153804	-1.8214	0.0685456	0.999246	ATXN3	ATXN3	4287
ENSG00000184117	2105.67	-0.0388836	0.0213515	-1.82112	0.0685887	0.999246	NIPSNAP1	NIPSNAP1	8508
ENSG00000213801	61.1141	-0.0550241	0.0302275	-1.82033	0.0687083	0.999246	ZNF321P	ZNF321P	399669
ENSG00000136802	373.208	0.0403168	0.0221558	1.81969	0.0688058	0.999246	LRRC8A	LRRC8A	56262
ENSG00000146425	877.478	-0.0456111	0.0250669	-1.81958	0.0688235	0.999246	DYNLT1	DYNLT1	6993
ENSG00000235724	28.301	0.0663792	0.0365189	1.81767	0.0691151	0.999246	PSMD14-DT	PSMD14-DT	NA
ENSG00000100241	2029.37	0.0565087	0.0310999	1.81701	0.069216	0.999246	SBF1	SBF1	6305
ENSG00000181830	306.166	0.041688	0.0229489	1.81656	0.0692853	0.999246	SLC35C1	SLC35C1	55343
ENSG00000006459	74.0984	0.157074	0.0864685	1.81654	0.0692873	0.999246	KDM7A	KDM7A	80853
ENSG00000188026	41.4431	-0.0627067	0.0345294	-1.81604	0.0693648	0.999246	RILPL1	RILPL1	353116
ENSG00000244265	50.0906	0.0633105	0.0348698	1.81563	0.0694273	0.999246	SIAH2-AS1	SIAH2-AS1	NA
ENSG00000181638	123.991	0.0476415	0.0262462	1.81518	0.0694966	0.999246	ZFP41	ZFP41	286128
ENSG00000117713	3119.43	0.0399672	0.0220219	1.81489	0.0695414	0.999246	ARID1A	ARID1A	8289
ENSG00000285509	39.0906	0.0591548	0.0326027	1.81441	0.0696143	0.999246	TBCEL-TECTA	TBCEL-TECTA	NA
ENSG00000070413	903.167	0.0395209	0.021783	1.8143	0.0696315	0.999246	DGCR2	DGCR2	9993
ENSG00000261824	187.037	-0.0449673	0.0248003	-1.81317	0.069805	0.999246	LINC00662	LINC00662	148189
ENSG00000180964	852.404	-0.033275	0.0183686	-1.81151	0.0700615	0.999246	TCEAL8	TCEAL8	90843
ENSG00000197568	158.98	-0.0535199	0.0295592	-1.8106	0.0702027	0.999246	HHLA3	HHLA3	11147
ENSG00000269906	19.5521	-0.0841478	0.0464851	-1.81021	0.0702634	0.999246			NA
ENSG00000105866	495.537	0.0653544	0.0361228	1.80923	0.070415	0.999246	SP4	SP4	6671
ENSG00000285629	4227.37	-0.0444916	0.0245964	-1.80887	0.0704718	0.999246			NA
ENSG00000148429	966.09	0.05687	0.0314413	1.80877	0.0704875	0.999246	USP6NL	USP6NL	9712
ENSG00000137692	989.677	-0.0297407	0.0164431	-1.8087	0.0704969	0.999246	DCUN1D5	DCUN1D5	84259
ENSG00000090061	1082.69	0.0219335	0.0121269	1.80866	0.070504	0.999246	CCNK	CCNK	8812
ENSG00000198932	31.0716	-0.146002	0.0807611	-1.80783	0.0706331	0.999246	GPRASP1	GPRASP1	9737
ENSG00000250562	251.248	-0.0543915	0.0300895	-1.80766	0.0706602	0.999246	RPL38P4	RPL38P4	NA
ENSG00000198498	1003.95	-0.030846	0.0170645	-1.80762	0.0706664	0.999246	TMA16	TMA16	55319
ENSG00000155506	5557.36	0.0332185	0.0183772	1.80759	0.0706703	0.999246	LARP1	LARP1	23367
ENSG00000247595	105.621	0.0592372	0.0327714	1.80759	0.0706709	0.999246	SPTY2D1OS	SPTY2D1OS	100506540
ENSG00000155545	390.68	0.035731	0.0197733	1.80703	0.0707575	0.999246	MIER3	MIER3	166968
ENSG00000244676	34.0563	0.0628713	0.0347942	1.80695	0.0707704	0.999246			NA
ENSG00000087206	1001.4	-0.0193109	0.0106981	-1.80507	0.0710633	0.999246	UIMC1	UIMC1	51720
ENSG00000261762	90.1246	0.0665302	0.0368596	1.80496	0.0710807	0.999246			NA
ENSG00000163956	967.827	0.0412571	0.022868	1.80414	0.0712096	0.999246	LRPAP1	LRPAP1	4043
ENSG00000183439	176.136	-0.117482	0.0651422	-1.80347	0.0713147	0.999246	TRIM61	TRIM61	391712
ENSG00000258378	86.1822	-0.0352298	0.019545	-1.80249	0.0714676	0.999246			NA
ENSG00000180817	6489.04	-0.0346395	0.0192217	-1.8021	0.0715289	0.999246	PPA1	PPA1	5464
ENSG00000259755	58.1811	0.0666369	0.0369942	1.80128	0.0716593	0.999246			NA
ENSG00000148841	321.892	0.0474136	0.0263297	1.80076	0.0717402	0.999246	ITPRIP	ITPRIP	85450
ENSG00000224699	266.695	-0.0283369	0.0157402	-1.80029	0.0718155	0.999246	LAMTOR5-AS1	LAMTOR5-AS1	NA
ENSG00000167074	173.855	0.0557629	0.0310021	1.79868	0.0720686	0.999246	TEF	TEF	7008
ENSG00000089006	4799.38	-0.0265875	0.0147832	-1.79849	0.072099	0.999246	SNX5	SNX5	27131
ENSG00000153208	51.0009	-0.15334	0.085286	-1.79795	0.0721844	0.999246	MERTK	MERTK	10461
ENSG00000267344	25.4647	0.062262	0.0346304	1.7979	0.0721927	0.999246			NA
MER65B:ERV1:LTR	19.9138	-0.087487	0.0486665	-1.79768	0.0722271	0.999246	NA	NA	NA
ENSG00000187997	89.6506	-0.118799	0.0660922	-1.79748	0.0722597	0.999246	C17orf99	C17orf99	100141515
ENSG00000077713	472.195	-0.0458275	0.0254984	-1.79727	0.0722928	0.999246	SLC25A43	SLC25A43	203427
ENSG00000117569	336.353	-0.0500404	0.0278512	-1.79671	0.0723824	0.999246	PTBP2	PTBP2	58155
ENSG00000167483	314.761	-0.180092	0.100248	-1.79647	0.0724205	0.999246	NIBAN3	NIBAN3	199786
ENSG00000141084	644.348	0.0257603	0.0143413	1.79623	0.0724587	0.999246	RANBP10	RANBP10	57610
ENSG00000278845	1178.43	-0.0322462	0.0179643	-1.79502	0.0726509	0.999246	MRPL45	MRPL45	84311
ENSG00000224406	33.1449	0.121495	0.0677172	1.79415	0.0727889	0.999246	LINC02052	LINC02052	253573
ENSG00000100101	172.461	0.0424658	0.0236692	1.79414	0.0727906	0.999246			NA
ENSG00000164808	747.165	-0.0255788	0.0142581	-1.79398	0.0728156	0.999246	SPIDR	SPIDR	23514
ENSG00000257607	96.6206	-0.126525	0.0705292	-1.79393	0.0728241	0.999246			NA
ENSG00000282995	39.8578	-0.157399	0.0877414	-1.79389	0.0728303	0.999246	FRG1EP	FRG1EP	NA
ENSG00000168916	319.959	0.138792	0.0773696	1.79389	0.0728315	0.999246	ZNF608	ZNF608	57507
ENSG00000072609	999.196	0.0315712	0.0175999	1.79383	0.0728411	0.999246	CHFR	CHFR	55743
ENSG00000124588	198.64	0.0965724	0.053839	1.79372	0.0728571	0.999246	NQO2	NQO2	4835
ENSG00000196531	17218.9	-0.0373211	0.0208082	-1.79358	0.07288	0.999246	NACA	NACA	4666
ENSG00000072042	1857.24	-0.0256858	0.0143234	-1.79328	0.0729278	0.999246	RDH11	RDH11	51109
ENSG00000142227	1319.07	-0.0505827	0.0282116	-1.79298	0.0729768	0.999246	EMP3	EMP3	2014
ENSG00000269813	18.3557	-0.0653741	0.0364619	-1.79295	0.0729815	0.999246			NA
ENSG00000144848	1115.87	-0.029853	0.0166504	-1.79293	0.072984	0.999246	ATG3	ATG3	64422
ENSG00000119004	291.242	0.0426989	0.0238157	1.79289	0.072991	0.999246	CYP20A1	CYP20A1	57404
ENSG00000017797	2135.75	-0.0205404	0.0114577	-1.79272	0.0730181	0.999246	RALBP1	RALBP1	10928
ENSG00000160691	709.736	0.0423152	0.0236089	1.79234	0.0730785	0.999246	SHC1	SHC1	6464
ENSG00000142583	1412.91	0.107087	0.059747	1.79234	0.0730793	0.999246	SLC2A5	SLC2A5	6518
ENSG00000166188	172.49	0.0333628	0.0186273	1.79107	0.073282	0.999246	ZNF319	ZNF319	57567
ENSG00000102699	2718.48	0.0455242	0.0254216	1.79076	0.0733312	0.999246	PARP4	PARP4	143
ENSG00000141127	1740.29	-0.0271599	0.0151681	-1.79059	0.0733592	0.999246	PRPSAP2	PRPSAP2	5636
ENSG00000176407	1795.18	-0.0266257	0.0148706	-1.79049	0.0733745	0.999246	KCMF1	KCMF1	56888
ENSG00000117543	918.659	-0.0319836	0.0178641	-1.79039	0.0733917	0.999246	DPH5	DPH5	51611
ENSG00000167258	1812.94	0.0470878	0.0263016	1.7903	0.0734055	0.999246	CDK12	CDK12	51755
ENSG00000135046	135.488	0.177675	0.0992507	1.79016	0.0734274	0.999246	ANXA1	ANXA1	301
ENSG00000146676	1481.13	0.0299877	0.0167519	1.79011	0.0734362	0.999246	PURB	PURB	5814
ENSG00000182963	304.956	-0.143166	0.0799866	-1.78987	0.0734744	0.999246	GJC1	GJC1	10052
ENSG00000139269	88.2687	-0.136088	0.0760507	-1.78944	0.073544	0.999246	INHBE	INHBE	83729
ENSG00000176102	1109.02	-0.0236367	0.0132154	-1.78858	0.0736826	0.999246	CSTF3	CSTF3	1479
ENSG00000124098	83.0828	0.0565659	0.0316295	1.78839	0.0737125	0.999246	FAM210B	FAM210B	116151
ENSG00000260103	67.8696	-0.041276	0.0230888	-1.7877	0.073824	0.999246			NA
ENSG00000166971	387.401	-0.0272822	0.0152678	-1.78692	0.0739508	0.999246	AKTIP	AKTIP	64400
ENSG00000260269	147.951	-0.032627	0.0182614	-1.78666	0.0739924	0.999246			NA
ENSG00000241839	1077.32	0.0374671	0.0209737	1.78638	0.0740371	0.999246	PLEKHO2	PLEKHO2	80301
ENSG00000288542	79.9899	0.109961	0.0615715	1.78592	0.074113	0.999246			NA
ENSG00000263142	26.8012	0.0636338	0.0356352	1.7857	0.0741479	0.999246	LRRC37A17P	LRRC37A17P	NA
ENSG00000177879	3668.13	-0.0561355	0.0314408	-1.78543	0.074191	0.999246	AP3S1	AP3S1	1176
ENSG00000128050	10821.4	-0.0355384	0.0199094	-1.78501	0.0742604	0.999246	PAICS	PAICS	10606
ENSG00000090857	1091.77	0.0623379	0.0349231	1.78501	0.0742605	0.999246	PDPR	PDPR	55066
ENSG00000255737	89.7425	0.0565872	0.0317051	1.7848	0.0742937	0.999246	AGAP2-AS1	AGAP2-AS1	100130776
ENSG00000088451	502.643	-0.0286254	0.016044	-1.78418	0.0743941	0.999246	TGDS	TGDS	23483
ENSG00000134077	936.929	-0.0212931	0.0119345	-1.78416	0.0743974	0.999246	THUMPD3	THUMPD3	25917
ENSG00000205643	176.981	-0.0397099	0.0222647	-1.78353	0.0744994	0.999246	CDPF1	CDPF1	150383
ENSG00000223442	189.504	-0.0388069	0.0217637	-1.7831	0.0745694	0.999246	TH2LCRR	TH2LCRR	101927761
ENSG00000123106	401.566	-0.0307067	0.0172292	-1.78224	0.0747095	0.999246	CCDC91	CCDC91	55297
ENSG00000175581	685.943	-0.0405935	0.0227785	-1.78209	0.0747339	0.999246	MRPL48	MRPL48	51642
ENSG00000214922	109.174	0.0735692	0.0413023	1.78124	0.0748737	0.999246	HLA-F-AS1	HLA-F-AS1	285830
ENSG00000105656	657.877	0.0430837	0.0241926	1.78086	0.0749352	0.999246	ELL	ELL	8178
ENSG00000161217	1441.67	0.0325138	0.0182644	1.78017	0.0750479	0.999246	PCYT1A	PCYT1A	5130
ENSG00000005339	1614.2	0.0497056	0.0279329	1.77947	0.0751634	0.999246	CREBBP	CREBBP	1387
ENSG00000143771	452.353	-0.0317704	0.0178599	-1.77887	0.0752613	0.999246	CNIH4	CNIH4	29097
ENSG00000232160	83.6231	0.0512013	0.028799	1.77789	0.0754225	0.999246	RAP2C-AS1	RAP2C-AS1	101928578
ENSG00000152454	172.008	-0.0514015	0.0289154	-1.77765	0.0754613	0.999246	ZNF256	ZNF256	10172
ENSG00000180815	85.7152	-0.0396542	0.0223194	-1.77667	0.075622	0.999246	MAP3K15	MAP3K15	389840
ENSG00000166224	534.192	0.0399995	0.0225156	1.77652	0.0756476	0.999246	SGPL1	SGPL1	8879
ENSG00000121211	380.349	-0.0592069	0.0333322	-1.77627	0.0756888	0.999246	MND1	MND1	84057
ENSG00000279457	109.416	0.0730227	0.0411318	1.77534	0.0758424	0.999246	WASH9P	WASH9P	NA
ENSG00000258407	46.5332	-0.0534801	0.0301241	-1.77533	0.0758441	0.999246			NA
ENSG00000278713	40.6288	0.0444261	0.0250255	1.77524	0.0758591	0.999246			NA
ENSG00000143486	2207.67	-0.0262991	0.0148234	-1.77416	0.0760372	0.999246	EIF2D	EIF2D	1939
LTR27E:ERV1:LTR	30.278	0.121034	0.0682244	1.77405	0.0760543	0.999246	NA	NA	NA
ENSG00000170100	134.009	0.0414422	0.0233675	1.7735	0.0761462	0.999246	ZNF778	ZNF778	197320
ENSG00000143256	1001.45	-0.0440637	0.0248562	-1.77274	0.0762713	0.999246	PFDN2	PFDN2	5202
ENSG00000166902	1330.31	-0.0390305	0.0220173	-1.77272	0.0762746	0.999246	MRPL16	MRPL16	54948
ENSG00000114520	1659.71	-0.0316456	0.0178517	-1.77269	0.0762801	0.999246	SNX4	SNX4	8723
ENSG00000156384	228.434	-0.035027	0.0197626	-1.77239	0.0763306	0.999246	SFR1	SFR1	119392
ENSG00000230002	48.628	-0.0814683	0.0459762	-1.77197	0.0764003	0.999246	ALMS1-IT1	ALMS1-IT1	NA
ENSG00000184047	514.354	-0.0285617	0.0161244	-1.77133	0.076506	0.999246	DIABLO	DIABLO	56616
ENSG00000196550	205.304	-0.0528383	0.0298404	-1.77069	0.0766116	0.999246	FAM72A	FAM72A	729533
ENSG00000185164	677.126	0.0550784	0.031112	1.77033	0.0766729	0.999246	NOMO2	NOMO2	283820
ENSG00000196922	210.075	0.0418451	0.0236385	1.77021	0.0766923	0.999246	ZNF252P	ZNF252P	NA
ENSG00000251196	164.063	0.0815354	0.0460712	1.76977	0.0767653	0.999246			NA
ENSG00000112365	634.829	0.0248443	0.0140435	1.7691	0.0768776	0.999246	ZBTB24	ZBTB24	9841
ENSG00000144792	117.105	-0.0969389	0.0548074	-1.76872	0.076941	0.999246	ZNF660	ZNF660	285349
ENSG00000169740	245.671	-0.0447452	0.0252991	-1.76865	0.0769528	0.999246	ZNF32	ZNF32	7580
ENSG00000143033	1274.07	-0.0254453	0.0144	-1.76703	0.0772227	0.999246	MTF2	MTF2	22823
ENSG00000107443	142.456	0.0525201	0.0297239	1.76693	0.0772397	0.999246	CCNJ	CCNJ	54619
ENSG00000066651	591.717	-0.0383782	0.0217214	-1.76683	0.077256	0.999246	TRMT11	TRMT11	60487
ENSG00000197724	493.867	0.037912	0.021471	1.76573	0.0774418	0.999246	PHF2	PHF2	5253
ENSG00000029639	611.699	-0.0341341	0.0193353	-1.76538	0.0774999	0.999246	TFB1M	TFB1M	51106
ENSG00000101605	72.7097	-0.0940678	0.0532959	-1.76501	0.0775622	0.999246	MYOM1	MYOM1	8736
ENSG00000113739	917.598	-0.0951967	0.0539566	-1.76432	0.077678	0.999246	STC2	STC2	8614
ENSG00000164151	1318.28	0.0382024	0.0216534	1.76427	0.077687	0.999246	ICE1	ICE1	23379
ENSG00000107290	3294.81	0.0400856	0.0227319	1.7634	0.0778323	0.999246	SETX	SETX	23064
ENSG00000221914	1820.17	-0.0228799	0.0129753	-1.76334	0.0778425	0.999246	PPP2R2A	PPP2R2A	5520
ENSG00000251259	39.6073	-0.109518	0.0621091	-1.76331	0.0778481	0.999246			NA
ENSG00000112658	1584.54	0.0411288	0.0233379	1.76231	0.0780161	0.999246	SRF	SRF	6722
ENSG00000164050	204.122	0.0972067	0.0551708	1.76192	0.0780823	0.999246	PLXNB1	PLXNB1	5364
ENSG00000113716	1416	0.0441505	0.0250634	1.76155	0.078145	0.999246	HMGXB3	HMGXB3	22993
ENSG00000250337	109.945	0.144676	0.0821619	1.76086	0.078262	0.999246	PURPL	PURPL	643401
ENSG00000110925	262.127	0.0349219	0.0198346	1.76065	0.078297	0.999246	CSRNP2	CSRNP2	81566
ENSG00000168811	68.0802	-0.079523	0.0451852	-1.75993	0.0784189	0.999246	IL12A	IL12A	3592
ENSG00000138095	7241.3	-0.0340916	0.019381	-1.75902	0.0785745	0.999246	LRPPRC	LRPPRC	10128
ENSG00000116852	1043.22	0.0494223	0.0280979	1.75893	0.0785891	0.999246	KIF21B	KIF21B	23046
ENSG00000135749	172.465	0.0724769	0.0412087	1.75878	0.0786156	0.999246	PCNX2	PCNX2	80003
ENSG00000161533	864.268	0.0299542	0.0170335	1.75855	0.0786537	0.999246	ACOX1	ACOX1	51
Harlequin-int:ERV1:LTR	2214.55	0.0910258	0.0517805	1.75792	0.0787618	0.999246	NA	NA	NA
ENSG00000135956	1117.36	0.027997	0.015929	1.75762	0.0788126	0.999246	TMEM127	TMEM127	55654
ENSG00000264044	360.424	0.0789987	0.0449492	1.75751	0.0788309	0.999246			NA
ENSG00000243056	105.729	-0.0547099	0.0311307	-1.75742	0.0788455	0.999246	EIF4EBP3	EIF4EBP3	8637
ENSG00000165025	2955.46	0.0536446	0.0305276	1.75725	0.0788757	0.999246	SYK	SYK	6850
ENSG00000121579	2188.53	0.0380367	0.0216498	1.75691	0.0789337	0.999246	NAA50	NAA50	80218
ENSG00000169118	899.744	0.038489	0.0219088	1.75678	0.0789555	0.999246	CSNK1G1	CSNK1G1	53944
ENSG00000284776	473.338	-0.0336456	0.0191564	-1.75636	0.0790272	0.999246			NA
ENSG00000285053	369.807	-0.0193808	0.0110349	-1.75632	0.0790338	0.999246	TBCE	TBCE	6905
ENSG00000225439	52.1445	-0.068834	0.0391956	-1.75617	0.0790598	0.999246	BOLA3-DT	BOLA3-DT	100507171
ENSG00000147677	8996.13	-0.0366994	0.0208997	-1.75598	0.0790918	0.999246	EIF3H	EIF3H	8667
ENSG00000166582	511.762	-0.0560997	0.0319509	-1.75581	0.0791208	0.999246	CENPV	CENPV	201161
ENSG00000176171	4128.53	-0.0614048	0.0349752	-1.75567	0.079145	0.999246	BNIP3	BNIP3	664
ENSG00000100749	1408.23	-0.0420143	0.0239424	-1.75481	0.0792919	0.999246	VRK1	VRK1	7443
ENSG00000139291	676.443	0.0458051	0.0261112	1.75423	0.0793912	0.999246	TMEM19	TMEM19	55266
ENSG00000228172	30.0538	-0.0591441	0.0337188	-1.75404	0.079424	0.999246			NA
ENSG00000170471	1284.88	0.036045	0.020552	1.75384	0.0794581	0.999246	RALGAPB	RALGAPB	57148
ENSG00000228727	80.391	-0.0856351	0.0488355	-1.75354	0.0795091	0.999246	SAPCD1	SAPCD1	401251
ENSG00000037749	258.802	0.0607963	0.0346896	1.75258	0.0796744	0.999246	MFAP3	MFAP3	4238
ENSG00000266028	274.763	0.0540884	0.0308808	1.75152	0.0798562	0.999246	SRGAP2	SRGAP2	23380
ENSG00000108953	9821.29	-0.0279271	0.0159504	-1.75087	0.0799677	0.999246	YWHAE	YWHAE	7531
ENSG00000143353	593.684	-0.04923	0.0281294	-1.75013	0.0800962	0.999246	LYPLAL1	LYPLAL1	127018
ENSG00000119986	21.5869	-0.0836534	0.0478152	-1.74951	0.080202	0.999246	AVPI1	AVPI1	60370
ENSG00000157895	363.04	0.0324748	0.0185627	1.74947	0.0802105	0.999246	C12orf43	C12orf43	64897
ENSG00000184788	51.5826	-0.0430226	0.0246326	-1.74657	0.0807117	0.999246	SATL1	SATL1	340562
ENSG00000249786	179.673	0.0422932	0.02423	1.74549	0.0808999	0.999246	EAF1-AS1	EAF1-AS1	NA
ENSG00000007968	346.185	0.0743234	0.042588	1.74517	0.0809547	0.999246	E2F2	E2F2	1870
ENSG00000161405	5519.18	0.0452641	0.0259372	1.74514	0.0809603	0.999246	IKZF3	IKZF3	22806
ENSG00000211892	1785.37	0.274006	0.157275	1.74221	0.0814725	0.999246	IGHG4	IGHG4	NA
ENSG00000213881	41.2994	-0.0575206	0.0330297	-1.74148	0.0815992	0.999246	NPM1P6	NPM1P6	NA
ENSG00000109220	154.514	-0.0312491	0.0179464	-1.74124	0.0816408	0.999246	CHIC2	CHIC2	26511
ENSG00000138767	493.885	0.0749229	0.0430397	1.74079	0.0817209	0.999246	CNOT6L	CNOT6L	246175
ENSG00000213699	282.829	0.0417803	0.0240045	1.74052	0.0817681	0.999246	SLC35F6	SLC35F6	54978
ENSG00000114735	470.823	-0.036142	0.0207676	-1.74031	0.0818054	0.999246	HEMK1	HEMK1	51409
ENSG00000205763	44.6006	-0.0913528	0.0524972	-1.74014	0.0818336	0.999246	RP9P	RP9P	NA
ENSG00000139168	1398.26	-0.0327174	0.0188029	-1.74002	0.0818554	0.999246	ZCRB1	ZCRB1	85437
ENSG00000181220	359.06	0.0322164	0.0185165	1.73988	0.0818806	0.999246	ZNF746	ZNF746	155061
ENSG00000132589	1718.99	0.0933243	0.0536444	1.73968	0.0819147	0.999246	FLOT2	FLOT2	2319
ENSG00000109686	6385.19	-0.0451459	0.0259522	-1.73958	0.0819332	0.999246	SH3D19	SH3D19	152503
ENSG00000068650	857.144	0.0669744	0.0385079	1.73924	0.0819934	0.999246	ATP11A	ATP11A	23250
ENSG00000248406	24.4245	-0.0736594	0.04237	-1.73848	0.0821266	0.999246			NA
ENSG00000128789	1391.65	-0.0294473	0.016948	-1.73751	0.0822973	0.999246	PSMG2	PSMG2	56984
ENSG00000264247	222.08	0.0332583	0.0191483	1.73688	0.0824079	0.999246	ZNF407-AS1	ZNF407-AS1	NA
ENSG00000287216	218.513	-0.042752	0.0246201	-1.73647	0.0824812	0.999246			NA
ENSG00000119402	1728.96	0.025631	0.0147608	1.73643	0.0824881	0.999246	FBXW2	FBXW2	26190
ENSG00000176222	88.7143	-0.0927951	0.0534449	-1.73627	0.0825153	0.999246	ZNF404	ZNF404	342908
ENSG00000171388	43.5648	-0.147578	0.0850013	-1.73619	0.082531	0.999246	APLN	APLN	8862
ENSG00000124702	1440.1	-0.0292171	0.0168294	-1.73607	0.0825516	0.999246	KLHDC3	KLHDC3	116138
ENSG00000143436	926.371	-0.0286192	0.0164878	-1.73578	0.0826021	0.999246	MRPL9	MRPL9	65005
ENSG00000183309	498.548	0.0323242	0.0186256	1.73548	0.0826565	0.999246	ZNF623	ZNF623	9831
ENSG00000001630	1599.02	-0.0380711	0.0219428	-1.73501	0.0827386	0.999246	CYP51A1	CYP51A1	1595
ENSG00000110944	115.262	-0.0993771	0.0572909	-1.73461	0.0828107	0.999246	IL23A	IL23A	51561
ENSG00000271976	280.677	-0.0999499	0.0576572	-1.73352	0.0830034	0.999246			NA
ENSG00000161970	17024.4	-0.0419664	0.0242108	-1.73337	0.0830294	0.999246	RPL26	RPL26	6154
ENSG00000198026	586.411	0.0446885	0.0257878	1.73293	0.0831076	0.999246	ZNF335	ZNF335	63925
ENSG00000158747	252.92	-0.054352	0.0313721	-1.73249	0.0831856	0.999246	NBL1	NBL1	4681
ENSG00000119401	460.825	0.0329493	0.0190237	1.73202	0.0832709	0.999246	TRIM32	TRIM32	22954
ENSG00000069667	647.385	0.114945	0.0663686	1.73193	0.0832866	0.999246	RORA	RORA	6095
ENSG00000159128	1446.53	-0.0391876	0.0226272	-1.73188	0.0832951	0.999246	IFNGR2	IFNGR2	3460
ENSG00000225217	157.672	0.154744	0.0894183	1.73057	0.0835293	0.999246	HSPA7	HSPA7	NA
ENSG00000170085	256.608	-0.036056	0.0208402	-1.73012	0.0836093	0.999246	SIMC1	SIMC1	375484
ENSG00000164919	3046.61	-0.0403868	0.0233646	-1.72855	0.08389	0.999246	COX6C	COX6C	1345
ENSG00000110497	806.297	0.0281404	0.0162803	1.7285	0.083899	0.999246	AMBRA1	AMBRA1	55626
ENSG00000163171	1321.12	-0.0386236	0.0223465	-1.72839	0.0839177	0.999246	CDC42EP3	CDC42EP3	10602
ENSG00000149100	5645.35	-0.032534	0.0188237	-1.72835	0.0839257	0.999246	EIF3M	EIF3M	10480
ENSG00000184209	460.417	-0.0355793	0.0205887	-1.7281	0.0839702	0.999246	SNRNP35	SNRNP35	11066
ENSG00000151690	983.664	0.0430343	0.0249031	1.72807	0.0839755	0.999246	MFSD6	MFSD6	54842
ENSG00000264575	53.3486	-0.0475742	0.0275357	-1.72773	0.0840362	0.999246	LINC00526	LINC00526	NA
ENSG00000276057	26.645	0.10502	0.0608059	1.72714	0.0841422	0.999246			NA
ENSG00000100147	128.319	0.0545159	0.0315768	1.72645	0.084266	0.999246	CCDC134	CCDC134	79879
ENSG00000132326	339.274	0.0322699	0.0186923	1.72638	0.0842798	0.999246	PER2	PER2	8864
ENSG00000155189	3993.63	-0.0378764	0.0219432	-1.72611	0.0843272	0.999246	AGPAT5	AGPAT5	55326
ENSG00000174529	32.5908	-0.061558	0.0356662	-1.72595	0.0843566	0.999246	TMEM81	TMEM81	388730
ENSG00000102755	588.225	-0.15762	0.0913308	-1.72582	0.0843799	0.999246	FLT1	FLT1	2321
LTR25:ERV1:LTR	274.813	-0.0739939	0.0428798	-1.72561	0.0844169	0.999246	NA	NA	NA
ENSG00000167740	184.453	0.0517302	0.0299807	1.72545	0.0844469	0.999246	CYB5D2	CYB5D2	124936
ENSG00000253910	107.245	0.102612	0.0594901	1.72485	0.0845541	0.999246	PCDHGB2	PCDHGB2	56103
ENSG00000181026	1346.19	0.043788	0.0253877	1.72477	0.0845685	0.999246	AEN	AEN	64782
ENSG00000268083	2874.11	-0.033182	0.0192619	-1.72268	0.0849466	0.999246			NA
ENSG00000210196	1311.59	-0.0605246	0.0351387	-1.72245	0.084988	0.999246	MT-TP	MT-TP	NA
ENSG00000157827	254.476	-0.130158	0.0755708	-1.72233	0.0850091	0.999246	FMNL2	FMNL2	114793
ENSG00000214182	73.5946	-0.105984	0.0615394	-1.72221	0.0850317	0.999246	PTMAP5	PTMAP5	NA
ENSG00000137076	10205.7	0.0428493	0.0248916	1.72143	0.0851724	0.999246	TLN1	TLN1	7094
ENSG00000163938	4334.62	-0.0301008	0.0174861	-1.72141	0.085176	0.999246	GNL3	GNL3	26354
ENSG00000113194	1537.57	0.0251569	0.0146149	1.72132	0.0851932	0.999246	FAF2	FAF2	23197
ENSG00000272335	127.194	-0.0440412	0.0255863	-1.72128	0.0852006	0.999246			NA
ENSG00000164615	867.554	-0.0348048	0.0202234	-1.72102	0.085247	0.999246	CAMLG	CAMLG	819
ENSG00000116353	411.463	-0.0354926	0.0206327	-1.72021	0.0853949	0.999246	MECR	MECR	51102
ENSG00000131711	504.468	0.218528	0.127039	1.72017	0.0854019	0.999246	MAP1B	MAP1B	4131
ENSG00000056277	174.594	0.0401724	0.0233559	1.72001	0.0854305	0.999246	ZNF280C	ZNF280C	55609
ENSG00000279649	68.1913	0.0882492	0.0513174	1.71967	0.085492	0.999246			NA
ENSG00000085563	53.2966	0.148226	0.0861963	1.71964	0.0854985	0.999246	ABCB1	ABCB1	5243
ENSG00000283936	63.3165	-0.0460576	0.0267899	-1.71922	0.0855747	0.999246	MIR3658	MIR3658	100500832
ENSG00000180423	115.213	0.0364212	0.0211863	1.71909	0.0855982	0.999246	HARBI1	HARBI1	283254
ENSG00000166394	336.959	-0.129771	0.0754902	-1.71905	0.0856056	0.999246	CYB5R2	CYB5R2	51700
HERV35I-int:ERV1:LTR	35.9845	0.101077	0.0588033	1.7189	0.0856325	0.999246	NA	NA	NA
ENSG00000162664	882.647	-0.0317343	0.0184651	-1.71861	0.085686	0.999246	ZNF326	ZNF326	284695
ENSG00000182004	2211.93	-0.0412794	0.0240216	-1.71843	0.0857185	0.999246	SNRPE	SNRPE	6635
ENSG00000225963	146.68	0.0603542	0.0351439	1.71735	0.0859155	0.999246			NA
ENSG00000129197	798.929	-0.0296385	0.0172602	-1.71716	0.0859501	0.999246	RPAIN	RPAIN	84268
ENSG00000115457	78.4145	-0.196717	0.114581	-1.71684	0.0860084	0.999246	IGFBP2	IGFBP2	3485
ENSG00000156599	1765.12	0.035206	0.0205071	1.71677	0.0860209	0.999246	ZDHHC5	ZDHHC5	25921
ENSG00000081386	265.832	0.0322539	0.0187894	1.7166	0.0860518	0.999246	ZNF510	ZNF510	22869
ENSG00000198624	3969.29	0.0432463	0.0251931	1.7166	0.0860528	0.999246	CCDC69	CCDC69	26112
ENSG00000169750	27.3775	-0.097855	0.0570106	-1.71643	0.0860825	0.999246	RAC3	RAC3	5881
ENSG00000160124	604.706	-0.045005	0.0262241	-1.71617	0.0861317	0.999246	MIX23	MIX23	131076
ENSG00000145425	32143.6	-0.0414622	0.0241621	-1.716	0.0861627	0.999246	RPS3A	RPS3A	6189
ENSG00000248980	77.2339	0.0630343	0.0367448	1.71546	0.0862604	0.999246	SPCS3-AS1	SPCS3-AS1	NA
ENSG00000270099	184.434	-0.0497772	0.0290332	-1.71449	0.0864382	0.999246			NA
ENSG00000139174	48.4682	0.0940435	0.0548585	1.71429	0.0864753	0.999246	PRICKLE1	PRICKLE1	144165
ENSG00000227124	166.548	-0.0629499	0.0367353	-1.7136	0.0866013	0.999246	ZNF717	ZNF717	100131827
ENSG00000085231	758.761	-0.0361651	0.0211063	-1.71347	0.0866258	0.999246	AK6	AK6	102157402
ENSG00000197111	8621.37	-0.0258968	0.0151174	-1.71305	0.0867037	0.999246	PCBP2	PCBP2	5094
ENSG00000102309	320.641	-0.0520957	0.0304167	-1.71274	0.086761	0.999246	PIN4	PIN4	5303
ENSG00000122390	724.905	0.0445568	0.0260212	1.71233	0.0868364	0.999246	NAA60	NAA60	79903
ENSG00000180992	953.254	-0.0405379	0.0236749	-1.71227	0.0868464	0.999246	MRPL14	MRPL14	64928
ENSG00000259250	18.8864	-0.087617	0.0512169	-1.7107	0.0871357	0.999246			NA
ENSG00000130363	83.9427	0.0614316	0.0359351	1.70951	0.0873561	0.999246	RSPH3	RSPH3	83861
L1M3a:L1:LINE	515.508	-0.0519136	0.030368	-1.70948	0.0873614	0.999246	NA	NA	NA
ENSG00000178971	846.868	0.0372701	0.0218087	1.70895	0.0874594	0.999246	CTC1	CTC1	80169
ENSG00000003400	448.153	0.0738145	0.0432031	1.70855	0.087535	0.999246	CASP10	CASP10	843
ENSG00000055130	1878.49	-0.0234133	0.0137041	-1.7085	0.0875442	0.999246	CUL1	CUL1	8454
ENSG00000123965	25.3492	0.115295	0.0674939	1.70823	0.0875939	0.999246	PMS2P5	PMS2P5	NA
ENSG00000197885	217.937	-0.0339902	0.0199053	-1.70759	0.0877119	0.999246	NKIRAS1	NKIRAS1	28512
ENSG00000182712	257.263	-0.0451157	0.0264275	-1.70715	0.0877943	0.999246	CMC4	CMC4	100272147
ENSG00000108828	444.773	-0.0769344	0.0450812	-1.70657	0.0879016	0.999246	VAT1	VAT1	10493
ENSG00000283476	18.8694	-0.0775838	0.0454707	-1.70624	0.0879637	0.999246	MIR1279	MIR1279	100302182
ENSG00000254415	42.4484	-0.157963	0.0925859	-1.70613	0.0879845	0.999246	SIGLEC14	SIGLEC14	100049587
ENSG00000268744	31.8083	-0.0703444	0.0412448	-1.70553	0.0880948	0.999246			NA
ENSG00000128609	1428.28	-0.0314936	0.0184675	-1.70535	0.0881294	0.999246	NDUFA5	NDUFA5	4698
ENSG00000155508	1266.56	-0.0225552	0.0132371	-1.70394	0.088393	0.999246	CNOT8	CNOT8	9337
ENSG00000107968	1049.16	-0.0572013	0.0335701	-1.70393	0.0883934	0.999246	MAP3K8	MAP3K8	1326
ENSG00000164296	93.1287	0.0325842	0.0191253	1.70372	0.088433	0.999246	TIGD6	TIGD6	81789
ENSG00000167182	483.791	0.0294699	0.0172983	1.70363	0.0884499	0.999246	SP2	SP2	6668
ENSG00000107099	3759.25	0.0459301	0.0269625	1.70348	0.0884785	0.999246	DOCK8	DOCK8	81704
ENSG00000160799	730.042	-0.0427312	0.0250948	-1.70279	0.0886069	0.999246	CCDC12	CCDC12	151903
ENSG00000137970	205.559	-0.0661239	0.038853	-1.7019	0.0887742	0.999246	RPL7P9	RPL7P9	NA
ENSG00000224470	794.713	0.0501077	0.0294484	1.70154	0.0888409	0.999246	ATXN1L	ATXN1L	342371
ENSG00000213066	565.986	-0.0364014	0.0214001	-1.70099	0.0889445	0.999246	CEP43	CEP43	11116
ENSG00000122970	243.585	-0.0445052	0.0261645	-1.70098	0.0889476	0.999246	IFT81	IFT81	28981
ENSG00000112893	930.167	0.100083	0.0588523	1.70058	0.0890218	0.999246	MAN2A1	MAN2A1	4124
ENSG00000274417	38.2433	0.0671821	0.0395078	1.70048	0.0890413	0.999246	MIR6515	MIR6515	102466659
ENSG00000215301	6554.51	0.0328174	0.0193046	1.69998	0.0891348	0.999246	DDX3X	DDX3X	1654
ENSG00000104814	2895.87	0.0363266	0.0213705	1.69985	0.0891587	0.999246	MAP4K1	MAP4K1	11184
ENSG00000173442	1637.83	0.0433876	0.0255362	1.69906	0.0893081	0.999246	EHBP1L1	EHBP1L1	254102
ENSG00000129484	843.659	-0.0260793	0.0153542	-1.69851	0.089411	0.999246	PARP2	PARP2	10038
ENSG00000006451	1327.55	-0.0317623	0.0187079	-1.69781	0.0895439	0.999246	RALA	RALA	5898
ENSG00000164022	1658.21	-0.0236243	0.0139166	-1.69756	0.0895911	0.999246	AIMP1	AIMP1	9255
ENSG00000214413	630.47	-0.0413226	0.0243435	-1.69748	0.0896064	0.999246	BBIP1	BBIP1	92482
ENSG00000236986	68.8774	0.066753	0.0393281	1.69734	0.0896329	0.999246			NA
ENSG00000285752	131.696	-0.06429	0.0378772	-1.69733	0.0896349	0.999246	CDC42-AS1	CDC42-AS1	NA
ENSG00000130023	531.643	-0.0286713	0.0168965	-1.69687	0.089721	0.999246	ERMARD	ERMARD	55780
ENSG00000106615	634.29	-0.0257828	0.0151943	-1.69687	0.0897213	0.999246	RHEB	RHEB	6009
ENSG00000143409	190.845	0.0471088	0.0277632	1.69681	0.0897332	0.999246	MINDY1	MINDY1	55793
ENSG00000262732	31.839	0.0737588	0.0434779	1.69647	0.0897975	0.999246			NA
ENSG00000150712	682.437	0.0343426	0.0202469	1.69619	0.0898501	0.999246	MTMR12	MTMR12	54545
ENSG00000225031	49.2137	-0.0747622	0.0440772	-1.69617	0.0898543	0.999246	EIF4BP7	EIF4BP7	NA
ENSG00000138614	1116.05	-0.0227501	0.01342	-1.69525	0.0900286	0.999246	INTS14	INTS14	81556
ENSG00000178026	36.0667	-0.111902	0.0660127	-1.69515	0.0900467	0.999246	LRRC75B	LRRC75B	388886
ENSG00000286848	1770.83	0.163221	0.0963015	1.69489	0.0900962	0.999246			NA
ENSG00000164284	511.667	-0.0297035	0.0175261	-1.69481	0.0901106	0.999246	GRPEL2	GRPEL2	134266
ENSG00000119574	174.819	0.0510468	0.0301238	1.69457	0.0901577	0.999246	ZBTB45	ZBTB45	84878
ENSG00000213988	151.866	-0.0970628	0.0572846	-1.6944	0.0901899	0.999246	ZNF90	ZNF90	7643
ENSG00000276168	660.944	0.207341	0.122384	1.69418	0.0902303	0.999246	RN7SL1	RN7SL1	6029
ENSG00000125977	3409.79	-0.0337374	0.0199197	-1.69367	0.090328	0.999246	EIF2S2	EIF2S2	8894
ENSG00000025772	1093.63	-0.0364714	0.0215414	-1.69308	0.0904405	0.999246	TOMM34	TOMM34	10953
ENSG00000135211	309.305	-0.0365	0.0215596	-1.69299	0.0904583	0.999246	TMEM60	TMEM60	85025
ENSG00000111726	1165.09	-0.0246227	0.0145452	-1.69284	0.0904867	0.999246	CMAS	CMAS	55907
ENSG00000253200	444.758	0.0283012	0.016724	1.69225	0.0905974	0.999246			NA
ENSG00000059588	1479	-0.0476831	0.0281832	-1.6919	0.0906657	0.999246	TARBP1	TARBP1	6894
ENSG00000180011	823.284	-0.035383	0.0209156	-1.6917	0.0907027	0.999246	PTGR3	PTGR3	284273
ENSG00000258504	45.1147	-0.118055	0.0697872	-1.69164	0.0907151	0.999246			NA
ENSG00000106948	3169.58	0.0303338	0.0179338	1.69144	0.090753	0.999246	AKNA	AKNA	80709
ENSG00000245970	7098.03	-0.0396239	0.0234315	-1.69105	0.0908268	0.999246	RPL30-AS1	RPL30-AS1	NA
ENSG00000101384	272.367	0.107753	0.0637203	1.69103	0.0908308	0.999246	JAG1	JAG1	182
ENSG00000215472	11082.4	-0.032883	0.0194549	-1.69021	0.0909874	0.999246	RPL17-C18orf32	RPL17-C18orf32	100526842
ENSG00000270647	5119.11	-0.0325902	0.0192826	-1.69014	0.091001	0.999246	TAF15	TAF15	8148
ENSG00000151332	546.546	-0.0254554	0.0150638	-1.68984	0.0910582	0.999246	MBIP	MBIP	51562
ENSG00000236404	42.3717	-0.121734	0.0720415	-1.68978	0.0910703	0.999246	VLDLR-AS1	VLDLR-AS1	401491
ENSG00000128567	38.4324	0.0818252	0.04844	1.68921	0.0911801	0.999246	PODXL	PODXL	5420
ENSG00000119686	163.35	-0.0647265	0.038336	-1.6884	0.0913343	0.999246	FLVCR2	FLVCR2	55640
ENSG00000212978	247.378	0.0337157	0.0199696	1.68835	0.0913442	0.999246	C2orf74-DT	C2orf74-DT	339803
ENSG00000122026	17935.7	-0.0433211	0.0256606	-1.68823	0.0913666	0.999246	RPL21	RPL21	6144
ENSG00000132432	1854.76	-0.0497861	0.0294933	-1.68805	0.0914018	0.999246	SEC61G	SEC61G	23480
ENSG00000164776	175.186	-0.0392427	0.0232481	-1.68799	0.0914126	0.999246	PHKG1	PHKG1	5260
ENSG00000180667	274.129	0.0481113	0.0285138	1.6873	0.0915459	0.999246	YOD1	YOD1	55432
ENSG00000169016	261.043	0.0262944	0.0155845	1.68722	0.0915611	0.999246	E2F6	E2F6	1876
ENSG00000168887	666.611	-0.0244717	0.0145072	-1.68686	0.0916305	0.999246	C2orf68	C2orf68	388969
ENSG00000148719	707.574	0.0291366	0.017273	1.68683	0.0916369	0.999246	DNAJB12	DNAJB12	54788
ENSG00000120688	647.756	-0.0324806	0.0192577	-1.68663	0.0916754	0.999246	WBP4	WBP4	11193
ENSG00000166454	969.135	0.0262969	0.0155965	1.68607	0.0917819	0.999246	ATMIN	ATMIN	23300
ENSG00000285854	11506.4	-0.0331323	0.0196515	-1.686	0.0917967	0.999246			NA
ENSG00000205060	677.107	0.028962	0.0171816	1.68564	0.0918655	0.999246	SLC35B4	SLC35B4	84912
ENSG00000111880	1669.75	0.0440888	0.0261649	1.68504	0.0919814	0.999246	RNGTT	RNGTT	8732
ENSG00000132964	641.862	-0.0234002	0.0138941	-1.68418	0.0921461	0.999246	CDK8	CDK8	1024
L1MA8:L1:LINE	1469.81	0.0521982	0.0309977	1.68394	0.092193	0.999246	NA	NA	NA
ENSG00000034713	1752.83	-0.0371406	0.0220596	-1.68365	0.0922488	0.999246	GABARAPL2	GABARAPL2	11345
ENSG00000135205	66.8463	-0.0794478	0.0471905	-1.68356	0.0922675	0.999246	CCDC146	CCDC146	57639
ENSG00000169762	305.684	-0.0367347	0.0218264	-1.68304	0.0923667	0.999246	TAPT1	TAPT1	202018
ENSG00000167088	2422.71	-0.0408683	0.0243055	-1.68144	0.0926771	0.999246	SNRPD1	SNRPD1	6632
ENSG00000197536	607.787	0.0409134	0.0243395	1.68095	0.0927735	0.999246	IRF1-AS1	IRF1-AS1	NA
ENSG00000119950	725.133	-0.106728	0.0635108	-1.68047	0.0928652	0.999246	MXI1	MXI1	4601
ENSG00000186314	69.2099	-0.144556	0.0860313	-1.68028	0.0929032	0.999246	PRELID2	PRELID2	153768
ENSG00000238227	491.631	0.0483825	0.0288005	1.67992	0.092973	0.999246	TMEM250	TMEM250	90120
ENSG00000276259	327.846	-0.0211385	0.0125839	-1.67981	0.0929934	0.999246			NA
ENSG00000185379	539.712	0.0308563	0.0183708	1.67964	0.0930283	0.999246	RAD51D	RAD51D	5892
ENSG00000166965	468.215	-0.0365339	0.0217582	-1.67909	0.0931349	0.999246	RCCD1	RCCD1	91433
ENSG00000070761	549.706	-0.0375395	0.0223589	-1.67895	0.0931615	0.999246	CFAP20	CFAP20	29105
ENSG00000116874	444.359	-0.0286455	0.0170637	-1.67873	0.0932038	0.999246	WARS2	WARS2	10352
ENSG00000114956	914.699	-0.0383552	0.0228493	-1.67862	0.0932263	0.999246	DGUOK	DGUOK	1716
ENSG00000259583	64.5092	0.0806654	0.0480552	1.6786	0.0932298	0.999246	ALDH1A3-AS1	ALDH1A3-AS1	101927751
ENSG00000047230	664.694	-0.0289138	0.0172312	-1.67799	0.093349	0.999246	CTPS2	CTPS2	56474
ENSG00000177732	298.372	-0.0578404	0.0344877	-1.67713	0.0935172	0.999246	SOX12	SOX12	6666
ENSG00000027847	350.948	0.0332576	0.019835	1.67671	0.0935991	0.999246	B4GALT7	B4GALT7	11285
ENSG00000168958	1651.23	-0.0242798	0.014488	-1.67585	0.0937674	0.999246	MFF	MFF	56947
ENSG00000158050	5488.72	-0.0701406	0.0418574	-1.6757	0.0937962	0.999246	DUSP2	DUSP2	1844
ENSG00000161642	211.561	0.0916822	0.0547413	1.67483	0.0939682	0.999246	ZNF385A	ZNF385A	25946
ENSG00000115368	1799.85	-0.0254904	0.0152434	-1.67223	0.0944799	0.999246	WDR75	WDR75	84128
ENSG00000273271	19.8107	-0.0753955	0.0450903	-1.6721	0.0945043	0.999246			NA
ENSG00000114786	246.605	-0.0438937	0.0262542	-1.67188	0.0945487	0.999246	ABHD14A-ACY1	ABHD14A-ACY1	100526760
ENSG00000253305	111.615	0.100117	0.0599002	1.67139	0.0946444	0.999246	PCDHGB6	PCDHGB6	56100
ENSG00000196810	235.17	0.0415399	0.0248582	1.67108	0.0947067	0.999246	CTBP1-DT	CTBP1-DT	NA
ENSG00000167523	99.6548	0.0547098	0.0327454	1.67076	0.0947683	0.999246	SPATA33	SPATA33	124045
ENSG00000261448	63.2125	-0.0924835	0.0553836	-1.66987	0.0949449	0.999246			102723692
ENSG00000183484	905.164	0.0546832	0.0327504	1.66969	0.0949798	0.999246	GPR132	GPR132	29933
ENSG00000112309	414.006	-0.0252066	0.0151045	-1.66881	0.095155	0.999246	B3GAT2	B3GAT2	135152
ENSG00000214265	106.874	-0.0482075	0.0288968	-1.66826	0.095264	0.999246			NA
ENSG00000100632	3343.27	-0.0394435	0.0236632	-1.66687	0.0955405	0.999246	ERH	ERH	2079
ENSG00000266094	2992.96	0.0262048	0.0157272	1.66621	0.0956706	0.999246	RASSF5	RASSF5	83593
ENSG00000069812	37.9433	0.114499	0.0687305	1.66591	0.0957322	0.999246	HES2	HES2	54626
ENSG00000231721	207.835	-0.0751241	0.0451071	-1.66546	0.0958207	0.999246	LINC-PINT	LINC-PINT	378805
ENSG00000038274	2362.3	-0.0221286	0.0133016	-1.6636	0.0961915	0.999246	MAT2B	MAT2B	27430
ENSG00000285283	472.083	-0.0399585	0.0240236	-1.6633	0.0962529	0.999246			NA
ENSG00000165282	501.39	0.0224038	0.0134718	1.66302	0.0963088	0.999246	PIGO	PIGO	84720
ENSG00000059122	477.86	0.0493208	0.0296643	1.66263	0.0963857	0.999246	FLYWCH1	FLYWCH1	84256
ENSG00000205309	81.5639	-0.0603773	0.0363226	-1.66225	0.0964622	0.999246	NT5M	NT5M	56953
ENSG00000064933	773.828	-0.0331192	0.0199251	-1.66219	0.0964746	0.999246	PMS1	PMS1	5378
ENSG00000213399	44.9173	0.115194	0.0693026	1.66219	0.0964749	0.999246	RPS2P17	RPS2P17	NA
ENSG00000188522	440.256	0.0356388	0.0214517	1.66135	0.0966437	0.999246	FAM83G	FAM83G	644815
ENSG00000146072	112.531	-0.192371	0.115794	-1.66131	0.0966505	0.999246	TNFRSF21	TNFRSF21	27242
ENSG00000197756	25252.7	-0.0446748	0.0268927	-1.66123	0.0966678	0.999246	RPL37A	RPL37A	6168
ENSG00000103037	784.673	-0.0188904	0.0113741	-1.66083	0.096747	0.999246	SETD6	SETD6	79918
ENSG00000103202	1729.73	-0.0646688	0.0389411	-1.66068	0.0967769	0.999246	NME4	NME4	4833
ENSG00000215784	184.556	-0.0489875	0.0295002	-1.66058	0.0967976	0.999246	FAM72D	FAM72D	728833
ENSG00000287104	32.9731	-0.0727025	0.0437933	-1.66013	0.0968885	0.999246			NA
ENSG00000165669	706.377	-0.0239557	0.0144323	-1.65987	0.0969401	0.999246	FAM204A	FAM204A	63877
ENSG00000105821	952.212	-0.038491	0.0231907	-1.65976	0.0969631	0.999246	DNAJC2	DNAJC2	27000
ENSG00000133627	211.644	-0.0506377	0.030511	-1.65965	0.0969846	0.999246	ACTR3B	ACTR3B	57180
ENSG00000086065	2401.34	-0.0356794	0.0215004	-1.65948	0.0970195	0.999246	CHMP5	CHMP5	51510
ENSG00000160216	3086.51	0.0313577	0.0188992	1.65921	0.0970727	0.999246	AGPAT3	AGPAT3	56894
ENSG00000077238	945.998	0.046521	0.0280467	1.6587	0.0971772	0.999246	IL4R	IL4R	3566
ENSG00000274072	72.7893	-0.119742	0.0722045	-1.65838	0.0972408	0.999246			NA
ENSG00000163125	989.141	0.0350638	0.0211472	1.65808	0.0973012	0.999246	RPRD2	RPRD2	23248
ENSG00000111877	293.953	0.0324669	0.0195816	1.65803	0.0973116	0.999246	MCM9	MCM9	254394
ENSG00000178460	151.186	-0.0463382	0.0279545	-1.65763	0.0973925	0.999246	MCMDC2	MCMDC2	157777
ENSG00000067606	70.3965	0.115895	0.0699167	1.65762	0.0973938	0.999246	PRKCZ	PRKCZ	5590
ENSG00000021355	554.867	0.142342	0.0858743	1.65756	0.0974068	0.999246	SERPINB1	SERPINB1	1992
ENSG00000064999	313.459	0.0383123	0.0231155	1.65743	0.0974326	0.999246	ANKS1A	ANKS1A	23294
ENSG00000163297	246.618	0.0726104	0.043811	1.65735	0.0974478	0.999246	ANTXR2	ANTXR2	118429
ENSG00000198618	149.809	-0.0921789	0.0556207	-1.65727	0.0974639	0.999246	PPIAP22	PPIAP22	NA
ENSG00000185689	185.457	-0.0501449	0.030273	-1.65643	0.0976356	0.999246	TEX56P	TEX56P	404220
ENSG00000112312	783.563	-0.0396311	0.0239263	-1.65638	0.0976453	0.999246	GMNN	GMNN	51053
ENSG00000007202	3812.3	0.0442705	0.0267274	1.65637	0.0976466	0.999246	BLTP2	BLTP2	9703
ENSG00000125779	796.711	-0.0225662	0.0136269	-1.65601	0.0977207	0.999246	PANK2	PANK2	80025
ENSG00000257497	41.7825	-0.0863139	0.0521224	-1.65599	0.0977245	0.999246	GLIPR1-AS1	GLIPR1-AS1	NA
ENSG00000135823	1146.77	-0.0283447	0.0171204	-1.65561	0.0978013	0.999246	STX6	STX6	10228
ENSG00000273261	74.3487	-0.0542131	0.0327484	-1.65544	0.0978348	0.999246			NA
ENSG00000083535	416.164	-0.0372942	0.0225305	-1.65528	0.0978685	0.999246	PIBF1	PIBF1	10464
ENSG00000236699	143.631	-0.0277408	0.0167621	-1.65496	0.0979316	0.999246	ARHGEF38	ARHGEF38	54848
ENSG00000171135	897.589	-0.0299127	0.0180826	-1.65423	0.0980811	0.999246	JAGN1	JAGN1	84522
ENSG00000131899	126.117	0.0701399	0.0424044	1.65407	0.0981133	0.999246	LLGL1	LLGL1	3996
ENSG00000173065	429.454	0.0371125	0.02244	1.65386	0.0981567	0.999246	FAM222B	FAM222B	55731
ENSG00000184220	898.276	-0.0421595	0.0254942	-1.65369	0.0981902	0.999246	CMSS1	CMSS1	84319
ENSG00000284135	21.7206	-0.101495	0.0613895	-1.6533	0.0982696	0.999246	MIR3654	MIR3654	100500804
ENSG00000124356	1326.32	-0.0190214	0.0115089	-1.65276	0.0983796	0.999246	STAMBP	STAMBP	10617
ENSG00000097007	1286.73	0.038727	0.0234366	1.65242	0.0984499	0.999246	ABL1	ABL1	25
ENSG00000165156	869.637	-0.0297143	0.0179838	-1.65228	0.0984775	0.999246	ZHX1	ZHX1	11244
ENSG00000116128	474.891	0.0474659	0.0287293	1.65218	0.0984984	0.999246	BCL9	BCL9	607
ENSG00000184677	808.796	0.0440553	0.0266692	1.65192	0.0985519	0.999246	ZBTB40	ZBTB40	9923
ENSG00000168014	594.574	0.0403139	0.0244132	1.65131	0.098675	0.999246	C2CD3	C2CD3	26005
ENSG00000188846	22880.5	-0.0362941	0.0219859	-1.65079	0.0987815	0.999246	RPL14	RPL14	9045
ENSG00000137288	856.179	-0.0368882	0.0223461	-1.65077	0.0987861	0.999246	UQCC2	UQCC2	84300
ENSG00000188672	29.1307	0.0551211	0.0333945	1.65061	0.0988191	0.999246	RHCE	RHCE	6006
ENSG00000167716	436.225	0.0527185	0.031951	1.64998	0.0989469	0.999246	WDR81	WDR81	124997
ENSG00000253304	86.1106	-0.0640311	0.0388238	-1.64927	0.0990915	0.999246	TMEM200B	TMEM200B	399474
ENSG00000120314	873.129	0.0172016	0.0104305	1.64916	0.0991149	0.999246	WDR55	WDR55	54853
ENSG00000180228	934.223	-0.0303195	0.0183854	-1.6491	0.0991268	0.999246	PRKRA	PRKRA	8575
ENSG00000265681	10678.4	-0.0326021	0.0197709	-1.64899	0.0991497	0.999246	RPL17	RPL17	6139
ENSG00000175087	299.718	0.0393701	0.0238773	1.64885	0.0991787	0.999246	PDIK1L	PDIK1L	149420
ENSG00000135677	1366.48	0.0367528	0.02229	1.64884	0.0991798	0.999246	GNS	GNS	2799
ENSG00000158406	120.808	0.10311	0.06255	1.64844	0.0992617	0.999246	H4C8	H4C8	8365
ENSG00000133028	918.634	0.0249994	0.0151655	1.64844	0.099262	0.999246	SCO1	SCO1	6341
ENSG00000130731	739.73	-0.0504683	0.0306168	-1.64839	0.0992732	0.999246	METTL26	METTL26	84326
ENSG00000134324	1368.87	0.0637655	0.0386896	1.64813	0.099326	0.999246	LPIN1	LPIN1	23175
ENSG00000129667	962.347	0.0501811	0.0304581	1.64755	0.0994456	0.999246	RHBDF2	RHBDF2	79651
ENSG00000285329	100.659	0.0271824	0.0164999	1.64743	0.0994698	0.999246			NA
ENSG00000263165	91.6106	-0.0403271	0.0244789	-1.64742	0.0994711	0.999246			NA
ENSG00000106399	1026.72	-0.0417833	0.0253659	-1.64723	0.0995114	0.999246	RPA3	RPA3	6119
ENSG00000197258	103.646	-0.0590306	0.0358436	-1.64689	0.0995801	0.999246	EIF4BP6	EIF4BP6	NA
ENSG00000144357	867.397	0.0388498	0.0236031	1.64596	0.0997714	0.999246	UBR3	UBR3	130507
ENSG00000133997	668.486	-0.0286765	0.0174297	-1.64526	0.0999157	0.999246	MED6	MED6	10001
ENSG00000275400	28.1459	-0.0532511	0.0323687	-1.64514	0.0999403	0.999246			NA
ENSG00000169087	166.037	-0.0455257	0.0276858	-1.64437	0.1001	0.999246	HSPBAP1	HSPBAP1	79663
ENSG00000140876	37.8316	-0.0718769	0.0437165	-1.64416	0.100143	0.999246	NUDT7	NUDT7	283927
ENSG00000140511	89.6092	0.135264	0.0822743	1.64406	0.100163	0.999246	HAPLN3	HAPLN3	145864
ENSG00000283930	78.4582	0.0820644	0.0499179	1.64399	0.100179	0.999246	PLD5P1	PLD5P1	NA
ENSG00000137310	1835.31	0.0450189	0.0273923	1.64348	0.100283	0.999246	TCF19	TCF19	6941
ENSG00000264668	62.7662	0.0422328	0.0257003	1.64328	0.100324	0.999246			NA
ENSG00000267228	423.201	-0.0244434	0.0148816	-1.64252	0.100481	0.999246			NA
ENSG00000168772	168.377	0.0929871	0.0566165	1.6424	0.100507	0.999246	CXXC4	CXXC4	80319
ENSG00000198553	21.9333	0.0584263	0.0355829	1.64197	0.100595	0.999246	KCNRG	KCNRG	283518
ENSG00000156171	2320.77	-0.0543883	0.0331369	-1.64132	0.100731	0.999246	DRAM2	DRAM2	128338
ENSG00000087152	1257.8	0.0278705	0.0169818	1.6412	0.100757	0.999246	ATXN7L3	ATXN7L3	56970
ENSG00000124574	368.039	0.0463131	0.0282209	1.64109	0.100778	0.999246	ABCC10	ABCC10	89845
ENSG00000167393	135.462	-0.0501551	0.0305625	-1.64106	0.100784	0.999246	PPP2R3B	PPP2R3B	28227
ENSG00000127337	705.632	-0.0346755	0.0211386	-1.64039	0.100924	0.999246	YEATS4	YEATS4	8089
HERVFH21-int:ERV1:LTR	40.4096	0.111592	0.0680331	1.64026	0.100951	0.999246	NA	NA	NA
ENSG00000253731	32.3714	0.107361	0.0654536	1.64026	0.100952	0.999246	PCDHGA6	PCDHGA6	56109
ENSG00000105520	44.7118	0.0653043	0.0398136	1.64025	0.100953	0.999246	PLPPR2	PLPPR2	64748
LTR45C:ERV1:LTR	264.677	-0.0527142	0.0321395	-1.64017	0.10097	0.999246	NA	NA	NA
ENSG00000185869	133.418	-0.0602393	0.0367358	-1.6398	0.101047	0.999246	ZNF829	ZNF829	374899
ENSG00000156467	3422.38	-0.0419196	0.0255688	-1.63948	0.101112	0.999246	UQCRB	UQCRB	7381
LSAU:Satellite:Satellite	132.283	0.0626383	0.0382099	1.63932	0.101146	0.999246	NA	NA	NA
ENSG00000189339	1226.92	0.0588016	0.0358771	1.63897	0.101219	0.999246	SLC35E2B	SLC35E2B	728661
ENSG00000076067	202.637	0.0940689	0.0574017	1.63878	0.101259	0.999246	RBMS2	RBMS2	5939
ENSG00000156931	539.199	0.0277159	0.0169152	1.63852	0.101313	0.999246	VPS8	VPS8	23355
ENSG00000261786	186.67	-0.17523	0.106966	-1.63819	0.101383	0.999246			NA
ENSG00000166477	937.258	-0.0269974	0.0164802	-1.63817	0.101387	0.999246	LEO1	LEO1	123169
ENSG00000131697	191.605	0.0591334	0.036099	1.63809	0.101403	0.999246	NPHP4	NPHP4	261734
ENSG00000119661	169.125	0.0306094	0.0186878	1.63794	0.101435	0.999246	DNAL1	DNAL1	83544
ENSG00000104312	796.989	-0.0468121	0.0286051	-1.6365	0.101736	0.999246	RIPK2	RIPK2	8767
ENSG00000130338	518.094	0.0408993	0.0249953	1.63628	0.101782	0.999246	TULP4	TULP4	56995
ENSG00000117859	3981.03	-0.0182772	0.0111706	-1.63619	0.1018	0.999246	OSBPL9	OSBPL9	114883
ENSG00000204304	1696.92	-0.0178094	0.0108848	-1.63617	0.101805	0.999246	PBX2	PBX2	5089
ENSG00000111716	12316.4	-0.0326258	0.0199445	-1.63583	0.101876	0.999246	LDHB	LDHB	3945
ENSG00000284543	309.844	-0.198118	0.121118	-1.63574	0.101894	0.999246	LINC01226	LINC01226	NA
ENSG00000154237	1874.79	0.0504924	0.0308731	1.63548	0.101948	0.999246	LRRK1	LRRK1	79705
ENSG00000148690	632.433	-0.0396704	0.0242589	-1.63529	0.101988	0.999246	FRA10AC1	FRA10AC1	118924
ENSG00000112996	1080.92	-0.0199014	0.012172	-1.63501	0.102046	0.999246	MRPS30	MRPS30	10884
ENSG00000239219	27.6188	0.110732	0.0677311	1.63487	0.102076	0.999246			100128164
ENSG00000268861	280.543	0.0573768	0.0350992	1.6347	0.102111	0.999246	NA	NA	NA
ENSG00000109118	1030.75	0.0229839	0.0140637	1.63427	0.102203	0.999246	PHF12	PHF12	57649
ENSG00000125821	708.724	-0.0354734	0.0217093	-1.63402	0.102255	0.999246	DTD1	DTD1	92675
ENSG00000133706	3040.21	-0.0251114	0.0153698	-1.63381	0.102299	0.999246	LARS1	LARS1	51520
ENSG00000167083	411.049	-0.0430934	0.0263821	-1.63343	0.102378	0.999246	GNGT2	GNGT2	2793
ENSG00000113272	660.512	-0.0295009	0.0180733	-1.63229	0.102619	0.999246	THG1L	THG1L	54974
ENSG00000143384	6629.68	0.0474551	0.0290737	1.63224	0.10263	0.999246	MCL1	MCL1	4170
ENSG00000077684	893.137	-0.0226426	0.0138756	-1.63184	0.102714	0.999246	JADE1	JADE1	79960
ENSG00000079739	2490.09	-0.0375808	0.0230332	-1.63159	0.102765	0.999246	PGM1	PGM1	5236
ENSG00000173207	1533.58	-0.037246	0.0228306	-1.63141	0.102805	0.999246	CKS1B	CKS1B	1163
ENSG00000260482	88.9607	0.0775518	0.0475651	1.63043	0.10301	0.999246			NA
ENSG00000237101	39.3551	-0.0495731	0.030406	-1.63037	0.103023	0.999246			101927164
ENSG00000140992	1061.87	0.0386389	0.0237009	1.63027	0.103045	0.999246	PDPK1	PDPK1	5170
ENSG00000123836	142.984	0.0602218	0.036945	1.63004	0.103094	0.999246	PFKFB2	PFKFB2	5208
ENSG00000101546	537.659	-0.0319728	0.0196171	-1.62984	0.103134	0.999246	RBFA	RBFA	79863
ENSG00000160991	1623.81	0.0526984	0.0323562	1.6287	0.103377	0.999246	ORAI2	ORAI2	80228
ENSG00000265148	476.467	-0.0249105	0.0152947	-1.62869	0.103378	0.999246	TSPOAP1-AS1	TSPOAP1-AS1	100506779
ENSG00000103091	1300.24	-0.0237623	0.0145909	-1.62857	0.103403	0.999246	WDR59	WDR59	79726
ENSG00000157326	340.171	-0.0496673	0.0304991	-1.62849	0.103422	0.999246	DHRS4	DHRS4	10901
ENSG00000108433	1134.61	0.0275879	0.0169456	1.62802	0.10352	0.999246	GOSR2	GOSR2	9570
ENSG00000287815	22.3426	-0.0740162	0.0454757	-1.6276	0.10361	0.999246			NA
ENSG00000272918	29.1643	0.087186	0.0535898	1.62691	0.103755	0.999246			NA
ENSG00000139675	109.866	-0.0355999	0.0219004	-1.62554	0.104048	0.999246	HNRNPA1L2	HNRNPA1L2	144983
ENSG00000099381	695.22	0.0393916	0.0242362	1.62532	0.104094	0.999246	SETD1A	SETD1A	9739
ENSG00000254420	42.6898	-0.0369578	0.0227399	-1.62524	0.104111	0.999246			NA
ENSG00000285851	1173.89	-0.0365297	0.0224821	-1.62483	0.104198	0.999246			NA
ENSG00000183826	218.526	0.0451832	0.0278185	1.62421	0.10433	0.999246	BTBD9	BTBD9	114781
ENSG00000169992	24.4575	-0.111507	0.0686624	-1.624	0.104377	0.999246	NLGN2	NLGN2	57555
ENSG00000057608	8056.71	-0.025143	0.0154829	-1.62392	0.104394	0.999246	GDI2	GDI2	2665
ENSG00000243943	749.81	-0.0275892	0.0169982	-1.62307	0.104574	0.999246	ZNF512	ZNF512	84450
ENSG00000175348	615.987	0.0308142	0.0189956	1.62217	0.104767	0.999246	TMEM9B	TMEM9B	56674
ENSG00000184368	373.667	-0.189697	0.116948	-1.62205	0.104792	0.999246	MAP7D2	MAP7D2	256714
ENSG00000168283	890.182	0.043065	0.0265519	1.62191	0.104822	0.999246	BMI1	BMI1	648
ENSG00000118181	22255.4	-0.0390205	0.0240596	-1.62183	0.10484	0.999246	RPS25	RPS25	6230
ENSG00000211679	8014.67	0.280877	0.173194	1.62175	0.104856	0.999246	IGLC3	IGLC3	NA
ENSG00000176383	323.98	-0.0323493	0.019953	-1.62128	0.104959	0.999246	B3GNT4	B3GNT4	79369
ENSG00000234616	639.545	0.0347561	0.0214421	1.62093	0.105033	0.999246	JRK	JRK	8629
ENSG00000272558	68.5454	0.0393246	0.0242612	1.62089	0.105042	0.999246			NA
ENSG00000282458	318.617	0.0920353	0.056805	1.6202	0.10519	0.999246	WASH5P	WASH5P	375690
ENSG00000116062	2906.48	-0.0329451	0.0203405	-1.61968	0.1053	0.999246	MSH6	MSH6	2956
ENSG00000178202	522.122	-0.0474234	0.0292915	-1.61901	0.105444	0.999246	POGLUT3	POGLUT3	143888
ENSG00000139324	163.938	0.0462297	0.0285707	1.61808	0.105646	0.999246	TMTC3	TMTC3	160418
ENSG00000279233	34.8405	-0.0939409	0.0580587	-1.61803	0.105656	0.999246			NA
ENSG00000120129	110.48	-0.0606882	0.0375139	-1.61775	0.105716	0.999246	DUSP1	DUSP1	1843
ENSG00000162430	117.633	-0.0793671	0.0490655	-1.61757	0.105754	0.999246	SELENON	SELENON	57190
ENSG00000156642	956.967	0.0263853	0.0163125	1.61749	0.105773	0.999246	NPTN	NPTN	27020
ENSG00000133424	531.513	-0.113499	0.0701769	-1.61733	0.105806	0.999246	LARGE1	LARGE1	9215
ENSG00000200087	64.9314	0.119308	0.0737766	1.61714	0.105847	0.999246	SNORA73B	SNORA73B	26768
ENSG00000280173	45.1994	0.0595401	0.0368192	1.61709	0.105858	0.999246			NA
ENSG00000259589	45.9801	0.122325	0.075648	1.61703	0.105873	0.999246			NA
ENSG00000162144	849.087	0.0733346	0.045363	1.61662	0.105961	0.999246	CYB561A3	CYB561A3	220002
ENSG00000163959	95.0828	0.0417796	0.0258445	1.61658	0.10597	0.999246	SLC51A	SLC51A	200931
ENSG00000244617	21.1638	-0.0711121	0.0439906	-1.61653	0.10598	0.999246	ASPRV1	ASPRV1	151516
ENSG00000242616	248.175	-0.0367145	0.0227161	-1.61623	0.106044	0.999246	GNG10	GNG10	2790
ENSG00000198218	1777.17	0.0159516	0.00986996	1.61618	0.106055	0.999246	QRICH1	QRICH1	54870
ENSG00000005187	371.791	-0.0661206	0.0409214	-1.6158	0.106139	0.999246	ACSM3	ACSM3	6296
ENSG00000261804	28.0497	0.105542	0.0653237	1.61568	0.106163	0.999246			NA
ENSG00000164258	787.669	-0.0338765	0.0209703	-1.61545	0.106212	0.999246	NDUFS4	NDUFS4	4724
ENSG00000175073	816.604	0.0347978	0.0215421	1.61534	0.106237	0.999246	VCPIP1	VCPIP1	80124
ENSG00000103769	3456.79	-0.0307637	0.0190526	-1.61467	0.106382	0.999246	RAB11A	RAB11A	8766
ENSG00000141867	1588.4	0.0256967	0.0159184	1.61427	0.106468	0.999246	BRD4	BRD4	23476
ENSG00000128694	245.775	-0.0275205	0.0170515	-1.61396	0.106535	0.999246	OSGEPL1	OSGEPL1	64172
ENSG00000136021	1307.62	0.0306956	0.0190214	1.61374	0.106583	0.999246	SCYL2	SCYL2	55681
ENSG00000157036	354.499	0.0358065	0.0221905	1.6136	0.106614	0.999246	EXOG	EXOG	9941
ENSG00000240184	73.5875	0.129628	0.0803372	1.61355	0.106626	0.999246	PCDHGC3	PCDHGC3	5098
ENSG00000115419	5913.85	0.0292853	0.0181542	1.61314	0.106714	0.999246	GLS	GLS	2744
ENSG00000173559	754.846	0.0541549	0.0335806	1.61269	0.106813	0.999246	NABP1	NABP1	64859
ENSG00000144043	1286.03	0.0346423	0.0214838	1.61248	0.106857	0.999246	TEX261	TEX261	113419
ENSG00000267127	164.51	-0.0341369	0.0211739	-1.61222	0.106914	0.999246			NA
ENSG00000169189	1096.2	-0.0333407	0.0206814	-1.61211	0.106938	0.999246	NSMCE1	NSMCE1	197370
ENSG00000273841	1145.16	-0.0328403	0.0203743	-1.61185	0.106995	0.999246	TAF9	TAF9	6880
ENSG00000180921	72.0067	0.0829998	0.051524	1.6109	0.107202	0.999246	FAM83H	FAM83H	286077
LTR1A1:ERV1:LTR	51.2647	-0.0594474	0.0369142	-1.61042	0.107306	0.999246	NA	NA	NA
ENSG00000131174	2542.23	-0.038639	0.023997	-1.61016	0.107363	0.999246	COX7B	COX7B	1349
ENSG00000179431	103.427	-0.0832305	0.0517006	-1.60986	0.107429	0.999246	FJX1	FJX1	24147
ENSG00000226800	82.0158	0.0494377	0.03071	1.60982	0.107436	0.999246	CACTIN-AS1	CACTIN-AS1	404665
ENSG00000154222	710.354	0.0274046	0.0170315	1.60906	0.107604	0.999246	CC2D1B	CC2D1B	200014
ENSG00000163947	408.22	0.0911421	0.0566566	1.60868	0.107687	0.999246	ARHGEF3	ARHGEF3	50650
ENSG00000140043	132.418	-0.0532981	0.0331334	-1.60859	0.107706	0.999246	PTGR2	PTGR2	145482
ENSG00000166704	205.349	-0.0383087	0.0238328	-1.6074	0.107967	0.999246	ZNF606	ZNF606	80095
ENSG00000154767	1286.39	0.0314792	0.0195907	1.60685	0.108088	0.999246	XPC	XPC	7508
ENSG00000115289	279.098	-0.0265379	0.0165184	-1.60657	0.108149	0.999246	PCGF1	PCGF1	84759
ENSG00000177272	77.8496	0.110083	0.0685315	1.60631	0.108206	0.999246	KCNA3	KCNA3	3738
ENSG00000149639	756.609	0.0691155	0.0430413	1.60579	0.108319	0.999246	SOGA1	SOGA1	140710
ENSG00000182518	158.176	-0.0376033	0.0234227	-1.60542	0.108401	0.999246	FAM104B	FAM104B	90736
ENSG00000151092	1884.12	-0.0381387	0.0237568	-1.60538	0.108409	0.999246	NGLY1	NGLY1	55768
ENSG00000138061	1061.83	0.169507	0.105651	1.60441	0.108623	0.999246	CYP1B1	CYP1B1	1545
ENSG00000120093	224.486	-0.11534	0.0719127	-1.60388	0.10874	0.999246	HOXB3	HOXB3	3213
ENSG00000105202	5562.47	-0.0394261	0.0245825	-1.60383	0.108753	0.999246	FBL	FBL	2091
ENSG00000102882	741.854	-0.0416117	0.0259455	-1.60381	0.108755	0.999246	MAPK3	MAPK3	5595
ENSG00000142856	840.136	-0.0292653	0.0182482	-1.60374	0.108772	0.999246	ITGB3BP	ITGB3BP	23421
ENSG00000261093	137.213	0.0691582	0.0431342	1.60333	0.108863	0.999246			NA
ENSG00000114742	932.802	-0.0234504	0.0146281	-1.6031	0.108912	0.999246	WDR48	WDR48	57599
ENSG00000090905	1079.2	0.0381574	0.0238051	1.60291	0.108954	0.999246	TNRC6A	TNRC6A	27327
ENSG00000138381	697.598	-0.0246612	0.0153872	-1.60271	0.109	0.999246	ASNSD1	ASNSD1	54529
ENSG00000184277	896.635	-0.0375964	0.0234586	-1.60267	0.109008	0.999246	TM2D3	TM2D3	80213
ENSG00000243224	19.0248	-0.0692573	0.043223	-1.60233	0.109084	0.999246	TWF2-DT	TWF2-DT	101929054
ENSG00000104231	908.983	-0.0325827	0.0203354	-1.60226	0.109097	0.999246	ZFAND1	ZFAND1	79752
ENSG00000183458	135.555	0.0862665	0.0538514	1.60194	0.10917	0.999246	PKD1P3	PKD1P3	NA
ENSG00000124209	786.549	0.0204883	0.0127909	1.60178	0.109204	0.999246	RAB22A	RAB22A	57403
ENSG00000136810	6309.61	-0.0381477	0.0238193	-1.60155	0.109256	0.999246	TXN	TXN	7295
ENSG00000162695	842.073	0.0343435	0.0214446	1.60149	0.109267	0.999246	SLC30A7	SLC30A7	148867
ENSG00000155636	273.479	0.035277	0.0220314	1.60121	0.10933	0.999246	RBM45	RBM45	129831
ENSG00000114354	2410.61	-0.0236823	0.0147921	-1.60101	0.109375	0.999246	TFG	TFG	10342
ENSG00000100335	1797.46	0.0262871	0.0164265	1.60029	0.109535	0.999246	MIEF1	MIEF1	54471
ENSG00000118707	1534.53	-0.0244434	0.0152764	-1.60007	0.109583	0.999246	TGIF2	TGIF2	60436
ENSG00000139194	64.4391	0.0960863	0.0600622	1.59978	0.109647	0.999246	RBP5	RBP5	83758
ENSG00000116688	2232.41	0.0275442	0.0172177	1.59975	0.109653	0.999246	MFN2	MFN2	9927
ENSG00000259595	150.553	0.0410956	0.0256912	1.5996	0.109688	0.999246	CTDSPL2-DT	CTDSPL2-DT	NA
ENSG00000125686	1729.69	0.04185	0.0261631	1.59958	0.109692	0.999246	MED1	MED1	5469
ENSG00000272968	45.6343	0.0428047	0.0267641	1.59933	0.109747	0.999246	RBAK-RBAKDN	RBAK-RBAKDN	100533952
ENSG00000131269	1107.17	-0.0260622	0.0162979	-1.59912	0.109794	0.999246	ABCB7	ABCB7	22
ENSG00000111669	29468.8	-0.0371348	0.0232297	-1.59859	0.109911	0.999246	TPI1	TPI1	7167
ENSG00000163166	1558.12	-0.0204958	0.012827	-1.59787	0.110073	0.999246	IWS1	IWS1	55677
ENSG00000172239	1174.67	-0.0233736	0.0146289	-1.59776	0.110095	0.999246	PAIP1	PAIP1	10605
ENSG00000228830	737.456	-0.0425958	0.0266606	-1.5977	0.110109	0.999246			NA
ENSG00000263276	260.36	-0.0340426	0.0213154	-1.59709	0.110246	0.999246			NA
ENSG00000005007	2053.45	0.0320265	0.0200585	1.59665	0.110343	0.999246	UPF1	UPF1	5976
ENSG00000111215	18.8846	-0.0743915	0.0466054	-1.5962	0.110444	0.999246	PRR4	PRR4	5554
ENSG00000180747	178.569	0.0759976	0.0476635	1.59446	0.110833	0.999246	SMG1P3	SMG1P3	NA
ENSG00000115947	918.662	-0.0267201	0.0167592	-1.59435	0.110857	0.999246	ORC4	ORC4	5000
ENSG00000260565	181.598	0.0657906	0.0413005	1.59297	0.111166	0.999246	ERVK13-1	ERVK13-1	NA
ENSG00000119912	1208.52	0.0402222	0.02525	1.59296	0.111169	0.999246	IDE	IDE	3416
ENSG00000108021	1160.59	0.0534145	0.0335352	1.59279	0.111207	0.999246	TASOR2	TASOR2	54906
ENSG00000127184	6479.72	-0.0388226	0.0243774	-1.59256	0.111258	0.999246	COX7C	COX7C	1350
ENSG00000158402	309.506	-0.0439021	0.0275675	-1.59253	0.111266	0.999246	CDC25C	CDC25C	995
ENSG00000070190	1187.36	0.0339055	0.0212932	1.59232	0.111313	0.999246	DAPP1	DAPP1	27071
ENSG00000108641	167.517	-0.0542749	0.0340856	-1.59231	0.111315	0.999246	B9D1	B9D1	27077
ENSG00000105287	1597.26	0.0356035	0.0223609	1.59222	0.111335	0.999246	PRKD2	PRKD2	25865
ENSG00000186638	254.491	0.0436414	0.0274152	1.59187	0.111414	0.999246	KIF24	KIF24	347240
ENSG00000142039	813.368	0.0314034	0.0197285	1.59178	0.111435	0.999246	CCDC97	CCDC97	90324
ENSG00000187775	231.984	0.123427	0.0775471	1.59164	0.111466	0.999246	DNAH17	DNAH17	8632
ENSG00000272160	65.1367	-0.0362603	0.0227846	-1.59144	0.111511	0.999246	RNU4-5P	RNU4-5P	NA
ENSG00000256663	30.5887	0.101914	0.0640391	1.59143	0.111512	0.999246			NA
ENSG00000080802	646.03	0.0264692	0.0166338	1.59129	0.111545	0.999246	CNOT4	CNOT4	4850
ENSG00000131089	627.135	-0.0345455	0.0217148	-1.59088	0.111638	0.999246	ARHGEF9	ARHGEF9	23229
ENSG00000204618	30.2306	-0.0482198	0.0303261	-1.59004	0.111825	0.999246	RNF39	RNF39	80352
ENSG00000258644	289.467	-0.0334815	0.021061	-1.58974	0.111894	0.999246	SYNJ2BP-COX16	SYNJ2BP-COX16	100529257
ENSG00000132423	305.033	-0.0437779	0.0275381	-1.58972	0.111897	0.999246	COQ3	COQ3	51805
ENSG00000159840	1353.17	0.0502703	0.031639	1.58887	0.11209	0.999246	ZYX	ZYX	7791
ENSG00000140350	5419.52	-0.03254	0.0204854	-1.58845	0.112185	0.999246	ANP32A	ANP32A	8125
ENSG00000153944	2058.64	0.045662	0.0287533	1.58806	0.112273	0.999246	MSI2	MSI2	124540
ENSG00000119280	77.2031	0.0655081	0.0412557	1.58786	0.112319	0.999246	C1orf198	C1orf198	84886
ENSG00000006695	500.906	-0.0259722	0.0163576	-1.58777	0.112338	0.999246	COX10	COX10	1352
ENSG00000117010	72.5825	0.0413414	0.0260454	1.58728	0.112449	0.999246	ZNF684	ZNF684	127396
LTR21A:ERV1:LTR	33.8647	-0.0545116	0.0343449	-1.58718	0.112471	0.999246	NA	NA	NA
ENSG00000196284	58.8282	-0.108794	0.0685817	-1.58634	0.112662	0.999246	SUPT3H	SUPT3H	8464
ENSG00000258092	380.722	-0.0493593	0.0311176	-1.58622	0.112689	0.999246			NA
ENSG00000163207	193.518	0.165574	0.104469	1.5849	0.112988	0.999246	IVL	IVL	3713
ENSG00000146556	122.589	0.0498585	0.0314595	1.58485	0.113001	0.999246	WASH2P	WASH2P	NA
ENSG00000198901	1113.33	-0.0318156	0.020075	-1.58484	0.113004	0.999246	PRC1	PRC1	9055
ENSG00000104880	850.552	0.0395083	0.024937	1.58433	0.11312	0.999246	ARHGEF18	ARHGEF18	23370
LTR5_Hs:ERVK:LTR	728.042	0.0501247	0.0316398	1.58423	0.113141	0.999246	NA	NA	NA
ENSG00000189283	183.176	-0.0538372	0.0339834	-1.58422	0.113143	0.999246	FHIT	FHIT	2272
ENSG00000165449	132.877	-0.0886843	0.0559797	-1.58422	0.113143	0.999246	SLC16A9	SLC16A9	220963
ENSG00000177542	284.334	0.0552556	0.0348849	1.58394	0.113208	0.999246	SLC25A22	SLC25A22	79751
ENSG00000143126	33.1174	0.0927042	0.0585334	1.58378	0.113243	0.999246	CELSR2	CELSR2	1952
ENSG00000114779	1356.02	-0.0422446	0.0266774	-1.58354	0.113299	0.999246	ABHD14B	ABHD14B	84836
ENSG00000176248	694.276	0.0330518	0.0208727	1.58349	0.11331	0.999246	ANAPC2	ANAPC2	29882
ENSG00000120278	172.613	0.0905658	0.0571979	1.58338	0.113335	0.999246	PLEKHG1	PLEKHG1	57480
ENSG00000277496	132.522	0.0596046	0.037645	1.58333	0.113346	0.999246	SLCO4A1-AS2	SLCO4A1-AS2	NA
ENSG00000137513	583.306	-0.0274681	0.0173498	-1.58319	0.113378	0.999246	NARS2	NARS2	79731
ENSG00000142252	341.236	-0.0367053	0.0231851	-1.58314	0.113389	0.999246	GEMIN7	GEMIN7	79760
ENSG00000150907	689.695	0.0638742	0.0403756	1.582	0.11365	0.999246	FOXO1	FOXO1	2308
ENSG00000186714	609.253	-0.0412825	0.0260952	-1.582	0.11365	0.999246	CCDC73	CCDC73	493860
ENSG00000283201	24.4955	0.0699587	0.0442267	1.58182	0.113691	0.999246			440519
ENSG00000165516	551.114	-0.0196235	0.0124057	-1.58181	0.113692	0.999246	KLHDC2	KLHDC2	23588
ENSG00000107341	2388.63	-0.0310411	0.0196251	-1.58171	0.113717	0.999246	UBE2R2	UBE2R2	54926
ENSG00000108960	964.531	-0.0406332	0.0256903	-1.58166	0.113728	0.999246	MMD	MMD	23531
ENSG00000163964	803.345	-0.0270586	0.0171177	-1.58074	0.113937	0.999246	PIGX	PIGX	54965
ENSG00000135537	126.689	-0.0313797	0.0198532	-1.58059	0.113972	0.999246	AFG1L	AFG1L	246269
ENSG00000180914	700.687	-0.0870724	0.0551066	-1.58007	0.114091	0.999246	OXTR	OXTR	5021
ENSG00000125691	26221.5	-0.0361018	0.022853	-1.57974	0.114166	0.999246	RPL23	RPL23	9349
ENSG00000105726	1436.29	0.0393156	0.0248967	1.57915	0.114302	0.999246	ATP13A1	ATP13A1	57130
ENSG00000188786	584.846	0.033987	0.0215238	1.57905	0.114326	0.999246	MTF1	MTF1	4520
ENSG00000100324	530.683	0.0271571	0.0172027	1.57866	0.114415	0.999246	TAB1	TAB1	10454
ENSG00000151923	2621.15	-0.0192706	0.0122126	-1.57793	0.114583	0.999246	TIAL1	TIAL1	7073
ENSG00000176809	29.7878	0.088195	0.0558948	1.57788	0.114594	0.999246	LRRC37A3	LRRC37A3	374819
ENSG00000136997	2978.78	-0.0453626	0.0287533	-1.57765	0.114647	0.999246	MYC	MYC	4609
ENSG00000286165	164.351	-0.03134	0.0198689	-1.57734	0.114717	0.999246			NA
ENSG00000234127	1936.54	0.0278545	0.0176593	1.57732	0.114721	0.999246	TRIM26	TRIM26	7726
ENSG00000267615	17.1438	0.0501462	0.0317933	1.57726	0.114737	0.999246			NA
ENSG00000129128	4445.55	0.0326902	0.0207336	1.57668	0.114869	0.999246	SPCS3	SPCS3	60559
ENSG00000143624	2802.21	-0.0252404	0.0160089	-1.57665	0.114877	0.999246	INTS3	INTS3	65123
ENSG00000100014	825.476	0.0248663	0.0157718	1.57663	0.11488	0.999246	SPECC1L	SPECC1L	23384
ENSG00000111676	1213.51	0.0329066	0.0208733	1.57649	0.114912	0.999246	ATN1	ATN1	1822
ENSG00000272779	237.112	0.0392149	0.0248813	1.57607	0.115009	0.999246	BMS1P20	BMS1P20	NA
ENSG00000145743	295.017	0.0380984	0.0241788	1.57569	0.115097	0.999246	FBXL17	FBXL17	64839
ENSG00000102053	26.1132	0.0752599	0.0477665	1.57558	0.115122	0.999246	ZC3H12B	ZC3H12B	340554
ENSG00000135363	377.643	0.15802	0.100307	1.57536	0.115173	0.999246	LMO2	LMO2	4005
ENSG00000119737	25.6116	0.0816692	0.0518462	1.57522	0.115205	0.999246	GPR75	GPR75	10936
ENSG00000210191	506.907	-0.0802264	0.0509444	-1.57478	0.115306	0.999246	MT-TL2	MT-TL2	NA
ENSG00000165195	454.596	-0.0305689	0.0194199	-1.5741	0.115464	0.999246	PIGA	PIGA	5277
ENSG00000065308	785.562	0.0791985	0.0503157	1.57403	0.115481	0.999246	TRAM2	TRAM2	9697
ENSG00000112685	811.491	0.0316378	0.0201029	1.57379	0.115536	0.999246	EXOC2	EXOC2	55770
ENSG00000156469	626.888	-0.0327867	0.0208438	-1.57297	0.115725	0.999246	MTERF3	MTERF3	51001
ENSG00000257809	71.6645	-0.0421787	0.0268156	-1.57292	0.115738	0.999246	MYL6B-AS1	MYL6B-AS1	NA
ENSG00000153130	1235.05	-0.0273384	0.0173828	-1.57272	0.115783	0.999246	SCOC	SCOC	60592
ENSG00000129925	797.176	0.0489552	0.031136	1.5723	0.115881	0.999246	PGAP6	PGAP6	58986
ENSG00000267149	51.1612	0.0456439	0.0290316	1.57222	0.115901	0.999246			NA
ENSG00000188739	560.66	-0.0300879	0.0191437	-1.57169	0.116023	0.999246	RBM34	RBM34	23029
ENSG00000167202	1330.69	0.038542	0.0245258	1.57149	0.116069	0.999246	TBC1D2B	TBC1D2B	23102
ENSG00000148634	1429.45	-0.0201447	0.0128246	-1.57079	0.116232	0.999246	HERC4	HERC4	26091
ENSG00000046647	449.029	-0.0324965	0.0206892	-1.5707	0.116253	0.999246	GEMIN8	GEMIN8	54960
ENSG00000284803	13255.7	-0.0377154	0.0240133	-1.5706	0.116274	0.999246			NA
ENSG00000125875	604.202	0.0210123	0.0133841	1.56994	0.116428	0.999246	TBC1D20	TBC1D20	128637
ENSG00000149257	562.042	-0.0444312	0.0283054	-1.56971	0.116483	0.999246	SERPINH1	SERPINH1	871
ENSG00000156990	695.281	-0.030596	0.0194942	-1.56949	0.116534	0.999246	RPUSD3	RPUSD3	285367
ENSG00000081154	3215.85	-0.0194	0.0123613	-1.56941	0.116553	0.999246	PCNP	PCNP	57092
ENSG00000035115	276.215	-0.0454584	0.0289655	-1.5694	0.116555	0.999246	SH3YL1	SH3YL1	26751
ENSG00000257221	173.984	0.0973472	0.06204	1.5691	0.116624	0.999246			NA
ENSG00000027697	2024.1	-0.0786783	0.0501529	-1.56877	0.116702	0.999246	IFNGR1	IFNGR1	3459
ENSG00000240567	50.0478	-0.0714827	0.0455665	-1.56875	0.116705	0.999246	LINC02067	LINC02067	101243545
ENSG00000100376	550.668	-0.0799093	0.0509525	-1.56831	0.116808	0.999246	FAM118A	FAM118A	55007
ENSG00000135074	1094.54	0.127593	0.0813577	1.5683	0.116812	0.999246	ADAM19	ADAM19	8728
ENSG00000267699	131.597	0.0473976	0.0302277	1.56802	0.116877	0.999246			NA
ENSG00000283900	476.295	0.028629	0.0182586	1.56797	0.116887	0.999246	TPTEP2-CSNK1E	TPTEP2-CSNK1E	102800317
ENSG00000114686	2686.61	-0.0304436	0.0194165	-1.56792	0.116899	0.999246	MRPL3	MRPL3	11222
ENSG00000137404	691.324	-0.0420257	0.0268051	-1.56783	0.116922	0.999246	NRM	NRM	11270
ENSG00000091157	519.133	0.0428512	0.0273321	1.5678	0.116928	0.999246	WDR7	WDR7	23335
ENSG00000122566	29993.5	-0.0402064	0.0256519	-1.56739	0.117024	0.999246	HNRNPA2B1	HNRNPA2B1	3181
ENSG00000185129	717.825	0.0350681	0.022382	1.5668	0.117161	0.999246	PURA	PURA	5813
ENSG00000120925	285.717	0.0484622	0.0309374	1.56646	0.117241	0.999246	RNF170	RNF170	81790
ENSG00000262160	461.495	-0.0337657	0.0215602	-1.56611	0.117324	0.999246			NA
ENSG00000143067	199.494	0.0937425	0.0598577	1.56609	0.117328	0.999246	ZNF697	ZNF697	90874
ENSG00000070759	271.245	-0.0549007	0.035063	-1.56578	0.117401	0.999246	TESK2	TESK2	10420
ENSG00000150459	1997.82	-0.0284326	0.0181598	-1.56568	0.117423	0.999246	SAP18	SAP18	10284
ENSG00000115414	45.1773	0.103771	0.0663133	1.56486	0.117616	0.999246	FN1	FN1	2335
ENSG00000167333	337.18	0.023579	0.0150678	1.56486	0.117617	0.999246	TRIM68	TRIM68	55128
ENSG00000079805	2977.54	0.0214752	0.0137243	1.56475	0.117641	0.999246	DNM2	DNM2	1785
ENSG00000244115	254.563	-0.0343601	0.0219602	-1.56465	0.117665	0.999246	DNAJC25-GNG10	DNAJC25-GNG10	552891
ENSG00000135916	3180.15	0.0787015	0.0503103	1.56432	0.117742	0.999246	ITM2C	ITM2C	81618
ENSG00000278144	102.751	0.111586	0.0713588	1.56374	0.117879	0.999246			NA
ENSG00000132256	1160.57	-0.0279293	0.0178666	-1.56322	0.118002	0.999246	TRIM5	TRIM5	85363
ENSG00000117614	1021.3	-0.0356695	0.022821	-1.56302	0.118049	0.999246	SYF2	SYF2	25949
ENSG00000122042	577.273	-0.0317042	0.0202848	-1.56296	0.118063	0.999246	UBL3	UBL3	5412
ENSG00000198715	359.047	0.0356921	0.0228399	1.56271	0.118121	0.999246	GLMP	GLMP	112770
ENSG00000174720	1301.45	-0.0333828	0.0213659	-1.56243	0.118186	0.999246	LARP7	LARP7	51574
ENSG00000103043	772.399	0.0340389	0.0217898	1.56215	0.118253	0.999246	VAC14	VAC14	55697
ENSG00000132465	11819.4	0.154402	0.0988628	1.56178	0.118339	0.999246	JCHAIN	JCHAIN	3512
ENSG00000012232	490.923	0.0368852	0.0236178	1.56175	0.118347	0.999246	EXTL3	EXTL3	2137
ENSG00000249249	119.921	0.0404304	0.0258982	1.56113	0.118494	0.999246	TICAM2-AS1	TICAM2-AS1	NA
ENSG00000235189	34.1147	0.0484551	0.0310427	1.56092	0.118543	0.999246			105373335
ENSG00000188243	1704.24	-0.0392291	0.0251343	-1.56078	0.118577	0.999246	COMMD6	COMMD6	170622
ENSG00000205559	50.7749	-0.0562416	0.0360449	-1.56032	0.118684	0.999246	CHKB-DT	CHKB-DT	100144603
ENSG00000178385	175.369	0.0473656	0.0303625	1.56	0.118759	0.999246	PLEKHM3	PLEKHM3	389072
ENSG00000147166	26.2486	-0.0787178	0.0504673	-1.55978	0.118812	0.999246	ITGB1BP2	ITGB1BP2	26548
ENSG00000258315	795.545	-0.0387613	0.0248513	-1.55973	0.118823	0.999246	C17orf49	C17orf49	124944
ENSG00000108821	67.5351	-0.10393	0.0666629	-1.55904	0.118987	0.999246	COL1A1	COL1A1	1277
ENSG00000150990	1184.49	0.0429912	0.0275807	1.55874	0.119057	0.999246	DHX37	DHX37	57647
L1M3b:L1:LINE	67.3476	-0.0554922	0.0356022	-1.55867	0.119074	0.999246	NA	NA	NA
ENSG00000146416	543.691	-0.0395512	0.0253754	-1.55864	0.119081	0.999246	AIG1	AIG1	51390
ENSG00000271725	202.898	-0.0596283	0.0382614	-1.55845	0.119127	0.999246			NA
ENSG00000171316	1199.58	0.0446015	0.0286285	1.55794	0.119247	0.999246	CHD7	CHD7	55636
ENSG00000101544	722.467	0.029918	0.0192045	1.55787	0.119265	0.999246	ADNP2	ADNP2	22850
Tigger17b:TcMar-Tigger:DNA	19.3662	0.0602015	0.0386569	1.55733	0.119393	0.999246	NA	NA	NA
ENSG00000187650	69.4584	0.0412994	0.0265239	1.55706	0.119455	0.999246	VMAC	VMAC	400673
ENSG00000107959	1524.12	0.0312913	0.0200996	1.55681	0.119515	0.999246	PITRM1	PITRM1	10531
ENSG00000109756	1356.38	0.0856402	0.0550138	1.5567	0.119541	0.999246	RAPGEF2	RAPGEF2	9693
ENSG00000280079	43.4864	-0.107997	0.0693766	-1.55667	0.119549	0.999246			NA
ENSG00000139266	476.964	-0.0400098	0.0257065	-1.55641	0.119611	0.999246	MARCHF9	MARCHF9	92979
ENSG00000135519	29.8258	-0.0925695	0.0595171	-1.55534	0.119865	0.999246	KCNH3	KCNH3	23416
ENSG00000104824	6380.52	-0.0259118	0.0166602	-1.55532	0.11987	0.999246	HNRNPL	HNRNPL	3191
ENSG00000163214	603.686	0.0295461	0.0189973	1.55528	0.119879	0.999246	DHX57	DHX57	90957
ENSG00000273117	90.0332	-0.0406523	0.0261388	-1.55525	0.119887	0.999246	INSIG1-DT	INSIG1-DT	NA
ENSG00000162517	1378.42	-0.0301818	0.019407	-1.5552	0.119899	0.999246	PEF1	PEF1	553115
ENSG00000163584	4393.47	-0.0478222	0.0307501	-1.55519	0.119901	0.999246	RPL22L1	RPL22L1	200916
ENSG00000185022	210.771	-0.0862247	0.0554467	-1.55509	0.119925	0.999246	MAFF	MAFF	23764
ENSG00000160229	59.7994	0.0891	0.0573001	1.55497	0.119953	0.999246	ZNF66	ZNF66	7617
ENSG00000167107	284.612	-0.0461098	0.0296621	-1.5545	0.120065	0.999246	ACSF2	ACSF2	80221
ENSG00000244398	194.855	-0.0782978	0.0503731	-1.55436	0.120099	0.999246	RPL36AP37	RPL36AP37	NA
ENSG00000260213	51.3944	-0.0416633	0.0268073	-1.55418	0.120141	0.999246	CENPN-AS1	CENPN-AS1	NA
ENSG00000255680	31.3274	0.0601346	0.0386988	1.55391	0.120206	0.999246			NA
ENSG00000065833	314.645	-0.111839	0.0719963	-1.5534	0.120328	0.999246	ME1	ME1	4199
ENSG00000152332	3840.69	0.0351677	0.0226497	1.55268	0.1205	0.999246	UHMK1	UHMK1	127933
ENSG00000259658	27.6781	-0.0866734	0.0558302	-1.55245	0.120555	0.999246	UBE2Q2P13	UBE2Q2P13	NA
ENSG00000196081	45.2861	0.0765929	0.0493398	1.55235	0.120577	0.999246	ZNF724	ZNF724	440519
ENSG00000162078	102.06	-0.102431	0.0659855	-1.55233	0.120584	0.999246	ZG16B	ZG16B	124220
ENSG00000226471	18.4778	0.0617205	0.0397865	1.55129	0.120831	0.999246			NA
ENSG00000236675	28.5228	0.0641862	0.0413803	1.55113	0.12087	0.999246	MTX1P1	MTX1P1	NA
ENSG00000279364	422.84	-0.0340175	0.0219339	-1.55091	0.120924	0.999246			NA
ENSG00000170340	3161.84	-0.0391275	0.0252295	-1.55086	0.120934	0.999246	B3GNT2	B3GNT2	10678
MER70A:ERVL:LTR	30.7355	-0.0866614	0.0558874	-1.55064	0.120987	0.999246	NA	NA	NA
ENSG00000226824	23.4444	-0.0772601	0.0498384	-1.55021	0.12109	0.999246			NA
ENSG00000259736	23.7193	0.053129	0.0342852	1.54962	0.121233	0.999246	CRTC3-AS1	CRTC3-AS1	101926895
ENSG00000125388	66.1214	0.0558447	0.0360388	1.54957	0.121244	0.999246	GRK4	GRK4	2868
ENSG00000171202	540.764	-0.0314869	0.0203262	-1.54908	0.121362	0.999246	TMEM126A	TMEM126A	84233
ENSG00000168282	652.152	0.0296121	0.0191204	1.54871	0.121451	0.999246	MGAT2	MGAT2	4247
ENSG00000230155	42.8571	0.0333554	0.0215438	1.54825	0.121561	0.999246	CEP250-AS1	CEP250-AS1	NA
ENSG00000283375	289.451	-0.0547358	0.0353539	-1.54823	0.121568	0.999246			NA
ENSG00000112335	2383.6	-0.0269641	0.0174182	-1.54804	0.121612	0.999246	SNX3	SNX3	8724
ENSG00000238249	78.4097	-0.0647159	0.0418191	-1.54752	0.121738	0.999246	HMGN2P17	HMGN2P17	NA
ENSG00000003509	488.112	-0.0224897	0.0145328	-1.54752	0.121738	0.999246	NDUFAF7	NDUFAF7	55471
ENSG00000173599	78.8303	-0.109269	0.0706363	-1.54692	0.121882	0.999246	PC	PC	5091
ENSG00000248996	102.666	0.0428729	0.0277167	1.54682	0.121906	0.999246	PDLIM7-AS1	PDLIM7-AS1	NA
ENSG00000105429	524.927	0.0341717	0.022092	1.54679	0.121913	0.999246	MEGF8	MEGF8	1954
ENSG00000240065	3809.14	0.042093	0.0272135	1.54677	0.121919	0.999246	PSMB9	PSMB9	5698
ENSG00000145439	745.399	-0.0265851	0.0171886	-1.54667	0.121943	0.999246	CBR4	CBR4	84869
ENSG00000084207	8393.7	-0.0560333	0.0362338	-1.54643	0.122	0.999246	GSTP1	GSTP1	2950
ENSG00000184208	413.448	0.0384679	0.0248758	1.5464	0.122009	0.999246	C22orf46	C22orf46	79640
ENSG00000114126	1200.71	-0.0364412	0.0235695	-1.54611	0.122077	0.999246	TFDP2	TFDP2	7029
ENSG00000284482	120.927	-0.061268	0.0396277	-1.54609	0.122082	0.999246	MIR4680	MIR4680	100616113
ENSG00000073849	8382.08	0.0425442	0.0275356	1.54506	0.122332	0.999246	ST6GAL1	ST6GAL1	6480
ENSG00000197136	894.624	0.0484978	0.0313895	1.54503	0.122338	0.999246	PCNX3	PCNX3	399909
ENSG00000125743	4314.61	-0.0335841	0.0217458	-1.5444	0.122492	0.999246	SNRPD2	SNRPD2	6633
ENSG00000256043	301.34	0.0531267	0.0344134	1.54378	0.122642	0.999246	CTSO	CTSO	1519
ENSG00000186462	60.5	-0.148952	0.0965043	-1.54347	0.122716	0.999246	NAP1L2	NAP1L2	4674
ENSG00000180828	1029.26	-0.14523	0.0941089	-1.54321	0.122779	0.999246	BHLHE22	BHLHE22	27319
ENSG00000200530	16.5385	0.0584249	0.0378607	1.54316	0.122793	0.999246	SNORD35B	SNORD35B	NA
ENSG00000067141	30.5766	0.102305	0.066298	1.54311	0.122804	0.999246	NEO1	NEO1	4756
ENSG00000279933	227.947	-0.0482345	0.0312751	-1.54227	0.123009	0.999246			NA
ENSG00000259884	33.6309	-0.10144	0.0657923	-1.54182	0.123117	0.999246	NR4A1AS	NR4A1AS	115409980
ENSG00000280120	91.299	-0.0454317	0.0294677	-1.54174	0.123136	0.999246			NA
ENSG00000258659	325.535	-0.0308273	0.0200041	-1.54105	0.123305	0.999246	TRIM34	TRIM34	53840
ENSG00000230795	293.935	-0.139965	0.0908409	-1.54077	0.123372	0.999246	HLA-K	HLA-K	NA
ENSG00000154124	1208.81	0.0244314	0.0158599	1.54045	0.123451	0.999246	OTULIN	OTULIN	90268
ENSG00000188596	99.9399	0.10127	0.0657607	1.53997	0.123567	0.999246	CFAP54	CFAP54	144535
ENSG00000171121	159.101	-0.0401282	0.0260583	-1.53994	0.123574	0.999246	KCNMB3	KCNMB3	27094
ENSG00000165630	304.379	-0.0229897	0.0149291	-1.53992	0.12358	0.999246	PRPF18	PRPF18	8559
ENSG00000127220	132.49	0.0642278	0.0417096	1.53988	0.12359	0.999246	ABHD8	ABHD8	79575
ENSG00000152433	48.7073	0.0513531	0.0333495	1.53985	0.123598	0.999246	ZNF547	ZNF547	284306
MER84:ERV1:LTR	23.7916	0.0786567	0.0510904	1.53956	0.123668	0.999246	NA	NA	NA
ENSG00000064601	778.983	0.0334873	0.0217558	1.53924	0.123747	0.999246	CTSA	CTSA	5476
ENSG00000123609	1321.67	-0.0408225	0.0265275	-1.53888	0.123834	0.999246	NMI	NMI	9111
ENSG00000142556	359.56	0.0320153	0.0208224	1.53754	0.12416	0.999246	ZNF614	ZNF614	80110
ENSG00000182934	4284.9	0.0304286	0.0197952	1.53717	0.124251	0.999246	SRPRA	SRPRA	6734
ENSG00000134256	42.9387	0.137558	0.0895053	1.53687	0.124326	0.999246	CD101	CD101	9398
ENSG00000255375	134.356	0.153311	0.0997595	1.5368	0.124342	0.999246			107984322
ENSG00000173614	272.451	0.0340028	0.022129	1.53657	0.124398	0.999246	NMNAT1	NMNAT1	64802
ENSG00000146112	3028.98	0.0261781	0.0170484	1.53552	0.124657	0.999246	PPP1R18	PPP1R18	170954
ENSG00000163071	111.19	0.0904467	0.0589586	1.53407	0.125012	0.999246	SPATA18	SPATA18	132671
ENSG00000171444	128.392	0.148058	0.0965173	1.534	0.125029	0.999246	MCC	MCC	4163
ENSG00000166592	85.3592	0.0984398	0.0641837	1.53372	0.125099	0.999246	RRAD	RRAD	6236
ENSG00000106624	95.2553	-0.179542	0.117076	-1.53355	0.125141	0.999246	AEBP1	AEBP1	165
ENSG00000266904	26.5712	-0.0711982	0.0464353	-1.53328	0.125208	0.999246	LINC00663	LINC00663	NA
PRIMA41-int:ERV1:LTR	169.106	-0.0537859	0.035081	-1.53319	0.125228	0.999246	NA	NA	NA
ENSG00000114942	13833	-0.0293687	0.0191582	-1.53296	0.125287	0.999246	EEF1B2	EEF1B2	1933
ENSG00000174405	392.555	0.0401674	0.0262094	1.53256	0.125384	0.999246	LIG4	LIG4	3981
ENSG00000255503	34.253	-0.0494652	0.0322817	-1.5323	0.125449	0.999246	LINC02951	LINC02951	NA
ENSG00000131437	1022.73	-0.0645172	0.0421068	-1.53223	0.125466	0.999246	KIF3A	KIF3A	11127
ENSG00000240571	75.4569	0.0350455	0.0228932	1.53082	0.125813	0.999246			NA
ENSG00000139352	201.456	-0.175069	0.114424	-1.53001	0.126015	0.999246	ASCL1	ASCL1	429
ENSG00000268509	61.6539	0.10403	0.0680278	1.52924	0.126206	0.999246			NA
ENSG00000087274	4421.48	0.0256422	0.0167773	1.52839	0.126416	0.999246	ADD1	ADD1	118
ENSG00000166164	2204.11	-0.0163021	0.0106679	-1.52815	0.126476	0.999246	BRD7	BRD7	29117
ENSG00000197535	1877.47	0.0481856	0.0315364	1.52793	0.126529	0.999246	MYO5A	MYO5A	4644
ENSG00000102390	651.839	-0.0327277	0.0214225	-1.52773	0.12658	0.999246	PBDC1	PBDC1	51260
ENSG00000004478	3403.99	-0.0456638	0.0298905	-1.5277	0.126586	0.999246	FKBP4	FKBP4	2288
ENSG00000268205	640.017	-0.0587209	0.0384429	-1.52749	0.12664	0.999246			NA
ENSG00000096968	750.176	0.0478731	0.0313533	1.52689	0.126788	0.999246	JAK2	JAK2	3717
ENSG00000065491	541.783	-0.0302148	0.0197935	-1.5265	0.126886	0.999246	TBC1D22B	TBC1D22B	55633
ENSG00000164849	138.665	-0.104184	0.0682586	-1.52632	0.12693	0.999246	GPR146	GPR146	115330
ENSG00000263680	150.514	-0.121163	0.0793822	-1.52632	0.12693	0.999246			NA
ENSG00000261609	62.6477	0.0714333	0.046812	1.52596	0.12702	0.999246	GAN	GAN	8139
ENSG00000221817	122.738	0.0298019	0.0195324	1.52577	0.127068	0.999246	PPP3CB-AS1	PPP3CB-AS1	101929145
ENSG00000005243	37.6364	-0.0855443	0.0560694	-1.52569	0.127088	0.999246	COPZ2	COPZ2	51226
ENSG00000278828	40.1462	0.0966027	0.0633327	1.52532	0.127179	0.999246	H3C10	H3C10	8357
ENSG00000259065	48.6402	0.0991944	0.0650553	1.52477	0.127316	0.999246	MIDEAS-AS1	MIDEAS-AS1	NA
ENSG00000112972	3287.53	-0.0409233	0.0268458	-1.52438	0.127413	0.999246	HMGCS1	HMGCS1	3157
ENSG00000071082	23505.5	-0.0391045	0.025656	-1.52418	0.127463	0.999246	RPL31	RPL31	6160
ENSG00000167395	631.179	0.0408939	0.0268311	1.52412	0.127479	0.999246	ZNF646	ZNF646	9726
ENSG00000112242	555.385	0.0326611	0.0214307	1.52403	0.127501	0.999246	E2F3	E2F3	1871
ENSG00000181218	33.3516	0.0989221	0.064913	1.52392	0.127529	0.999246	H2AC25	H2AC25	92815
ENSG00000084072	1311.31	-0.0239096	0.0156908	-1.52379	0.12756	0.999246	PPIE	PPIE	10450
ENSG00000074319	1095.01	-0.0281325	0.0184624	-1.52377	0.127566	0.999246	TSG101	TSG101	7251
ENSG00000272109	86.4	0.0832373	0.0546275	1.52372	0.127577	0.999246			NA
LTR85a:Gypsy:LTR	316.159	-0.060238	0.0395462	-1.52323	0.1277	0.999246	NA	NA	NA
ENSG00000237036	212.032	-0.0356584	0.023417	-1.52276	0.127819	0.999246	ZEB1-AS1	ZEB1-AS1	220930
ENSG00000267348	344.355	-0.0341645	0.0224379	-1.52262	0.127853	0.999246	GEMIN7-AS1	GEMIN7-AS1	NA
ENSG00000163565	7410.98	-0.0298448	0.0196078	-1.52209	0.127986	0.999246	IFI16	IFI16	3428
ENSG00000258377	645.56	0.0291	0.0191244	1.52161	0.128106	0.999246			NA
ENSG00000279232	53.1716	0.0827014	0.0543552	1.5215	0.128134	0.999246			NA
ENSG00000139182	608.083	0.0438247	0.0288173	1.52078	0.128315	0.999246	CLSTN3	CLSTN3	9746
ENSG00000267199	42.968	-0.0825832	0.0543128	-1.52051	0.128382	0.999246			NA
ENSG00000159658	2266.42	0.0262373	0.0172601	1.52012	0.128481	0.999246	EFCAB14	EFCAB14	9813
ENSG00000228863	3424.08	-0.0482575	0.0317516	-1.51985	0.12855	0.999246			NA
ENSG00000040199	490.366	0.0491732	0.0323721	1.519	0.128763	0.999246	PHLPP2	PHLPP2	23035
ENSG00000271949	45.9773	0.0599071	0.0394479	1.51864	0.128853	0.999246			NA
MER57F:ERV1:LTR	239.064	-0.0621694	0.0409438	-1.51841	0.128911	0.999246	NA	NA	NA
ENSG00000196943	1305.47	0.0371128	0.0244476	1.51806	0.128999	0.999246	NOP9	NOP9	161424
ENSG00000277203	497.105	-0.0645338	0.0425164	-1.51785	0.129051	0.999246	NA	NA	NA
ENSG00000196367	2423.12	0.0409893	0.0270197	1.51702	0.129263	0.999246	TRRAP	TRRAP	8295
ENSG00000108788	1013.9	0.0187757	0.0123789	1.51674	0.129331	0.999246	MLX	MLX	6945
ENSG00000038358	1379.68	0.0252151	0.0166248	1.51672	0.129338	0.999246	EDC4	EDC4	23644
ENSG00000116863	1036.29	-0.0312551	0.0206081	-1.51664	0.129356	0.999246	ADPRS	ADPRS	54936
ENSG00000169249	430.437	-0.0401563	0.0264788	-1.51655	0.129382	0.999246	ZRSR2	ZRSR2	8233
ENSG00000048707	802.053	0.0426075	0.0281026	1.51614	0.129483	0.999246	VPS13D	VPS13D	55187
ENSG00000186193	265.413	0.0778057	0.0513238	1.51598	0.129526	0.999246	SAPCD2	SAPCD2	89958
ENSG00000137752	569.101	0.106138	0.0700249	1.51572	0.129591	0.999246	CASP1	CASP1	834
ENSG00000013441	1399.48	0.0551143	0.0363716	1.51531	0.129693	0.999246	CLK1	CLK1	1195
ENSG00000163597	1961.6	-0.0307043	0.0202643	-1.51519	0.129724	0.999246	SNHG16	SNHG16	100507246
ENSG00000260836	15708.7	-0.0362255	0.0239143	-1.51481	0.129821	0.999246			NA
ENSG00000263731	63.6229	-0.0850655	0.0561999	-1.51362	0.130121	0.999246			NA
ENSG00000100150	434.33	0.0236381	0.0156187	1.51345	0.130165	0.999246	DEPDC5	DEPDC5	9681
ENSG00000025156	512.844	-0.0233611	0.015438	-1.51322	0.130223	0.999246	HSF2	HSF2	3298
ENSG00000138495	1429.19	-0.0406645	0.0268777	-1.51295	0.130293	0.999246	COX17	COX17	10063
ENSG00000100106	643.05	0.0317342	0.0209758	1.5129	0.130306	0.999246	TRIOBP	TRIOBP	11078
ENSG00000198855	295.325	0.0419006	0.0276957	1.51289	0.130307	0.999246	FICD	FICD	11153
ENSG00000124523	394.387	-0.031819	0.0210354	-1.51264	0.130371	0.999246	SIRT5	SIRT5	23408
ENSG00000166147	747.441	0.0798548	0.0528115	1.51207	0.130515	0.999246	FBN1	FBN1	2200
ENSG00000078804	228.63	-0.0669225	0.0442702	-1.51168	0.130615	0.999246	TP53INP2	TP53INP2	58476
ENSG00000109171	1221.8	0.0299186	0.0197961	1.51133	0.130703	0.999246	SLAIN2	SLAIN2	57606
ENSG00000149636	545.691	-0.0227017	0.0150267	-1.51076	0.13085	0.999246	DSN1	DSN1	79980
ENSG00000125741	895.174	0.0237286	0.0157089	1.51052	0.130911	0.999246	OPA3	OPA3	80207
ENSG00000137563	754.886	-0.0363088	0.0240374	-1.51051	0.130914	0.999246	GGH	GGH	8836
ENSG00000269044	74.9651	-0.0478483	0.0316774	-1.51049	0.13092	0.999246			NA
ENSG00000110492	49.8858	-0.120533	0.0798009	-1.51043	0.130935	0.999246	MDK	MDK	4192
ENSG00000110422	1655.71	0.0387721	0.0256719	1.51029	0.130969	0.999246	HIPK3	HIPK3	10114
ENSG00000167207	574.782	-0.0516649	0.0342179	-1.50988	0.131074	0.999246	NOD2	NOD2	64127
ENSG00000156508	336869	-0.0301261	0.0199538	-1.5098	0.131095	0.999246	EEF1A1	EEF1A1	1915
ENSG00000174748	31256.8	-0.0282307	0.0186993	-1.50972	0.131116	0.999246	RPL15	RPL15	6138
ENSG00000107862	2451.41	0.0287734	0.019065	1.50923	0.13124	0.999246	GBF1	GBF1	8729
ENSG00000162892	250.148	-0.0575424	0.0381382	-1.50879	0.131353	0.999246	IL24	IL24	11009
ENSG00000162222	730.366	-0.0231185	0.0153232	-1.50873	0.131369	0.999246	TTC9C	TTC9C	283237
ENSG00000266472	1159.12	-0.0358944	0.0238079	-1.50767	0.13164	0.999246	MRPS21	MRPS21	54460
LTR4:ERV1:LTR	36.2745	-0.068872	0.045682	-1.50764	0.131646	0.999246	NA	NA	NA
ENSG00000177173	77.9248	0.0708691	0.0470155	1.50735	0.13172	0.999246	NAP1L4P1	NAP1L4P1	NA
ENSG00000176014	1849.83	-0.0677327	0.0449373	-1.50727	0.131741	0.999246	TUBB6	TUBB6	84617
ENSG00000009844	1542.76	-0.0193159	0.0128179	-1.50695	0.131824	0.999246	VTA1	VTA1	51534
ENSG00000124120	772.574	0.042321	0.0280856	1.50686	0.131848	0.999246	TTPAL	TTPAL	79183
ENSG00000213047	148.444	0.134544	0.0893009	1.50664	0.131904	0.999246	DENND1B	DENND1B	163486
ENSG00000180644	58.2832	-0.136256	0.0904626	-1.50621	0.132013	0.999246	PRF1	PRF1	5551
HERVK13-int:ERVK:LTR	64.26	0.110778	0.0735608	1.50594	0.132083	0.999246	NA	NA	NA
ENSG00000140030	355.865	-0.0413178	0.0274374	-1.50589	0.132094	0.999246	GPR65	GPR65	8477
ENSG00000266953	1739.57	-0.0316194	0.0209972	-1.50588	0.132097	0.999246			NA
ENSG00000108510	1663.91	0.0381326	0.0253249	1.50573	0.132136	0.999246	MED13	MED13	9969
ENSG00000155876	1105.86	-0.025878	0.0171902	-1.50539	0.132223	0.999246	RRAGA	RRAGA	10670
ENSG00000263859	29.3156	-0.0962112	0.0639149	-1.5053	0.132247	0.999246			NA
ENSG00000143801	160.503	0.0467422	0.0310566	1.50506	0.132307	0.999246	PSEN2	PSEN2	5664
ENSG00000197081	3972.05	0.0424697	0.0282182	1.50505	0.132312	0.999246	IGF2R	IGF2R	3482
ENSG00000213999	349.55	0.0749076	0.0498038	1.50405	0.132567	0.999246	MEF2B	MEF2B	4207
ENSG00000088812	419.531	0.0389463	0.0259032	1.50353	0.132702	0.999246	ATRN	ATRN	8455
ENSG00000101928	151.203	0.0331944	0.0220786	1.50347	0.132719	0.999246	MOSPD1	MOSPD1	56180
ENSG00000155368	5339.65	-0.035419	0.0235604	-1.50333	0.132755	0.999246	DBI	DBI	1622
ENSG00000114023	2958.99	-0.0473569	0.0315046	-1.50318	0.132794	0.999246	FAM162A	FAM162A	26355
ENSG00000286431	104.125	-0.0536186	0.0356724	-1.50309	0.132817	0.999246			NA
ENSG00000277462	102.275	0.0374175	0.0248939	1.50308	0.132817	0.999246	ZNF670	ZNF670	93474
ENSG00000253102	86.9539	0.0575875	0.0383154	1.50298	0.132843	0.999246			NA
ENSG00000253710	444.355	0.0321427	0.0213877	1.50285	0.132877	0.999246	ALG11	ALG11	440138
ENSG00000143155	1565.81	-0.021034	0.0139965	-1.50281	0.132889	0.999246	TIPRL	TIPRL	261726
ENSG00000160050	1007.95	-0.0523571	0.0348444	-1.5026	0.132943	0.999246	CCDC28B	CCDC28B	79140
ENSG00000079335	161.038	-0.0428022	0.0284993	-1.50187	0.133131	0.999246	CDC14A	CDC14A	8556
ENSG00000157933	356.704	0.0351878	0.0234324	1.50168	0.133181	0.999246	SKI	SKI	6497
ENSG00000129636	719.06	0.0248208	0.0165307	1.50149	0.133228	0.999246	ITFG1	ITFG1	81533
ENSG00000138785	528.076	-0.0216037	0.0143883	-1.50148	0.133232	0.999246	INTS12	INTS12	57117
ENSG00000143373	786.424	0.0261768	0.0174345	1.50144	0.133241	0.999246	ZNF687	ZNF687	57592
ENSG00000205413	1030.1	0.0627541	0.0417971	1.5014	0.133253	0.999246	SAMD9	SAMD9	54809
ENSG00000143947	27458.6	-0.0392894	0.0261759	-1.50097	0.133363	0.999246	RPS27A	RPS27A	6233
ENSG00000119929	624.389	-0.0247478	0.016489	-1.50086	0.133391	0.999246	CUTC	CUTC	51076
ENSG00000196453	316.812	0.0324269	0.0216075	1.50072	0.133428	0.999246	ZNF777	ZNF777	27153
ENSG00000264364	2083.99	-0.028237	0.0188253	-1.49995	0.133627	0.999246	DYNLL2	DYNLL2	140735
ENSG00000198721	656.123	-0.0477731	0.0318559	-1.49966	0.133702	0.999246	ECI2	ECI2	10455
ENSG00000272871	51.4852	-0.0851444	0.0568038	-1.49892	0.133894	0.999246			NA
ENSG00000090686	3703.78	-0.0315512	0.0210524	-1.4987	0.133952	0.999246	USP48	USP48	84196
ENSG00000287562	34.5186	-0.0906028	0.0604725	-1.49825	0.134069	0.999246			NA
ENSG00000013561	663.387	0.0224985	0.0150169	1.49821	0.134079	0.999246	RNF14	RNF14	9604
ENSG00000103512	933.291	0.0383518	0.0256013	1.49804	0.134122	0.999246	NOMO1	NOMO1	23420
ENSG00000254709	3452.61	0.252911	0.168902	1.49739	0.134293	0.999246	IGLL5	IGLL5	100423062
ENSG00000137502	1161.99	0.0621264	0.04149	1.49738	0.134294	0.999246	RAB30	RAB30	27314
ENSG00000149380	77.3309	-0.0400842	0.0267812	-1.49673	0.134464	0.999246	P4HA3	P4HA3	283208
ENSG00000258471	217.613	-0.032145	0.0214772	-1.4967	0.134472	0.999246			101929718
ENSG00000140987	318.698	0.0215375	0.0143919	1.49651	0.134522	0.999246	ZSCAN32	ZSCAN32	54925
ENSG00000237836	100.357	-0.0459166	0.0306827	-1.4965	0.134523	0.999246	PHKA2-AS1	PHKA2-AS1	NA
ENSG00000179967	91.3552	-0.0533623	0.0356674	-1.49611	0.134625	0.999246	PPP1R14BP3	PPP1R14BP3	NA
ENSG00000119326	893.679	-0.0482995	0.0322889	-1.49585	0.134692	0.999246	CTNNAL1	CTNNAL1	8727
ENSG00000205476	842.059	0.0159514	0.0106639	1.49583	0.134697	0.999246	CCDC85C	CCDC85C	317762
ENSG00000172943	1051.48	0.0229928	0.0153714	1.49582	0.134702	0.999246	PHF8	PHF8	23133
ENSG00000205356	377.582	0.0580791	0.0388286	1.49578	0.134711	0.999246	TECPR1	TECPR1	25851
ENSG00000275395	33.9348	0.0840897	0.0562267	1.49555	0.134771	0.999246	FCGBP	FCGBP	8857
ENSG00000147383	696.604	-0.030782	0.0205835	-1.49547	0.134791	0.999246	NSDHL	NSDHL	50814
ENSG00000267323	20.0614	0.0518862	0.0346956	1.49547	0.134792	0.999246	SLC25A1P5	SLC25A1P5	NA
ENSG00000065000	3564.1	0.0340658	0.0227819	1.4953	0.134836	0.999246	AP3D1	AP3D1	8943
ENSG00000251364	188.886	-0.114707	0.0767132	-1.49527	0.134843	0.999246	SYT9-AS1	SYT9-AS1	100506258
ENSG00000137040	830.272	0.0247936	0.0165865	1.4948	0.134966	0.999246	RANBP6	RANBP6	26953
ENSG00000204536	708.418	0.0492098	0.0329378	1.49402	0.135169	0.999246	CCHCR1	CCHCR1	54535
ENSG00000264324	966.78	-0.023941	0.0160268	-1.49381	0.135225	0.999246			NA
ENSG00000196182	1329.62	0.0288113	0.0192937	1.4933	0.135359	0.999246	STK40	STK40	83931
ENSG00000186522	306.319	-0.19325	0.129418	-1.49322	0.13538	0.999246	SEPTIN10	SEPTIN10	151011
ENSG00000272338	19.7429	-0.0814043	0.0545223	-1.49304	0.135426	0.999246			NA
ENSG00000103174	150.341	0.046367	0.0310591	1.49286	0.135473	0.999246	NAGPA	NAGPA	51172
ENSG00000112378	104.216	0.136622	0.0915371	1.49253	0.13556	0.999246	PERP	PERP	64065
ENSG00000162702	640.863	0.0387005	0.0259317	1.4924	0.135594	0.999246	ZNF281	ZNF281	23528
ENSG00000279348	49.5594	0.0813297	0.0545	1.49229	0.135623	0.999246			NA
ENSG00000162434	2240.19	0.0646366	0.0433219	1.49201	0.135697	0.999246	JAK1	JAK1	3716
ENSG00000074054	2206.81	0.0319392	0.021408	1.49193	0.135718	0.999246	CLASP1	CLASP1	23332
ENSG00000171792	927.834	-0.0262031	0.0175655	-1.49174	0.135768	0.999246	RHNO1	RHNO1	83695
ENSG00000225450	71.4804	0.0332803	0.0223243	1.49077	0.136023	0.999246			NA
ENSG00000184675	371.555	0.0438798	0.0294474	1.49011	0.136196	0.999246	AMER1	AMER1	139285
ENSG00000101132	584.276	-0.0345073	0.0231645	-1.48966	0.136312	0.999246	PFDN4	PFDN4	5203
ENSG00000154040	34.8062	0.10855	0.0728719	1.48961	0.136328	0.999246	CABYR	CABYR	26256
ENSG00000159202	3439.79	-0.0222589	0.0149462	-1.48926	0.136418	0.999246	UBE2Z	UBE2Z	65264
ENSG00000134313	1173.94	0.0311667	0.0209276	1.48926	0.136419	0.999246	KIDINS220	KIDINS220	57498
ENSG00000113838	286.335	0.0293719	0.0197245	1.48911	0.136459	0.999246	TBCCD1	TBCCD1	55171
ENSG00000186818	308.483	-0.118105	0.0793188	-1.48899	0.136491	0.999246	LILRB4	LILRB4	11006
ENSG00000157214	93.7943	-0.178063	0.119653	-1.48816	0.13671	0.999246	STEAP2	STEAP2	261729
ENSG00000187118	658.299	-0.0195225	0.0131237	-1.48758	0.136861	0.999246	CMC1	CMC1	152100
ENSG00000112855	747.286	-0.0197128	0.0132522	-1.48751	0.13688	0.999246	HARS2	HARS2	23438
ENSG00000132199	2989.85	-0.0270779	0.0182043	-1.48744	0.136898	0.999246	ENOSF1	ENOSF1	55556
ENSG00000186566	1475.51	0.0445316	0.0299419	1.48727	0.136944	0.999246	GPATCH8	GPATCH8	23131
ENSG00000103472	24.0663	0.0541711	0.0364274	1.4871	0.136989	0.999246	RRN3P2	RRN3P2	NA
ENSG00000139668	335.138	-0.0480234	0.0323015	-1.48672	0.137088	0.999246	WDFY2	WDFY2	115825
ENSG00000185158	150.25	-0.0373066	0.0250937	-1.48669	0.137097	0.999246	LRRC37B	LRRC37B	114659
ENSG00000140983	1073.51	0.0473446	0.0318529	1.48635	0.137186	0.999246	RHOT2	RHOT2	89941
ENSG00000164889	804.499	0.0377588	0.0254125	1.48584	0.137322	0.999246	SLC4A2	SLC4A2	6522
ENSG00000137161	1734.54	-0.0391934	0.0263826	-1.48558	0.137391	0.999246	CNPY3	CNPY3	10695
ENSG00000149273	40753.4	-0.0368852	0.0248396	-1.48494	0.13756	0.999246	RPS3	RPS3	6188
ENSG00000242265	1518.03	-0.0860482	0.0579683	-1.4844	0.137703	0.999246	PEG10	PEG10	23089
ENSG00000121542	349.051	-0.0266037	0.017924	-1.48425	0.137743	0.999246	SEC22A	SEC22A	26984
ENSG00000183495	1612.08	0.0304338	0.0205068	1.48408	0.137787	0.999246	EP400	EP400	57634
ENSG00000174953	1202.25	0.0272665	0.0183856	1.48303	0.138066	0.999246	DHX36	DHX36	170506
ENSG00000065457	463.635	0.042548	0.0286941	1.48282	0.138124	0.999246	ADAT1	ADAT1	23536
ENSG00000140368	244.55	0.0653525	0.0440764	1.48271	0.138152	0.999246	PSTPIP1	PSTPIP1	9051
ENSG00000173915	1422.32	-0.0371888	0.0250821	-1.48268	0.138158	0.999246	ATP5MK	ATP5MK	84833
ENSG00000186184	2757	-0.0280198	0.0189044	-1.48219	0.13829	0.999246	POLR1D	POLR1D	51082
ENSG00000182749	246.564	-0.0466078	0.0314454	-1.48218	0.138293	0.999246	PAQR7	PAQR7	164091
ENSG00000144713	28654	-0.0350905	0.0236756	-1.48214	0.138303	0.999246	RPL32	RPL32	6161
ENSG00000103042	153.321	0.0401442	0.0270862	1.48209	0.138316	0.999246	SLC38A7	SLC38A7	55238
ENSG00000247228	292.896	0.0511555	0.034522	1.48182	0.138388	0.999246			400541
ENSG00000234912	200.745	-0.0455484	0.0307408	-1.48169	0.138423	0.999246	SNHG20	SNHG20	654434
ENSG00000286433	26.2983	0.0456335	0.0307988	1.48167	0.138429	0.999246			NA
ENSG00000170185	890.246	0.0285303	0.0192573	1.48153	0.138465	0.999246	USP38	USP38	84640
ENSG00000139626	2587.65	0.0629887	0.0425173	1.48148	0.138478	0.999246	ITGB7	ITGB7	3695
ENSG00000273413	25.9141	-0.0979965	0.0661514	-1.4814	0.138501	0.999246			NA
ENSG00000188419	457.061	0.0373156	0.0252032	1.48059	0.138716	0.999246	CHM	CHM	1121
ENSG00000235621	142.723	-0.103941	0.0702023	-1.48059	0.138716	0.999246	LINC00494	LINC00494	284749
ENSG00000143971	594.338	-0.0313427	0.0211701	-1.48052	0.138735	0.999246	ETAA1	ETAA1	54465
ENSG00000177494	130.617	0.157049	0.106106	1.48011	0.138843	0.999246	ZBED2	ZBED2	79413
ENSG00000267047	270.005	-0.0397162	0.0268377	-1.47986	0.13891	0.999246			NA
ENSG00000230955	134.419	-0.0419158	0.0283246	-1.47983	0.138918	0.999246			NA
ENSG00000126391	1016.87	0.038728	0.0261719	1.47975	0.138939	0.999246	FRMD8	FRMD8	83786
ENSG00000143226	65.9247	0.115992	0.0783919	1.47964	0.138968	0.999246	FCGR2A	FCGR2A	2212
ENSG00000254224	34.9063	-0.054055	0.0365325	-1.47964	0.138969	0.999246	UQCRB-AS1	UQCRB-AS1	NA
ENSG00000133193	898.746	0.0177026	0.0119701	1.47891	0.139164	0.999246	FAM104A	FAM104A	84923
ENSG00000237798	97.303	0.0490306	0.0331592	1.47864	0.139236	0.999246			NA
ENSG00000181222	4983.68	0.0311514	0.0210681	1.47861	0.139245	0.999246	POLR2A	POLR2A	5430
ENSG00000152422	440.76	-0.0310216	0.0209862	-1.47819	0.139356	0.999246	XRCC4	XRCC4	7518
ENSG00000070366	797.454	0.0344491	0.0233067	1.47807	0.139388	0.999246	SMG6	SMG6	23293
ENSG00000141965	416.693	0.0280229	0.0189593	1.47805	0.139394	0.999246	FEM1A	FEM1A	55527
ENSG00000101350	1351.47	0.0448835	0.030373	1.47774	0.139476	0.999246	KIF3B	KIF3B	9371
ENSG00000081177	332.542	0.0260953	0.0176593	1.47771	0.139485	0.999246	EXD2	EXD2	55218
ENSG00000240356	140.299	-0.0479782	0.0324763	-1.47733	0.139587	0.999246	RPL23AP7	RPL23AP7	NA
ENSG00000050730	85.0246	0.123633	0.0836979	1.47714	0.139639	0.999246	TNIP3	TNIP3	79931
ENSG00000275835	471.204	0.0369038	0.0249867	1.47694	0.139692	0.999246	TUBGCP5	TUBGCP5	114791
ENSG00000037757	494.033	0.0331197	0.0224252	1.4769	0.139702	0.999246	MRI1	MRI1	84245
ENSG00000178951	553.576	0.0330733	0.0224028	1.4763	0.139864	0.999246	ZBTB7A	ZBTB7A	51341
ENSG00000138433	786.505	-0.0408932	0.0277051	-1.47602	0.13994	0.999246	CIR1	CIR1	9541
ENSG00000172780	234.768	0.0378142	0.0256251	1.47567	0.140033	0.999246	RAB43	RAB43	339122
ENSG00000159459	1091.17	0.0356323	0.0241511	1.47539	0.140107	0.999246	UBR1	UBR1	197131
ENSG00000260772	308.777	-0.0462768	0.0313721	-1.4751	0.140187	0.999246			NA
ENSG00000213366	225.244	-0.100604	0.0682024	-1.47508	0.14019	0.999246	GSTM2	GSTM2	2946
ENSG00000133247	162.517	-0.0445222	0.0301878	-1.47484	0.140256	0.999246	KMT5C	KMT5C	84787
ENSG00000182134	184.581	0.0496407	0.0336584	1.47484	0.140256	0.999246	TDRKH	TDRKH	11022
ENSG00000170871	895.483	0.0325861	0.022096	1.47475	0.140279	0.999246	KIAA0232	KIAA0232	9778
ENSG00000287510	6618.2	0.0411069	0.0278825	1.47429	0.140403	0.999246			NA
ENSG00000010030	89.5151	0.138924	0.0942395	1.47416	0.140439	0.999246	ETV7	ETV7	51513
ENSG00000275097	200.137	-0.0447073	0.0303307	-1.474	0.140483	0.999246			NA
ENSG00000206052	48.8485	0.0997265	0.0676658	1.47381	0.140533	0.999246	DOK6	DOK6	220164
ENSG00000157426	381.243	-0.0266638	0.0180928	-1.47373	0.140556	0.999246	AASDH	AASDH	132949
ENSG00000144120	207.176	-0.0384089	0.0260814	-1.47265	0.140844	0.999246	TMEM177	TMEM177	80775
ENSG00000164068	453.902	0.0261319	0.017746	1.47255	0.140872	0.999246	RNF123	RNF123	63891
ENSG00000155542	61.9456	0.0531799	0.0361198	1.47232	0.140934	0.999246	SETD9	SETD9	133383
ENSG00000181315	396.722	0.0293138	0.0199177	1.47175	0.141089	0.999246	ZNF322	ZNF322	79692
ENSG00000287055	66.1228	-0.13256	0.0900775	-1.47163	0.141122	0.999246			NA
ENSG00000258725	570.515	-0.0307026	0.0208661	-1.47141	0.14118	0.999246	PRC1-AS1	PRC1-AS1	100507118
ENSG00000173418	951.067	-0.0232025	0.0157693	-1.47137	0.14119	0.999246	NAA20	NAA20	51126
ENSG00000205078	31.9334	0.0410728	0.0279219	1.47099	0.141295	0.999246	SYCE1L	SYCE1L	100130958
ENSG00000166821	222.708	-0.0742586	0.0504826	-1.47097	0.141298	0.999246	PEX11A	PEX11A	8800
ENSG00000226777	1497.96	0.173617	0.118076	1.47038	0.141459	0.999246	FAM30A	FAM30A	9834
ENSG00000146677	62.3002	0.124324	0.0845656	1.47015	0.141522	0.999246	RPL32P18	RPL32P18	NA
ENSG00000136521	1725.06	-0.0281468	0.0191529	-1.46959	0.141674	0.999246	NDUFB5	NDUFB5	4711
ENSG00000146232	2196.73	-0.0492226	0.033497	-1.46946	0.141708	0.999246	NFKBIE	NFKBIE	4794
ENSG00000116138	518.822	0.0230476	0.0156856	1.46934	0.14174	0.999246	DNAJC16	DNAJC16	23341
ENSG00000187922	42.5892	-0.101956	0.0694048	-1.469	0.141832	0.999246	LCN10	LCN10	414332
ENSG00000203667	766.919	-0.0362719	0.0247007	-1.46845	0.141981	0.999246	COX20	COX20	116228
ENSG00000196924	14439.4	0.0605014	0.041215	1.46794	0.14212	0.999246	FLNA	FLNA	2316
ENSG00000100055	520.988	0.0558172	0.0380297	1.46773	0.142179	0.999246	CYTH4	CYTH4	27128
ENSG00000124608	700.048	0.0231691	0.0157889	1.46743	0.142259	0.999246	AARS2	AARS2	57505
ENSG00000100399	42.203	0.0445803	0.0303799	1.46743	0.14226	0.999246	CHADL	CHADL	150356
ENSG00000174840	740.04	0.029446	0.0200766	1.46668	0.142462	0.999246	PDE12	PDE12	201626
ENSG00000104872	1494.37	-0.0286287	0.0195219	-1.46649	0.142514	0.999246	PIH1D1	PIH1D1	55011
ENSG00000174021	1313.09	-0.0341991	0.0233242	-1.46625	0.142581	0.999246	GNG5	GNG5	2787
ENSG00000280206	417.431	-0.0400643	0.0273309	-1.4659	0.142677	0.999246			NA
ENSG00000232472	99.7749	-0.0676344	0.0461405	-1.46584	0.142693	0.999246	EEF1B2P3	EEF1B2P3	NA
ENSG00000176020	29.3466	0.0558208	0.0380831	1.46576	0.142713	0.999246	AMIGO3	AMIGO3	386724
ENSG00000273003	550.784	-0.0320194	0.0218466	-1.46565	0.142743	0.999246	ARL2-SNX15	ARL2-SNX15	NA
ENSG00000246375	18.6944	0.0624977	0.0426627	1.46492	0.142941	0.999246	PPM1K-DT	PPM1K-DT	105369192
ENSG00000116580	1178.22	0.0221882	0.0151466	1.46489	0.14295	0.999246	GON4L	GON4L	54856
ENSG00000118985	3433.05	0.0635689	0.0433976	1.4648	0.142975	0.999246	ELL2	ELL2	22936
ENSG00000263585	300.946	-0.0423228	0.0288954	-1.46469	0.143006	0.999246			NA
ENSG00000259605	50.0357	-0.0545487	0.0372444	-1.46462	0.143026	0.999246			NA
ENSG00000178035	6876.55	-0.0337499	0.0230516	-1.4641	0.143166	0.999246	IMPDH2	IMPDH2	3615
ENSG00000010072	186.271	0.0334977	0.0228801	1.46405	0.14318	0.999246	SPRTN	SPRTN	83932
ENSG00000164039	317.38	-0.0281048	0.0191994	-1.46383	0.143239	0.999246	BDH2	BDH2	56898
ENSG00000125733	1633.91	-0.0438151	0.0299387	-1.46349	0.143332	0.999246	TRIP10	TRIP10	9322
ENSG00000170264	194.505	-0.0516813	0.0353224	-1.46313	0.143432	0.999246	FAM161A	FAM161A	84140
ENSG00000235366	273.209	0.0784994	0.0536702	1.46262	0.14357	0.999246	LINC01055	LINC01055	NA
ENSG00000136379	148.301	-0.078937	0.0539708	-1.46259	0.14358	0.999246	ABHD17C	ABHD17C	58489
ENSG00000169814	202.859	0.0255626	0.0174868	1.46182	0.143791	0.999246	BTD	BTD	686
ENSG00000076053	524.319	-0.0268562	0.0183722	-1.46178	0.143801	0.999246	RBM7	RBM7	10179
ENSG00000204228	328.944	-0.0455589	0.031169	-1.46168	0.14383	0.999246	HSD17B8	HSD17B8	7923
ENSG00000258985	47.0231	-0.0661818	0.0452804	-1.4616	0.143851	0.999246			NA
ENSG00000143742	4589.02	-0.0274585	0.0187912	-1.46124	0.143949	0.999246	SRP9	SRP9	6726
ENSG00000108932	202.425	0.0449092	0.0307397	1.46095	0.144029	0.999246	SLC16A6	SLC16A6	9120
ENSG00000184743	1248.8	0.0267112	0.0182855	1.46079	0.144074	0.999246	ATL3	ATL3	25923
ENSG00000188785	405.283	-0.0446403	0.03056	-1.46074	0.144086	0.999246	ZNF548	ZNF548	147694
ENSG00000169047	53.201	0.0971069	0.0664779	1.46074	0.144087	0.999246	IRS1	IRS1	3667
ENSG00000064489	286.537	0.0857556	0.0587216	1.46038	0.144187	0.999246	BORCS8-MEF2B	BORCS8-MEF2B	NA
ENSG00000120800	1111.36	0.0473834	0.0324666	1.45945	0.144441	0.999246	UTP20	UTP20	27340
ENSG00000106415	2194.26	0.0446438	0.0305977	1.45906	0.144549	0.999246	GLCCI1	GLCCI1	113263
ENSG00000230385	89.3943	0.0726547	0.0498047	1.45879	0.144623	0.999246			NA
ENSG00000279738	3084.74	-0.0339285	0.0232608	-1.45862	0.144671	0.999246			NA
ENSG00000004468	1399.81	0.10691	0.0733289	1.45795	0.144855	0.999246	CD38	CD38	952
ENSG00000211594	1175.01	0.24345	0.167	1.45778	0.1449	0.999246	IGKJ4	IGKJ4	NA
ENSG00000203965	206.382	-0.0296496	0.0203485	-1.45709	0.145092	0.999246	EFCAB7	EFCAB7	84455
ENSG00000172375	271.617	0.0258421	0.0177359	1.45705	0.145102	0.999246	C2CD2L	C2CD2L	9854
ENSG00000130559	838.707	0.0275805	0.0189298	1.45699	0.14512	0.999246	CAMSAP1	CAMSAP1	157922
ENSG00000113761	464.542	0.0217601	0.0149368	1.45681	0.145168	0.999246	ZNF346	ZNF346	23567
ENSG00000269621	193.552	-0.0346122	0.0237631	-1.45655	0.14524	0.999246			NA
ENSG00000136146	921.242	-0.0224954	0.0154471	-1.45629	0.145312	0.999246	MED4	MED4	29079
ENSG00000174165	280.557	0.0315864	0.0216923	1.45611	0.145363	0.999246	ZDHHC24	ZDHHC24	254359
ENSG00000134330	1048.83	-0.0269117	0.018483	-1.45602	0.145387	0.999246	IAH1	IAH1	285148
ENSG00000205084	130.046	-0.0408502	0.0280573	-1.45596	0.145404	0.999246	TMEM231	TMEM231	79583
ENSG00000132549	1051.79	0.0470669	0.0323273	1.45595	0.145407	0.999246	VPS13B	VPS13B	157680
ENSG00000156411	1516.3	-0.0360716	0.0247772	-1.45584	0.145437	0.999246	ATP5MJ	ATP5MJ	9556
ENSG00000116604	1694.86	0.0300219	0.0206235	1.45571	0.145473	0.999246	MEF2D	MEF2D	4209
ENSG00000258064	111.91	0.0416064	0.0285817	1.4557	0.145476	0.999246			NA
ENSG00000178163	475.878	0.0362458	0.0249001	1.45565	0.145489	0.999246	ZNF518B	ZNF518B	85460
ENSG00000180881	84.4242	-0.0616107	0.0423305	-1.45547	0.14554	0.999246	CAPS2	CAPS2	84698
ENSG00000152102	3003.1	0.0181973	0.0125033	1.45539	0.14556	0.999246	FAM168B	FAM168B	130074
ENSG00000250644	285.695	0.0463538	0.0318512	1.45532	0.145579	0.999246			NA
ENSG00000161912	31.3037	-0.0653494	0.0449111	-1.45509	0.145646	0.999246	ADCY10P1	ADCY10P1	NA
ENSG00000120071	878.601	0.0319135	0.0219339	1.45499	0.145673	0.999246	KANSL1	KANSL1	284058
ENSG00000206527	925.44	0.0304151	0.0209041	1.45498	0.145675	0.999246	HACD2	HACD2	201562
ENSG00000163376	373.887	0.0775485	0.0533141	1.45456	0.145792	0.999246	KBTBD8	KBTBD8	84541
ENSG00000071794	1811.84	-0.0428993	0.0294997	-1.45423	0.145883	0.999246	HLTF	HLTF	6596
ENSG00000277985	40.6625	-0.0541248	0.0372211	-1.45414	0.145907	0.999246	SNORA67	SNORA67	26781
ENSG00000268015	323.224	-0.0339432	0.0233502	-1.45366	0.14604	0.999246			NA
ENSG00000075413	1443.79	-0.0135891	0.00935003	-1.45337	0.146121	0.999246	MARK3	MARK3	4140
ENSG00000171421	505.883	-0.0342465	0.0235649	-1.45329	0.146144	0.999246	MRPL36	MRPL36	64979
ENSG00000235162	2392.77	-0.047556	0.0327263	-1.45314	0.146184	0.999246	C12orf75	C12orf75	387882
ENSG00000090020	511.207	0.0263174	0.0181108	1.45314	0.146186	0.999246	SLC9A1	SLC9A1	6548
ENSG00000249884	274.311	0.0260237	0.0179129	1.45279	0.146283	0.999246	RNF103-CHMP3	RNF103-CHMP3	100526767
ENSG00000132640	227.433	-0.114983	0.0791493	-1.45274	0.146297	0.999246	BTBD3	BTBD3	22903
ENSG00000173727	263.692	-0.0730995	0.0503462	-1.45194	0.146519	0.999246	FAUP4	FAUP4	NA
ENSG00000106355	1184.26	-0.0358916	0.0247227	-1.45176	0.146567	0.999246	LSM5	LSM5	23658
ENSG00000164117	437.487	-0.023951	0.0165033	-1.45128	0.146702	0.999246	FBXO8	FBXO8	26269
ENSG00000080823	55.3872	-0.144718	0.0997549	-1.45073	0.146855	0.999246	MOK	MOK	5891
ENSG00000148297	760.868	0.0259518	0.0178898	1.45065	0.146878	0.999246	MED22	MED22	6837
[truncated: 13,734 more rows]

## Sheet: C
	baseMean	log2FoldChange	lfcSE	stat	pvalue	padj	external_gene_name	hgnc_symbol	entrezgene_id
ENSG00000149084	1330.37	-0.333083	0.0176222	-18.9013	1.1127e-79	1.75061e-75	HSD17B12	HSD17B12	51144
ENSG00000283375	289.451	-0.459906	0.0255077	-18.0301	1.13128e-72	8.89923e-69			NA
ENSG00000283341	220.898	-0.276928	0.0234948	-11.7868	4.56609e-32	2.39461e-28			NA
L1MEg2:L1:LINE	87.5671	0.263772	0.0340355	7.7499	9.19649e-15	3.61721e-11	NA	NA	NA
ENSG00000246250	85.1866	-0.256734	0.0346755	-7.40389	1.32247e-13	4.16129e-10			NA
ENSG00000254709	3452.61	-0.644319	0.162882	-3.95574	7.62987e-05	0.185455	IGLL5	IGLL5	100423062
ENSG00000100504	78.2059	0.384104	0.0975631	3.93698	8.25136e-05	0.185455	PYGL	PYGL	5836
ENSG00000211675	3475.37	-0.675865	0.174747	-3.86768	0.000109875	0.215288	IGLC1	IGLC1	NA
ENSG00000230021	49.5254	-0.396056	0.103943	-3.8103	0.000138796	0.215288			101928626
ENSG00000211674	1014.59	-0.545904	0.144009	-3.79076	0.000150186	0.215288	IGLJ1	IGLJ1	NA
ENSG00000185869	133.418	-0.133681	0.0353699	-3.77949	0.000157147	0.215288	ZNF829	ZNF829	374899
ENSG00000064995	792.024	-0.0423278	0.0112896	-3.74926	0.000177359	0.215288	TAF11	TAF11	6882
ENSG00000188373	78.173	0.418713	0.111701	3.74851	0.00017789	0.215288	GPR15LG	GPR15LG	387695
ENSG00000133460	141.152	-0.146525	0.0395938	-3.7007	0.000215006	0.228876	SLC2A11	SLC2A11	66035
ENSG00000119537	767.386	0.0573588	0.015604	3.67591	0.000237001	0.228876	KDSR	KDSR	2531
ENSG00000236213	92.7319	0.107531	0.0294962	3.64559	0.000266782	0.228876			NA
ENSG00000258057	59.6294	-0.0728098	0.0199731	-3.6454	0.000266976	0.228876	BCDIN3D-AS1	BCDIN3D-AS1	100286844
ENSG00000112297	4265.63	0.144648	0.0397657	3.63751	0.00027529	0.228876	CRYBG1	CRYBG1	202
ENSG00000155849	2751.94	0.0786577	0.0217307	3.61965	0.000295001	0.228876	ELMO1	ELMO1	9844
ENSG00000115107	290.104	0.127634	0.0356767	3.57753	0.000346861	0.228876	STEAP3	STEAP3	55240
ENSG00000155957	405.579	-0.0883952	0.0247122	-3.57699	0.00034758	0.228876	TMBIM4	TMBIM4	51643
ENSG00000214944	143.783	0.299565	0.0838333	3.57334	0.000352461	0.228876	ARHGEF28	ARHGEF28	64283
ENSG00000197694	6642.65	0.085571	0.0240314	3.5608	0.000369731	0.228876	SPTAN1	SPTAN1	6709
ENSG00000125148	566.572	0.254011	0.0714576	3.5547	0.000378406	0.228876	MT2A	MT2A	4502
ENSG00000152104	146.94	0.389142	0.109653	3.54885	0.000386912	0.228876	PTPN14	PTPN14	5784
ENSG00000141198	166.125	0.219064	0.0617485	3.54767	0.00038865	0.228876	TOM1L1	TOM1L1	10040
ENSG00000177082	233.508	-0.0601358	0.0169641	-3.54489	0.000392783	0.228876	WDR73	WDR73	84942
ENSG00000100505	43.662	0.318427	0.0906224	3.51377	0.00044179	0.248239	TRIM9	TRIM9	114088
ENSG00000011638	396.335	0.1396	0.0404627	3.4501	0.000560379	0.304016	LDAF1	LDAF1	57146
ENSG00000157514	1704.77	0.203514	0.0592055	3.43743	0.000587273	0.307256	TSC22D3	TSC22D3	1831
ENSG00000106484	152.367	-0.403614	0.1177	-3.42918	0.000605412	0.307256	MEST	MEST	4232
ENSG00000092964	1302.13	0.144514	0.042334	3.41365	0.000640988	0.315146	DPYSL2	DPYSL2	1808
ENSG00000235351	36.061	-0.0757782	0.0222594	-3.40432	0.000663286	0.316227			NA
ENSG00000015171	518.601	-0.0654834	0.0193298	-3.38769	0.00070483	0.319726	ZMYND11	ZMYND11	10771
ENSG00000229124	1204	0.210916	0.0623054	3.3852	0.00071127	0.319726	VIM-AS1	VIM-AS1	100507347
ENSG00000116406	797.602	-0.121572	0.0362666	-3.35217	0.000801813	0.337416	EDEM3	EDEM3	80267
ENSG00000138835	1298.74	0.105622	0.0315306	3.34983	0.000808606	0.337416	RGS3	RGS3	5998
ENSG00000285130	1396.35	0.0993135	0.0296665	3.34766	0.000814964	0.337416			NA
ENSG00000107957	1013.3	0.0968499	0.0289975	3.33994	0.00083797	0.338046	SH3PXD2A	SH3PXD2A	9644
ENSG00000119139	1343.87	0.108526	0.0326724	3.32166	0.000894844	0.341961	TJP2	TJP2	9414
ENSG00000136100	877.276	-0.057667	0.0173983	-3.31452	0.00091799	0.341961	VPS36	VPS36	51028
ENSG00000238018	258.621	0.0973709	0.0294425	3.30716	0.00094247	0.341961	SPTBN1-AS2	SPTBN1-AS2	NA
ENSG00000158122	187.849	0.147966	0.0449248	3.29363	0.000989037	0.341961	PRXL2C	PRXL2C	195827
ENSG00000162086	330.655	-0.0841856	0.0255771	-3.29144	0.000996743	0.341961	ZNF75A	ZNF75A	7627
ENSG00000166086	49.8678	-0.203889	0.0620448	-3.28616	0.00101563	0.341961	JAM3	JAM3	83700
ENSG00000243279	91.5491	-0.135688	0.041294	-3.2859	0.00101658	0.341961	PRAF2	PRAF2	11230
ENSG00000138111	68.0714	-0.140943	0.0429113	-3.28452	0.00102156	0.341961	MFSD13A	MFSD13A	79847
ENSG00000115306	9942.1	0.107202	0.0327438	3.27397	0.00106049	0.342783	SPTBN1	SPTBN1	6711
ENSG00000127863	284.79	-0.440026	0.134899	-3.26188	0.00110676	0.342783	TNFRSF19	TNFRSF19	55504
ENSG00000168395	706.662	-0.0460283	0.0141303	-3.25742	0.0011243	0.342783	ING5	ING5	84289
ENSG00000139880	45.1135	0.153714	0.0472712	3.25176	0.00114694	0.342783	CDH24	CDH24	64403
ENSG00000163191	628.887	0.154642	0.0475584	3.25161	0.00114752	0.342783	S100A11	S100A11	6282
ENSG00000143797	344.17	0.24014	0.0738932	3.24983	0.00115474	0.342783	MBOAT2	MBOAT2	129642
ENSG00000112079	772.226	-0.0603571	0.0186664	-3.23346	0.00122301	0.34746	STK38	STK38	11329
ENSG00000256223	113.385	-0.0977462	0.0302558	-3.23066	0.00123504	0.34746	ZNF10	ZNF10	7556
ENSG00000185305	76.9232	-0.117292	0.0364434	-3.21847	0.00128878	0.34746	ARL15	ARL15	54622
ENSG00000240225	117.976	-0.181086	0.0563578	-3.21315	0.00131288	0.34746	ZNF542P	ZNF542P	NA
ENSG00000125124	451.269	0.0776485	0.0242104	3.20724	0.00134016	0.34746	BBS2	BBS2	583
ENSG00000042493	1417.91	0.178343	0.0556363	3.20552	0.0013482	0.34746	CAPG	CAPG	822
ENSG00000101384	272.367	0.197279	0.0616109	3.20201	0.00136473	0.34746	JAG1	JAG1	182
ENSG00000204152	146.202	-0.0600116	0.0187426	-3.20188	0.00136532	0.34746	TIMM23B	TIMM23B	100652748
ENSG00000137843	95.3826	0.0969771	0.0302997	3.2006	0.00137144	0.34746	PAK6	PAK6	56924
ENSG00000234961	2083.42	0.19162	0.059948	3.19644	0.00139134	0.34746			NA
ENSG00000280320	141.648	0.0530627	0.0166755	3.18208	0.00146223	0.359457			NA
ENSG00000205268	1772.97	-0.106103	0.0335242	-3.16498	0.00155093	0.361352	PDE7A	PDE7A	5150
ENSG00000042445	685.763	0.0650475	0.0205828	3.16028	0.00157617	0.361352	RETSAT	RETSAT	54884
ENSG00000179604	324.434	0.170165	0.0539784	3.15247	0.00161896	0.361352	CDC42EP4	CDC42EP4	23580
ENSG00000247092	83.6814	-0.0864239	0.0274158	-3.15234	0.00161968	0.361352	SNHG10	SNHG10	283596
ENSG00000287299	125.057	0.221007	0.0701216	3.15177	0.00162284	0.361352			NA
ENSG00000130956	231.226	0.11194	0.0355609	3.14784	0.0016448	0.361352	HABP4	HABP4	22927
ENSG00000085978	423.937	-0.0475512	0.0151088	-3.14725	0.00164816	0.361352	ATG16L1	ATG16L1	55054
ENSG00000157388	158.275	0.202605	0.0643981	3.14614	0.00165442	0.361352	CACNA1D	CACNA1D	776
HERVK14-int:ERVK:LTR	190.106	-0.0844897	0.0269105	-3.13966	0.00169145	0.361352	NA	NA	NA
ENSG00000149716	280.281	-0.0619153	0.0197387	-3.13675	0.00170832	0.361352	LTO1	LTO1	220064
ENSG00000176700	209.129	-0.0578496	0.0184693	-3.1322	0.001735	0.361352	SCAND2P	SCAND2P	NA
ENSG00000107331	58.0503	0.24669	0.0788042	3.13042	0.00174555	0.361352	ABCA2	ABCA2	20
ENSG00000172264	2052.69	0.282858	0.0905371	3.12422	0.00178276	0.363667	MACROD2	MACROD2	140733
ENSG00000116095	337.804	-0.0459592	0.0147463	-3.11667	0.00182908	0.363667	PLEKHA3	PLEKHA3	65977
ENSG00000180549	108.352	0.373262	0.119857	3.11423	0.00184426	0.363667	FUT7	FUT7	2529
ENSG00000115486	712.81	-0.0639143	0.0205285	-3.11344	0.0018492	0.363667	GGCX	GGCX	2677
ENSG00000140995	463.155	-0.118794	0.0382443	-3.10619	0.00189517	0.364869	DEF8	DEF8	54849
ENSG00000179399	69.3665	0.215563	0.0694282	3.10483	0.00190386	0.364869	GPC5	GPC5	2262
ENSG00000134574	2496.05	0.0690881	0.0222751	3.10158	0.00192488	0.364869	DDB2	DDB2	1643
ENSG00000248329	196.766	0.300674	0.0971228	3.09582	0.0019627	0.36761	APELA	APELA	100506013
ENSG00000278918	152.255	0.0857265	0.0277568	3.08848	0.00201181	0.370673			NA
ENSG00000175592	122.889	0.156201	0.0506312	3.08506	0.00203509	0.370673	FOSL1	FOSL1	8061
ENSG00000255292	314.867	0.0452018	0.014662	3.08293	0.00204974	0.370673			NA
ENSG00000163517	28.9257	0.152055	0.049406	3.07767	0.00208629	0.37211	HDAC11	HDAC11	79885
ENSG00000279863	42.3188	0.14089	0.0459396	3.06685	0.00216327	0.37211			NA
ENSG00000243176	36.7428	-0.0896432	0.0292306	-3.06676	0.00216393	0.37211			NA
ENSG00000164105	688.723	0.0768408	0.0250747	3.06448	0.00218049	0.37211	SAP30	SAP30	8819
ENSG00000243155	145.912	0.056039	0.0183125	3.06016	0.00221221	0.37211			NA
ENSG00000174405	392.555	-0.0776056	0.0253791	-3.05786	0.00222926	0.37211	LIG4	LIG4	3981
ENSG00000047648	330.808	0.229781	0.0752073	3.0553	0.00224837	0.37211	ARHGAP6	ARHGAP6	395
ENSG00000251246	25.9895	0.131458	0.0430563	3.05316	0.00226446	0.37211	EFNA4-EFNA3		125467750
ENSG00000018869	23.1188	-0.143277	0.046983	-3.04954	0.0022919	0.37211	ZNF582	ZNF582	147948
ENSG00000152556	2662.09	0.0520264	0.017069	3.048	0.00230367	0.37211	PFKM	PFKM	5213
ENSG00000102445	926.331	-0.249862	0.0820598	-3.04488	0.00232771	0.37211	RUBCNL	RUBCNL	80183
ENSG00000176809	29.7878	-0.165711	0.0544544	-3.04311	0.00234151	0.37211	LRRC37A3	LRRC37A3	374819
ENSG00000069966	449.673	0.0832014	0.0275234	3.02293	0.00250341	0.374789	GNB5	GNB5	10681
ENSG00000265458	44.8204	-0.141883	0.0470363	-3.01646	0.00255742	0.374789	NARF-AS2	NARF-AS2	NA
ENSG00000131400	69.5061	-0.203197	0.0674463	-3.01272	0.00258918	0.374789	NAPSA	NAPSA	9476
ENSG00000105329	3395.83	0.0659344	0.0218982	3.01096	0.00260427	0.374789	TGFB1	TGFB1	7040
ENSG00000180354	78.7109	0.153616	0.0510239	3.01067	0.00260674	0.374789	MTURN	MTURN	222166
ENSG00000175309	1030.58	-0.0517341	0.0171853	-3.01038	0.00260922	0.374789	PHYKPL	PHYKPL	85007
ENSG00000204161	549.876	0.117928	0.039177	3.01013	0.00261138	0.374789	TMEM273	TMEM273	170371
ENSG00000086300	1176.08	0.106804	0.0354958	3.00892	0.00262181	0.374789	SNX10	SNX10	29887
ENSG00000161714	36.3877	0.163371	0.0543009	3.00862	0.00262439	0.374789	PLCD3	PLCD3	113026
ENSG00000056736	973.083	0.220601	0.0733459	3.00769	0.00263246	0.374789	IL17RB	IL17RB	55540
ENSG00000137491	116.478	0.261705	0.0870538	3.00625	0.00264495	0.374789	SLCO2B1	SLCO2B1	11309
ENSG00000273449	29.8292	-0.177183	0.0590287	-3.00163	0.00268535	0.374789			NA
ENSG00000104221	184.659	0.04936	0.0164456	3.0014	0.00268741	0.374789	BRF2	BRF2	55290
ENSG00000256569	127.668	0.0562236	0.0187443	2.99951	0.00270412	0.374789			NA
ENSG00000256087	276.379	-0.0626623	0.0208999	-2.99821	0.00271569	0.374789	ZNF432	ZNF432	9668
ENSG00000100154	31.6419	-0.213646	0.0713886	-2.99272	0.00276502	0.378279	TTC28	TTC28	23331
ENSG00000174007	140.099	0.0797632	0.0267156	2.98564	0.00282985	0.382286	CEP19	CEP19	84984
ENSG00000108219	843.503	0.0855857	0.0286793	2.98423	0.00284291	0.382286	TSPAN14	TSPAN14	81619
ENSG00000196141	823.48	0.210507	0.0707257	2.97638	0.00291672	0.385004	SPATS2L	SPATS2L	26010
ENSG00000235531	769.5	0.0584029	0.0196395	2.97375	0.00294188	0.385004	MSC-AS1	MSC-AS1	100132891
ENSG00000166192	59.1665	-0.0866693	0.0291637	-2.97182	0.00296039	0.385004	SENP8	SENP8	123228
ENSG00000163069	238.265	0.109661	0.0369077	2.97123	0.00296614	0.385004	SGCB	SGCB	6443
ENSG00000272434	211.918	0.0794863	0.026772	2.96901	0.00298764	0.385004			NA
ENSG00000069812	37.9433	0.19765	0.0666273	2.96651	0.00301205	0.385004	HES2	HES2	54626
ENSG00000184368	373.667	0.335363	0.113298	2.96	0.00307638	0.385004	MAP7D2	MAP7D2	256714
ENSG00000134575	293.145	-0.107887	0.0365401	-2.95258	0.00315131	0.385004	ACP2	ACP2	53
ENSG00000261759	29.5393	-0.148207	0.0502133	-2.95154	0.00316194	0.385004			NA
ENSG00000259066	252.744	0.0674413	0.0228675	2.94922	0.00318577	0.385004			NA
ENSG00000005302	3107.89	0.11212	0.038051	2.94658	0.00321305	0.385004	MSL3	MSL3	10943
ENSG00000166228	910.791	0.0820676	0.0278562	2.94611	0.00321794	0.385004	PCBD1	PCBD1	5092
ENSG00000026025	7796.97	0.175789	0.0596866	2.9452	0.00322747	0.385004	VIM	VIM	7431
ENSG00000236698	23.1307	0.136038	0.0462108	2.94385	0.00324153	0.385004	EIF1AXP1	EIF1AXP1	NA
ENSG00000161513	1181.29	0.108805	0.0369791	2.94233	0.00325754	0.385004	FDXR	FDXR	2232
ENSG00000048540	165.847	0.303214	0.103093	2.94118	0.00326968	0.385004	LMO3	LMO3	55885
ENSG00000112576	1338.18	0.099698	0.0339076	2.94028	0.00327912	0.385004	CCND3	CCND3	896
ENSG00000088035	322.23	-0.0521259	0.0177704	-2.93331	0.00335372	0.385511	ALG6	ALG6	29929
ENSG00000253878	22.3603	0.138252	0.0471484	2.93228	0.0033648	0.385511	NA	NA	NA
ENSG00000007392	731.817	-0.0782699	0.0266971	-2.93178	0.00337026	0.385511	LUC7L	LUC7L	55692
ENSG00000006062	992.487	0.0611177	0.020871	2.92835	0.00340763	0.385511	MAP3K14	MAP3K14	9020
ENSG00000163376	373.887	-0.151264	0.0516773	-2.92709	0.00342153	0.385511	KBTBD8	KBTBD8	84541
ENSG00000250317	294.308	-0.0869547	0.029739	-2.92393	0.00345646	0.385511	SMIM20	SMIM20	389203
ENSG00000196812	94.7272	-0.076355	0.0261251	-2.92267	0.00347041	0.385511	ZSCAN16	ZSCAN16	80345
ENSG00000175348	615.987	-0.053814	0.0184177	-2.92186	0.00347947	0.385511	TMEM9B	TMEM9B	56674
ENSG00000083814	247.515	-0.0571269	0.0195825	-2.91724	0.00353145	0.388533	ZNF671	ZNF671	79891
ENSG00000160796	3359.27	0.103224	0.0354249	2.91388	0.00356972	0.389756	NBEAL2	NBEAL2	23218
ENSG00000196756	529.573	-0.113568	0.039001	-2.91192	0.00359211	0.389756	SNHG17	SNHG17	388796
ENSG00000250751	55.6293	0.093653	0.0323396	2.89592	0.00378048	0.404352			NA
ENSG00000136243	551.951	-0.0469603	0.0162264	-2.89408	0.00380274	0.404352	NUP42	NUP42	11097
ENSG00000259343	28.6713	-0.140189	0.0484412	-2.894	0.00380373	0.404352	TMC3-AS1	TMC3-AS1	NA
ENSG00000204172	73.05	-0.164571	0.056928	-2.89085	0.00384198	0.405677	AGAP9	AGAP9	642517
ENSG00000115756	633.965	0.167728	0.0580804	2.88786	0.00387872	0.406794	HPCAL1	HPCAL1	3241
ENSG00000130544	222.098	-0.0496872	0.0172246	-2.88465	0.00391843	0.406794	ZNF557	ZNF557	79230
ENSG00000258466	359.732	0.0366013	0.0126997	2.88206	0.0039508	0.406794			NA
ENSG00000134262	723.423	-0.0519888	0.0180624	-2.87829	0.00399832	0.406794	AP4B1	AP4B1	10717
ENSG00000121769	192.149	0.259873	0.0903467	2.87639	0.00402248	0.406794	FABP3	FABP3	2170
ENSG00000115525	191.579	0.152583	0.0530601	2.87567	0.00403172	0.406794	ST3GAL5	ST3GAL5	8869
ENSG00000115446	490.783	-0.0448916	0.0156131	-2.87525	0.00403702	0.406794	UNC50	UNC50	25972
ENSG00000259661	136.016	-0.0866228	0.0301453	-2.87351	0.00405941	0.406794			NA
ENSG00000121039	55.26	-0.118567	0.0414337	-2.8616	0.00421508	0.41972	RDH10	RDH10	157506
ENSG00000044115	3675.94	0.0575501	0.0201484	2.85631	0.0042859	0.421617	CTNNA1	CTNNA1	1495
ENSG00000107679	83.0949	-0.202223	0.0708534	-2.8541	0.00431592	0.421617	PLEKHA1	PLEKHA1	59338
ENSG00000006659	92.046	-0.301129	0.105619	-2.85107	0.0043572	0.421617	LGALS14	LGALS14	56891
ENSG00000148399	418.055	-0.0493968	0.0173345	-2.84963	0.004377	0.421617	DPH7	DPH7	92715
ENSG00000168447	97.3102	0.276536	0.0970718	2.84878	0.00438877	0.421617	SCNN1B	SCNN1B	6338
ENSG00000131759	1269.02	0.0859881	0.0302071	2.84662	0.00441857	0.421617	RARA	RARA	5914
ENSG00000274258	96.1275	0.075268	0.0264432	2.8464	0.00442171	0.421617	MIR6728	MIR6728	102465436
ENSG00000159917	202.21	-0.0513097	0.0180524	-2.84227	0.00447942	0.423136	ZNF235	ZNF235	9310
ENSG00000137216	403.71	0.0551004	0.0193994	2.84031	0.00450696	0.423136	TMEM63B	TMEM63B	55362
ENSG00000106617	195.432	-0.0908097	0.031987	-2.83896	0.00452608	0.423136	PRKAG2	PRKAG2	51422
ENSG00000188092	247.114	-0.0646054	0.0228333	-2.82943	0.00466304	0.423136	GPR89B	GPR89B	51463
ENSG00000138640	275.553	0.238023	0.0841515	2.8285	0.00467665	0.423136	FAM13A	FAM13A	10144
ENSG00000050344	804.352	0.0662145	0.0234108	2.82837	0.00467854	0.423136	NFE2L3	NFE2L3	9603
ENSG00000164237	415.31	0.127792	0.0452051	2.82693	0.00469963	0.423136	CMBL	CMBL	134147
ENSG00000048392	1793.67	0.0915888	0.0323989	2.82691	0.00469993	0.423136	RRM2B	RRM2B	50484
ENSG00000198925	661.526	0.0446531	0.0157968	2.82671	0.00470286	0.423136	ATG9A	ATG9A	79065
ENSG00000213885	21.8629	0.140237	0.0496159	2.82646	0.00470659	0.423136	RPL13AP7	RPL13AP7	NA
ENSG00000253666	247.039	0.108344	0.0383584	2.82452	0.0047351	0.42328			NA
ENSG00000072864	2054.43	0.0476783	0.016913	2.81904	0.00481678	0.426869	NDE1	NDE1	54820
ENSG00000087460	16324.8	-0.0392201	0.0139308	-2.81535	0.00487237	0.426869	GNAS	GNAS	2778
ENSG00000100483	236.772	-0.0682455	0.0242435	-2.815	0.00487775	0.426869	VCPKMT	VCPKMT	79609
ENSG00000161642	211.561	0.149429	0.0530906	2.8146	0.00488377	0.426869	ZNF385A	ZNF385A	25946
ENSG00000143067	199.494	0.16309	0.0580587	2.80906	0.0049687	0.427937	ZNF697	ZNF697	90874
ENSG00000152952	193.795	0.343647	0.122366	2.80836	0.00497952	0.427937	PLOD2	PLOD2	5352
ENSG00000283103	435.305	-0.0443895	0.0158212	-2.80569	0.00502089	0.427937			NA
ENSG00000177599	18.1988	-0.118946	0.042399	-2.80539	0.00502559	0.427937	ZNF491	ZNF491	126069
ENSG00000154928	557.853	0.255693	0.0912038	2.80353	0.0050546	0.427937	EPHB1	EPHB1	2047
ENSG00000196684	2036.92	-0.0594569	0.0212101	-2.80324	0.00505919	0.427937	HSH2D	HSH2D	84941
ENSG00000104691	131.992	-0.0601027	0.021462	-2.80042	0.00510364	0.429388	UBXN8	UBXN8	7993
ENSG00000271380	54.4233	-0.0984632	0.0352071	-2.79669	0.00516297	0.43207			NA
ENSG00000166261	282.958	-0.0418954	0.015008	-2.79153	0.00524588	0.436685	ZNF202	ZNF202	7753
ENSG00000163738	182.981	-0.0636331	0.0228607	-2.78351	0.00537739	0.445276	MTHFD2L	MTHFD2L	441024
ENSG00000166428	87.1017	-0.303256	0.109286	-2.77488	0.00552213	0.451476	PLD4	PLD4	122618
ENSG00000269177	51.3991	0.0567984	0.0204724	2.77439	0.00553053	0.451476			NA
ENSG00000268088	41.0543	-0.199701	0.071992	-2.77393	0.00553835	0.451476			NA
ENSG00000147166	26.2486	-0.135341	0.0488866	-2.76847	0.00563208	0.455773	ITGB1BP2	ITGB1BP2	26548
ENSG00000253629	62.0188	0.179663	0.0649193	2.76749	0.005649	0.455773			NA
ENSG00000185220	98.1112	-0.0587018	0.0212356	-2.76431	0.00570437	0.456213	PGBD2	PGBD2	267002
ENSG00000131187	106.287	0.16494	0.0596776	2.76385	0.00571245	0.456213	F12	F12	2161
ENSG00000132881	46.6924	0.076018	0.0275318	2.76109	0.00576082	0.457753	CPLANE2	CPLANE2	79363
ENSG00000198440	62.2574	-0.104923	0.0380796	-2.75536	0.00586278	0.460759	ZNF583	ZNF583	147949
ENSG00000134627	55.7705	0.192844	0.0700198	2.75413	0.00588483	0.460759	PIWIL4	PIWIL4	143689
ENSG00000029153	2754.2	0.0695804	0.0252961	2.75064	0.0059479	0.460759	BMAL2	BMAL2	56938
ENSG00000161277	117.696	0.0756887	0.0275168	2.75064	0.00594793	0.460759	THAP8	THAP8	199745
LTR7:ERV1:LTR	297.114	-0.109232	0.0397273	-2.74954	0.00596799	0.460759	NA	NA	NA
ENSG00000124193	3206.33	-0.0529643	0.0192744	-2.74791	0.00599763	0.460759	SRSF6	SRSF6	6431
ENSG00000136682	434.872	-0.0614781	0.0223817	-2.7468	0.00601796	0.460759	ZNG1B	ZNG1B	150472
ENSG00000141753	388.098	0.190862	0.0695152	2.74562	0.00603968	0.460759	IGFBP4	IGFBP4	3487
ENSG00000184708	885.82	-0.045781	0.0166932	-2.7425	0.0060974	0.460759	EIF4ENIF1	EIF4ENIF1	56478
ENSG00000126705	269.531	0.11152	0.040673	2.74186	0.00610918	0.460759	AHDC1	AHDC1	27245
ENSG00000257923	567.205	-0.100422	0.0366338	-2.74124	0.00612081	0.460759	CUX1	CUX1	1523
ENSG00000135002	186.875	-0.0851157	0.0311014	-2.73671	0.00620568	0.46319	RFK	RFK	55312
ENSG00000164626	138.154	0.233447	0.0853124	2.73638	0.00621198	0.46319	KCNK5	KCNK5	8645
ENSG00000110934	638.637	-0.100991	0.0370172	-2.72823	0.00636755	0.469375	BIN2	BIN2	51411
ENSG00000104812	2327.85	0.0534052	0.0195929	2.72575	0.00641565	0.469375	GYS1	GYS1	2997
ENSG00000175662	373.395	0.0734755	0.0269807	2.72326	0.00646405	0.469375	TOM1L2	TOM1L2	146691
ENSG00000175471	749.497	0.15768	0.0579505	2.72094	0.00650966	0.469375	MCTP1	MCTP1	79772
ENSG00000253540	22.4225	-0.130531	0.0479886	-2.72005	0.00652728	0.469375	FAM86HP	FAM86HP	NA
ENSG00000156172	81.0089	0.0755405	0.0277761	2.71962	0.0065357	0.469375	CFAP418	CFAP418	157657
ENSG00000129071	1159.27	-0.0482631	0.0177733	-2.71548	0.00661796	0.469375	MBD4	MBD4	8930
ENSG00000163818	87.4717	-0.186686	0.0687948	-2.71367	0.00665431	0.469375	LZTFL1	LZTFL1	54585
ENSG00000256806	45.5225	-0.0854652	0.0314958	-2.71354	0.00665687	0.469375	C17orf100	C17orf100	388327
ENSG00000139083	1866.15	0.0516661	0.0190564	2.71123	0.00670345	0.469375	ETV6	ETV6	2120
ENSG00000071575	59.6489	-0.276488	0.101979	-2.71121	0.00670383	0.469375	TRIB2	TRIB2	28951
ENSG00000226232	28.5604	-0.144273	0.0532154	-2.71111	0.00670577	0.469375	NPIPB14P	NPIPB14P	NA
ENSG00000158773	857.489	-0.0605013	0.0223272	-2.70976	0.00673318	0.469375	USF1	USF1	7391
ENSG00000231128	66.2837	-0.0913214	0.0337056	-2.70938	0.00674087	0.469375			NA
ENSG00000149257	562.042	0.0742813	0.027427	2.70833	0.00676231	0.469375	SERPINH1	SERPINH1	871
ENSG00000165650	962.343	0.0771635	0.0285322	2.70443	0.00684215	0.469375	PDZD8	PDZD8	118987
ENSG00000266953	1739.57	0.0550039	0.020345	2.70355	0.00686024	0.469375			NA
ENSG00000116922	321.106	-0.0485832	0.0179725	-2.70319	0.0068677	0.469375	C1orf109	C1orf109	54955
ENSG00000274322	239.648	0.0600115	0.0222072	2.70234	0.00688529	0.469375			NA
ENSG00000090612	375.27	-0.0514666	0.0190578	-2.70056	0.00692231	0.469375	ZNF268	ZNF268	10795
ENSG00000155254	68.3895	0.193942	0.0718383	2.6997	0.00694013	0.469375	MARVELD1	MARVELD1	83742
ENSG00000169045	8770.83	-0.0579326	0.0214631	-2.69917	0.00695128	0.469375	HNRNPH1	HNRNPH1	3187
ENSG00000228144	498.404	-0.0621791	0.0230719	-2.69501	0.00703865	0.473244			NA
ENSG00000120049	90.9393	-0.197267	0.0733201	-2.69048	0.00713483	0.4756	KCNIP2	KCNIP2	30819
ENSG00000163071	111.19	0.153726	0.0571469	2.69002	0.00714481	0.4756	SPATA18	SPATA18	132671
ENSG00000158195	5110.08	0.0521207	0.0193894	2.6881	0.00718603	0.4756	WASF2	WASF2	10163
ENSG00000120798	414.454	-0.0612087	0.0227906	-2.6857	0.00723786	0.4756	NR2C1	NR2C1	7181
ENSG00000149483	472.813	-0.0740226	0.0275691	-2.68498	0.00725344	0.4756	TMEM138	TMEM138	51524
ENSG00000253633	123.493	0.124628	0.0464405	2.68361	0.00728315	0.4756	LINC03047	LINC03047	NA
ENSG00000272807	23.5764	-0.122134	0.045531	-2.68244	0.00730863	0.4756			NA
ENSG00000167384	216.147	-0.0448993	0.0167405	-2.68208	0.00731661	0.4756	ZNF180	ZNF180	7733
ENSG00000095321	176.13	0.115924	0.0432432	2.68075	0.00734576	0.4756	CRAT	CRAT	1384
ENSG00000280670	135.362	-0.118799	0.0443647	-2.67778	0.00741109	0.47609	CCDC163	CCDC163	126661
ENSG00000134333	57938.6	0.0602639	0.0225295	2.6749	0.00747525	0.47609	LDHA	LDHA	3939
ENSG00000074054	2206.81	0.0554678	0.0207537	2.67267	0.00752501	0.47609	CLASP1	CLASP1	23332
ENSG00000225792	121.005	0.134781	0.0504644	2.67081	0.00756673	0.47609	SNX10-AS1	SNX10-AS1	NA
ENSG00000255920	330.487	0.105115	0.0393644	2.6703	0.00757841	0.47609	CCND2-AS1	CCND2-AS1	103752584
ENSG00000285901	1215.5	0.08675	0.0325092	2.66847	0.00761971	0.47609			NA
ENSG00000138031	1852.09	0.0649563	0.0243433	2.66835	0.00762255	0.47609	ADCY3	ADCY3	109
ENSG00000285655	66.5592	-0.10096	0.0379049	-2.66351	0.00773302	0.47609			NA
ENSG00000146457	1580.17	-0.0404905	0.0152028	-2.66335	0.00773669	0.47609	WTAP	WTAP	9589
ENSG00000122477	66.5467	-0.0759259	0.0285081	-2.66331	0.00773754	0.47609	LRRC39	LRRC39	127495
ENSG00000262560	120.442	-0.102877	0.0386285	-2.66324	0.00773933	0.47609			NA
ENSG00000126821	1119.44	0.0863327	0.0324183	2.66308	0.00774283	0.47609	SGPP1	SGPP1	81537
ENSG00000196704	1729.02	0.0438622	0.0164905	2.65984	0.00781769	0.47609	AMZ2	AMZ2	51321
ENSG00000188157	1877.14	0.129433	0.0486778	2.65897	0.0078379	0.47609	AGRN	AGRN	375790
ENSG00000111674	5019.75	0.104146	0.0391734	2.65858	0.00784702	0.47609	ENO2	ENO2	2026
ENSG00000137486	228.234	0.243561	0.0916348	2.65796	0.00786159	0.47609	ARRB1	ARRB1	408
ENSG00000135365	1499.26	0.0562905	0.0211833	2.6573	0.00787694	0.47609	PHF21A	PHF21A	51317
ENSG00000147010	7218.83	0.0433071	0.016303	2.6564	0.00789802	0.47609	SH3KBP1	SH3KBP1	30011
ENSG00000162738	49.5094	0.191024	0.0719583	2.65464	0.00793926	0.476749	VANGL2	VANGL2	57216
ENSG00000128829	1716.08	0.0556077	0.0209613	2.65288	0.00798086	0.477425	EIF2AK4	EIF2AK4	440275
ENSG00000101294	1863.01	-0.0768695	0.0290121	-2.64957	0.00805944	0.4803	HM13	HM13	81502
ENSG00000259673	108.138	-0.0730878	0.0276199	-2.6462	0.0081402	0.482337	IQCH-AS1	IQCH-AS1	100506686
ENSG00000089335	579.2	-0.0632809	0.0239226	-2.64523	0.00816352	0.482337	ZNF302	ZNF302	55900
ENSG00000142396	502.02	-0.0420474	0.0159056	-2.64356	0.00820401	0.482337	ERVK3-1	ERVK3-1	105372481
ENSG00000178719	2611.41	0.0603586	0.022847	2.64185	0.00824535	0.482337	GRINA	GRINA	2907
ENSG00000249180	108.256	0.0706989	0.0267619	2.64177	0.00824737	0.482337			NA
ENSG00000101439	436.164	0.135515	0.0513443	2.63934	0.0083067	0.482337	CST3	CST3	1471
ENSG00000280079	43.4864	-0.178103	0.067484	-2.63919	0.00831041	0.482337			NA
ENSG00000171723	1425.47	0.054539	0.0206741	2.63803	0.00833888	0.482337	GPHN	GPHN	10243
ENSG00000139354	167.888	0.154051	0.0584894	2.63383	0.00844279	0.485481	GAS2L3	GAS2L3	283431
ENSG00000016864	911.001	-0.0565682	0.0214877	-2.63258	0.00847389	0.485481	GLT8D1	GLT8D1	55830
ENSG00000144130	51.0598	0.0754353	0.0286597	2.6321	0.0084858	0.485481	NT5DC4	NT5DC4	284958
ENSG00000128394	767.517	0.0476428	0.0181229	2.62887	0.00856689	0.486265	APOBEC3F	APOBEC3F	200316
ENSG00000259407	219.484	0.0672687	0.0255902	2.62869	0.00857144	0.486265			NA
ENSG00000144736	580.498	-0.0688434	0.0262038	-2.62723	0.00860836	0.486265	SHQ1	SHQ1	55164
ENSG00000107443	142.456	-0.0759728	0.0289461	-2.62463	0.00867435	0.486265	CCNJ	CCNJ	54619
ENSG00000214029	185.394	-0.0635092	0.0242273	-2.62139	0.0087571	0.486265	ZNF891	ZNF891	101060200
ENSG00000167851	2453.06	0.0965815	0.036868	2.61966	0.00880178	0.486265	CD300A	CD300A	11314
ENSG00000160746	323.036	0.198036	0.0756061	2.61931	0.00881071	0.486265	ANO10	ANO10	55129
ENSG00000103021	101.314	0.0978779	0.0373689	2.61923	0.00881279	0.486265	CCDC113	CCDC113	29070
ENSG00000170266	748.304	0.0462797	0.0176719	2.61883	0.00882327	0.486265	GLB1	GLB1	2720
ENSG00000072849	926.382	-0.0615836	0.0235373	-2.61642	0.0088856	0.486265	DERL2	DERL2	51009
ENSG00000188060	159.446	0.224931	0.086089	2.61277	0.00898108	0.486265	RAB42	RAB42	115273
ENSG00000241360	439.964	0.0531158	0.0203342	2.61214	0.00899762	0.486265	PDXP	PDXP	57026
ENSG00000280758	131.628	0.0556386	0.0213063	2.61137	0.00901808	0.486265			NA
ENSG00000188997	137.816	-0.0890945	0.0341247	-2.61085	0.00903169	0.486265	KCTD21	KCTD21	283219
ENSG00000124831	5027.7	0.0520437	0.0199408	2.60991	0.00905668	0.486265	LRRFIP1	LRRFIP1	9208
ENSG00000104365	1336.33	-0.0464124	0.0177842	-2.60976	0.00906051	0.486265	IKBKB	IKBKB	3551
ENSG00000166347	941.305	0.0676805	0.0259365	2.60947	0.00906839	0.486265	CYB5A	CYB5A	1528
ENSG00000074800	88165.7	0.0616221	0.0236213	2.60875	0.00908723	0.486265	ENO1	ENO1	2023
ENSG00000170324	92.991	0.176713	0.0677539	2.60816	0.00910305	0.486265	FRMPD2	FRMPD2	143162
ENSG00000131269	1107.17	0.0411623	0.0158027	2.60477	0.00919354	0.486265	ABCB7	ABCB7	22
ENSG00000197362	124.971	-0.0778019	0.0298748	-2.60426	0.00920727	0.486265	ZNF786	ZNF786	136051
ENSG00000116675	48.3219	0.231121	0.0887819	2.60324	0.00923469	0.486265	DNAJC6	DNAJC6	9829
ENSG00000060138	3864.32	0.0555125	0.0213404	2.60129	0.00928752	0.486265	YBX3	YBX3	8531
ENSG00000083457	230.304	-0.080288	0.0308804	-2.59996	0.00932334	0.486265	ITGAE	ITGAE	3682
ENSG00000227507	409.307	-0.198045	0.0761725	-2.59995	0.00932364	0.486265	LTB	LTB	4050
ENSG00000186666	133.944	-0.0516862	0.0198861	-2.59911	0.00934663	0.486265	BCDIN3D	BCDIN3D	144233
ENSG00000110880	5866.91	0.0470801	0.0181399	2.59539	0.00944836	0.486265	CORO1C	CORO1C	23603
ENSG00000138185	6524.77	-0.0608242	0.0234471	-2.59411	0.00948374	0.486265	ENTPD1	ENTPD1	953
ENSG00000116396	148.773	0.157521	0.060747	2.59307	0.0095123	0.486265	KCNC4	KCNC4	3749
ENSG00000204514	406.267	-0.0616602	0.0237802	-2.59292	0.00951637	0.486265	ZNF814	ZNF814	730051
ENSG00000149925	18230.4	0.0683253	0.0263656	2.59146	0.009557	0.486265	ALDOA	ALDOA	226
ENSG00000166401	342.656	-0.079759	0.0307916	-2.59028	0.00958976	0.486265	SERPINB8	SERPINB8	5271
ENSG00000092607	284.198	0.327226	0.126331	2.59023	0.00959113	0.486265	TBX15	TBX15	6913
ENSG00000171502	234.348	-0.173159	0.0668767	-2.58923	0.00961914	0.486265	COL24A1	COL24A1	255631
ENSG00000196118	27.2926	-0.0884985	0.0341848	-2.58883	0.00963039	0.486265	CFAP119	CFAP119	90835
ENSG00000285043	17476.1	0.0695176	0.0268588	2.58826	0.00964629	0.486265			112694756
ENSG00000171606	547.292	-0.0554062	0.0214131	-2.58749	0.00966769	0.486265	ZNF274	ZNF274	10782
ENSG00000211892	1785.37	-0.395972	0.153046	-2.58727	0.00967399	0.486265	IGHG4	IGHG4	NA
ENSG00000269939	41.0934	-0.0988276	0.0382571	-2.58325	0.00978753	0.486624	PCF11-AS1	PCF11-AS1	NA
ENSG00000124942	4895.46	0.181966	0.0704428	2.58318	0.00978956	0.486624	AHNAK	AHNAK	79026
ENSG00000168036	3600.51	0.0283703	0.0109967	2.57989	0.00988327	0.486624	CTNNB1	CTNNB1	1499
ENSG00000196924	14439.4	0.103163	0.039998	2.5792	0.009903	0.486624	FLNA	FLNA	2316
ENSG00000213713	53.5273	0.100079	0.0388139	2.57843	0.00992499	0.486624	PIGCP1	PIGCP1	NA
ENSG00000259709	36.8191	0.0850937	0.0330273	2.57646	0.00998173	0.486624			NA
ENSG00000107819	131.97	0.141055	0.0547607	2.57584	0.00999967	0.486624	SFXN3	SFXN3	81855
ENSG00000163399	11054	0.0478963	0.0186036	2.57457	0.0100366	0.486624	ATP1A1	ATP1A1	476
ENSG00000285230	89.4506	-0.0681667	0.0264924	-2.57307	0.0100801	0.486624	RALY-AS1	RALY-AS1	101926888
ENSG00000257093	2716.33	0.0968985	0.0376653	2.57262	0.0100932	0.486624	DENND11	DENND11	57189
ENSG00000273247	38.5011	-0.0821855	0.0319996	-2.56833	0.0102191	0.486624	RAB33B-AS1	RAB33B-AS1	NA
AluYh3a3:Alu:SINE	63.0839	-0.0733727	0.0285815	-2.56714	0.0102541	0.486624	NA	NA	NA
ENSG00000116151	60.3862	-0.0858956	0.0334607	-2.56706	0.0102564	0.486624	MORN1	MORN1	79906
ENSG00000186132	164.321	-0.0597913	0.0232919	-2.56704	0.0102571	0.486624	C2orf76	C2orf76	130355
ENSG00000123384	54.7575	0.190788	0.0743373	2.56652	0.0102726	0.486624	LRP1	LRP1	4035
ENSG00000113597	360.523	-0.0460286	0.0179395	-2.56577	0.0102947	0.486624	TRAPPC13	TRAPPC13	80006
ENSG00000167981	116.428	-0.0668393	0.0260531	-2.56551	0.0103025	0.486624	ZNF597	ZNF597	146434
ENSG00000267459	27.9709	-0.148324	0.0578149	-2.5655	0.0103027	0.486624	NA	NA	NA
ENSG00000090924	932.186	-0.0508507	0.0198241	-2.56509	0.0103148	0.486624	PLEKHG2	PLEKHG2	64857
ENSG00000102144	37867.8	0.0775606	0.0302409	2.56475	0.0103249	0.486624	PGK1	PGK1	5230
ENSG00000102890	75.7641	-0.091525	0.0356884	-2.56456	0.0103307	0.486624	ELMO3	ELMO3	79767
ENSG00000234678	285.173	0.0472035	0.0184266	2.56171	0.010416	0.489178	ELF3-AS1	ELF3-AS1	NA
ENSG00000011007	1357.21	-0.0482114	0.0188314	-2.56016	0.0104625	0.489652	ELOA	ELOA	6924
ENSG00000170456	570.388	-0.135886	0.0531251	-2.55784	0.0105325	0.489652	DENND5B	DENND5B	160518
ENSG00000188897	39.1889	0.225746	0.0882662	2.55756	0.010541	0.489652			400499
ENSG00000271976	280.677	0.143117	0.0559811	2.55653	0.0105721	0.489652			NA
ENSG00000172992	718.099	0.0521677	0.020427	2.55386	0.0106537	0.489652	DCAKD	DCAKD	79877
ENSG00000230006	146.421	-0.338681	0.132624	-2.55369	0.0106589	0.489652	ANKRD36BP2	ANKRD36BP2	NA
ENSG00000205808	207.437	-0.0496066	0.0194315	-2.5529	0.0106831	0.489652	PLPP6	PLPP6	403313
AluYa5:Alu:SINE	180.968	0.084942	0.033281	2.55226	0.0107025	0.489652	NA	NA	NA
ENSG00000110237	340.873	0.167557	0.0656535	2.55215	0.0107062	0.489652	ARHGEF17	ARHGEF17	9828
ENSG00000286116	130.713	0.0608647	0.0238636	2.55052	0.0107561	0.490511			NA
ENSG00000176396	147.766	-0.0597921	0.0234566	-2.54905	0.0108016	0.490825	EID2	EID2	163126
ENSG00000267100	161.17	-0.07034	0.027615	-2.54716	0.0108603	0.490825	ILF3-DT	ILF3-DT	147727
ENSG00000127528	120.19	-0.204135	0.0801589	-2.54663	0.010877	0.490825	KLF2	KLF2	10365
ENSG00000026103	2156.82	0.0597578	0.0234758	2.5455	0.0109121	0.490825	FAS	FAS	355
ENSG00000141458	1056.05	0.0675463	0.0265435	2.54474	0.0109359	0.490825	NPC1	NPC1	4864
ENSG00000180376	262.629	-0.0686473	0.0269907	-2.54336	0.0109791	0.490825	CCDC66	CCDC66	285331
ENSG00000187097	415.946	-0.0382592	0.0150552	-2.54127	0.0110452	0.490825	ENTPD5	ENTPD5	957
ENSG00000282851	320.286	-0.0649175	0.0255547	-2.54034	0.0110745	0.490825	BISPR	BISPR	105221694
ENSG00000069424	4006.01	0.0548487	0.0215977	2.53957	0.011099	0.490825	KCNAB2	KCNAB2	8514
ENSG00000203644	132.281	-0.075143	0.0296238	-2.53657	0.0111944	0.490825			NA
ENSG00000117016	179.092	0.19328	0.0761987	2.53653	0.0111957	0.490825	RIMS3	RIMS3	9783
ENSG00000240731	24.5668	-0.099872	0.0394013	-2.53474	0.0112532	0.490825			NA
ENSG00000084112	1966.81	0.0888529	0.0350559	2.53461	0.0112573	0.490825	SSH1	SSH1	54434
ENSG00000084731	52.5905	0.0994539	0.0392521	2.53372	0.0112859	0.490825	KIF3C	KIF3C	3797
ENSG00000162642	348.596	-0.0432552	0.0170769	-2.53297	0.0113101	0.490825	C1orf52	C1orf52	148423
ENSG00000186615	91.2794	0.0636432	0.0251453	2.53102	0.0113732	0.490825	KTN1-AS1	KTN1-AS1	100129075
ENSG00000132434	351.394	-0.0590318	0.0233349	-2.52977	0.0114138	0.490825	LANCL2	LANCL2	55915
ENSG00000160789	4891.45	0.114106	0.0451312	2.52833	0.0114607	0.490825	LMNA	LMNA	4000
ENSG00000088298	600.347	-0.0665074	0.0263165	-2.52721	0.0114971	0.490825	EDEM2	EDEM2	55741
ENSG00000176912	294.949	0.0774068	0.0306681	2.52402	0.0116022	0.490825	TYMSOS	TYMSOS	NA
ENSG00000197937	144.796	-0.109204	0.0432761	-2.52342	0.0116219	0.490825	ZNF347	ZNF347	84671
ENSG00000160908	579.805	-0.039855	0.0158025	-2.52207	0.0116667	0.490825	ZNF394	ZNF394	84124
ENSG00000137710	2207.38	0.061542	0.0244146	2.5207	0.0117122	0.490825	RDX	RDX	5962
ENSG00000278023	79.3474	0.11657	0.046272	2.51924	0.0117607	0.490825	RDM1	RDM1	201299
ENSG00000175970	1134.11	0.043751	0.0173722	2.51845	0.0117873	0.490825	UNC119B	UNC119B	84747
ENSG00000067057	5375.71	0.0570679	0.0226748	2.5168	0.0118424	0.490825	PFKP	PFKP	5214
ENSG00000137642	9201.91	0.0920784	0.0365971	2.516	0.0118694	0.490825	SORL1	SORL1	6653
ENSG00000285926	165.29	-0.0509836	0.0202671	-2.51559	0.0118835	0.490825			NA
ENSG00000105220	16380.1	0.0515833	0.0205109	2.51492	0.0119059	0.490825	GPI	GPI	2821
ENSG00000186654	85.7687	0.166409	0.0661753	2.51467	0.0119143	0.490825	PRR5	PRR5	55615
ENSG00000154065	98.4828	0.183732	0.0730735	2.51434	0.0119255	0.490825	ANKRD29	ANKRD29	147463
ENSG00000133816	112.684	0.171805	0.0683552	2.51341	0.011957	0.490825	MICAL2	MICAL2	9645
ENSG00000140332	1366.48	0.0656688	0.0261291	2.51324	0.0119627	0.490825	TLE3	TLE3	7090
ENSG00000103966	3079.35	0.0485922	0.0193392	2.51262	0.0119837	0.490825	EHD4	EHD4	30844
ENSG00000172817	855.177	0.226527	0.0901918	2.51161	0.0120181	0.490825	CYP7B1	CYP7B1	9420
ENSG00000169756	1372.15	0.061527	0.024499	2.51141	0.012025	0.490825	LIMS1	LIMS1	3987
ENSG00000175832	395.434	0.14332	0.0571492	2.50782	0.0121477	0.490825	ETV4	ETV4	2118
ENSG00000083828	368.833	-0.0451575	0.0180075	-2.5077	0.0121519	0.490825	ZNF586	ZNF586	54807
ENSG00000101160	2677.01	-0.129497	0.0516735	-2.50606	0.0122086	0.490825	CTSZ	CTSZ	1522
ENSG00000118960	269.971	0.0739518	0.0295168	2.50542	0.0122307	0.490825	HS1BP3	HS1BP3	64342
ENSG00000216895	76.3546	-0.0628361	0.0250894	-2.50449	0.0122627	0.490825	RBM33-DT	RBM33-DT	100506302
ENSG00000273443	30.4419	0.139762	0.0558338	2.50318	0.0123085	0.490825			NA
ENSG00000263212	37.9795	0.0562688	0.0224925	2.50167	0.0123608	0.490825			NA
ENSG00000271646	76.3988	-0.0710774	0.0284131	-2.50157	0.0123643	0.490825	IRF2-DT	IRF2-DT	NA
ENSG00000136960	293.669	0.236056	0.0943694	2.5014	0.0123704	0.490825	ENPP2	ENPP2	5168
ENSG00000113328	5427.85	0.055369	0.0221438	2.50043	0.0124041	0.490825	CCNG1	CCNG1	900
ENSG00000278133	106.339	-0.0595841	0.0238383	-2.49951	0.0124364	0.490825			NA
ENSG00000172974	108.195	0.0642278	0.0257	2.49913	0.0124497	0.490825	VDAC2P5	VDAC2P5	NA
ENSG00000259326	49.6602	0.160208	0.0641085	2.49902	0.0124538	0.490825			NA
ENSG00000185668	89.3517	0.230244	0.0921383	2.4989	0.012458	0.490825	POU3F1	POU3F1	5453
ENSG00000205089	581.359	0.182561	0.0731119	2.497	0.0125248	0.490825	CCNI2	CCNI2	645121
ENSG00000132467	1068	-0.0583434	0.0233695	-2.49656	0.0125404	0.490825	UTP3	UTP3	57050
ENSG00000123595	1204.75	0.0668943	0.026799	2.49615	0.0125549	0.490825	RAB9A	RAB9A	9367
ENSG00000144306	238.172	-0.0339901	0.0136196	-2.49566	0.0125722	0.490825	SCRN3	SCRN3	79634
ENSG00000234912	200.745	-0.074445	0.0298345	-2.49527	0.0125862	0.490825	SNHG20	SNHG20	654434
ENSG00000264739	42.2475	0.132219	0.052989	2.49521	0.0125881	0.490825			NA
ENSG00000255769	159.546	0.111881	0.0448445	2.49487	0.0126004	0.490825	GOLGA2P10	GOLGA2P10	NA
ENSG00000234545	532.932	-0.042556	0.0170615	-2.49427	0.0126218	0.490825	FAM133B	FAM133B	257415
ENSG00000164023	92.9268	0.283978	0.113854	2.49424	0.0126229	0.490825	SGMS2	SGMS2	166929
ENSG00000273654	28.6823	0.151704	0.06083	2.4939	0.0126349	0.490825			NA
ENSG00000181577	1265.56	0.135611	0.0544169	2.49208	0.0126999	0.491986	LINC03040	LINC03040	221416
ENSG00000261063	81.6779	-0.0535009	0.0214835	-2.49032	0.0127626	0.491986			NA
ENSG00000259827	33.4764	0.151138	0.0607305	2.48866	0.0128225	0.491986			NA
ENSG00000126803	39.7431	0.136107	0.0547058	2.48798	0.0128471	0.491986	HSPA2	HSPA2	3306
ENSG00000163121	278.943	0.226635	0.0911	2.48776	0.0128551	0.491986	NEURL3	NEURL3	93082
ENSG00000021826	48.5211	0.20952	0.0842371	2.48726	0.0128731	0.491986	CPS1	CPS1	1373
ENSG00000119004	291.242	-0.057773	0.0232303	-2.48697	0.0128836	0.491986	CYP20A1	CYP20A1	57404
ENSG00000271643	26.2982	-0.0851105	0.0342553	-2.48459	0.01297	0.492829	PDCD6IP-DT	PDCD6IP-DT	105377023
ENSG00000107897	722.684	0.0449153	0.0180806	2.48417	0.0129854	0.492829	ACBD5	ACBD5	91452
ENSG00000200534	28.3286	-0.130161	0.0524043	-2.48378	0.0129997	0.492829	SNORA33	SNORA33	594839
ENSG00000030419	7093.89	0.106107	0.0427494	2.48208	0.0130618	0.493995	IKZF2	IKZF2	22807
ENSG00000128268	1946.87	0.0928094	0.0374112	2.48079	0.013109	0.494589	MGAT3	MGAT3	4248
ENSG00000134186	1714.23	-0.0496542	0.0200297	-2.47903	0.0131741	0.495858	PRPF38B	PRPF38B	55119
ENSG00000161547	5393.35	-0.0463833	0.0187248	-2.4771	0.0132454	0.497349	SRSF2	SRSF2	6427
ENSG00000231177	22.2271	-0.107246	0.0433448	-2.47426	0.0133513	0.49926	LINC00852	LINC00852	84657
ENSG00000260894	55.7471	0.10031	0.0405458	2.47399	0.0133615	0.49926			NA
ENSG00000206337	3254.9	0.044612	0.0180387	2.47312	0.0133938	0.49926	HCP5	HCP5	10866
ENSG00000136144	526.249	-0.0442514	0.0179006	-2.47206	0.0134336	0.49926	RCBTB1	RCBTB1	55213
ENSG00000272655	47.5036	-0.0863668	0.0349559	-2.47074	0.0134835	0.49926			NA
ENSG00000115109	372.605	0.167607	0.0678841	2.46902	0.0135485	0.49926	EPB41L5	EPB41L5	57669
ENSG00000168038	69.2569	-0.11366	0.046037	-2.46888	0.0135537	0.49926	ULK4	ULK4	54986
ENSG00000116701	2599.4	0.123226	0.0499245	2.46825	0.0135775	0.49926	NCF2	NCF2	4688
ENSG00000231607	183.657	-0.0621066	0.0251634	-2.46814	0.0135819	0.49926	DLEU2	DLEU2	8847
MER9a2:ERVK:LTR	124.67	-0.0592005	0.0240352	-2.46307	0.0137752	0.501945	NA	NA	NA
ENSG00000221978	1381.27	-0.0688237	0.0279456	-2.46278	0.0137865	0.501945	CCNL2	CCNL2	81669
ENSG00000168615	872.343	0.0625055	0.025386	2.4622	0.0138086	0.501945	ADAM9	ADAM9	8754
ENSG00000114480	4928.03	0.0950109	0.03859	2.46206	0.0138142	0.501945	GBE1	GBE1	2632
ENSG00000160691	709.736	-0.0565574	0.0229826	-2.46088	0.0138596	0.501945	SHC1	SHC1	6464
ENSG00000224699	266.695	0.0375256	0.0152578	2.45943	0.0139157	0.501945	LAMTOR5-AS1	LAMTOR5-AS1	NA
ENSG00000065970	478.174	0.0479095	0.0194806	2.45935	0.013919	0.501945	FOXJ2	FOXJ2	55810
ENSG00000259250	18.8864	-0.122725	0.0499066	-2.45909	0.0139288	0.501945			NA
ENSG00000141068	2332.26	0.0873203	0.03552	2.45834	0.0139581	0.501945	KSR1	KSR1	8844
ENSG00000204256	5352.31	-0.0292856	0.0119147	-2.45793	0.0139739	0.501945	BRD2	BRD2	6046
ENSG00000116717	973.645	0.0911433	0.0371148	2.45572	0.0140604	0.5039	GADD45A	GADD45A	1647
ENSG00000173890	863.061	-0.167202	0.0681379	-2.45388	0.0141326	0.504313	GPR160	GPR160	26996
ENSG00000176438	1989.4	0.0658202	0.0268239	2.45379	0.014136	0.504313	SYNE3	SYNE3	161176
ENSG00000232139	41.4559	0.0591449	0.0241219	2.45191	0.0142099	0.505801	LINC00867	LINC00867	100506126
ENSG00000156697	795.479	-0.0545744	0.0223194	-2.44516	0.0144789	0.513132	UTP14A	UTP14A	10813
ENSG00000169413	244.527	-0.155921	0.0637741	-2.4449	0.0144892	0.513132	RNASE6	RNASE6	6039
ENSG00000256667	83.4889	-0.114438	0.0468183	-2.44429	0.0145137	0.513132	KLRA1P	KLRA1P	NA
ENSG00000113621	846.061	-0.0573577	0.0234864	-2.44217	0.0145992	0.514127	TXNDC15	TXNDC15	79770
ENSG00000196456	226.508	0.0954328	0.0390893	2.44141	0.0146302	0.514127	ZNF775	ZNF775	285971
ENSG00000173212	78.4846	0.196643	0.0805527	2.44117	0.0146399	0.514127	MAB21L3	MAB21L3	126868
ENSG00000189337	61.8385	-0.213159	0.08739	-2.43916	0.0147213	0.514693	KAZN	KAZN	23254
ENSG00000128578	133.803	0.117413	0.0481559	2.43818	0.0147616	0.514693	STRIP2	STRIP2	57464
ENSG00000069956	3089.74	0.0510093	0.0209215	2.43813	0.0147637	0.514693	MAPK6	MAPK6	5597
ENSG00000143622	969.664	0.0941257	0.0386176	2.43738	0.0147942	0.514693	RIT1	RIT1	6016
ENSG00000239961	86.0896	0.256702	0.105346	2.43676	0.0148195	0.514693	LILRA4	LILRA4	23547
ENSG00000206561	23.1964	-0.112484	0.0461981	-2.43481	0.0148994	0.516327	COLQ	COLQ	8292
ENSG00000109107	7791.87	0.108201	0.0445004	2.43145	0.0150386	0.519391	ALDOC	ALDOC	230
ENSG00000261438	30.9869	0.0775248	0.031889	2.43108	0.0150539	0.519391	NA	NA	NA
ENSG00000160336	472.116	-0.0557051	0.0229233	-2.43006	0.0150963	0.519581	ZNF761	ZNF761	388561
ENSG00000008277	525.976	0.0857663	0.0353041	2.42936	0.0151254	0.519581	ADAM22	ADAM22	53616
ENSG00000288053	135.599	-0.0711727	0.0293325	-2.42641	0.0152492	0.520076			NA
ENSG00000280128	141.625	-0.0854317	0.0352122	-2.4262	0.015258	0.520076			NA
ENSG00000229180	269.259	-0.0466879	0.019244	-2.4261	0.0152621	0.520076	RABGEF1P1	RABGEF1P1	NA
ENSG00000174233	175.182	0.237726	0.0980443	2.42468	0.0153218	0.520076	ADCY6	ADCY6	112
ENSG00000160679	1343.36	-0.0273204	0.0112693	-2.42433	0.0153368	0.520076	CHTOP	CHTOP	26097
[truncated: 15,270 more rows]

## Sheet: D
	ID	Description	setSize	enrichmentScore	NES	pvalue	p.adjust	qvalue	rank	leading_edge	core_enrichment
[truncated: 10 more rows]

[truncated: 21 more sheets: E, F, G, H, I, J, K, L, M, N, O, P, Q, R, S, T, U, V, W, X …]
