# Supplementary material for: An eQTL-based approach reveals candidate regulators of LINE-1 RNA levels in lymphoblastoid cells
Source: PLoS Genet. 2024 Jun 7;20(6):e1011311. doi: 10.1371/journal.pgen.1011311 (PMC11189215; doi:10.1371/journal.pgen.1011311)
Supplement: S5 Table — (A) All DESeq2 results for alternating the allele of rs112581165. (B) All DESeq2 results for alternating the allele of rs72691418. (C) All GSEA results for rs112581165 using TE family gene sets. (D) All GSEA results for rs72691418 using TE family gene sets. (E) All GSEA results for rs112581165 using MSigDB Hallmark gene sets. (F) All GSEA results for rs72691418 using MSigDB Hallmark gene sets. (G) All GSEA results for rs112581165 using GO Biological Process gene sets. (H) All GSEA results for rs72691418 using GO Biological Process gene sets. (I) All GSEA results for rs112581165 using Reactome gene sets. (J) All GSEA results for rs72691418 using Reactome gene sets. (K) Overlapping TE family gene sets for rs112581165 and rs72691418. (L) Overlapping age-stratified TE family gene sets for rs112581165 and rs72691418. (M) GSEA results for genomic region-stratified TE family gene sets for rs112581165. (N) GSEA results for genomic region-stratified TE family gene sets for rs72691418. (O) Overlapping MSigDB Hallmark gene sets for rs112581165 and rs72691418. (P) Overlapping GO Biological Process gene sets for rs112581165 and rs72691418. (Q) Overlapping Reactome gene sets for rs112581165 and rs72691418. (R) All DESeq2 results for alternating the allele of rs1361387. (S) All GSEA results for rs1361387 using MSigDB Hallmark gene sets. (T) All GSEA results for rs1361387 using GO Biological Process gene sets. (U) All GSEA results for rs1361387 using Reactome gene sets. (XLSX) [file pgen.1011311.s022.xlsx]

## Sheet: Index
Supplementary Table S5
	A	All DESeq2 results for alternating the allele of rs112581165
	B	All DESeq2 results for alternating the allele of rs72691418
	C	All GSEA results for rs112581165 using TE family gene sets
	D	All GSEA results for rs72691418 using TE family gene sets
	E	All GSEA results for rs112581165 using MSigDB Hallmark gene sets
	F	All GSEA results for rs72691418 using MSigDB Hallmark gene sets
	G	All GSEA results for rs112581165 using GO Biological Process gene sets
	H	All GSEA results for rs72691418 using GO Biological Process gene sets
	I	All GSEA results for rs112581165 using Reactome gene sets
	J	All GSEA results for rs72691418 using Reactome gene sets
	K	Overlapping TE family gene sets for rs112581165 and rs72691418
	L	Overlapping age-stratified TE family gene sets for rs112581165 and rs72691418.
	M	GSEA results for genomic region-stratified TE family gene sets for rs112581165
	N	GSEA results for genomic region-stratified TE family gene sets for rs72691418
	O	Overlapping MSigDB Hallmark gene sets for rs112581165 and rs72691418
	P	Overlapping GO Biological Process gene sets for rs112581165 and rs72691418
	Q	Overlapping Reactome gene sets for rs112581165 and rs72691418
	R	All DESeq2 results for alternating the allele of rs1361387
	S	All GSEA results for rs1361387 using MSigDB Hallmark gene sets
	T	All GSEA results for rs1361387 using GO Biological Process gene sets
	U	All GSEA results for rs1361387 using Reactome gene sets

## Sheet: A
	baseMean	log2FoldChange	lfcSE	stat	pvalue	padj	external_gene_name	hgnc_symbol	entrezgene_id
L1PA10:L1:LINE	2216.17	-0.334928	0.0511324	-6.55022	5.74511e-11	9.03878e-07	NA	NA	NA
MER21C:ERVL:LTR	1211.9	-0.304392	0.0488175	-6.23531	4.50885e-10	3.54689e-06	NA	NA	NA
L1M3c:L1:LINE	61.9094	-0.254872	0.0421823	-6.04216	1.52064e-09	7.97474e-06	NA	NA	NA
7SK:RNA:RNA	86.9444	-0.604414	0.103194	-5.85708	4.71066e-09	1.85282e-05	NA	NA	NA
LTR49-int:ERV1:LTR	418.423	-0.20364	0.0354337	-5.74708	9.07998e-09	2.85711e-05	NA	NA	NA
L1PA12:L1:LINE	380.241	-0.265079	0.0480084	-5.52152	3.36088e-08	8.66885e-05	NA	NA	NA
ENSG00000223697	40.5028	-0.191942	0.0349909	-5.4855	4.12308e-08	8.66885e-05			NA
Charlie26a:hAT-Charlie:DNA	30.7307	-0.296655	0.0542508	-5.46822	4.54576e-08	8.66885e-05	NA	NA	NA
ENSG00000274266	27.2694	-0.383049	0.0702484	-5.45277	4.95898e-08	8.66885e-05	SNORA73A	SNORA73A	NA
ENSG00000200087	64.9314	-0.361423	0.067965	-5.31778	1.05044e-07	0.000145034	SNORA73B	SNORA73B	26768
L1PA7:L1:LINE	4722.71	-0.176947	0.0333228	-5.3101	1.09567e-07	0.000145034	NA	NA	NA
MER51C:ERV1:LTR	46.7635	-0.188725	0.0355885	-5.30298	1.13928e-07	0.000145034	NA	NA	NA
L1PBa1:L1:LINE	96.705	-0.263442	0.0497648	-5.29374	1.1984e-07	0.000145034	NA	NA	NA
LTR101_Mam:ERVL:LTR	68.033	-0.267515	0.050843	-5.26158	1.42822e-07	0.000160501	NA	NA	NA
MER65A:ERV1:LTR	140.71	-0.255197	0.0491473	-5.19249	2.07504e-07	0.000217644	NA	NA	NA
HAL1:L1:LINE	4542.87	-0.168279	0.0326042	-5.16127	2.45275e-07	0.000235571	NA	NA	NA
ENSG00000286001	2498.22	0.0723448	0.0140793	5.13837	2.77133e-07	0.000235571			NA
ENSG00000260565	181.598	-0.194987	0.0380182	-5.12877	2.91639e-07	0.000235571	ERVK13-1	ERVK13-1	NA
L1PREC2:L1:LINE	1142.39	-0.195525	0.0381485	-5.12536	2.96973e-07	0.000235571	NA	NA	NA
L1PB1:L1:LINE	2543.47	-0.224048	0.0437631	-5.11957	3.06234e-07	0.000235571	NA	NA	NA
L1M3de:L1:LINE	37.2161	-0.325208	0.0636488	-5.1094	3.23176e-07	0.000235571	NA	NA	NA
ENSG00000214954	22.7692	-0.225891	0.0442423	-5.10577	3.29457e-07	0.000235571	LRRC69	LRRC69	100130742
MER83B:ERV1:LTR	70.7151	-0.330974	0.0651775	-5.07805	3.81338e-07	0.000235571	NA	NA	NA
ENSG00000276168	660.944	-0.57508	0.113254	-5.07781	3.81801e-07	0.000235571	RN7SL1	RN7SL1	6029
L1P1:L1:LINE	628.566	-0.190203	0.0374661	-5.07668	3.84089e-07	0.000235571	NA	NA	NA
ENSG00000128000	439.241	-0.100137	0.0197349	-5.07412	3.89299e-07	0.000235571	ZNF780B	ZNF780B	163131
ENSG00000113734	339.928	0.09526	0.018816	5.06272	4.13306e-07	0.000240835	BNIP1	BNIP1	662
L1PA6:L1:LINE	2456.88	-0.206289	0.0408026	-5.05578	4.28638e-07	0.000240849	NA	NA	NA
L1PA2:L1:LINE	1089.62	-0.206272	0.0409256	-5.04018	4.65103e-07	0.000249773	NA	NA	NA
L1PA15:L1:LINE	1034.1	-0.22493	0.0446676	-5.03563	4.76273e-07	0.000249773	NA	NA	NA
L1M1:L1:LINE	1621.59	-0.22252	0.044267	-5.02677	4.98816e-07	0.000253157	NA	NA	NA
ALR/Alpha:centr:Satellite	225.641	-0.227416	0.0454348	-5.00532	5.57693e-07	0.000261662	NA	NA	NA
Charlie22a:hAT-Charlie:DNA	131.33	-0.221151	0.0441933	-5.00417	5.61038e-07	0.000261662	NA	NA	NA
L1MA4A:L1:LINE	1578.92	-0.184114	0.0368032	-5.00265	5.65467e-07	0.000261662	NA	NA	NA
L1PB4:L1:LINE	727.734	-0.20366	0.0408122	-4.99017	6.0327e-07	0.000271178	NA	NA	NA
MER11B:ERVK:LTR	1541.97	-0.400309	0.0803262	-4.98354	6.24313e-07	0.000271292	NA	NA	NA
ENSG00000259827	33.4764	0.284406	0.0571592	4.97567	6.50211e-07	0.000271292			NA
HERVK11-int:ERVK:LTR	144.066	-0.305773	0.061598	-4.964	6.9055e-07	0.000271292	NA	NA	NA
L1M4b:L1:LINE	685.094	-0.181312	0.0365286	-4.96357	6.92092e-07	0.000271292	NA	NA	NA
L1M2c:L1:LINE	94.4307	-0.302501	0.0609468	-4.96337	6.92813e-07	0.000271292	NA	NA	NA
L1MA3:L1:LINE	1534.82	-0.19496	0.039322	-4.95804	7.12078e-07	0.000271292	NA	NA	NA
L1MA1:L1:LINE	594.352	-0.170357	0.0344095	-4.95088	7.38793e-07	0.000271292	NA	NA	NA
L1MA4:L1:LINE	1395.33	-0.194105	0.0392184	-4.94934	7.44668e-07	0.000271292	NA	NA	NA
L1PA5:L1:LINE	3647.1	-0.200364	0.0405128	-4.9457	7.58715e-07	0.000271292	NA	NA	NA
HUERS-P2-int:ERV1:LTR	43.2629	-0.253494	0.051349	-4.93669	7.94592e-07	0.000277807	NA	NA	NA
L1MDa:L1:LINE	1072.05	-0.193893	0.0394349	-4.91679	8.7974e-07	0.000288796	NA	NA	NA
Tigger16b:TcMar-Tigger:DNA	130.119	-0.224768	0.0457416	-4.91387	8.92962e-07	0.000288796	NA	NA	NA
Tigger14a:TcMar-Tigger:DNA	97.6279	-0.207832	0.0423205	-4.91091	9.06548e-07	0.000288796	NA	NA	NA
L1MCb:L1:LINE	142.9	-0.228697	0.0465909	-4.90863	9.17155e-07	0.000288796	NA	NA	NA
L1PBa:L1:LINE	316.842	-0.229487	0.0467532	-4.90849	9.17804e-07	0.000288796	NA	NA	NA
ENSG00000257379	4569.65	0.0591499	0.0120662	4.9021	9.48183e-07	0.000292505			NA
L1MA5A:L1:LINE	443.956	-0.189334	0.0386555	-4.89798	9.68286e-07	0.000292962	NA	NA	NA
ENSG00000134852	474.036	-0.1047	0.0213976	-4.89308	9.92687e-07	0.000294678	CLOCK	CLOCK	9575
L1PA16:L1:LINE	1818.9	-0.185324	0.0380573	-4.8696	1.11823e-06	0.000318001	NA	NA	NA
L1MEg:L1:LINE	1933.13	-0.20447	0.0420404	-4.86366	1.15235e-06	0.000318001	NA	NA	NA
X7A_LINE:CR1:LINE	112.831	-0.194778	0.0400616	-4.86197	1.16221e-06	0.000318001	NA	NA	NA
ENSG00000116670	759.066	0.101673	0.0209736	4.84764	1.24937e-06	0.000318001	MAD2L2	MAD2L2	10459
LTR49:ERV1:LTR	113.787	-0.19731	0.040713	-4.84637	1.25742e-06	0.000318001	NA	NA	NA
ENSG00000100353	8257.26	0.0788653	0.0162797	4.84439	1.27001e-06	0.000318001	EIF3D	EIF3D	8664
ENSG00000075914	1065.7	0.0964183	0.0199095	4.84284	1.27996e-06	0.000318001	EXOSC7	EXOSC7	23016
L1PA3:L1:LINE	3240.58	-0.181318	0.0374484	-4.84181	1.28661e-06	0.000318001	NA	NA	NA
BLACKJACK:hAT-Blackjack:DNA	202.597	-0.198405	0.0409898	-4.84036	1.29606e-06	0.000318001	NA	NA	NA
ENSG00000182504	416.096	-0.136297	0.0281612	-4.83989	1.29909e-06	0.000318001	CEP97	CEP97	79598
X7B_LINE:CR1:LINE	59.5182	-0.248338	0.0513426	-4.83688	1.31892e-06	0.000318001	NA	NA	NA
L1P2:L1:LINE	613.993	-0.212348	0.0439085	-4.83615	1.3238e-06	0.000318001	NA	NA	NA
HUERS-P3-int:ERV1:LTR	150.733	-0.18895	0.0390828	-4.83462	1.33402e-06	0.000318001	NA	NA	NA
ENSG00000267748	49.7949	0.370866	0.0767765	4.83046	1.3622e-06	0.000319874			NA
L1MA2:L1:LINE	1083.7	-0.195987	0.0406881	-4.81681	1.45872e-06	0.000333362	NA	NA	NA
HSMAR2:TcMar-Mariner:DNA	342.913	-0.151022	0.0313561	-4.81636	1.46202e-06	0.000333362	NA	NA	NA
L1HS:L1:LINE	231.803	-0.214481	0.0445966	-4.80935	1.5142e-06	0.000340328	NA	NA	NA
L1P3:L1:LINE	462.515	-0.194051	0.0404331	-4.79932	1.59205e-06	0.000350532	NA	NA	NA
L1PA4:L1:LINE	3293.84	-0.179825	0.0374807	-4.7978	1.60417e-06	0.000350532	NA	NA	NA
SVA_C:SVA:Retroposon	306.413	-0.128806	0.026925	-4.7839	1.71929e-06	0.000360655	NA	NA	NA
HAL1M8:L1:LINE	339.952	-0.218845	0.0457616	-4.78229	1.73309e-06	0.000360655	NA	NA	NA
LTR54B:ERV1:LTR	87.0473	-0.203469	0.0425764	-4.77891	1.7625e-06	0.000360655	NA	NA	NA
ENSG00000131100	1908.61	0.0666169	0.0139476	4.77623	1.78615e-06	0.000360655	ATP6V1E1	ATP6V1E1	529
L1MC5:L1:LINE	2936.7	-0.192138	0.040235	-4.77539	1.79356e-06	0.000360655	NA	NA	NA
L1PA11:L1:LINE	1263.58	-0.218615	0.0457993	-4.77332	1.8121e-06	0.000360655	NA	NA	NA
MER30:hAT-Charlie:DNA	617.968	-0.181047	0.0379543	-4.77012	1.84115e-06	0.000360655	NA	NA	NA
L1PB3:L1:LINE	455.99	-0.193695	0.0406122	-4.76938	1.84795e-06	0.000360655	NA	NA	NA
Charlie13b:hAT-Charlie:DNA	69.1415	-0.200474	0.0420422	-4.76842	1.8568e-06	0.000360655	NA	NA	NA
L1M4c:L1:LINE	507.002	-0.196543	0.0412461	-4.76514	1.88725e-06	0.000362099	NA	NA	NA
Charlie14a:hAT-Charlie:DNA	26.3789	-0.246295	0.0517306	-4.7611	1.92537e-06	0.000364963	NA	NA	NA
ENSG00000158864	2763.77	0.0808371	0.0170094	4.7525	2.00917e-06	0.000376312	NDUFS2	NDUFS2	4720
L1M4a1:L1:LINE	287.073	-0.234339	0.0493782	-4.7458	2.07683e-06	0.000383841	NA	NA	NA
ENSG00000165637	3533.48	0.0726496	0.0153205	4.74198	2.11636e-06	0.000383841	VDAC2	VDAC2	7417
MER101-int:ERV1:LTR	320.547	-0.232296	0.0489932	-4.74139	2.12256e-06	0.000383841	NA	NA	NA
L1MD1:L1:LINE	1131.76	-0.1876	0.0396001	-4.73735	2.1653e-06	0.000387121	NA	NA	NA
ENSG00000284776	473.338	0.0834212	0.0176189	4.73475	2.19321e-06	0.000387293			NA
L1MD2:L1:LINE	1830.38	-0.170286	0.0359885	-4.73168	2.22668e-06	0.000387293	NA	NA	NA
Tigger4b:TcMar-Tigger:DNA	486.238	-0.18711	0.0395542	-4.73046	2.24011e-06	0.000387293	NA	NA	NA
ENSG00000286037	76.876	0.361642	0.076527	4.72568	2.2935e-06	0.000389851			NA
FAM:Alu:SINE	563.311	-0.187512	0.0396875	-4.72471	2.30446e-06	0.000389851	NA	NA	NA
HUERS-P1-int:ERV1:LTR	138.987	-0.193313	0.0409469	-4.72107	2.34608e-06	0.000391836	NA	NA	NA
L1MEb:L1:LINE	208.344	-0.179166	0.0379751	-4.71798	2.38197e-06	0.000391836	NA	NA	NA
ENSG00000131143	6097.87	0.104774	0.0222109	4.71722	2.39091e-06	0.000391836	COX4I1	COX4I1	1327
Charlie16a:hAT-Charlie:DNA	282.371	-0.201046	0.0426416	-4.71478	2.41966e-06	0.000392459	NA	NA	NA
L1PA15-16:L1:LINE	173.75	-0.249024	0.0528464	-4.71222	2.45028e-06	0.00039337	NA	NA	NA
L1ME1:L1:LINE	5730.81	-0.155099	0.0329525	-4.70674	2.51715e-06	0.000396322	NA	NA	NA
HERVK13-int:ERVK:LTR	64.26	-0.321403	0.0683248	-4.70404	2.55061e-06	0.000396322	NA	NA	NA
ENSG00000153914	2123.39	-0.101194	0.0215176	-4.70285	2.5655e-06	0.000396322	SREK1	SREK1	140890
ENSG00000159111	1041.68	0.0812343	0.0172746	4.70254	2.56943e-06	0.000396322	MRPL10	MRPL10	124995
L1M4:L1:LINE	3383.83	-0.167021	0.0355534	-4.69776	2.63032e-06	0.000401775	NA	NA	NA
L1PA8:L1:LINE	1025.73	-0.17947	0.0382226	-4.69539	2.66096e-06	0.000402546	NA	NA	NA
HUERS-P3b-int:ERV1:LTR	137.784	-0.221805	0.047262	-4.6931	2.69094e-06	0.000402976	NA	NA	NA
L1MC2:L1:LINE	1121.42	-0.137418	0.0292922	-4.69128	2.71502e-06	0.000402976	NA	NA	NA
MER50-int:ERV1:LTR	51.4483	-0.214528	0.0457821	-4.68585	2.78804e-06	0.000409946	NA	NA	NA
ENSG00000285979	76.8629	-0.257782	0.0550539	-4.68235	2.83601e-06	0.000413139			NA
Charlie30a:hAT-Charlie:DNA	77.4776	-0.187656	0.0401271	-4.67654	2.91759e-06	0.000415643	NA	NA	NA
ENSG00000162517	1378.42	0.0834684	0.0178506	4.67595	2.92598e-06	0.000415643	PEF1	PEF1	553115
HERVK3-int:ERVK:LTR	320.797	-0.222735	0.0476388	-4.67549	2.93246e-06	0.000415643	NA	NA	NA
ENSG00000141101	2002.04	0.0849227	0.0181756	4.67234	2.97792e-06	0.00041637	NOB1	NOB1	28987
ENSG00000274012	241.375	-0.573206	0.122724	-4.67069	3.00186e-06	0.00041637	RN7SL2	RN7SL2	378706
L1MEf:L1:LINE	1779.13	-0.183869	0.0393846	-4.66854	3.03348e-06	0.00041637	NA	NA	NA
ENSG00000164587	24543.4	0.113764	0.0244016	4.66217	3.12891e-06	0.00041637	RPS14	RPS14	6208
ENSG00000234420	348.407	-0.153087	0.0328365	-4.66212	3.1297e-06	0.00041637	ZNF37BP	ZNF37BP	100129482
LTR41:ERVL:LTR	194.094	-0.131689	0.0282511	-4.66137	3.14107e-06	0.00041637	NA	NA	NA
L1MEi:L1:LINE	594.11	-0.197843	0.0424451	-4.66115	3.14442e-06	0.00041637	NA	NA	NA
L1PB:L1:LINE	209.811	-0.191994	0.041193	-4.66083	3.1493e-06	0.00041637	NA	NA	NA
HERV17-int:ERV1:LTR	183.005	-0.237519	0.0509878	-4.65834	3.18766e-06	0.000417929	NA	NA	NA
MER110:ERV1:LTR	28.1427	-0.226216	0.0485803	-4.65653	3.21581e-06	0.000418135	NA	NA	NA
LTR48:ERV1:LTR	96.5708	-0.153876	0.033123	-4.6456	3.39085e-06	0.000421471	NA	NA	NA
Charlie17a:hAT-Charlie:DNA	121.712	-0.202751	0.0436438	-4.64558	3.39122e-06	0.000421471	NA	NA	NA
L1PA13:L1:LINE	1306.29	-0.167152	0.0359808	-4.64558	3.39124e-06	0.000421471	NA	NA	NA
L1M8:L1:LINE	166.939	-0.215786	0.0464535	-4.64519	3.39763e-06	0.000421471	NA	NA	NA
HERVL40-int:ERVL:LTR	190.036	-0.200854	0.0432579	-4.64319	3.43077e-06	0.000421471	NA	NA	NA
L1MA9:L1:LINE	1612.47	-0.154682	0.0333173	-4.64269	3.43908e-06	0.000421471	NA	NA	NA
Kanga11a:TcMar-Tc2:DNA	78.2792	-0.192899	0.0415526	-4.64228	3.44591e-06	0.000421471	NA	NA	NA
ENSG00000100348	2391.29	0.0932871	0.0200977	4.64169	3.45578e-06	0.000421471	TXN2	TXN2	25828
MER41-int:ERV1:LTR	303.546	-0.168711	0.036376	-4.63799	3.51809e-06	0.000421908	NA	NA	NA
ENSG00000187193	47.3414	0.261168	0.0563432	4.63532	3.56391e-06	0.000421908	MT1X	MT1X	4501
L4_C_Mam:RTE-X:LINE	527.88	-0.188915	0.0407764	-4.63295	3.60487e-06	0.000421908	NA	NA	NA
ENSG00000140740	6386.77	0.0574355	0.0124021	4.63113	3.63678e-06	0.000421908	UQCRC2	UQCRC2	7385
ENSG00000232931	359.163	-0.239344	0.0516954	-4.6299	3.65845e-06	0.000421908	LINC00342	LINC00342	NA
ENSG00000127184	6479.72	0.103888	0.0224426	4.62906	3.67334e-06	0.000421908	COX7C	COX7C	1350
L1MEd:L1:LINE	2537.92	-0.178533	0.0385696	-4.62885	3.67708e-06	0.000421908	NA	NA	NA
L1ME4b:L1:LINE	3716.96	-0.177286	0.0383132	-4.62727	3.70519e-06	0.000421908	NA	NA	NA
MADE2:TcMar-Mariner:DNA	130.035	-0.191096	0.0413521	-4.62119	3.81539e-06	0.000421908	NA	NA	NA
ENSG00000091947	696.917	0.0953453	0.020633	4.621	3.81895e-06	0.000421908	TMEM101	TMEM101	84336
ENSG00000169189	1096.2	0.0879988	0.0190451	4.62055	3.82717e-06	0.000421908	NSMCE1	NSMCE1	197370
L1PA8A:L1:LINE	394.235	-0.20359	0.0440705	-4.61963	3.84418e-06	0.000421908	NA	NA	NA
L1MC4a:L1:LINE	2119.93	-0.16051	0.0347505	-4.61894	3.85714e-06	0.000421908	NA	NA	NA
ENSG00000260853	189.47	-0.153392	0.0332178	-4.61778	3.87873e-06	0.000421908	NFATC2IP-AS1	NFATC2IP-AS1	NA
Kanga1:TcMar-Tc2:DNA	52.9626	-0.198998	0.0431206	-4.61492	3.93242e-06	0.000421908	NA	NA	NA
LTR22A:ERVK:LTR	36.3977	-0.228901	0.0496037	-4.6146	3.9386e-06	0.000421908	NA	NA	NA
MER20B:hAT-Charlie:DNA	466.154	-0.179871	0.0389793	-4.61452	3.94002e-06	0.000421908	NA	NA	NA
L1MB7:L1:LINE	5332.65	-0.159337	0.0345348	-4.61381	3.95345e-06	0.000421908	NA	NA	NA
ENSG00000135390	6978.16	0.104802	0.0227188	4.61301	3.96888e-06	0.000421908	ATP5MC2	ATP5MC2	517
ENSG00000167642	156.86	0.344019	0.0746232	4.61009	4.02499e-06	0.000425002	SPINT2	SPINT2	10653
Tigger4a:TcMar-Tigger:DNA	699.716	-0.215113	0.0466933	-4.60695	4.08627e-06	0.000428595	NA	NA	NA
ENSG00000130724	1702.21	0.0894862	0.0194497	4.60091	4.20649e-06	0.000437054	CHMP2A	CHMP2A	27243
L1ME3F:L1:LINE	672.013	-0.188342	0.0409429	-4.60012	4.22248e-06	0.000437054	NA	NA	NA
ENSG00000178567	1113.55	-0.122285	0.0266191	-4.5939	4.35044e-06	0.00044558	EPM2AIP1	EPM2AIP1	9852
HERVK9-int:ERVK:LTR	1022.76	-0.181794	0.0395882	-4.59211	4.38784e-06	0.00044558	NA	NA	NA
MER34B:ERV1:LTR	57.4363	-0.198463	0.0432345	-4.59038	4.42438e-06	0.00044558	NA	NA	NA
ENSG00000197111	8621.37	0.0639495	0.0139312	4.59038	4.42449e-06	0.00044558	PCBP2	PCBP2	5094
ENSG00000163815	104.57	0.113359	0.024704	4.58868	4.46061e-06	0.00044558	CLEC3B	CLEC3B	7123
ENSG00000091640	1245.63	0.0984721	0.0214629	4.58802	4.47477e-06	0.00044558	SPAG7	SPAG7	9552
L1MEc:L1:LINE	2678.62	-0.183186	0.0399625	-4.58394	4.5629e-06	0.000448984	NA	NA	NA
Charlie15b:hAT-Charlie:DNA	215.61	-0.180098	0.0392901	-4.5838	4.56604e-06	0.000448984	NA	NA	NA
L1P4:L1:LINE	321.887	-0.182117	0.0398673	-4.56807	4.92241e-06	0.00047221	NA	NA	NA
MER89:ERV1:LTR	109.164	-0.156279	0.0342194	-4.56697	4.94821e-06	0.00047221	NA	NA	NA
ENSG00000160213	1797.01	0.171576	0.0375701	4.56682	4.95186e-06	0.00047221	CSTB	CSTB	1476
MER105:hAT-Charlie:DNA	138.013	-0.207259	0.0454005	-4.56514	4.9917e-06	0.00047221	NA	NA	NA
MamRTE1:RTE-Bo	768.285	-0.179933	0.039417	-4.56486	4.99826e-06	0.00047221	NA	NA	NA
MER47A:TcMar-Tigger:DNA	376.675	-0.18441	0.040407	-4.56381	5.02341e-06	0.00047221	NA	NA	NA
L1ME2:L1:LINE	2203.02	-0.155263	0.0340225	-4.56353	5.03018e-06	0.00047221	NA	NA	NA
L1M3f:L1:LINE	113.297	-0.226342	0.0496035	-4.56302	5.04235e-06	0.00047221	NA	NA	NA
L1ME2z:L1:LINE	1107.1	-0.173033	0.0379441	-4.5602	5.11046e-06	0.000475757	NA	NA	NA
Plat_L3:CR1:LINE	345.525	-0.177369	0.0389214	-4.55711	5.18618e-06	0.000479966	NA	NA	NA
LTR57:ERVL:LTR	40.2709	-0.256073	0.0562511	-4.55231	5.30593e-06	0.000488177	NA	NA	NA
ENSG00000145075	56.7629	-0.210436	0.0462588	-4.54911	5.38732e-06	0.000490474			NA
L1P5:L1:LINE	29.2213	-0.267586	0.0588583	-4.54628	5.46024e-06	0.000490474	NA	NA	NA
ENSG00000268790	236.625	0.0778739	0.0171296	4.54617	5.46317e-06	0.000490474			NA
L3:CR1:LINE	5388.01	-0.174906	0.0384839	-4.54492	5.49555e-06	0.000490474	NA	NA	NA
MARNA:TcMar-Mariner:DNA	456.181	-0.175613	0.0386403	-4.54481	5.49839e-06	0.000490474	NA	NA	NA
L1ME3C:L1:LINE	357.977	-0.193532	0.0425956	-4.54347	5.5335e-06	0.000490474	NA	NA	NA
MER89-int:ERV1:LTR	60.5901	-0.195286	0.0429884	-4.54276	5.55233e-06	0.000490474	NA	NA	NA
ENSG00000226706	281.567	0.0958375	0.0211083	4.54027	5.61816e-06	0.000490474			101928525
MLT1D-int:ERVL-MaLR:LTR	56.5963	-0.209186	0.0460793	-4.53969	5.63366e-06	0.000490474	NA	NA	NA
Charlie1:hAT-Charlie:DNA	351.984	-0.160922	0.035463	-4.53775	5.6857e-06	0.000490474	NA	NA	NA
ENSG00000221983	14180.5	0.092705	0.0204419	4.53506	5.75875e-06	0.000490474	UBA52	UBA52	7311
ENSG00000078369	8281.4	0.0464658	0.0102466	4.53476	5.76683e-06	0.000490474	GNB1	GNB1	2782
MER63A:hAT-Blackjack:DNA	216.167	-0.176469	0.0389226	-4.53385	5.79178e-06	0.000490474	NA	NA	NA
Charlie19a:hAT-Charlie:DNA	278.418	-0.171293	0.0377848	-4.53339	5.80432e-06	0.000490474	NA	NA	NA
ENSG00000162601	979.773	-0.16432	0.0362468	-4.53337	5.80494e-06	0.000490474	MYSM1	MYSM1	114803
L1ME3D:L1:LINE	577.313	-0.176059	0.038844	-4.53247	5.82969e-06	0.000490474	NA	NA	NA
L1MB4:L1:LINE	1855.92	-0.152606	0.0336783	-4.5313	5.86231e-06	0.000490594	NA	NA	NA
MER91C:hAT-Tip100:DNA	69.1159	-0.20897	0.0461528	-4.52779	5.96034e-06	0.000496159	NA	NA	NA
ENSG00000022277	1947.18	0.0643215	0.0142175	4.52412	6.06475e-06	0.000502193	RTF2	RTF2	51507
MER63D:hAT-Blackjack:DNA	102.526	-0.165218	0.0365599	-4.5191	6.21039e-06	0.000509002	NA	NA	NA
L3b:CR1:LINE	862.063	-0.174314	0.0385828	-4.51793	6.24481e-06	0.000509002	NA	NA	NA
L1MCc:L1:LINE	528.738	-0.179433	0.0397247	-4.5169	6.2752e-06	0.000509002	NA	NA	NA
Tigger19a:TcMar-Tigger:DNA	418.591	-0.186672	0.0413279	-4.51686	6.27638e-06	0.000509002	NA	NA	NA
L1MB3:L1:LINE	3340.93	-0.176271	0.0390409	-4.51503	6.33082e-06	0.000510783	NA	NA	NA
Tigger18a:TcMar-Tigger:DNA	192.845	-0.155843	0.0345388	-4.51211	6.41866e-06	0.000513859	NA	NA	NA
MER94:hAT-Blackjack:DNA	270.14	-0.18686	0.0414319	-4.51006	6.48092e-06	0.000513859	NA	NA	NA
Tigger1:TcMar-Tigger:DNA	4560.19	-0.157876	0.0350207	-4.50808	6.54177e-06	0.000513859	NA	NA	NA
MER104:TcMar-Tc2:DNA	312.73	-0.168832	0.0374532	-4.50783	6.54949e-06	0.000513859	NA	NA	NA
L1MEh:L1:LINE	229.969	-0.203235	0.0450887	-4.50745	6.56116e-06	0.000513859	NA	NA	NA
ENSG00000126267	3539.83	0.0952089	0.0211237	4.50722	6.56834e-06	0.000513859	COX6B1	COX6B1	1340
ENSG00000168894	1578.9	0.100602	0.022326	4.50606	6.60434e-06	0.000513859	RNF181	RNF181	51255
MER131:DNA:DNA?	51.1495	-0.19452	0.0431766	-4.50523	6.63022e-06	0.000513859	NA	NA	NA
L1MB2:L1:LINE	3366.32	-0.100508	0.0223157	-4.50392	6.67119e-06	0.0005145	NA	NA	NA
MSTA1:ERVL-MaLR:LTR	38.8047	-0.205898	0.0457484	-4.50065	6.7745e-06	0.000519918	NA	NA	NA
ENSG00000168159	2007.28	0.110415	0.0245403	4.49933	6.81694e-06	0.000520635	RNF187	RNF187	149603
L1PA14:L1:LINE	460.101	-0.206964	0.0460159	-4.49766	6.87044e-06	0.000520635	NA	NA	NA
ENSG00000238113	162.001	-0.160586	0.0357074	-4.49727	6.88311e-06	0.000520635	LINC01410	LINC01410	103352539
L1MC3:L1:LINE	1664.19	-0.152414	0.0339239	-4.49282	7.02872e-06	0.000528501	NA	NA	NA
ENSG00000248710	240.264	-0.0933145	0.0207801	-4.49058	7.10296e-06	0.000528501			NA
ENSG00000122477	66.5467	-0.122826	0.0273547	-4.49013	7.1179e-06	0.000528501	LRRC39	LRRC39	127495
LTR16:ERVL:LTR	154.777	-0.181848	0.0405003	-4.49003	7.12148e-06	0.000528501	NA	NA	NA
MLT1A-int:ERVL-MaLR:LTR	57.6096	-0.192738	0.0429656	-4.48586	7.26203e-06	0.000529281	NA	NA	NA
Tigger3b:TcMar-Tigger:DNA	1305.94	-0.166263	0.0370646	-4.48576	7.26545e-06	0.000529281	NA	NA	NA
ENSG00000205629	509.821	0.0783744	0.0174788	4.48397	7.32674e-06	0.000529281	LCMT1	LCMT1	51451
L1ME3E:L1:LINE	651.623	-0.153685	0.0342776	-4.48355	7.34117e-06	0.000529281	NA	NA	NA
MER58A:hAT-Charlie:DNA	1808.13	-0.160999	0.035909	-4.48354	7.34147e-06	0.000529281	NA	NA	NA
Tigger2b_Pri:TcMar-Tigger:DNA	250.692	-0.158588	0.035372	-4.48342	7.34547e-06	0.000529281	NA	NA	NA
MER6A:TcMar-Tigger:DNA	171.392	-0.171263	0.0382091	-4.48225	7.38602e-06	0.000529281	NA	NA	NA
ENSG00000106266	2074.17	0.110213	0.0245911	4.48181	7.40112e-06	0.000529281	SNX8	SNX8	29886
LTR16A2:ERVL:LTR	86.5595	-0.187834	0.041932	-4.47949	7.48221e-06	0.000532659	NA	NA	NA
ENSG00000122435	413.815	-0.0815769	0.0182274	-4.47551	7.62286e-06	0.000539288	TRMT13	TRMT13	54482
ENSG00000187144	847.353	0.0535784	0.0119771	4.47341	7.69807e-06	0.000539288	SPATA21	SPATA21	374955
LTR78B:ERV1:LTR	193.757	-0.151522	0.0338788	-4.47249	7.73153e-06	0.000539288	NA	NA	NA
AluJr4:Alu:SINE	3178.78	-0.18262	0.0408334	-4.47232	7.73751e-06	0.000539288	NA	NA	NA
CR1_Mam:CR1:LINE	224.67	-0.201791	0.0451225	-4.47207	7.74671e-06	0.000539288	NA	NA	NA
LTR56:ERV1:LTR	101.318	-0.18257	0.0408425	-4.47011	7.81807e-06	0.000541858	NA	NA	NA
ENSG00000188529	4170.86	-0.0780299	0.0174807	-4.46378	8.05256e-06	0.000555662	SRSF10	SRSF10	10772
L2a:L2:LINE	23437.2	-0.186493	0.041788	-4.46284	8.08788e-06	0.000555662	NA	NA	NA
Charlie4z:hAT-Charlie:DNA	818.875	-0.169668	0.0380372	-4.46059	8.17357e-06	0.000556574	NA	NA	NA
ENSG00000143612	3877.31	0.0744374	0.0166889	4.46028	8.18509e-06	0.000556574	C1orf43	C1orf43	25912
ENSG00000283580	108.031	0.0834708	0.0187185	4.45927	8.2238e-06	0.000556574			NA
ENSG00000228492	44.5681	-0.269931	0.0605392	-4.45878	8.24266e-06	0.000556574	RAB11FIP1P1	RAB11FIP1P1	NA
L1MB8:L1:LINE	3190.52	-0.15942	0.0358096	-4.45188	8.51201e-06	0.000569065	NA	NA	NA
Tigger17a:TcMar-Tigger:DNA	459.912	-0.192672	0.0432906	-4.45067	8.56035e-06	0.000569065	NA	NA	NA
MER34-int:ERV1:LTR	57.7928	-0.209546	0.047089	-4.44999	8.58739e-06	0.000569065	NA	NA	NA
L2:L2:LINE	8464.64	-0.187876	0.0422228	-4.44963	8.60178e-06	0.000569065	NA	NA	NA
ENSG00000178295	1309.76	-0.112344	0.0252542	-4.44851	8.64665e-06	0.000569065	GEN1	GEN1	348654
L4_B_Mam:RTE-X:LINE	422.596	-0.182891	0.041113	-4.44851	8.64699e-06	0.000569065	NA	NA	NA
ENSG00000285338	684.296	0.0713982	0.016053	4.44767	8.68084e-06	0.000569065			NA
ENSG00000068885	399.249	-0.0984818	0.022156	-4.44493	8.79223e-06	0.000572546	IFT80	IFT80	57560
L1MA8:L1:LINE	1469.81	-0.127501	0.0286948	-4.44336	8.85667e-06	0.000572546	NA	NA	NA
ENSG00000270800	9051.08	0.099389	0.0223714	4.44269	8.88431e-06	0.000572546	RPS10-NUDT3	RPS10-NUDT3	100529239
Charlie7:hAT-Charlie:DNA	397.159	-0.175727	0.0395705	-4.44086	8.96002e-06	0.000572546	NA	NA	NA
Tigger3:TcMar-Tigger:DNA	212.618	-0.20097	0.0452585	-4.4405	8.97483e-06	0.000572546	NA	NA	NA
L2c:L2:LINE	18178	-0.183184	0.0412595	-4.43979	9.00455e-06	0.000572546	NA	NA	NA
ENSG00000105053	900	0.06249	0.014076	4.43947	9.01792e-06	0.000572546	VRK3	VRK3	51231
MER67A:ERV1:LTR	65.6366	-0.147015	0.0331166	-4.4393	9.02506e-06	0.000572546	NA	NA	NA
MER106B:hAT-Charlie:DNA	79.9643	-0.176168	0.0397308	-4.43404	9.24843e-06	0.000583121	NA	NA	NA
HERV9-int:ERV1:LTR	145.665	-0.231829	0.0522963	-4.43299	9.29371e-06	0.000583121	NA	NA	NA
MamGypsy2-I:Gypsy:LTR	113.611	-0.156778	0.035368	-4.43277	9.30296e-06	0.000583121	NA	NA	NA
MamGyp-int:Gypsy:LTR	40.6191	-0.245851	0.0554922	-4.43036	9.40738e-06	0.000585839	NA	NA	NA
L1MA7:L1:LINE	967.824	-0.167915	0.0379044	-4.42996	9.42491e-06	0.000585839	NA	NA	NA
ENSG00000155463	4584.43	0.0677748	0.0153043	4.42847	9.49042e-06	0.000585839	OXA1L	OXA1L	5018
MSTB2:ERVL-MaLR:LTR	134.787	-0.201852	0.0455817	-4.42836	9.49526e-06	0.000585839	NA	NA	NA
ENSG00000253352	2551.48	-0.0930062	0.0210129	-4.42614	9.59338e-06	0.000588469	TUG1	TUG1	55000
L1PA17:L1:LINE	693.121	-0.178732	0.0403849	-4.42571	9.61269e-06	0.000588469	NA	NA	NA
LTR75:ERVL:LTR	64.8181	-0.124146	0.0280649	-4.42354	9.70961e-06	0.000592098	NA	NA	NA
MER102b:hAT-Charlie:DNA	436.509	-0.182341	0.0412754	-4.41768	9.9766e-06	0.00060603	NA	NA	NA
LTR16C:ERVL:LTR	448.035	-0.161295	0.0365215	-4.41643	1.00343e-05	0.00060638	NA	NA	NA
L1M6:L1:LINE	408.275	-0.181416	0.0410824	-4.41589	1.00594e-05	0.00060638	NA	NA	NA
ENSG00000147164	910.246	0.0654884	0.0148363	4.41407	1.01447e-05	0.000606925	SNX12	SNX12	29934
ENSG00000105819	2370.43	0.0593869	0.0134541	4.41405	1.01456e-05	0.000606925	PMPCB	PMPCB	9512
L1M4a2:L1:LINE	252.401	-0.186953	0.0423741	-4.41197	1.02435e-05	0.000608581	NA	NA	NA
ENSG00000131373	573.355	0.075025	0.0170068	4.41147	1.0267e-05	0.000608581	HACL1	HACL1	26061
ENSG00000204568	1939.7	0.0732278	0.0166021	4.41074	1.03016e-05	0.000608581	MRPS18B	MRPS18B	28973
MER8:TcMar-Tigger:DNA	287.561	-0.162112	0.0367611	-4.40989	1.03424e-05	0.000608581	NA	NA	NA
ENSG00000169714	7133.56	0.0556185	0.0126141	4.40925	1.03731e-05	0.000608581	CNBP	CNBP	7555
ENSG00000148834	1950.61	0.0948706	0.0215196	4.40857	1.04054e-05	0.000608581	GSTO1	GSTO1	9446
L1ME3A:L1:LINE	2249.78	-0.147527	0.0334897	-4.40514	1.05716e-05	0.000616013	NA	NA	NA
ENSG00000285669	24.9122	-0.172144	0.0391179	-4.40064	1.07933e-05	0.000626609			NA
L1ME3:L1:LINE	1486.56	-0.17131	0.0389491	-4.39829	1.09106e-05	0.000629825	NA	NA	NA
MER90:ERV1:LTR	126.613	-0.214549	0.048784	-4.39793	1.09288e-05	0.000629825	NA	NA	NA
MER5B:hAT-Charlie:DNA	1883.35	-0.168692	0.0383662	-4.3969	1.09806e-05	0.000630505	NA	NA	NA
MLT1O:ERVL-MaLR:LTR	396.542	-0.176615	0.0402033	-4.39305	1.11772e-05	0.000638647	NA	NA	NA
ENSG00000144713	28654	0.0959961	0.0218571	4.39198	1.12322e-05	0.000638647	RPL32	RPL32	6161
ENSG00000180304	992.628	0.0594367	0.0135337	4.39175	1.12442e-05	0.000638647	OAZ2	OAZ2	4947
ENSG00000168028	36325.5	0.1011	0.0230298	4.38997	1.13364e-05	0.000640681	RPSA	RPSA	3921
MSTD:ERVL-MaLR:LTR	801.426	-0.139395	0.0317564	-4.38949	1.13615e-05	0.000640681	NA	NA	NA
LTR79:ERVL:LTR	236.486	-0.178406	0.0406659	-4.38711	1.14866e-05	0.000644356	NA	NA	NA
ENSG00000141385	2191.6	0.0619288	0.0141174	4.3867	1.15086e-05	0.000644356	AFG3L2	AFG3L2	10939
L1MEj:L1:LINE	289.802	-0.196211	0.0447656	-4.38308	1.17012e-05	0.000649286	NA	NA	NA
ENSG00000285827	1719.11	0.0654882	0.0149459	4.38167	1.17772e-05	0.000649286			NA
ENSG00000124614	8482.9	0.106644	0.0243398	4.38146	1.17889e-05	0.000649286	RPS10	RPS10	6204
L1MC4:L1:LINE	6660.26	-0.142861	0.0326062	-4.38139	1.17926e-05	0.000649286	NA	NA	NA
L1ME3Cz:L1:LINE	1612.53	-0.173582	0.039628	-4.38028	1.18529e-05	0.000649286	NA	NA	NA
ENSG00000124103	292.808	0.0717226	0.0163763	4.37965	1.18872e-05	0.000649286	FAM209A	FAM209A	200232
Tigger19b:TcMar-Tigger:DNA	700.041	-0.102559	0.0234204	-4.37906	1.1919e-05	0.000649286	NA	NA	NA
MER47B:TcMar-Tigger:DNA	63.2319	-0.222141	0.0507323	-4.37869	1.19395e-05	0.000649286	NA	NA	NA
MADE1:TcMar-Mariner:DNA	249.965	-0.154617	0.0353154	-4.37817	1.1968e-05	0.000649286	NA	NA	NA
MLT1A0-int:ERVL-MaLR:LTR	63.0754	-0.207585	0.0474277	-4.37688	1.20389e-05	0.000650885	NA	NA	NA
MLT1A:ERVL-MaLR:LTR	804.795	-0.144761	0.0330894	-4.37484	1.2152e-05	0.000651754	NA	NA	NA
ENSG00000170892	341.329	0.0949028	0.0216949	4.37443	1.21749e-05	0.000651754	TSEN34	TSEN34	79042
MLT1J-int:ERVL-MaLR:LTR	98.2881	-0.17741	0.0405636	-4.37361	1.22208e-05	0.000651754	NA	NA	NA
ENSG00000134248	1273.53	0.0704502	0.0161129	4.37229	1.22953e-05	0.000651754	LAMTOR5	LAMTOR5	10542
LOR1-int:ERV1:LTR	353.869	-0.108814	0.024888	-4.37216	1.23025e-05	0.000651754	NA	NA	NA
MER5A1:hAT-Charlie:DNA	1339.21	-0.17709	0.0405049	-4.37206	1.23078e-05	0.000651754	NA	NA	NA
MER87B:ERV1:LTR	73.5384	-0.219419	0.0502021	-4.37072	1.23837e-05	0.000651754	NA	NA	NA
HERVIP10B3-int:ERV1:LTR	471.194	-0.18772	0.0429499	-4.37067	1.23863e-05	0.000651754	NA	NA	NA
L1MA6:L1:LINE	842.846	-0.19012	0.043526	-4.36796	1.2541e-05	0.000655296	NA	NA	NA
L1ME3G:L1:LINE	2217.6	-0.167547	0.0383603	-4.36773	1.25544e-05	0.000655296	NA	NA	NA
HERVI-int:ERV1:LTR	46.7966	-0.271334	0.0621283	-4.36731	1.25786e-05	0.000655296	NA	NA	NA
MER58C:hAT-Charlie:DNA	271.696	-0.199617	0.0457188	-4.36618	1.26438e-05	0.000656517	NA	NA	NA
ENSG00000196670	415.816	-0.0910384	0.0208578	-4.36471	1.27289e-05	0.000658763	ZFP62	ZFP62	643836
ENSG00000175193	566.664	0.0888942	0.020371	4.36376	1.27844e-05	0.000659453	PARL	PARL	55486
HAL1b:L1:LINE	639.633	-0.160087	0.0366916	-4.36305	1.28261e-05	0.000659453	NA	NA	NA
ENSG00000189046	342.562	0.0876587	0.0201005	4.36102	1.2946e-05	0.000663449	ALKBH2	ALKBH2	121642
Tigger7:TcMar-Tigger:DNA	492.26	-0.140224	0.0321872	-4.35652	1.32148e-05	0.000673271	NA	NA	NA
ENSG00000180376	262.629	-0.11219	0.025753	-4.35638	1.32232e-05	0.000673271	CCDC66	CCDC66	285331
LTR9:ERV1:LTR	50.1168	-0.21232	0.0488084	-4.35007	1.36095e-05	0.000684941	NA	NA	NA
ENSG00000176383	323.98	0.080179	0.0184319	4.35002	1.36125e-05	0.000684941	B3GNT4	B3GNT4	79369
ENSG00000235333	66.5006	-0.183651	0.042219	-4.34996	1.36162e-05	0.000684941	PVRIG2P	PVRIG2P	NA
MamTip1:hAT-Tip100:DNA	65.5032	-0.18865	0.0433698	-4.34979	1.36265e-05	0.000684941	NA	NA	NA
L1M5:L1:LINE	7235.08	-0.153209	0.0352471	-4.34671	1.38194e-05	0.000692423	NA	NA	NA
L1ME4a:L1:LINE	4199.96	-0.151303	0.0348278	-4.34431	1.39715e-05	0.00069782	NA	NA	NA
Tigger20a:TcMar-Tigger:DNA	166.31	-0.204811	0.0471585	-4.34302	1.40534e-05	0.000699343	NA	NA	NA
Tigger10:TcMar-Tigger:DNA	199.653	-0.18145	0.0417852	-4.34244	1.40909e-05	0.000699343	NA	NA	NA
ENSG00000156990	695.281	0.0781142	0.01801	4.33727	1.44266e-05	0.000706484	RPUSD3	RPUSD3	285367
MamRep605:LTR:LTR?	409.715	-0.171989	0.0396549	-4.33715	1.44341e-05	0.000706484	NA	NA	NA
ENSG00000206530	142.293	-0.184239	0.0424811	-4.33696	1.44466e-05	0.000706484	CFAP44	CFAP44	55779
Tigger5b:TcMar-Tigger:DNA	228.309	-0.170613	0.0393404	-4.33685	1.44542e-05	0.000706484	NA	NA	NA
ENSG00000169021	2287.34	0.0823575	0.0189905	4.33677	1.44593e-05	0.000706484	UQCRFS1	UQCRFS1	7386
ENSG00000115661	722.827	0.0669358	0.015442	4.33466	1.45985e-05	0.000711077	STK16	STK16	8576
L2b:L2:LINE	12202.2	-0.169834	0.0392035	-4.33211	1.47688e-05	0.000711625	NA	NA	NA
MER77:ERVL:LTR	254.002	-0.154495	0.0356633	-4.33203	1.47744e-05	0.000711625	NA	NA	NA
Charlie29a:hAT-Charlie:DNA	193.895	-0.184605	0.0426142	-4.332	1.47759e-05	0.000711625	NA	NA	NA
ENSG00000197837	68.8745	-0.192838	0.0445174	-4.33175	1.47929e-05	0.000711625	H4C16	H4C16	121504
HERVL74-int:ERVL:LTR	149.827	-0.2284	0.0527348	-4.33111	1.48359e-05	0.000711625	NA	NA	NA
ENSG00000126070	599.127	-0.0799804	0.0184696	-4.33038	1.48853e-05	0.000711823	AGO3	AGO3	192669
ENSG00000138029	2283.36	0.0570643	0.0131806	4.3294	1.49515e-05	0.000712824	HADHB	HADHB	3032
LTR106_Mam:LTR:LTR	38.888	-0.205319	0.047433	-4.32861	1.50051e-05	0.00071322	NA	NA	NA
L1MC1:L1:LINE	2430.95	-0.151318	0.0349799	-4.32584	1.51952e-05	0.000720076	NA	NA	NA
ENSG00000245970	7098.03	0.0936907	0.0216651	4.32451	1.52874e-05	0.000722271	RPL30-AS1	RPL30-AS1	NA
ENSG00000243716	428.454	-0.186814	0.0432149	-4.32291	1.53988e-05	0.000725357	NPIPB5	NPIPB5	100132247
MER124:DNA:DNA?	41.4341	-0.175521	0.0406133	-4.32177	1.54782e-05	0.000726923	NA	NA	NA
ENSG00000121454	49.556	-0.250882	0.0580656	-4.32066	1.5556e-05	0.00072755	LHX4	LHX4	89884
MLT1D:ERVL-MaLR:LTR	2381.24	-0.144628	0.0334843	-4.31928	1.56539e-05	0.00072755	NA	NA	NA
Tigger9a:TcMar-Tigger:DNA	131.662	-0.198204	0.0458896	-4.31916	1.56625e-05	0.00072755	NA	NA	NA
Chap1_Mam:hAT-Charlie:DNA	109.275	-0.19466	0.045083	-4.31782	1.57579e-05	0.00072755	NA	NA	NA
LTR12C:ERV1:LTR	1242.03	-0.132793	0.0307574	-4.31744	1.57848e-05	0.00072755	NA	NA	NA
MIRb:MIR:SINE	22357.3	-0.16973	0.0393305	-4.31548	1.59259e-05	0.00072755	NA	NA	NA
AluSq10:Alu:SINE	258.92	-0.15499	0.0359191	-4.31498	1.59615e-05	0.00072755	NA	NA	NA
MamRep1151:LTR:LTR?	58.5863	-0.20147	0.046703	-4.31385	1.60432e-05	0.00072755	NA	NA	NA
ENSG00000156482	14686.9	0.0901769	0.0209106	4.31249	1.61425e-05	0.00072755	RPL30	RPL30	6156
ENSG00000073578	1936.94	0.0689306	0.0159847	4.31227	1.61585e-05	0.00072755	SDHA	SDHA	6389
ENSG00000115944	2920.16	0.0968499	0.02246	4.3121	1.61712e-05	0.00072755	COX7A2L	COX7A2L	9167
FLAM_A:Alu:SINE	1627.07	-0.158476	0.0367519	-4.31206	1.61742e-05	0.00072755	NA	NA	NA
ENSG00000198858	1189.61	0.102881	0.0238616	4.31156	1.62107e-05	0.00072755	R3HDM4	R3HDM4	91300
MER90a:ERV1:LTR	207.411	-0.168359	0.0390492	-4.31147	1.62171e-05	0.00072755	NA	NA	NA
MSTC:ERVL-MaLR:LTR	299.528	-0.154799	0.0359098	-4.31079	1.62672e-05	0.00072755	NA	NA	NA
ENSG00000147439	405.321	0.0702179	0.016289	4.31075	1.62704e-05	0.00072755	BIN3	BIN3	55909
MLT2B1:ERVL:LTR	235.005	-0.14273	0.0331111	-4.31065	1.62777e-05	0.00072755	NA	NA	NA
LTR25-int:ERV1:LTR	93.1183	-0.21196	0.0491882	-4.30916	1.63879e-05	0.000730398	NA	NA	NA
L1ME4c:L1:LINE	1235.73	-0.162967	0.0378456	-4.30609	1.66162e-05	0.000732529	NA	NA	NA
MLT1A1-int:ERVL-MaLR:LTR	40.4813	-0.13984	0.032479	-4.30555	1.66568e-05	0.000732529	NA	NA	NA
ENSG00000107874	1383.83	0.0839497	0.0194981	4.30554	1.66582e-05	0.000732529	CUEDC2	CUEDC2	79004
Charlie10a:hAT-Charlie:DNA	30.2518	-0.210578	0.0489098	-4.30544	1.66657e-05	0.000732529	NA	NA	NA
ENSG00000180626	221.107	-0.143134	0.0332539	-4.30427	1.67534e-05	0.000732529	ZNF594	ZNF594	84622
Arthur1:hAT-Tip100:DNA	128.472	-0.172768	0.0401465	-4.30343	1.68177e-05	0.000732529	NA	NA	NA
ENSG00000134884	3007.63	-0.142528	0.0331272	-4.30244	1.68929e-05	0.000732529	ARGLU1	ARGLU1	55082
MIR3:MIR:SINE	8228.88	-0.160823	0.0373885	-4.3014	1.69725e-05	0.000732529	NA	NA	NA
ENSG00000174748	31256.8	0.0743223	0.0172795	4.30117	1.69898e-05	0.000732529	RPL15	RPL15	6138
MER44B:TcMar-Tigger:DNA	332.263	-0.180841	0.0420465	-4.30097	1.70055e-05	0.000732529	NA	NA	NA
Charlie1b:hAT-Charlie:DNA	346.784	-0.177038	0.0411646	-4.30074	1.70226e-05	0.000732529	NA	NA	NA
ENSG00000182208	341.734	0.105868	0.0246171	4.30057	1.7036e-05	0.000732529	MOB2	MOB2	81532
Kanga1a:TcMar-Tc2:DNA	90.3738	-0.217079	0.0504777	-4.3005	1.7041e-05	0.000732529	NA	NA	NA
FLAM_C:Alu:SINE	2576.34	-0.159768	0.0371636	-4.29905	1.71535e-05	0.000735085	NA	NA	NA
MER74A:ERVL:LTR	133.842	-0.1699	0.0395307	-4.29793	1.72403e-05	0.000735085	NA	NA	NA
X7C_LINE:CR1:LINE	52.7361	-0.23005	0.0535258	-4.29792	1.72406e-05	0.000735085	NA	NA	NA
MSTB-int:ERVL-MaLR:LTR	115.225	-0.166113	0.038661	-4.29666	1.73394e-05	0.000735394	NA	NA	NA
Tigger11a:TcMar-Tigger:DNA	55.4357	-0.178321	0.0415035	-4.29653	1.7349e-05	0.000735394	NA	NA	NA
MIR:MIR:SINE	17948	-0.168491	0.0392201	-4.29603	1.73881e-05	0.000735394	NA	NA	NA
Tigger3a:TcMar-Tigger:DNA	816.14	-0.182088	0.0423958	-4.29496	1.74726e-05	0.000736989	NA	NA	NA
MER21A:ERVL:LTR	606.201	-0.178592	0.0415899	-4.29413	1.75383e-05	0.000737342	NA	NA	NA
L1MDb:L1:LINE	116.71	-0.147356	0.0343193	-4.29367	1.75747e-05	0.000737342	NA	NA	NA
ENSG00000228315	186.549	-0.156234	0.0363947	-4.29276	1.76465e-05	0.000738383	GUSBP11	GUSBP11	91316
MER4B:ERV1:LTR	222.852	-0.145175	0.0338466	-4.2892	1.79321e-05	0.000747136	NA	NA	NA
MLT1J1:ERVL-MaLR:LTR	254.115	-0.151241	0.0352636	-4.28887	1.79587e-05	0.000747136	NA	NA	NA
LTR24C:ERV1:LTR	56.2319	-0.183896	0.0428823	-4.28838	1.79981e-05	0.000747136	NA	NA	NA
Tigger15a:TcMar-Tigger:DNA	771.769	-0.187362	0.0437131	-4.28619	1.81767e-05	0.000752565	NA	NA	NA
ENSG00000196247	639.076	-0.107078	0.0249922	-4.28445	1.83194e-05	0.000756481	ZNF107	ZNF107	51427
MLT1E1:ERVL-MaLR:LTR	96.6965	-0.160328	0.0374313	-4.28328	1.84162e-05	0.000756674	NA	NA	NA
MER44D:TcMar-Tigger:DNA	78.1029	-0.180515	0.0421447	-4.28323	1.84203e-05	0.000756674	NA	NA	NA
ENSG00000142534	33537.2	0.0936906	0.0218794	4.28213	1.85113e-05	0.000758434	RPS11	RPS11	6205
L1MB5:L1:LINE	1663.93	-0.156472	0.0365474	-4.28136	1.85753e-05	0.000758972	NA	NA	NA
LTR14B:ERVK:LTR	88.0235	-0.181659	0.0424356	-4.28082	1.86209e-05	0.000758972	NA	NA	NA
ENSG00000119737	25.6116	-0.208969	0.0488263	-4.27985	1.87017e-05	0.000758972	GPR75	GPR75	10936
MER117:hAT-Charlie:DNA	287.263	-0.178908	0.0418041	-4.27967	1.87174e-05	0.000758972	NA	NA	NA
MER2:TcMar-Tigger:DNA	1400.9	-0.175189	0.0409462	-4.27853	1.88132e-05	0.000760201	NA	NA	NA
ENSG00000170629	217.457	-0.164677	0.0384924	-4.27816	1.88444e-05	0.000760201	DPY19L2P2	DPY19L2P2	NA
MER96:hAT-Tip100:DNA	64.9296	-0.19952	0.0466789	-4.27432	1.91722e-05	0.000771448	NA	NA	NA
MER113A:hAT-Charlie:DNA	159.787	-0.180416	0.0422159	-4.27365	1.92295e-05	0.000771782	NA	NA	NA
MLT1A0:ERVL-MaLR:LTR	1732.91	-0.150777	0.0352934	-4.27211	1.9363e-05	0.000774111	NA	NA	NA
LTR9B:ERV1:LTR	72.9887	-0.199261	0.046649	-4.27151	1.94158e-05	0.000774111	NA	NA	NA
ENSG00000114956	914.699	0.0902759	0.0211372	4.27095	1.9464e-05	0.000774111	DGUOK	DGUOK	1716
ENSG00000172426	305.683	0.0944218	0.0221095	4.27065	1.94907e-05	0.000774111	RSPH9	RSPH9	221421
MER112:hAT-Charlie:DNA	477.155	-0.172277	0.0403444	-4.27016	1.95336e-05	0.000774111	NA	NA	NA
Tigger17c:TcMar-Tigger:DNA	99.0809	-0.202945	0.0475635	-4.26682	1.9828e-05	0.000783803	NA	NA	NA
MamGypLTR2c:Gypsy:LTR	27.9268	-0.213964	0.0501942	-4.26273	2.01946e-05	0.000794288	NA	NA	NA
MIRc:MIR:SINE	9591.59	-0.16572	0.0388799	-4.26236	2.0228e-05	0.000794288	NA	NA	NA
L1MC5a:L1:LINE	4396.67	-0.129463	0.0303749	-4.26218	2.02447e-05	0.000794288	NA	NA	NA
ENSG00000279278	40.8557	-0.257079	0.0603598	-4.25912	2.05238e-05	0.000803235			NA
ENSG00000282885	243.507	-0.438798	0.103055	-4.25791	2.06347e-05	0.000803454			NA
MER81:hAT-Blackjack:DNA	195.325	-0.171095	0.0401847	-4.25772	2.06523e-05	0.000803454	NA	NA	NA
ENSG00000119906	862.623	-0.0758178	0.0178102	-4.25699	2.07201e-05	0.000803454	SLF2	SLF2	55719
AluJr:Alu:SINE	15084.7	-0.156424	0.0367477	-4.2567	2.07462e-05	0.000803454	NA	NA	NA
MSTB:ERVL-MaLR:LTR	883.244	-0.142391	0.0334556	-4.25613	2.07998e-05	0.000803454	NA	NA	NA
ENSG00000139197	734.729	0.0833269	0.0195799	4.25574	2.08358e-05	0.000803454	PEX5	PEX5	5830
ENSG00000284862	138.764	-0.153564	0.0361002	-4.25383	2.10149e-05	0.000806755	CCDC39	CCDC39	339829
ENSG00000246067	170.867	-0.129447	0.0304332	-4.25349	2.10465e-05	0.000806755	RAB30-DT	RAB30-DT	NA
ENSG00000227671	712.01	-0.177144	0.0416496	-4.25318	2.10752e-05	0.000806755	ZNF731P	ZNF731P	NA
ENSG00000152684	536.737	0.0820583	0.019298	4.25218	2.11703e-05	0.000808427	PELO	PELO	53918
ENSG00000133606	2359.23	0.0706585	0.0166225	4.25077	2.13035e-05	0.00080932	MKRN1	MKRN1	23608
ENSG00000123349	4479.83	0.0934335	0.0219822	4.25042	2.13368e-05	0.00080932	PFDN5	PFDN5	5204
ENSG00000145741	12423.5	0.0703703	0.0165565	4.2503	2.1348e-05	0.00080932	BTF3	BTF3	689
ENSG00000129292	648.398	-0.0852354	0.0200595	-4.24914	2.14596e-05	0.000811597	PHF20L1	PHF20L1	51105
ENSG00000283765	442.393	0.0831074	0.0195845	4.24353	2.20034e-05	0.000830166			NA
Tigger13a:TcMar-Tigger:DNA	411.622	-0.16025	0.0377699	-4.24279	2.20758e-05	0.000830906	NA	NA	NA
MER5A:hAT-Charlie:DNA	2739.46	-0.162516	0.0383102	-4.2421	2.2144e-05	0.000831482	NA	NA	NA
Tigger1a_Art:TcMar-Tigger:DNA	64.8848	-0.188231	0.0443913	-4.24027	2.23255e-05	0.000836304	NA	NA	NA
ENSG00000168818	709.38	0.0624931	0.0147427	4.23891	2.24607e-05	0.00083937	STX18	STX18	53407
ENSG00000110700	15525.7	0.096499	0.0227865	4.23492	2.28638e-05	0.000849183	RPS13	RPS13	6207
ENSG00000246596	24.9874	-0.240752	0.0568523	-4.2347	2.28858e-05	0.000849183			NA
ENSG00000163682	26714.6	0.101926	0.0240719	4.23421	2.29352e-05	0.000849183	RPL9	RPL9	6133
MER1B:hAT-Charlie:DNA	926.228	-0.188888	0.0446198	-4.23327	2.30317e-05	0.000849183	NA	NA	NA
MER57B2:ERV1:LTR	61.0446	-0.203763	0.0481344	-4.23321	2.30381e-05	0.000849183	NA	NA	NA
MLT2A1:ERVL:LTR	299.729	-0.152389	0.0359991	-4.23312	2.30472e-05	0.000849183	NA	NA	NA
ENSG00000136710	649.919	0.0902613	0.0213331	4.23104	2.32617e-05	0.000852671	CCDC115	CCDC115	84317
ERV3-16A3_LTR:ERVL:LTR	98.2921	-0.176561	0.0417328	-4.23075	2.32911e-05	0.000852671	NA	NA	NA
MER4D1:ERV1:LTR	223.718	-0.180401	0.0426417	-4.23062	2.33044e-05	0.000852671	NA	NA	NA
ENSG00000056972	841.251	0.0761376	0.0180018	4.22945	2.34266e-05	0.000855154	TRAF3IP2	TRAF3IP2	10758
HERVH48-int:ERV1:LTR	103.983	-0.230533	0.0545218	-4.22827	2.355e-05	0.000857667	NA	NA	NA
ENSG00000198887	1353.85	-0.0858963	0.0203367	-4.22371	2.40318e-05	0.000873193	SMC5	SMC5	23137
L1M7:L1:LINE	354.22	-0.170168	0.0403147	-4.221	2.4322e-05	0.000877219	NA	NA	NA
MER31A:ERV1:LTR	146.651	-0.151061	0.0357896	-4.22081	2.43423e-05	0.000877219	NA	NA	NA
MLT1I:ERVL-MaLR:LTR	818.903	-0.150472	0.0356502	-4.2208	2.43439e-05	0.000877219	NA	NA	NA
Tigger12c:TcMar-Tigger:DNA	154.083	-0.193057	0.0457489	-4.21992	2.44387e-05	0.000877219	NA	NA	NA
MER68:ERVL:LTR	438.811	-0.201623	0.0477821	-4.21964	2.44697e-05	0.000877219	NA	NA	NA
L2-1_AMi:L2:LINE	102.58	-0.220897	0.0523507	-4.21957	2.44772e-05	0.000877219	NA	NA	NA
ENSG00000288564	384.022	0.0640395	0.0151806	4.2185	2.45935e-05	0.000879387			NA
Charlie23a:hAT-Charlie:DNA	142.336	-0.19336	0.04586	-4.21632	2.48318e-05	0.000885893	NA	NA	NA
ENSG00000180901	1143.08	0.0699376	0.016594	4.21462	2.50197e-05	0.000889445	KCTD2	KCTD2	23510
AluJb:Alu:SINE	23529.5	-0.157462	0.0373628	-4.2144	2.50444e-05	0.000889445	NA	NA	NA
HERV9NC-int:ERV1:LTR	129.733	-0.228041	0.0541259	-4.21316	2.51826e-05	0.000892339	NA	NA	NA
HERV9N-int:ERV1:LTR	96.8993	-0.200432	0.0475917	-4.2115	2.53684e-05	0.000895321	NA	NA	NA
PABL_A:ERV1:LTR	109.463	-0.190435	0.0452191	-4.21139	2.53806e-05	0.000895321	NA	NA	NA
ENSG00000114391	16550.6	0.0913384	0.0216996	4.20922	2.56254e-05	0.000901198	RPL24	RPL24	6152
MER58B:hAT-Charlie:DNA	902.391	-0.155828	0.0370234	-4.2089	2.56618e-05	0.000901198	NA	NA	NA
MER33:hAT-Charlie:DNA	1228.28	-0.15555	0.0369777	-4.2066	2.59246e-05	0.0009084	NA	NA	NA
ENSG00000129158	294.259	0.0888739	0.021144	4.20327	2.63087e-05	0.000919812	SERGEF	SERGEF	26297
ENSG00000112651	344.718	0.0804302	0.019152	4.19958	2.67411e-05	0.000932856	MRPL2	MRPL2	51069
ENSG00000176407	1795.18	0.0578468	0.013777	4.19878	2.68352e-05	0.000934067	KCMF1	KCMF1	56888
LTR33:ERVL:LTR	754.575	-0.158411	0.0377533	-4.19596	2.71715e-05	0.000943685	NA	NA	NA
HERVH-int:ERV1:LTR	1095.91	-0.183809	0.0438341	-4.1933	2.74929e-05	0.000952746	NA	NA	NA
ENSG00000158710	10659.6	0.0885259	0.0211262	4.19034	2.78539e-05	0.000960465	TAGLN2	TAGLN2	8407
LTR86A1:ERVL:LTR	111.638	-0.218933	0.0522481	-4.19027	2.78626e-05	0.000960465	NA	NA	NA
ENSG00000068697	1021.48	0.0777982	0.0185677	4.18997	2.78989e-05	0.000960465	LAPTM4A	LAPTM4A	9741
SATR1:Satellite:Satellite	70.6256	-0.213054	0.0508814	-4.18726	2.82343e-05	0.000968469	NA	NA	NA
MER5C1:hAT-Charlie:DNA	53.4565	-0.204052	0.0487334	-4.1871	2.82544e-05	0.000968469	NA	NA	NA
ENSG00000148303	49518.5	0.0851747	0.0203451	4.1865	2.83294e-05	0.000968929	RPL7A	RPL7A	6130
MLT1B:ERVL-MaLR:LTR	2093.4	-0.149033	0.0356126	-4.18482	2.85388e-05	0.000973972	NA	NA	NA
MER68B:ERVL:LTR	127.876	-0.196138	0.0468769	-4.18411	2.8629e-05	0.000974934	NA	NA	NA
ENSG00000230084	61.7734	-0.322753	0.0771706	-4.18234	2.8853e-05	0.000980442	ZBTB47-AS1	ZBTB47-AS1	NA
ENSG00000182899	15481.9	0.0891801	0.0213275	4.18146	2.89641e-05	0.000982095	RPL35A	RPL35A	6165
ENSG00000178078	233.757	0.165042	0.0394834	4.18004	2.91462e-05	0.00098407	STAP2	STAP2	55620
L1MA5:L1:LINE	1058.29	-0.185416	0.0443575	-4.18003	2.91474e-05	0.00098407	NA	NA	NA
Tigger12:TcMar-Tigger:DNA	141.741	-0.199799	0.0478043	-4.17952	2.92126e-05	0.000984159	NA	NA	NA
ENSG00000115904	755.914	-0.0935711	0.0223919	-4.17879	2.93066e-05	0.000985216	SOS1	SOS1	6654
ENSG00000175893	841.097	-0.0979391	0.0234437	-4.17763	2.94557e-05	0.000988116	ZDHHC21	ZDHHC21	340481
ENSG00000116406	797.602	-0.145535	0.0348507	-4.17596	2.96727e-05	0.000993155	EDEM3	EDEM3	80267
ENSG00000172766	378.787	-0.084129	0.0201482	-4.17551	2.97321e-05	0.000993155	NAA16	NAA16	79612
ENSG00000230590	668.909	-0.160369	0.0384174	-4.17438	2.98795e-05	0.000994322	FTX	FTX	100302692
ENSG00000262136	382.69	0.102719	0.024608	4.17421	2.99016e-05	0.000994322	NQO1-DT	NQO1-DT	NA
ENSG00000096080	668.929	0.0802395	0.0192253	4.17363	2.99785e-05	0.000994322	MRPS18A	MRPS18A	55168
ENSG00000204392	1417.16	0.090424	0.0216672	4.17332	3.00199e-05	0.000994322	LSM2	LSM2	57819
LTR83:ERVL:LTR	36.4918	-0.211047	0.0505828	-4.17231	3.01525e-05	0.000996615	NA	NA	NA
ENSG00000213906	66.7059	-0.124847	0.0299457	-4.16912	3.05781e-05	0.00100652	LTB4R2	LTB4R2	56413
ENSG00000166595	1156.53	0.076824	0.0184275	4.16898	3.05961e-05	0.00100652	CIAO2B	CIAO2B	51647
LTR105_Mam:ERVL:LTR	42.4293	-0.154084	0.0369658	-4.1683	3.06882e-05	0.00100652	NA	NA	NA
ENSG00000149932	877.38	0.0993695	0.0238402	4.16815	3.07081e-05	0.00100652	TMEM219	TMEM219	124446
ENSG00000184047	514.354	0.0622835	0.0149456	4.16735	3.08157e-05	0.00100793	DIABLO	DIABLO	56616
ENSG00000034713	1752.83	0.0851402	0.0204326	4.16688	3.08793e-05	0.00100793	GABARAPL2	GABARAPL2	11345
ENSG00000278050	162.475	-0.268597	0.0644802	-4.16558	3.10558e-05	0.00101149			NA
MER53:hAT:DNA	266.118	-0.17504	0.0420255	-4.16509	3.11226e-05	0.00101149	NA	NA	NA
L1M3:L1:LINE	1075.58	-0.147075	0.0353149	-4.16466	3.11813e-05	0.00101149	NA	NA	NA
LTR40c:ERVL:LTR	85.3326	-0.144403	0.0346918	-4.16246	3.1484e-05	0.00101782	NA	NA	NA
ENSG00000204308	1098.97	0.073918	0.0177589	4.1623	3.15057e-05	0.00101782	RNF5	RNF5	6048
ENSG00000176953	1253.91	-0.0694493	0.016695	-4.15988	3.18413e-05	0.00102655	NFATC2IP	NFATC2IP	84901
ENSG00000282977	703.713	0.0741255	0.0178227	4.15906	3.19559e-05	0.00102814	PCBP2-OT1	PCBP2-OT1	102157401
Charlie20a:hAT-Charlie:DNA	96.6991	-0.223507	0.0538001	-4.1544	3.26142e-05	0.00104658	NA	NA	NA
AluYk11:Alu:SINE	58.4095	-0.165684	0.0398847	-4.15406	3.26621e-05	0.00104658	NA	NA	NA
ENSG00000285589	1295.93	0.0748212	0.0180142	4.15345	3.275e-05	0.00104727			NA
X6B_LINE:CR1:LINE	53.6123	-0.160219	0.0386015	-4.15058	3.31634e-05	0.00105691	NA	NA	NA
AluJo:Alu:SINE	13920.7	-0.15615	0.0376261	-4.15004	3.32424e-05	0.00105691	NA	NA	NA
ENSG00000150991	20915	0.0795085	0.0191589	4.14996	3.3253e-05	0.00105691	UBC	UBC	7316
ENSG00000124702	1440.1	0.0646863	0.0155931	4.14839	3.34816e-05	0.00106203	KLHDC3	KLHDC3	116138
L1ME5:L1:LINE	296.442	-0.164361	0.0396443	-4.14589	3.38499e-05	0.00107155	NA	NA	NA
ENSG00000142227	1319.07	0.10835	0.0261434	4.14446	3.40617e-05	0.00107609	EMP3	EMP3	2014
ENSG00000169567	5249.26	0.0834026	0.0201277	4.14367	3.41792e-05	0.00107764	HINT1	HINT1	3094
Charlie9:hAT-Charlie:DNA	184.331	-0.13411	0.0323797	-4.14179	3.44599e-05	0.00108432	NA	NA	NA
L1ME3B:L1:LINE	1289.96	-0.150922	0.0364453	-4.14106	3.45697e-05	0.00108496	NA	NA	NA
ENSG00000075415	11065.1	0.068422	0.0165252	4.14048	3.46582e-05	0.00108496	SLC25A3	SLC25A3	5250
MER6:TcMar-Tigger:DNA	139.05	-0.16003	0.0386519	-4.14029	3.46874e-05	0.00108496	NA	NA	NA
ENSG00000165494	1755.58	-0.0678595	0.0163939	-4.13932	3.4833e-05	0.00108706	PCF11	PCF11	51585
L4_A_Mam:RTE-X:LINE	783.532	-0.171845	0.0415192	-4.13893	3.48926e-05	0.00108706	NA	NA	NA
ENSG00000261324	182.609	-0.170304	0.0411768	-4.13593	3.53513e-05	0.00109918			NA
ENSG00000131469	20615.7	0.0913433	0.0220997	4.13323	3.57699e-05	0.00110951	RPL27	RPL27	6155
ENSG00000051825	825.873	-0.0915338	0.0221477	-4.13288	3.58249e-05	0.00110951	MPHOSPH9	MPHOSPH9	10198
ENSG00000203761	140.529	-0.128591	0.031124	-4.13157	3.60287e-05	0.00111189	MSTO2P	MSTO2P	NA
MER3:hAT-Charlie:DNA	1086.38	-0.177041	0.0428574	-4.13093	3.61304e-05	0.00111189	NA	NA	NA
ENSG00000277599	214.184	-0.265514	0.0642797	-4.1306	3.61822e-05	0.00111189			NA
ENSG00000125818	2279.25	0.0570914	0.0138216	4.13058	3.61843e-05	0.00111189	PSMF1	PSMF1	9491
LTR82A:ERVL:LTR	102.387	-0.203964	0.0493864	-4.12995	3.62835e-05	0.00111277	NA	NA	NA
MER119:hAT-Charlie:DNA	160.662	-0.171988	0.0416528	-4.12907	3.64233e-05	0.00111488	NA	NA	NA
AluSz6:Alu:SINE	8728.87	-0.149137	0.0361231	-4.12858	3.65004e-05	0.00111507	NA	NA	NA
ENSG00000276517	21.0168	-0.154223	0.0373756	-4.1263	3.68653e-05	0.00112403			NA
ENSG00000100225	2689.17	0.0589852	0.0142978	4.12547	3.69971e-05	0.00112587	FBXO7	FBXO7	25793
ENSG00000101751	405.419	-0.132431	0.0321151	-4.12364	3.72933e-05	0.00113222	POLI	POLI	11201
Charlie7a:hAT-Charlie:DNA	104.128	-0.188351	0.0456798	-4.12329	3.73496e-05	0.00113222	NA	NA	NA
MER113:hAT-Charlie:DNA	420.084	-0.159275	0.0386557	-4.12034	3.78311e-05	0.00114461	NA	NA	NA
ENSG00000145425	32143.6	0.0922803	0.0224007	4.11954	3.79633e-05	0.00114641	RPS3A	RPS3A	6189
ENSG00000159202	3439.79	0.0569924	0.0138388	4.11832	3.8165e-05	0.00115029	UBE2Z	UBE2Z	65264
Tigger2:TcMar-Tigger:DNA	958.044	-0.169086	0.0410884	-4.11518	3.86884e-05	0.00116383	NA	NA	NA
LTR16E2:ERVL:LTR	110.548	-0.153619	0.0373451	-4.11349	3.89719e-05	0.00117012	NA	NA	NA
ENSG00000109686	6385.19	0.0989643	0.0240615	4.11298	3.9059e-05	0.0011705	SH3D19	SH3D19	152503
ENSG00000278144	102.751	-0.273715	0.0665889	-4.11052	3.94775e-05	0.0011808			NA
ENSG00000010256	3467.17	0.077555	0.0188726	4.10939	3.9671e-05	0.00118433	UQCRC1	UQCRC1	7384
ENSG00000156795	296.979	0.0818057	0.0199167	4.1074	4.00134e-05	0.00119229	NTAQ1	NTAQ1	55093
HERV4_I-int:ERV1:LTR	171.774	-0.175778	0.0428201	-4.10504	4.04248e-05	0.00120098	NA	NA	NA
ENSG00000204356	1209.73	0.0662267	0.0161338	4.10485	4.04576e-05	0.00120098	NELFE	NELFE	7936
MLT1M:ERVL-MaLR:LTR	190.668	-0.157934	0.0385051	-4.10165	4.10218e-05	0.00121543	NA	NA	NA
ENSG00000160229	59.7994	-0.219683	0.0535708	-4.10079	4.11737e-05	0.00121764	ZNF66	ZNF66	7617
LTR16B1:ERVL:LTR	75.5346	-0.152094	0.0371033	-4.09922	4.14545e-05	0.00122365	NA	NA	NA
ENSG00000152926	299.85	-0.167281	0.0408294	-4.09706	4.18431e-05	0.0012328	ZNF117	ZNF117	51351
ENSG00000117691	465.148	0.0985841	0.0240748	4.09491	4.22333e-05	0.00124197	NENF	NENF	29937
ENSG00000204272	603.841	0.0742446	0.0181371	4.09351	4.24883e-05	0.00124714	NBDY	NBDY	550643
ENSG00000212232	36.1102	-0.233352	0.0570115	-4.09306	4.25719e-05	0.00124727	SNORD17	SNORD17	692086
HERVL-int:ERVL:LTR	818.114	-0.135879	0.033202	-4.09249	4.26758e-05	0.00124799	NA	NA	NA
Tigger4:TcMar-Tigger:DNA	343.4	-0.155586	0.0380251	-4.09167	4.28282e-05	0.00125012	NA	NA	NA
LTR104_Mam:Gypsy:LTR	125.591	-0.186276	0.0455368	-4.09067	4.3013e-05	0.00125319	NA	NA	NA
MER57A-int:ERV1:LTR	355.209	-0.163863	0.0400622	-4.09021	4.30984e-05	0.00125336	NA	NA	NA
Charlie1a:hAT-Charlie:DNA	1494.27	-0.153433	0.0375199	-4.08936	4.32562e-05	0.00125563	NA	NA	NA
LTR10B1:ERV1:LTR	80.0657	-0.20528	0.0502046	-4.08886	4.33494e-05	0.00125602	NA	NA	NA
ENSG00000070495	801.309	0.068749	0.0168207	4.08715	4.36698e-05	0.00126297	JMJD6	JMJD6	23210
MER4B-int:ERV1:LTR	121.179	-0.172583	0.0422307	-4.08667	4.37609e-05	0.00126328	NA	NA	NA
ENSG00000131475	1369.67	0.0755339	0.0184851	4.08621	4.38473e-05	0.00126346	VPS25	VPS25	84313
Tigger2a:TcMar-Tigger:DNA	512.551	-0.135922	0.0332769	-4.08456	4.41598e-05	0.00127014	NA	NA	NA
ENSG00000251474	219.311	-0.158491	0.0388067	-4.08411	4.42455e-05	0.00127028	RPL32P3	RPL32P3	NA
LTR8B:ERV1:LTR	178.296	-0.138375	0.0338998	-4.08189	4.46708e-05	0.00128015	NA	NA	NA
HERVK14-int:ERVK:LTR	190.106	-0.105773	0.0259182	-4.08103	4.48356e-05	0.00128184	NA	NA	NA
ENSG00000047579	471.034	0.0901765	0.0220995	4.08048	4.49427e-05	0.00128184	DTNBP1	DTNBP1	84062
MER106A:hAT-Charlie:DNA	53.103	-0.220568	0.0540565	-4.08032	4.4974e-05	0.00128184	NA	NA	NA
Charlie18a:hAT-Charlie:DNA	302.708	-0.155695	0.0381636	-4.07968	4.50968e-05	0.00128302	NA	NA	NA
ENSG00000234684	89.3097	-0.106562	0.0261269	-4.07864	4.52991e-05	0.00128645	SDCBP2-AS1	SDCBP2-AS1	100507495
Tigger8:TcMar-Tigger:DNA	201.53	-0.173523	0.0425612	-4.07703	4.56146e-05	0.00129221	NA	NA	NA
AluYk3:Alu:SINE	125.632	-0.147248	0.0361189	-4.07677	4.56664e-05	0.00129221	NA	NA	NA
ENSG00000254814	40.0393	0.159086	0.0390445	4.07448	4.61164e-05	0.0013026			NA
ENSG00000197756	25252.7	0.101588	0.0249382	4.0736	4.62927e-05	0.00130524	RPL37A	RPL37A	6168
ENSG00000180008	1148.27	-0.0923241	0.022676	-4.07145	4.67212e-05	0.00131496	SOCS4	SOCS4	122809
MamTip2:hAT-Tip100:DNA	429.538	-0.145832	0.0358279	-4.07033	4.69461e-05	0.00131893	NA	NA	NA
ENSG00000255339	1095.01	0.0775404	0.019055	4.06929	4.71566e-05	0.00132249			NA
ENSG00000157191	1938.35	0.0796749	0.0195857	4.06801	4.74154e-05	0.00132554	NECAP2	NECAP2	55707
ENSG00000112739	2256.17	-0.0611829	0.0150405	-4.06788	4.74419e-05	0.00132554	PRPF4B	PRPF4B	8899
MLT1K:ERVL-MaLR:LTR	1450.48	-0.158139	0.0388805	-4.0673	4.756e-05	0.00132554	NA	NA	NA
MLT1G1:ERVL-MaLR:LTR	383.776	-0.12566	0.0308968	-4.0671	4.76024e-05	0.00132554	NA	NA	NA
MER20:hAT-Charlie:DNA	2277.08	-0.164187	0.0403747	-4.06659	4.77058e-05	0.00132607	NA	NA	NA
Alu:Alu:SINE	176.821	-0.164408	0.0404418	-4.0653	4.79714e-05	0.00132716	NA	NA	NA
ENSG00000281691	54.8735	-0.235837	0.058016	-4.06504	4.80237e-05	0.00132716	RBM5-AS1	RBM5-AS1	100775107
MamGypLTR3:Gypsy:LTR	24.5156	-0.17445	0.0429155	-4.06496	4.8041e-05	0.00132716	NA	NA	NA
Harlequin-int:ERV1:LTR	2214.55	-0.195799	0.0481731	-4.0645	4.81364e-05	0.00132716	NA	NA	NA
ENSG00000138495	1429.19	0.101219	0.0249049	4.06422	4.8193e-05	0.00132716	COX17	COX17	10063
ENSG00000119929	624.389	0.0621083	0.0152828	4.06394	4.8251e-05	0.00132716	CUTC	CUTC	51076
Tigger3c:TcMar-Tigger:DNA	320.349	-0.159905	0.0393529	-4.06336	4.83704e-05	0.00132812	NA	NA	NA
ENSG00000183666	107.116	-0.0990484	0.0243971	-4.05984	4.91068e-05	0.00134401	GUSBP1	GUSBP1	NA
L5:RTE-X:LINE	52.1139	-0.184529	0.0454531	-4.05977	4.91202e-05	0.00134401	NA	NA	NA
hAT-N1_Mam:hAT-Tip100:DNA	45.7566	-0.198176	0.0488232	-4.05904	4.9274e-05	0.00134558	NA	NA	NA
MER45C:hAT-Tip100:DNA	75.8191	-0.227795	0.0561288	-4.05844	4.94012e-05	0.00134558	NA	NA	NA
ENSG00000065518	1909.55	0.0743615	0.0183235	4.05825	4.94413e-05	0.00134558	NDUFB4	NDUFB4	4710
ENSG00000147677	8996.13	0.0786836	0.0193915	4.05763	4.95725e-05	0.00134558	EIF3H	EIF3H	8667
ENSG00000188846	22880.5	0.0827319	0.0203907	4.05733	4.96377e-05	0.00134558	RPL14	RPL14	9045
ENSG00000229127	28.7837	-0.19806	0.0488184	-4.05708	4.96908e-05	0.00134558	KANSL1L-AS1	KANSL1L-AS1	NA
ENSG00000198721	656.123	0.119626	0.0294951	4.05578	4.99683e-05	0.00134902	ECI2	ECI2	10455
ENSG00000171863	23074.6	0.0832432	0.0205251	4.05568	4.9989e-05	0.00134902	RPS7	RPS7	6201
MER66-int:ERV1:LTR	65.0881	-0.227444	0.0560989	-4.05433	5.02782e-05	0.0013545	NA	NA	NA
ENSG00000258653	499.562	0.0504696	0.0124514	4.05333	5.04943e-05	0.001358			NA
ENSG00000156508	336869	0.0749635	0.0184972	4.05269	5.06323e-05	0.00135938	EEF1A1	EEF1A1	1915
ENSG00000177200	1464.18	-0.105947	0.0261543	-4.05087	5.10278e-05	0.0013647	CHD9	CHD9	80205
ENSG00000272578	115.369	-0.150557	0.037168	-4.05073	5.10586e-05	0.0013647			NA
ENSG00000166266	856.707	-0.0744796	0.0183897	-4.05008	5.12002e-05	0.0013647	CUL5	CUL5	8065
L1MA10:L1:LINE	341.117	-0.145085	0.0358268	-4.04961	5.13041e-05	0.0013647	NA	NA	NA
ENSG00000237491	60.0484	-0.199763	0.0493315	-4.0494	5.13483e-05	0.0013647	LINC01409	LINC01409	NA
Charlie10:hAT-Charlie:DNA	182.918	-0.18402	0.045444	-4.04939	5.1351e-05	0.0013647	NA	NA	NA
AluSq4:Alu:SINE	293.965	-0.169033	0.0417763	-4.04614	5.20689e-05	0.00138145	NA	NA	NA
AluSz:Alu:SINE	19450.3	-0.142247	0.0351782	-4.04362	5.2633e-05	0.00139182	NA	NA	NA
MLT1C:ERVL-MaLR:LTR	3281.07	-0.0917404	0.0226878	-4.0436	5.26365e-05	0.00139182	NA	NA	NA
ENSG00000068394	519.348	0.0793348	0.0196264	4.04225	5.29407e-05	0.00139599	GPKOW	GPKOW	27238
Kanga2_a:TcMar-Tc2:DNA	175.042	-0.181592	0.044925	-4.04211	5.29718e-05	0.00139599	NA	NA	NA
ENSG00000204628	39672.8	0.075113	0.0185891	4.0407	5.32926e-05	0.00139988	RACK1	RACK1	10399
MamRep1894:hAT:DNA	29.1975	-0.220206	0.0544973	-4.04068	5.32975e-05	0.00139988	NA	NA	NA
HERVIP10F-int:ERV1:LTR	101.965	-0.189478	0.0469058	-4.03955	5.35542e-05	0.00140428	NA	NA	NA
ENSG00000171135	897.589	0.0677381	0.0167717	4.03883	5.37182e-05	0.0014056	JAGN1	JAGN1	84522
ENSG00000284803	13255.7	0.0899341	0.0222714	4.03809	5.3888e-05	0.0014056			NA
ENSG00000198258	1844.26	0.0866271	0.0214529	4.038	5.39077e-05	0.0014056	UBL5	UBL5	59286
ENSG00000254838	636.119	-0.14257	0.0353091	-4.03777	5.39617e-05	0.0014056	GVINP1	GVINP1	387751
MIR1_Amn:MIR:SINE	1257.74	-0.154445	0.0382561	-4.03713	5.4109e-05	0.0014071	NA	NA	NA
ENSG00000104979	1717.65	0.0871594	0.0215986	4.03542	5.45057e-05	0.00141205	C19orf53	C19orf53	28974
ENSG00000110871	919.53	0.0567395	0.0140609	4.03527	5.45387e-05	0.00141205	COQ5	COQ5	84274
ENSG00000075407	864.359	-0.0965303	0.0239224	-4.03514	5.45687e-05	0.00141205	ZNF37A	ZNF37A	7587
PABL_A-int:ERV1:LTR	179.892	-0.169123	0.0419181	-4.03462	5.46905e-05	0.00141288	NA	NA	NA
ENSG00000101901	761.69	-0.0844613	0.0209433	-4.03286	5.51033e-05	0.00142121	ALG13	ALG13	79868
ENSG00000129317	902.361	-0.0889578	0.0220619	-4.03219	5.52604e-05	0.00142293	PUS7L	PUS7L	83448
ENSG00000105438	1831.59	0.0844336	0.020943	4.03159	5.54007e-05	0.00142421	KDELR1	KDELR1	10945
ENSG00000171735	466.767	0.0893664	0.0221821	4.02876	5.60707e-05	0.00143898	CAMTA1	CAMTA1	23261
ENSG00000118707	1534.53	0.0570732	0.0141677	4.0284	5.61579e-05	0.00143898	TGIF2	TGIF2	60436
Charlie4a:hAT-Charlie:DNA	373.348	-0.172298	0.0427858	-4.02699	5.64959e-05	0.00144529	NA	NA	NA
ENSG00000166441	24099.9	0.0963648	0.0239321	4.02659	5.65919e-05	0.00144539	RPL27A	RPL27A	6157
ENSG00000127884	1938.22	0.0822774	0.0204429	4.02474	5.70385e-05	0.00145444	ECHS1	ECHS1	1892
ENSG00000178980	437.337	0.103713	0.0257723	4.02422	5.7165e-05	0.0014553	SELENOW	SELENOW	6415
ENSG00000255448	57.5397	0.0817979	0.020333	4.02292	5.74815e-05	0.00145832			NA
MER21B:ERVL:LTR	593.493	-0.158907	0.0395014	-4.02283	5.75033e-05	0.00145832	NA	NA	NA
Ricksha:MULE-MuDR:DNA	86.133	-0.219477	0.0545612	-4.02259	5.75616e-05	0.00145832	NA	NA	NA
ENSG00000244627	104.643	-0.142042	0.0353162	-4.02201	5.77032e-05	0.00145956	TPTEP2	TPTEP2	NA
ENSG00000118680	4757.67	0.082581	0.0205374	4.021	5.79517e-05	0.00146349	MYL12B	MYL12B	103910
ENSG00000198556	289.941	-0.123782	0.0307929	-4.01981	5.82455e-05	0.00146855	ZNF789	ZNF789	285989
ENSG00000178982	3869.35	0.0840894	0.0209268	4.01826	5.86293e-05	0.00147586	EIF3K	EIF3K	27335
ENSG00000236088	243.094	-0.115387	0.0287245	-4.01701	5.89411e-05	0.00147923	COX10-DT	COX10-DT	100874058
ENSG00000231365	275.144	-0.0873353	0.0217416	-4.01697	5.89512e-05	0.00147923	WARS2-AS1	WARS2-AS1	101929147
ENSG00000118181	22255.4	0.0896289	0.0223221	4.01526	5.93807e-05	0.00148764	RPS25	RPS25	6230
ENSG00000229117	39807	0.0936222	0.0233205	4.01459	5.955e-05	0.00148951	RPL41	RPL41	6171
MER102c:hAT-Charlie:DNA	403.616	-0.146949	0.0366195	-4.01286	5.99871e-05	0.0014964	NA	NA	NA
MLT1H2:ERVL-MaLR:LTR	264.59	-0.157446	0.0392364	-4.01275	6.00158e-05	0.0014964	NA	NA	NA
ENSG00000120662	399.616	-0.0736541	0.0183635	-4.0109	6.0488e-05	0.00150579	MTRF1	MTRF1	9617
L2-3_Crp:L2:LINE	291.159	-0.174599	0.0435542	-4.00876	6.10382e-05	0.0015126	NA	NA	NA
ERVL-E-int:ERVL:LTR	793.573	-0.160612	0.040068	-4.00849	6.11083e-05	0.0015126	NA	NA	NA
ENSG00000262526	1491.9	0.0920522	0.0229644	4.00847	6.11124e-05	0.0015126			NA
ENSG00000261098	32.4297	-0.135061	0.0336968	-4.00813	6.12019e-05	0.0015126			NA
MER115:hAT-Tip100:DNA	168.197	-0.177077	0.0441811	-4.00797	6.12424e-05	0.0015126	NA	NA	NA
LTR53:ERVL:LTR	85.4155	-0.153022	0.0382022	-4.00558	6.18663e-05	0.00152562	NA	NA	NA
MER11D:ERVK:LTR	54.2202	-0.132096	0.0329898	-4.00414	6.22443e-05	0.00153254	NA	NA	NA
Cheshire:hAT-Charlie:DNA	201.735	-0.17943	0.0448176	-4.00355	6.23978e-05	0.00153391	NA	NA	NA
L1MC:L1:LINE	942.609	-0.136076	0.0340182	-4.00009	6.33177e-05	0.00155289	NA	NA	NA
LTR10C:ERV1:LTR	116.021	-0.194576	0.0486453	-3.9999	6.33699e-05	0.00155289	NA	NA	NA
ENSG00000260342	10324.3	0.0683216	0.0170824	3.99954	6.34658e-05	0.00155289			NA
AluSx3:Alu:SINE	5153.69	-0.140353	0.0350986	-3.99883	6.36558e-05	0.00155512	NA	NA	NA
ENSG00000167995	11615.2	0.107987	0.0270106	3.99794	6.38952e-05	0.00155855	BEST1	BEST1	7439
Kanga1c:TcMar-Tc2:DNA	88.0263	-0.18572	0.046486	-3.99518	6.46451e-05	0.0015744	NA	NA	NA
ENSG00000164919	3046.61	0.0866395	0.0216882	3.99477	6.47581e-05	0.00157471	COX6C	COX6C	1345
AluSq2:Alu:SINE	11114.1	-0.125743	0.0314824	-3.99408	6.49469e-05	0.00157616	NA	NA	NA
ENSG00000270617	467.128	0.0858714	0.0215013	3.99378	6.50269e-05	0.00157616	URGCP-MRPS24	URGCP-MRPS24	100534592
MER39B:ERV1:LTR	144.493	-0.154638	0.0387229	-3.99345	6.51181e-05	0.00157616	NA	NA	NA
MER77B:ERVL:LTR	170.849	-0.164809	0.0412786	-3.9926	6.53528e-05	0.00157723	NA	NA	NA
LTR85c:Gypsy:LTR	39.5383	-0.188745	0.0472741	-3.99256	6.5363e-05	0.00157723	NA	NA	NA
ENSG00000082258	897.147	-0.0936493	0.0234616	-3.9916	6.56278e-05	0.0015812	CCNT2	CCNT2	905
ENSG00000100316	67347.1	0.0877176	0.021982	3.99043	6.59527e-05	0.0015866	RPL3	RPL3	6122
ENSG00000196705	505.323	-0.0828651	0.0207723	-3.98922	6.62921e-05	0.00159113	ZNF431	ZNF431	170959
LTR8A:ERV1:LTR	194.966	-0.157057	0.0393723	-3.98903	6.63435e-05	0.00159113	NA	NA	NA
AmnSINE1:5S-Deu-L2:SINE	172.693	-0.157156	0.039429	-3.98579	6.72553e-05	0.00161054	NA	NA	NA
ENSG00000162244	22059.3	0.088592	0.0222366	3.98406	6.77473e-05	0.00161745	RPL29	RPL29	6159
MamRep1879:hAT-Tip100:DNA	106.078	-0.196722	0.0493775	-3.98405	6.77492e-05	0.00161745	NA	NA	NA
ENSG00000205352	2694.77	0.0833656	0.0209315	3.98279	6.81117e-05	0.00162364	PRR13	PRR13	54458
ENSG00000090013	389.785	0.150137	0.0377012	3.98229	6.8253e-05	0.00162455	BLVRB	BLVRB	645
Tigger5:TcMar-Tigger:DNA	57.1024	-0.20388	0.0512094	-3.9813	6.854e-05	0.00162884	NA	NA	NA
LTR8:ERV1:LTR	580.286	-0.147797	0.0371261	-3.98095	6.86407e-05	0.00162884	NA	NA	NA
Charlie15a:hAT-Charlie:DNA	351.774	-0.151756	0.0381339	-3.97955	6.90453e-05	0.00163598	NA	NA	NA
ENSG00000277299	113.095	0.103597	0.0260427	3.97797	6.95065e-05	0.00164443			NA
ENSG00000135930	1637.37	0.0469619	0.0118075	3.9773	6.97018e-05	0.00164604	EIF4E2	EIF4E2	9470
Tigger9b:TcMar-Tigger:DNA	98.5149	-0.179986	0.0452565	-3.97702	6.97838e-05	0.00164604	NA	NA	NA
ENSG00000269968	40830.8	0.0986774	0.0248181	3.97603	7.00751e-05	0.00165044			NA
ENSG00000145592	29053.4	0.0942224	0.0237128	3.97349	7.08277e-05	0.00166567	RPL37	RPL37	6167
ENSG00000112695	1906.7	0.074626	0.0187858	3.97247	7.11319e-05	0.00166954	COX7A2	COX7A2	1347
CR1-3_Croc:CR1:LINE	107.061	-0.192404	0.0484375	-3.97222	7.12047e-05	0.00166954	NA	NA	NA
ENSG00000179010	2597.42	0.0642441	0.0161753	3.97173	7.13514e-05	0.00167049	MRFAP1	MRFAP1	93621
Charlie5:hAT-Charlie:DNA	322.75	-0.120691	0.0303943	-3.97085	7.16179e-05	0.00167424	NA	NA	NA
MLT1F2:ERVL-MaLR:LTR	687.488	-0.138598	0.034911	-3.97005	7.18589e-05	0.00167738	NA	NA	NA
HERV35I-int:ERV1:LTR	35.9845	-0.21968	0.0553578	-3.96836	7.23679e-05	0.00168676	NA	NA	NA
ENSG00000142541	57895.6	0.100275	0.0252775	3.96696	7.27942e-05	0.00169419	RPL13A	RPL13A	23521
MER45A:hAT-Tip100:DNA	167.768	-0.155738	0.039268	-3.96604	7.3077e-05	0.00169659	NA	NA	NA
ENSG00000204590	1121.56	0.0742616	0.0187249	3.96592	7.31133e-05	0.00169659	GNL1	GNL1	2794
X6A_LINE:CR1:LINE	65.3997	-0.191791	0.0483702	-3.96506	7.33764e-05	0.00169977	NA	NA	NA
ENSG00000116497	1176.75	-0.0691005	0.0174286	-3.96477	7.34664e-05	0.00169977	S100PBP	S100PBP	64766
ENSG00000164258	787.669	0.0770794	0.0194536	3.96221	7.42587e-05	0.00171429	NDUFS4	NDUFS4	4724
AluSx1:Alu:SINE	20247.8	-0.140409	0.0354385	-3.96204	7.43117e-05	0.00171429	NA	NA	NA
LTR33A:ERVL:LTR	137.457	-0.162586	0.0410454	-3.96112	7.45986e-05	0.00171839	NA	NA	NA
Kanga1d:TcMar-Tc2:DNA	54.1014	-0.176882	0.0446867	-3.95827	7.54935e-05	0.00173646	NA	NA	NA
ENSG00000161939	1836	0.0887153	0.0224165	3.95759	7.57086e-05	0.00173743	RNASEK-C17orf49	RNASEK-C17orf49	NA
MER6B:TcMar-Tigger:DNA	100.704	-0.173224	0.0437739	-3.95725	7.5817e-05	0.00173743	NA	NA	NA
MER44A:TcMar-Tigger:DNA	342.813	-0.147895	0.0373746	-3.9571	7.58667e-05	0.00173743	NA	NA	NA
LTR32:ERVL:LTR	72.1689	-0.185435	0.0469041	-3.95349	7.70179e-05	0.00175937	NA	NA	NA
ENSG00000138380	209.936	-0.132729	0.0335772	-3.95294	7.71979e-05	0.00175937	CARF	CARF	79800
AluSx4:Alu:SINE	1921.92	-0.131183	0.0331881	-3.95272	7.72694e-05	0.00175937	NA	NA	NA
MER63C:hAT-Blackjack:DNA	92.2433	-0.152546	0.0385944	-3.95255	7.73235e-05	0.00175937	NA	NA	NA
MER46C:TcMar-Tigger:DNA	518.492	-0.171678	0.0434393	-3.95214	7.74543e-05	0.00175937	NA	NA	NA
ENSG00000175390	5447	0.0812155	0.0205504	3.95201	7.74959e-05	0.00175937	EIF3F	EIF3F	8665
ENSG00000285629	4227.37	0.0903104	0.0228559	3.95129	7.77314e-05	0.00176078			NA
MLT1E2:ERVL-MaLR:LTR	534.52	-0.12498	0.0316314	-3.95113	7.7782e-05	0.00176078	NA	NA	NA
LTR47A:ERVL:LTR	82.7021	-0.159445	0.0403643	-3.95015	7.8102e-05	0.00176549	NA	NA	NA
ENSG00000157954	1419.71	0.0657211	0.0166397	3.94965	7.82656e-05	0.00176643	WIPI2	WIPI2	26100
ENSG00000168958	1651.23	0.0531151	0.0134499	3.94912	7.84393e-05	0.00176643	MFF	MFF	56947
ENSG00000188677	4455.82	0.0827123	0.0209452	3.94899	7.84808e-05	0.00176643	PARVB	PARVB	29780
ENSG00000175322	243.068	-0.101041	0.0255923	-3.9481	7.87735e-05	0.00177049	ZNF519	ZNF519	162655
ENSG00000189043	3026.63	0.0829794	0.021036	3.94463	7.99229e-05	0.00179376	NDUFA4	NDUFA4	4697
ENSG00000111481	3291.29	0.0648346	0.0164377	3.94425	8.00499e-05	0.00179405	COPZ1	COPZ1	22818
ENSG00000162191	2264.72	0.083696	0.0212225	3.94375	8.02184e-05	0.00179527	UBXN1	UBXN1	51035
ENSG00000255526	936.503	0.0752388	0.0190801	3.94332	8.03627e-05	0.00179595	NEDD8-MDP1	NEDD8-MDP1	100528064
ENSG00000127995	430.373	-0.0644372	0.016345	-3.94231	8.07011e-05	0.00180095	CASD1	CASD1	64921
ENSG00000138658	530.31	-0.115867	0.0294014	-3.94087	8.11871e-05	0.00180923	ZGRF1	ZGRF1	55345
ENSG00000182149	3085.53	0.0535873	0.0136111	3.93703	8.24963e-05	0.00183509	IST1	IST1	9798
LTR19C:ERV1:LTR	37.9862	-0.214078	0.0543789	-3.93678	8.2581e-05	0.00183509	NA	NA	NA
Tigger16a:TcMar-Tigger:DNA	249.53	-0.154764	0.0393163	-3.93638	8.27199e-05	0.00183559	NA	NA	NA
LTR12B:ERV1:LTR	22.1325	-0.207565	0.0527424	-3.93545	8.30417e-05	0.00183975	NA	NA	NA
ENSG00000114857	2359.51	-0.16608	0.0422063	-3.93495	8.32137e-05	0.00183975	NKTR	NKTR	4820
ENSG00000095059	660.008	0.0703284	0.0178733	3.93482	8.32583e-05	0.00183975	DHPS	DHPS	1725
MSTD-int:ERVL-MaLR:LTR	174.292	-0.174765	0.0444188	-3.93448	8.33783e-05	0.00183982	NA	NA	NA
AluSg7:Alu:SINE	1417.29	-0.135113	0.0343456	-3.93391	8.35762e-05	0.00184093	NA	NA	NA
ENSG00000174373	549.853	-0.101704	0.0258547	-3.93366	8.36628e-05	0.00184093	RALGAPA1	RALGAPA1	253959
ENSG00000182117	1563.51	0.0808712	0.0205638	3.9327	8.39979e-05	0.00184361	NOP10	NOP10	55505
ENSG00000285641	1177.41	0.0889938	0.0226295	3.93264	8.40188e-05	0.00184361			NA
LOR1b:ERV1:LTR	121.274	-0.159568	0.0405959	-3.93064	8.47213e-05	0.00185393	NA	NA	NA
ENSG00000215021	7008.29	0.0752768	0.0191523	3.93043	8.47949e-05	0.00185393	PHB2	PHB2	11331
ENSG00000151445	815.14	0.043342	0.0110277	3.93029	8.48428e-05	0.00185393	VIPAS39	VIPAS39	63894
ENSG00000059691	637.016	0.0690009	0.0175625	3.92888	8.53431e-05	0.00186228	GATB	GATB	5188
ENSG00000155545	390.68	-0.0725116	0.0184643	-3.92712	8.5969e-05	0.00187083	MIER3	MIER3	166968
ENSG00000109475	15885.4	0.102814	0.0261806	3.92711	8.59726e-05	0.00187083	RPL34	RPL34	6164
ENSG00000247828	522.001	-0.163826	0.0417258	-3.92624	8.6283e-05	0.0018731	TMEM161B-DT	TMEM161B-DT	100505894
MER41C:ERV1:LTR	53.9617	-0.135691	0.0345608	-3.92615	8.63151e-05	0.0018731	NA	NA	NA
ENSG00000263809	13717.9	0.0871236	0.0221965	3.9251	8.66926e-05	0.00187616			NA
ENSG00000125971	847.855	0.0837705	0.0213423	3.9251	8.66948e-05	0.00187616	DYNLRB1	DYNLRB1	83658
AluSc8:Alu:SINE	3647.78	-0.126859	0.0323353	-3.92323	8.7371e-05	0.0018882	NA	NA	NA
ENSG00000181619	34.7887	-0.184864	0.0471254	-3.92281	8.75236e-05	0.0018889	GPR135	GPR135	64582
ENSG00000166136	948.495	0.0782379	0.0199502	3.92166	8.79428e-05	0.0018947	NDUFB8	NDUFB8	4714
ENSG00000062582	448.94	0.0885848	0.0225901	3.92141	8.80331e-05	0.0018947	MRPS24	MRPS24	64951
ENSG00000141026	374.731	0.0654335	0.016692	3.92006	8.85267e-05	0.00190247	MED9	MED9	55090
ENSG00000186184	2757	0.0687662	0.0175443	3.91957	8.87084e-05	0.00190247	POLR1D	POLR1D	51082
ENSG00000111669	29468.8	0.0845389	0.0215707	3.91915	8.88616e-05	0.00190247	TPI1	TPI1	7167
ENSG00000170043	1890.55	0.0829145	0.0211565	3.91911	8.88778e-05	0.00190247	TRAPPC1	TRAPPC1	58485
ENSG00000119707	3360.5	-0.0745802	0.0190372	-3.9176	8.94348e-05	0.00191179	RBM25	RBM25	58517
ENSG00000089289	1631.69	0.0837989	0.0213927	3.91717	8.95937e-05	0.00191259	IGBP1	IGBP1	3476
ENSG00000254578	22.6501	0.138881	0.035469	3.91556	9.01932e-05	0.00192278			NA
L1MD3:L1:LINE	924.677	-0.152292	0.038913	-3.91366	9.09062e-05	0.00193388	NA	NA	NA
ENSG00000127952	802.863	0.0771358	0.0197101	3.91352	9.096e-05	0.00193388	STYXL1	STYXL1	51657
ENSG00000099326	202.965	-0.148238	0.0378846	-3.91288	9.12037e-05	0.00193645	MZF1	MZF1	7593
ENSG00000101189	526.897	0.0747096	0.0191015	3.91119	9.18439e-05	0.00194093	MRGBP	MRGBP	55257
MLT1L:ERVL-MaLR:LTR	973.593	-0.13036	0.0333302	-3.91117	9.18515e-05	0.00194093	NA	NA	NA
ENSG00000185689	185.457	0.109676	0.0280447	3.91074	9.20146e-05	0.00194093	TEX56P	TEX56P	404220
LTR19-int:ERV1:LTR	59.6555	-0.178589	0.0456668	-3.91071	9.2027e-05	0.00194093	NA	NA	NA
ENSG00000099977	560.036	0.100095	0.0255951	3.91069	9.20317e-05	0.00194093	DDT	DDT	1652
PRIMA4-int:ERV1:LTR	109.536	-0.154388	0.0394876	-3.90979	9.23753e-05	0.00194557	NA	NA	NA
LTR40a:ERVL:LTR	148.251	-0.157117	0.0402065	-3.90775	9.3159e-05	0.00195945	NA	NA	NA
AluSg:Alu:SINE	7048.86	-0.125078	0.0320195	-3.90632	9.37138e-05	0.00196849	NA	NA	NA
MER102a:hAT-Charlie:DNA	318.198	-0.160448	0.0410829	-3.90547	9.40429e-05	0.00197277	NA	NA	NA
ENSG00000280128	141.625	-0.13196	0.0337958	-3.90463	9.43698e-05	0.00197699			NA
ENSG00000144029	1677.8	0.0533102	0.0136544	3.90425	9.45189e-05	0.00197748	MRPS5	MRPS5	64969
ENSG00000126756	1412.71	0.0845775	0.0216726	3.9025	9.52025e-05	0.00198914	UXT	UXT	8409
MamRep434:TcMar-Tigger:DNA	195.148	-0.123907	0.0317664	-3.90057	9.59658e-05	0.00200243	NA	NA	NA
Charlie21a:hAT-Charlie:DNA	95.6676	-0.162488	0.0416848	-3.89802	9.69842e-05	0.0020185	NA	NA	NA
THE1D:ERVL-MaLR:LTR	954.475	-0.134467	0.0344965	-3.89799	9.69928e-05	0.0020185	NA	NA	NA
LTR67B:ERVL:LTR	296.647	-0.100947	0.0259066	-3.89658	9.75625e-05	0.00202768	NA	NA	NA
AluYc:Alu:SINE	401.704	-0.132798	0.034086	-3.89599	9.77991e-05	0.00202991	NA	NA	NA
ENSG00000034510	13153.4	0.106337	0.0272971	3.89554	9.79806e-05	0.00203084	TMSB10	TMSB10	9168
MLT1H:ERVL-MaLR:LTR	850.844	-0.127755	0.0328004	-3.89493	9.82287e-05	0.00203084	NA	NA	NA
ENSG00000163541	1897.7	0.056722	0.0145641	3.89464	9.83437e-05	0.00203084	SUCLG1	SUCLG1	8802
ENSG00000047188	1023.35	-0.0598916	0.0153783	-3.89456	9.83769e-05	0.00203084	YTHDC2	YTHDC2	64848
ENSG00000272145	62.8876	-0.106717	0.0274048	-3.89411	9.856e-05	0.00203084	NFYC-AS1	NFYC-AS1	NA
CER:Satellite:Satellite	101.161	-0.288774	0.0741641	-3.89372	9.87194e-05	0.00203084	NA	NA	NA
ENSG00000185361	518.662	0.0805572	0.0206894	3.89365	9.87473e-05	0.00203084	TNFAIP8L1	TNFAIP8L1	126282
ENSG00000099968	1196.28	0.0477435	0.0122634	3.89317	9.89439e-05	0.00203223	BCL2L13	BCL2L13	23786
Tigger12A:TcMar-Tigger:DNA	73.4204	-0.179999	0.0462499	-3.89188	9.94721e-05	0.00204041	NA	NA	NA
MamRep137:TcMar-Tigger:DNA	283.629	-0.170949	0.0439297	-3.89142	9.96575e-05	0.00204155	NA	NA	NA
ENSG00000257529	6164.1	0.0906617	0.0233002	3.89102	9.98237e-05	0.0020423	RPL36A-HNRNPH2	RPL36A-HNRNPH2	100529097
ENSG00000101193	1597.61	0.0402569	0.0103485	3.89013	0.000100192	0.00204717	GID8	GID8	54994
ENSG00000133858	1764.05	-0.0910086	0.0234018	-3.88897	0.000100672	0.00205166	ZFC3H1	ZFC3H1	196441
ENSG00000170315	10253.5	0.0696662	0.0179138	3.88897	0.000100673	0.00205166	UBB	UBB	7314
LTR65:ERV1:LTR	56.8365	-0.16553	0.0425809	-3.88743	0.000101311	0.002062	NA	NA	NA
ENSG00000170296	1502.99	0.0925904	0.023824	3.88644	0.000101727	0.00206564	GABARAP	GABARAP	11337
AluYj4:Alu:SINE	279.943	-0.139839	0.0359875	-3.88577	0.000102007	0.00206564	NA	NA	NA
LTR12F:ERV1:LTR	92.2343	-0.153062	0.0393909	-3.88572	0.000102025	0.00206564	NA	NA	NA
ENSG00000184117	2105.67	0.0771394	0.019853	3.88554	0.000102104	0.00206564	NIPSNAP1	NIPSNAP1	8508
LTR52:ERVL:LTR	73.0917	-0.162289	0.0417687	-3.88544	0.000102146	0.00206564	NA	NA	NA
UCON132b:hAT-Tip100:DNA	50.2008	-0.136873	0.0352306	-3.88506	0.000102306	0.00206622	NA	NA	NA
ERVL-int:ERVL:LTR	94.2981	-0.187573	0.0483009	-3.88343	0.000102993	0.00207743	NA	NA	NA
ENSG00000285043	17476.1	0.0998251	0.0257139	3.88214	0.00010354	0.00208577			112694756
ENSG00000167397	419.623	0.0938665	0.0241844	3.88129	0.000103905	0.00208721	VKORC1	VKORC1	79001
ENSG00000149273	40753.4	0.0895327	0.0230686	3.88114	0.000103966	0.00208721	RPS3	RPS3	6188
ENSG00000213741	12565.8	0.106012	0.0273152	3.88104	0.000104009	0.00208721	RPS29	RPS29	6235
ENSG00000279738	3084.74	0.0837892	0.0215943	3.88016	0.000104389	0.00209217			NA
ENSG00000233967	37.5398	-0.1773	0.0457029	-3.8794	0.000104715	0.00209435			NA
ENSG00000287952	144.972	0.107922	0.0278211	3.87914	0.000104828	0.00209435			NA
LTR78:ERV1:LTR	365.228	-0.143221	0.0369223	-3.87898	0.000104897	0.00209435	NA	NA	NA
ENSG00000111640	138442	0.0862845	0.0222505	3.87786	0.000105379	0.00210129	GAPDH	GAPDH	2597
ENSG00000149925	18230.4	0.0978687	0.0252438	3.87694	0.000105777	0.00210521	ALDOA	ALDOA	226
ENSG00000271270	194.95	-0.105876	0.0273102	-3.87679	0.000105842	0.00210521	TMCC1-DT	TMCC1-DT	100507032
AluSx:Alu:SINE	21140.7	-0.128067	0.0330476	-3.87524	0.000106521	0.00211392	NA	NA	NA
ENSG00000143947	27458.6	0.094203	0.0243109	3.87492	0.000106658	0.00211392	RPS27A	RPS27A	6233
ENSG00000179406	173.23	-0.138155	0.0356546	-3.87481	0.000106707	0.00211392	LINC00174	LINC00174	285908
ENSG00000149179	494.45	0.0690327	0.0178169	3.87456	0.000106818	0.00211392	CSTPP1	CSTPP1	79096
ENSG00000004059	1469.5	0.0760372	0.0196398	3.8716	0.000108124	0.00213474	ARF5	ARF5	381
MLT1E3:ERVL-MaLR:LTR	188.887	-0.135715	0.0350544	-3.87156	0.000108141	0.00213474	NA	NA	NA
ENSG00000196683	2418.24	0.108402	0.028007	3.87053	0.000108597	0.00214105	TOMM7	TOMM7	54543
ENSG00000172602	64.7897	0.134875	0.0348547	3.86963	0.000109001	0.00214633	RND1	RND1	27289
ENSG00000129187	1909.3	0.0411018	0.010624	3.86878	0.00010938	0.0021511	DCTD	DCTD	1635
LTR88b:Gypsy:LTR	56.2336	-0.20645	0.0533678	-3.86843	0.000109538	0.00215151	NA	NA	NA
ENSG00000213462	134.625	-0.166564	0.0430707	-3.86721	0.000110087	0.00215359	ERV3-1	ERV3-1	2086
ENSG00000187097	415.946	-0.0558442	0.0144414	-3.86696	0.0001102	0.00215359	ENTPD5	ENTPD5	957
ENSG00000125821	708.724	0.0780155	0.0201754	3.86686	0.000110246	0.00215359	DTD1	DTD1	92675
ENSG00000205885	196.861	-0.158274	0.0409328	-3.86668	0.000110327	0.00215359	C1RL-AS1	C1RL-AS1	283314
ENSG00000174004	803.212	0.0943628	0.0244041	3.86668	0.000110328	0.00215359	NRROS	NRROS	375387
ENSG00000167996	13646.2	0.103021	0.0266693	3.8629	0.000112048	0.00218445	FTH1	FTH1	2495
MER52A:ERV1:LTR	300.862	-0.156662	0.0405687	-3.86164	0.00011263	0.00219106	NA	NA	NA
ENSG00000127837	1686.16	0.0681899	0.0176586	3.86156	0.000112666	0.00219106	AAMP	AAMP	14
L1M2:L1:LINE	1640.09	-0.10161	0.0263169	-3.86103	0.000112911	0.00219235	NA	NA	NA
ENSG00000142676	34609.2	0.0903773	0.0234089	3.86081	0.000113011	0.00219235	RPL11	RPL11	6135
Charlie2a:hAT-Charlie:DNA	304.85	-0.129004	0.0334307	-3.85885	0.000113923	0.00220733	NA	NA	NA
ENSG00000140988	56000.4	0.10271	0.0266197	3.8584	0.000114131	0.00220864	RPS2	RPS2	6187
ENSG00000163072	21.1671	-0.186371	0.0483134	-3.85754	0.000114536	0.0022107	NOSTRIN	NOSTRIN	115677
Charlie8:hAT-Charlie:DNA	435.266	-0.132267	0.0342892	-3.85741	0.000114596	0.0022107	NA	NA	NA
ENSG00000244005	577.045	0.0493063	0.0127828	3.85725	0.000114669	0.0022107	NFS1	NFS1	9054
MER41A:ERV1:LTR	365.657	-0.146058	0.0378704	-3.85679	0.000114885	0.0022107	NA	NA	NA
ENSG00000099974	537.59	0.104096	0.0269911	3.85667	0.00011494	0.0022107	DDTL	DDTL	100037417
ENSG00000074800	88165.7	0.087235	0.0226254	3.85562	0.000115435	0.00221751	ENO1	ENO1	2023
DNA1_Mam:TcMar:DNA	32.6564	-0.214181	0.0555594	-3.85498	0.000115739	0.00222063	NA	NA	NA
MER4D:ERV1:LTR	165.636	-0.171558	0.0445075	-3.85458	0.000115928	0.00222155	NA	NA	NA
MER34:ERV1:LTR	131.273	-0.15078	0.0391296	-3.85334	0.000116519	0.00223016	NA	NA	NA
MER85:PiggyBac:DNA	97.0703	-0.201608	0.0523476	-3.85133	0.000117476	0.00224575	NA	NA	NA
AluSg4:Alu:SINE	1169.22	-0.141315	0.0367048	-3.85005	0.000118096	0.00225486	NA	NA	NA
ENSG00000137038	627.995	0.0873543	0.0226949	3.84907	0.000118567	0.00226111	DMAC1	DMAC1	90871
ENSG00000129559	1462.23	0.07718	0.020054	3.84861	0.00011879	0.00226262	NEDD8	NEDD8	4738
ENSG00000146066	1180	0.0908116	0.0235991	3.8481	0.000119036	0.00226456	HIGD2A	HIGD2A	192286
ENSG00000140543	39.6623	-0.119407	0.0310385	-3.84706	0.000119542	0.00227144	DET1	DET1	55070
ENSG00000136930	2822.44	0.0557056	0.0144841	3.84598	0.000120074	0.00227697	PSMB7	PSMB7	5695
ENSG00000255062	140.528	0.0722139	0.018777	3.84588	0.000120122	0.00227697	TIRAP-AS1	TIRAP-AS1	NA
MER1A:hAT-Charlie:DNA	931.261	-0.113165	0.0294327	-3.84488	0.000120613	0.00228352	NA	NA	NA
AluYc3:Alu:SINE	97.4312	-0.133593	0.0347515	-3.84424	0.000120926	0.00228668	NA	NA	NA
ENSG00000177954	22300.4	0.077128	0.0200665	3.84361	0.000121236	0.00228765	RPS27	RPS27	6232
ENSG00000113558	3157.82	0.0608864	0.0158412	3.84355	0.000121267	0.00228765	SKP1	SKP1	6500
ENSG00000177469	92.5823	0.321118	0.0835663	3.84267	0.000121701	0.00229297	CAVIN1	CAVIN1	284119
ENSG00000125356	1839.35	0.08646	0.0225016	3.84239	0.000121841	0.00229297	NDUFA1	NDUFA1	4694
MLT1J:ERVL-MaLR:LTR	1751	-0.131318	0.0341854	-3.84135	0.000122361	0.00230001	NA	NA	NA
Helitron3Na_Mam:Helitron:RC	117.524	-0.139314	0.0362726	-3.84076	0.000122656	0.00230281	NA	NA	NA
ENSG00000001631	479.61	-0.0657858	0.0171301	-3.84035	0.000122858	0.00230384	KRIT1	KRIT1	889
LTR87:ERVL:LTR	210.957	-0.148581	0.0387214	-3.83718	0.000124457	0.00233106	NA	NA	NA
ENSG00000262481	530.753	0.0780821	0.020358	3.83544	0.000125338	0.00234185	TMEM256-PLSCR3	TMEM256-PLSCR3	NA
MER2B:TcMar-Tigger:DNA	158.414	-0.166788	0.0434876	-3.8353	0.000125412	0.00234185	NA	NA	NA
ENSG00000051341	860.258	-0.113398	0.0295712	-3.83473	0.0001257	0.00234185	POLQ	POLQ	10721
ENSG00000102882	741.854	0.0924385	0.0241057	3.83472	0.000125709	0.00234185	MAPK3	MAPK3	5595
ENSG00000116273	579.912	0.0717043	0.0186994	3.83458	0.000125778	0.00234185	PHF13	PHF13	148479
X9_LINE:L1:LINE	47.2173	-0.128306	0.033466	-3.83393	0.000126115	0.00234289	NA	NA	NA
MamRep1527:LTR:LTR	63.5514	-0.173832	0.0453408	-3.83389	0.000126132	0.00234289	NA	NA	NA
AluYm1:Alu:SINE	597.453	-0.116143	0.0303045	-3.83254	0.000126826	0.00235302	NA	NA	NA
ENSG00000146247	2161.82	-0.109731	0.0286516	-3.82985	0.000128222	0.00237336	PHIP	PHIP	55023
ENSG00000119689	2647.69	0.0463948	0.012114	3.82984	0.000128225	0.00237336	DLST	DLST	1743
ENSG00000146701	5880.69	0.0717809	0.0187472	3.82887	0.000128731	0.00237743	MDH2	MDH2	4191
LTR37B:ERV1:LTR	128.027	-0.160997	0.042051	-3.82862	0.000128866	0.00237743	NA	NA	NA
ENSG00000224950	60.979	-0.190309	0.0497077	-3.82855	0.000128898	0.00237743			NA
ENSG00000196584	428.052	-0.134242	0.0350681	-3.82804	0.000129165	0.00237958	XRCC2	XRCC2	7516
AluSq:Alu:SINE	3689.71	-0.130992	0.0342248	-3.8274	0.000129503	0.002383	NA	NA	NA
ENSG00000185946	425.707	-0.130077	0.0339886	-3.82709	0.000129666	0.00238322	RNPC3	RNPC3	55599
MER4A1:ERV1:LTR	275.155	-0.132938	0.0347526	-3.82528	0.000130626	0.00239805	NA	NA	NA
ENSG00000230262	23.9545	-0.210681	0.0550844	-3.82469	0.000130937	0.00239828	LINC02603	LINC02603	158257
ENSG00000042753	956.371	0.0899236	0.0235124	3.82452	0.000131027	0.00239828	AP2S1	AP2S1	1175
MER103C:hAT-Charlie:DNA	845.843	-0.143553	0.0375361	-3.82439	0.000131095	0.00239828	NA	NA	NA
THE1C:ERVL-MaLR:LTR	861.11	-0.141393	0.0369802	-3.82348	0.000131582	0.00240439	NA	NA	NA
ENSG00000164406	20.9306	-0.148785	0.0389289	-3.82197	0.000132389	0.00241633	LEAP2	LEAP2	116842
ENSG00000089157	70322.3	0.0828453	0.0216807	3.82115	0.00013283	0.00242157	RPLP0	RPLP0	6175
L1M3d:L1:LINE	55.2695	-0.200348	0.0524439	-3.82023	0.000133327	0.00242751	NA	NA	NA
ENSG00000231074	496.375	-0.0704826	0.0184538	-3.81941	0.00013377	0.00242751	HCG18	HCG18	414777
ENSG00000135452	1375.95	0.0573361	0.0150122	3.81929	0.000133834	0.00242751	TSPAN31	TSPAN31	6302
ENSG00000265401	5086.82	0.0725991	0.0190088	3.81924	0.000133864	0.00242751			NA
ENSG00000004455	6292.57	0.0435984	0.0114158	3.81912	0.000133927	0.00242751	AK2	AK2	204
LTR16D:ERVL:LTR	49.6579	-0.133479	0.034966	-3.81739	0.000134873	0.00243702	NA	NA	NA
LTR23:ERV1:LTR	75.9651	-0.160659	0.042087	-3.8173	0.000134921	0.00243702	NA	NA	NA
ENSG00000071082	23505.5	0.0910261	0.0238463	3.8172	0.000134976	0.00243702	RPL31	RPL31	6160
ENSG00000137040	830.272	-0.0589699	0.0154492	-3.81702	0.000135071	0.00243702	RANBP6	RANBP6	26953
ENSG00000134014	1080.27	0.0449275	0.0117727	3.81624	0.000135499	0.00244171	ELP3	ELP3	55140
ENSG00000121764	70.2411	0.0727878	0.0190744	3.81598	0.000135642	0.00244171	HCRTR1	HCRTR1	3061
MER110-int:ERV1:LTR	27.8547	-0.203063	0.0532214	-3.81544	0.000135939	0.00244426	NA	NA	NA
ENSG00000107341	2388.63	0.0695716	0.0182442	3.81336	0.000137092	0.00246045	UBE2R2	UBE2R2	54926
ENSG00000249209	1677.61	0.0707688	0.0185587	3.81325	0.000137152	0.00246045			NA
ENSG00000261270	45.9104	-0.213105	0.0558916	-3.81283	0.000137385	0.00246182			NA
ENSG00000119725	527.5	0.048299	0.0126691	3.81235	0.000137654	0.00246384	ZNF410	ZNF410	57862
ENSG00000135940	1885.38	0.0825806	0.0216653	3.81164	0.000138047	0.00246806	COX5B	COX5B	1329
ENSG00000139194	64.4391	-0.214205	0.0562185	-3.81023	0.000138838	0.00247658	RBP5	RBP5	83758
ENSG00000024862	457.068	0.0946674	0.0248456	3.81023	0.000138838	0.00247658	CCDC28A	CCDC28A	25901
ENSG00000128915	1017.09	-0.0733422	0.0192512	-3.80975	0.000139107	0.00247856	ICE2	ICE2	79664
MER61D:ERV1:LTR	27.501	-0.19259	0.0505599	-3.80914	0.00013945	0.00248187	NA	NA	NA
ENSG00000254873	1318.98	0.0641631	0.0168545	3.80689	0.000140728	0.00250178			NA
ENSG00000167565	293.427	0.0842359	0.0221351	3.80553	0.000141502	0.0025127	SERTAD3	SERTAD3	29946
ENSG00000197958	28930.7	0.0926144	0.0243507	3.80336	0.000142749	0.00253199	RPL12	RPL12	6136
ENSG00000259033	237.304	0.0809234	0.0212823	3.80238	0.000143313	0.00253686			NA
ENSG00000124356	1326.32	0.0407168	0.0107084	3.80232	0.000143346	0.00253686	STAMBP	STAMBP	10617
ENSG00000215158	64.1802	-0.13319	0.0350327	-3.80187	0.000143609	0.00253729	GUSBP18	GUSBP18	NA
ENSG00000188612	4170.54	0.0523612	0.0137737	3.80154	0.000143798	0.00253729	SUMO2	SUMO2	6613
AluSp:Alu:SINE	10810	-0.115206	0.0303059	-3.80144	0.000143855	0.00253729	NA	NA	NA
ENSG00000101104	362.199	-0.16292	0.0428675	-3.80054	0.000144382	0.00254375	PABPC1L	PABPC1L	80336
ENSG00000145901	12024.7	0.0723108	0.01903	3.79984	0.00014479	0.00254654	TNIP1	TNIP1	10318
MER57E3:ERV1:LTR	100.982	-0.185157	0.0487292	-3.79971	0.000144865	0.00254654	NA	NA	NA
ENSG00000138085	1125.5	0.0667773	0.017578	3.79891	0.000145333	0.00255192	ATRAID	ATRAID	51374
LTR5B:ERVK:LTR	366.905	-0.165249	0.0435151	-3.79751	0.000146158	0.00256344	NA	NA	NA
ENSG00000275307	48.9944	-0.16783	0.0441979	-3.79724	0.000146315	0.00256344			NA
ENSG00000122483	673.462	-0.0996867	0.0262569	-3.79659	0.000146702	0.00256736	CCDC18	CCDC18	343099
ENSG00000103264	598.592	0.067704	0.0178354	3.79605	0.00014702	0.00257008	FBXO31	FBXO31	79791
ENSG00000170310	705.357	0.0814515	0.0214642	3.79475	0.000147792	0.00258069	STX8	STX8	9482
ENSG00000242288	93.0666	-0.12888	0.033978	-3.79304	0.000148812	0.00259308	BMS1P4-AGAP5	BMS1P4-AGAP5	113939925
ENSG00000134900	2497.62	-0.0578898	0.0152622	-3.79301	0.000148831	0.00259308	TPP2	TPP2	7174
ENSG00000204435	1940.53	0.0733832	0.0193563	3.79118	0.000149933	0.0026094	CSNK2B	CSNK2B	1460
ENSG00000196531	17218.9	0.0734068	0.0193689	3.78994	0.000150686	0.0026196	NACA	NACA	4666
ENSG00000171425	656.811	0.104035	0.0274531	3.78955	0.00015092	0.00262077	ZNF581	ZNF581	51545
ENSG00000260836	15708.7	0.0842352	0.0222367	3.78812	0.000151791	0.00263299			NA
ENSG00000008988	24892.1	0.0922967	0.0243692	3.78743	0.000152214	0.00263743	RPS20	RPS20	6224
ENSG00000144567	1572.36	0.050629	0.0133692	3.78699	0.000152482	0.00263851	RETREG2	RETREG2	79137
ENSG00000169442	2925.72	0.126818	0.0334922	3.78648	0.000152797	0.00263851	CD52	CD52	1043
AluYk4:Alu:SINE	97.5992	-0.131971	0.0348541	-3.78637	0.000152861	0.00263851	NA	NA	NA
L1M3e:L1:LINE	96.0365	-0.171638	0.0453347	-3.78601	0.000153083	0.00263851	NA	NA	NA
ENSG00000117620	547.686	-0.0684108	0.0180696	-3.78596	0.000153115	0.00263851	SLC35A3	SLC35A3	23443
ENSG00000147394	55.8841	-0.328109	0.0866757	-3.78548	0.000153414	0.00264071	ZNF185	ZNF185	7739
ENSG00000134186	1714.23	-0.0726728	0.0191991	-3.78521	0.000153578	0.00264071	PRPF38B	PRPF38B	55119
ENSG00000103496	777.867	0.0712763	0.0188363	3.78398	0.000154342	0.00265015	STX4	STX4	6810
ENSG00000215114	494.433	-0.0653588	0.0172737	-3.78372	0.000154501	0.00265015	UBXN2B	UBXN2B	137886
ENSG00000075785	4684.62	0.0440975	0.0116554	3.78346	0.000154664	0.00265015	RAB7A	RAB7A	7879
MLT1F:ERVL-MaLR:LTR	554.056	-0.12756	0.0337173	-3.78324	0.000154801	0.00265015	NA	NA	NA
ENSG00000149806	7614.22	0.0924767	0.0244496	3.78235	0.000155357	0.00265677	FAU	FAU	2197
LTR89:ERVL:LTR	89.9074	-0.192524	0.0509048	-3.78203	0.000155553	0.00265724	NA	NA	NA
SATR2:Satellite:Satellite	46.2944	-0.272786	0.0721548	-3.78057	0.000156472	0.00267004	NA	NA	NA
ENSG00000147684	1579.75	0.0800199	0.021168	3.78022	0.000156689	0.00267084	NDUFB9	NDUFB9	4715
LTR37-int:ERV1:LTR	121.322	-0.134077	0.0354823	-3.7787	0.000157647	0.00268416	NA	NA	NA
ENSG00000269821	111.295	-0.189954	0.050273	-3.77844	0.000157812	0.00268416	KCNQ1OT1	KCNQ1OT1	10984
HERVK-int:ERVK:LTR	453.586	-0.203906	0.054036	-3.77352	0.00016096	0.00273231	NA	NA	NA
ENSG00000279059	59.641	-0.135789	0.0359851	-3.77347	0.00016099	0.00273231			NA
ENSG00000155876	1105.86	0.0602944	0.0159804	3.77302	0.000161283	0.00273434	RRAGA	RRAGA	10670
ENSG00000122406	38687.9	0.0767693	0.0203515	3.77217	0.000161834	0.00274073	RPL5	RPL5	6125
ENSG00000147123	1155.95	0.0827055	0.0219371	3.77011	0.000163173	0.00276043	NDUFB11	NDUFB11	54539
LTR57-int:ERVL:LTR	43.569	-0.194351	0.0515688	-3.76878	0.000164045	0.00277221	NA	NA	NA
ENSG00000135404	1950.5	0.0883454	0.0234456	3.7681	0.000164494	0.00277681	CD63	CD63	967
ENSG00000261582	503.273	0.0852067	0.022618	3.7672	0.000165089	0.00277926			NA
ENSG00000104221	184.659	0.0596491	0.0158346	3.76702	0.000165208	0.00277926	BRF2	BRF2	55290
ENSG00000267484	218.619	0.10894	0.02892	3.76696	0.00016525	0.00277926			NA
ENSG00000132680	1132.9	-0.0935777	0.0248443	-3.76657	0.000165507	0.00277926	KHDC4	KHDC4	22889
MER101:ERV1:LTR	63.5354	-0.139917	0.0371473	-3.76654	0.000165523	0.00277926	NA	NA	NA
ENSG00000161653	19.8128	0.136409	0.0362472	3.7633	0.000167689	0.00281263	NAGS	NAGS	162417
ENSG00000166171	363.743	0.0929144	0.0246972	3.76215	0.000168462	0.00282259	DPCD	DPCD	25911
ENSG00000168002	1480.12	0.0831925	0.0221239	3.7603	0.000169713	0.00283974	POLR2G	POLR2G	5436
MER92B:ERV1:LTR	190.862	-0.158025	0.0420268	-3.7601	0.000169847	0.00283974	NA	NA	NA
ENSG00000232388	415.93	0.0945531	0.025157	3.75852	0.000170922	0.00285468	SMIM26	SMIM26	388789
ENSG00000178460	151.186	0.0976446	0.025985	3.75773	0.00017146	0.00286063	MCMDC2	MCMDC2	157777
ENSG00000100296	994.032	0.0487795	0.0129821	3.75744	0.000171663	0.00286099	THOC5	THOC5	8563
ENSG00000176340	1989.28	0.0987726	0.0262999	3.75562	0.000172912	0.00287876	COX8A	COX8A	1351
ENSG00000213719	8822.17	0.086935	0.0231679	3.75239	0.000175155	0.00291301	CLIC1	CLIC1	1192
ENSG00000215472	11082.4	0.0679371	0.0181083	3.7517	0.00017564	0.00291801	RPL17-C18orf32	RPL17-C18orf32	100526842
ENSG00000052723	1013.84	-0.0614323	0.0163783	-3.75085	0.000176239	0.00292228	SIKE1	SIKE1	80143
ENSG00000183718	357.838	-0.116957	0.0311817	-3.7508	0.000176269	0.00292228	TRIM52	TRIM52	84851
ENSG00000117362	2637.2	0.0642388	0.0171305	3.74998	0.00017685	0.00292457	APH1A	APH1A	51107
ENSG00000157326	340.171	0.106412	0.0283767	3.74998	0.000176852	0.00292457	DHRS4	DHRS4	10901
ENSG00000263020	1537.12	0.068864	0.0183646	3.74982	0.000176965	0.00292457			NA
MER4D0:ERV1:LTR	69.1124	-0.18669	0.0498151	-3.74766	0.000178493	0.00294672	NA	NA	NA
ENSG00000053371	826.418	0.0867931	0.0231638	3.74693	0.000179012	0.00295219	AKR7A2	AKR7A2	8574
HAL1ME:L1:LINE	1097.18	-0.127023	0.0339044	-3.74649	0.000179323	0.00295423	NA	NA	NA
ENSG00000177463	1241.51	-0.0748279	0.019975	-3.74608	0.000179622	0.00295605	NR2C2	NR2C2	7182
LTR24B:ERV1:LTR	130.886	-0.125012	0.0333776	-3.74538	0.000180123	0.0029612	NA	NA	NA
ENSG00000262312	25.3531	-0.16869	0.0450451	-3.74491	0.000180455	0.00296357			NA
ENSG00000255439	423.542	0.0869006	0.0232115	3.74386	0.000181214	0.00297294			NA
MER41B:ERV1:LTR	382.206	-0.1713	0.0457707	-3.74256	0.000182153	0.00298475	NA	NA	NA
ENSG00000118412	631.875	-0.104843	0.0280154	-3.74234	0.000182314	0.00298475	CASP8AP2	CASP8AP2	9994
ENSG00000188243	1704.24	0.0874777	0.0233788	3.74175	0.000182746	0.00298871	COMMD6	COMMD6	170622
MER4-int:ERV1:LTR	340.223	-0.159574	0.0426569	-3.74086	0.000183389	0.00299612	NA	NA	NA
ENSG00000140320	654.588	0.055783	0.014914	3.74031	0.000183795	0.00299963	BAHD1	BAHD1	22893
MER51-int:ERV1:LTR	99.5021	-0.165803	0.0443614	-3.73756	0.000185817	0.00302925	NA	NA	NA
ENSG00000186222	256.9	0.083241	0.0222741	3.73713	0.000186135	0.00302925	BLOC1S4	BLOC1S4	55330
ENSG00000275131	43.8728	-0.181863	0.0486646	-3.73706	0.000186187	0.00302925	PDE4DIPP2	PDE4DIPP2	NA
ENSG00000106367	995.294	0.0750115	0.0200829	3.73509	0.00018765	0.00304943	AP1S1	AP1S1	1174
ENSG00000185420	439.021	0.0874036	0.0234046	3.73446	0.00018812	0.00304943	SMYD3	SMYD3	64754
ENSG00000139908	35.9529	-0.211202	0.0565587	-3.7342	0.00018831	0.00304943	TSSK4	TSSK4	283629
ENSG00000130414	2333.68	0.053994	0.0144595	3.73416	0.000188345	0.00304943	NDUFA10	NDUFA10	4705
ENSG00000115234	2540.59	0.0711764	0.0190617	3.734	0.000188461	0.00304943	SNX17	SNX17	9784
Tigger17b:TcMar-Tigger:DNA	19.3662	-0.137873	0.0369255	-3.73383	0.00018859	0.00304943	NA	NA	NA
L1PBb:L1:LINE	86.7469	-0.218035	0.0584101	-3.73283	0.00018934	0.00305841	NA	NA	NA
ENSG00000260269	147.951	0.0633726	0.0169802	3.73215	0.000189856	0.00306354			NA
ENSG00000152457	641.284	-0.0767422	0.0205639	-3.73189	0.000190047	0.00306354	DCLRE1C	DCLRE1C	64421
ENSG00000268471	151.7	-0.150368	0.0403052	-3.73073	0.000190926	0.00307282	MIR4453HG	MIR4453HG	54553
ENSG00000117118	1997.76	0.0632814	0.0169633	3.73049	0.000191108	0.00307282	SDHB	SDHB	6390
THE1C-int:ERVL-MaLR:LTR	701	-0.168795	0.0452514	-3.73016	0.000191362	0.00307282	NA	NA	NA
MLT2E:ERVL:LTR	21.7475	-0.195938	0.0525303	-3.73	0.000191477	0.00307282	NA	NA	NA
ENSG00000125691	26221.5	0.079321	0.0212666	3.72984	0.0001916	0.00307282	RPL23	RPL23	9349
ENSG00000279035	123.82	0.0877145	0.0235385	3.72643	0.000194212	0.00311154			NA
ENSG00000134330	1048.83	0.0640421	0.0171871	3.72617	0.000194413	0.0031116	IAH1	IAH1	285148
MamRep4096:hAT-Tip100:DNA	36.3	-0.154066	0.04135	-3.7259	0.000194623	0.0031118	NA	NA	NA
THE1B-int:ERVL-MaLR:LTR	1521.57	-0.115075	0.0308972	-3.72446	0.000195736	0.00312641	NA	NA	NA
ENSG00000162999	96.5545	-0.123504	0.0331668	-3.72372	0.000196307	0.00313043	DUSP19	DUSP19	142679
ENSG00000100804	1579.09	0.0804328	0.0216007	3.72362	0.000196385	0.00313043	PSMB5	PSMB5	5693
ENSG00000100138	2910.52	0.0739448	0.0198607	3.72317	0.000196733	0.0031328	SNU13	SNU13	4809
ENSG00000242588	48.6885	-0.218361	0.058685	-3.7209	0.000198517	0.00315801			NA
Charlie10b:hAT-Charlie:DNA	36.4917	-0.212521	0.0571271	-3.72014	0.000199109	0.00316423	NA	NA	NA
ENSG00000137767	906.25	0.0905008	0.024338	3.7185	0.000200411	0.00317934	SQOR	SQOR	58472
ENSG00000116863	1036.29	0.0712697	0.0191679	3.71817	0.000200669	0.00317934	ADPRS	ADPRS	54936
ENSG00000244187	257.547	0.0942167	0.02534	3.71811	0.000200722	0.00317934	TMEM141	TMEM141	85014
ENSG00000124549	113.001	-0.126233	0.0339525	-3.71792	0.000200869	0.00317934	BTN2A3P	BTN2A3P	NA
ENSG00000105483	1636.05	-0.0675701	0.0181797	-3.7168	0.000201763	0.0031848	CARD8	CARD8	22900
ENSG00000173113	2109.05	0.0896664	0.0241272	3.7164	0.000202082	0.0031848	TRMT112	TRMT112	51504
FRAM:Alu:SINE	981.042	-0.146096	0.0393128	-3.71624	0.000202208	0.0031848	NA	NA	NA
ENSG00000125037	800.438	0.0592317	0.015939	3.71615	0.000202282	0.0031848	EMC3	EMC3	55831
ENSG00000260261	93.7978	-0.194435	0.0523236	-3.716	0.000202398	0.0031848			NA
ENSG00000178449	479.913	0.0986689	0.0265527	3.71597	0.000202428	0.0031848	COX14	COX14	84987
ENSG00000268565	66.5879	0.102622	0.0276253	3.71478	0.000203384	0.00319665			NA
ENSG00000183283	2335.17	0.0577514	0.0155506	3.71378	0.000204184	0.00320068	DAZAP2	DAZAP2	9802
ENSG00000069998	1127.16	0.0985171	0.0265285	3.71363	0.000204304	0.00320068	HDHD5	HDHD5	27440
ENSG00000166801	2093.01	-0.0623236	0.0167832	-3.71345	0.000204454	0.00320068	FAM111A	FAM111A	63901
ENSG00000131269	1107.17	0.0563205	0.0151666	3.71345	0.000204454	0.00320068	ABCB7	ABCB7	22
LTR9A1:ERV1:LTR	66.2805	-0.178864	0.0481859	-3.71197	0.000205655	0.00321627	NA	NA	NA
ENSG00000099804	485.817	0.0892788	0.024054	3.7116	0.000205956	0.00321779	CDC34	CDC34	997
ENSG00000256967	29.2377	-0.217642	0.0586502	-3.71086	0.00020656	0.00322401			NA
ENSG00000213753	450.224	0.0543542	0.0146492	3.71039	0.000206938	0.00322671	CENPBD2P	CENPBD2P	65996
ENSG00000228474	2462.5	0.0758582	0.0204475	3.7099	0.000207345	0.00322985	OST4	OST4	100128731
LTR16A:ERVL:LTR	279.399	-0.127345	0.0343303	-3.70941	0.00020774	0.00323281	NA	NA	NA
ENSG00000168172	1153.33	-0.105654	0.0284859	-3.70899	0.000208087	0.00323502	HOOK3	HOOK3	84376
LTR16B2:ERVL:LTR	134.967	-0.124505	0.0335726	-3.70852	0.000208471	0.00323779	NA	NA	NA
ENSG00000105372	26858	0.0984888	0.0265623	3.70784	0.000209038	0.00324339	RPS19	RPS19	6223
ENSG00000278217	248.777	-0.196915	0.0531304	-3.70626	0.000210346	0.0032564			NA
ENSG00000241343	6113.18	0.0874605	0.0235991	3.70609	0.000210486	0.0032564	RPL36A	RPL36A	6173
MLT1F-int:ERVL-MaLR:LTR	63.7634	-0.168801	0.0455471	-3.70607	0.000210497	0.0032564	NA	NA	NA
ENSG00000160298	302.941	-0.127177	0.0343205	-3.70556	0.000210925	0.0032598	C21orf58	C21orf58	54058
ENSG00000285625	3166.98	0.0512962	0.0138455	3.70491	0.000211469	0.00326501			NA
ENSG00000204498	319.4	0.116737	0.0315157	3.7041	0.00021214	0.00327215	NFKBIL1	NFKBIL1	4795
ENSG00000178741	3669.6	0.0776126	0.0209554	3.7037	0.00021248	0.00327419	COX5A	COX5A	9377
ENSG00000104904	10606.5	0.0769913	0.0207894	3.7034	0.000212733	0.00327488	OAZ1	OAZ1	4946
ENSG00000167283	1771.74	0.0729408	0.0196975	3.70305	0.000213024	0.00327616	ATP5MG	ATP5MG	10632
ENSG00000272084	204.069	0.106097	0.028669	3.70076	0.000214956	0.00330264			NA
ENSG00000142937	39138.8	0.0787905	0.0212985	3.69934	0.000216161	0.00331792	RPS8	RPS8	6202
ENSG00000118007	891.368	-0.0883434	0.0238889	-3.69809	0.000217228	0.00333104	STAG1	STAG1	10274
MLT1E1A:ERVL-MaLR:LTR	380.5	-0.163185	0.0441356	-3.69736	0.000217854	0.00333739	NA	NA	NA
ENSG00000099341	2884.45	0.062841	0.0169974	3.69709	0.000218083	0.00333765	PSMD8	PSMD8	5714
ENSG00000198171	637.378	0.0759352	0.0205428	3.69644	0.000218641	0.00334293	DDRGK1	DDRGK1	65992
ENSG00000100523	2055.8	-0.071922	0.0194988	-3.68853	0.000225554	0.00344393	DDHD1	DDHD1	80821
ENSG00000272918	29.1643	-0.186518	0.050569	-3.68838	0.000225684	0.00344393			NA
ENSG00000154328	476.562	0.0774185	0.0209992	3.68674	0.000227142	0.00346282	NEIL2	NEIL2	252969
ENSG00000091409	67.6327	-0.134759	0.0365845	-3.68349	0.000230062	0.00350393	ITGA6	ITGA6	3655
ENSG00000184677	808.796	-0.0916496	0.0248851	-3.68291	0.000230586	0.00350852	ZBTB40	ZBTB40	9923
ENSG00000167526	31205.3	0.0959926	0.0260683	3.68236	0.000231089	0.00351278	RPL13	RPL13	6137
ENSG00000224032	410.941	0.115771	0.0314506	3.68103	0.000232291	0.00352743	EPB41L4A-AS1	EPB41L4A-AS1	NA
ENSG00000262730	316.33	0.0910894	0.0247472	3.6808	0.000232502	0.00352743			NA
L1PB2:L1:LINE	508.35	-0.227671	0.0618632	-3.68023	0.00023302	0.00353189	NA	NA	NA
ENSG00000189067	6061.67	0.0763555	0.0207496	3.67985	0.000233369	0.00353218	LITAF	LITAF	9516
MER63B:hAT-Blackjack:DNA	198.789	-0.14644	0.0397981	-3.67956	0.000233636	0.00353218	NA	NA	NA
ENSG00000137154	72667.3	0.0817504	0.0222179	3.67948	0.000233712	0.00353218	RPS6	RPS6	6194
MER9a3:ERVK:LTR	107.527	-0.14562	0.0395808	-3.67905	0.000234107	0.00353387	NA	NA	NA
ENSG00000116747	1233.08	-0.0801106	0.0217769	-3.6787	0.00023443	0.00353387	RO60	RO60	6738
ENSG00000266953	1739.57	0.0718728	0.019538	3.67862	0.000234498	0.00353387			NA
ENSG00000144395	143.141	-0.128208	0.0348711	-3.67663	0.000236339	0.0035582	CCDC150	CCDC150	284992
ENSG00000168899	408.221	0.150271	0.0408828	3.67565	0.000237241	0.00356354	VAMP5	VAMP5	10791
AluY:Alu:SINE	14461	-0.113066	0.030762	-3.67549	0.000237392	0.00356354	NA	NA	NA
ENSG00000166145	251.122	0.174188	0.0473928	3.67542	0.000237462	0.00356354	SPINT1	SPINT1	6692
AluSc:Alu:SINE	5691.71	-0.108853	0.0296176	-3.67527	0.000237599	0.00356354	NA	NA	NA
ENSG00000261351	451.836	0.0593954	0.0161669	3.67388	0.000238891	0.0035794			NA
ENSG00000227388	47.8481	-0.175074	0.0476579	-3.67356	0.000239191	0.0035794			NA
ENSG00000143575	1919.21	0.0699811	0.0190507	3.67341	0.000239339	0.0035794	HAX1	HAX1	10456
ENSG00000239883	52.5567	-0.162903	0.0443635	-3.672	0.000240663	0.00359577	PARGP1	PARGP1	NA
ENSG00000157741	408.01	-0.0981359	0.0267397	-3.67004	0.000242508	0.0036199	UBN2	UBN2	254048
ENSG00000088356	481.44	0.0758611	0.0206726	3.66965	0.000242887	0.00362213	PDRG1	PDRG1	81572
ENSG00000268400	675.366	0.0500752	0.0136523	3.66789	0.00024456	0.00364363			NA
ENSG00000171858	9391.23	0.0986553	0.0269	3.66748	0.000244951	0.00364599	RPS21	RPS21	6227
ENSG00000157349	617.592	0.0571876	0.0155953	3.66698	0.000245433	0.00364972	DDX19B	DDX19B	11269
ENSG00000133639	7139.65	0.0953362	0.0260219	3.66369	0.000248609	0.00369105	BTG1	BTG1	694
ENSG00000246451	59.6865	-0.225126	0.0614492	-3.66361	0.000248682	0.00369105	KLC1-AS1	KLC1-AS1	NA
MSTA:ERVL-MaLR:LTR	1952.09	-0.109441	0.0298837	-3.66222	0.00025004	0.00370771	NA	NA	NA
HERVK22-int:ERVK:LTR	158.581	-0.176307	0.04815	-3.66162	0.000250622	0.00371284	NA	NA	NA
ENSG00000138735	60.1801	-0.125531	0.0342875	-3.66112	0.000251116	0.00371319	PDE5A	PDE5A	8654
LTR40A1:ERVL:LTR	22.4872	-0.185641	0.0507062	-3.66112	0.000251117	0.00371319	NA	NA	NA
ENSG00000161016	35860.9	0.0872889	0.0238444	3.66077	0.00025146	0.00371477	RPL8	RPL8	6132
MER65D:ERV1:LTR	56.6715	-0.137627	0.0376014	-3.66015	0.000252071	0.0037182	NA	NA	NA
ENSG00000089009	31652.6	0.0738377	0.020174	3.66005	0.000252165	0.0037182	RPL6	RPL6	6128
ENSG00000106682	10318.3	0.0491653	0.013436	3.65923	0.000252975	0.00372665	EIF4H	EIF4H	7458
ENSG00000104856	867.934	0.107516	0.0293861	3.65874	0.000253455	0.00373022	RELB	RELB	5971
ENSG00000121851	441.712	0.0736328	0.0201269	3.65843	0.000253763	0.00373127	POLR3GL	POLR3GL	84265
ENSG00000279233	34.8405	-0.198967	0.0543982	-3.65761	0.000254581	0.00373641			NA
ENSG00000285779	1527.46	0.0630066	0.0172271	3.65742	0.000254768	0.00373641			NA
ENSG00000135637	136.717	-0.0807708	0.0220844	-3.65736	0.000254825	0.00373641	CCDC142	CCDC142	84865
ENSG00000265681	10678.4	0.067347	0.0184174	3.6567	0.000255479	0.0037425	RPL17	RPL17	6139
ENSG00000260852	44.2174	-0.154118	0.0421573	-3.65579	0.00025639	0.00375235	FBXL19-AS1	FBXL19-AS1	283932
ENSG00000241837	2670.59	0.0702699	0.0192267	3.6548	0.00025738	0.00376334	ATP5PO	ATP5PO	539
ENSG00000272368	88.8908	0.092557	0.0253299	3.65405	0.000258131	0.00377083			NA
ENSG00000247137	117.721	-0.0718174	0.0196658	-3.65188	0.000260323	0.00379931	ANKRD42-DT	ANKRD42-DT	NA
ENSG00000146007	2053.26	0.0647544	0.0177344	3.65134	0.000260877	0.00380387	ZMAT2	ZMAT2	153527
ENSG00000156411	1516.3	0.0841755	0.0230584	3.65054	0.00026169	0.00380874	ATP5MJ	ATP5MJ	9556
ENSG00000174444	69541.4	0.0596625	0.0163435	3.65053	0.000261695	0.00380874	RPL4	RPL4	6124
ENSG00000089693	2771.52	0.0667627	0.0183015	3.64794	0.000264346	0.00384377	MLF2	MLF2	8079
ENSG00000100220	2216.85	0.0606283	0.0166231	3.64722	0.00026509	0.00385103	RTCB	RTCB	51493
ENSG00000100897	1740.79	0.0447527	0.0122755	3.64569	0.000266674	0.00387047	DCAF11	DCAF11	80344
Tigger6a:TcMar-Tigger:DNA	129.081	-0.133189	0.0365365	-3.64537	0.000267009	0.00387175	NA	NA	NA
ENSG00000198755	21708.5	0.0676344	0.0185567	3.64474	0.000267661	0.00387763	RPL10A	RPL10A	4736
ENSG00000102103	897.569	0.0697518	0.0191398	3.64432	0.000268095	0.00388035	PQBP1	PQBP1	10084
MamGypLTR3a:Gypsy:LTR	87.2871	-0.164958	0.04527	-3.64387	0.000268568	0.00388361	NA	NA	NA
ENSG00000205138	233.214	0.0902097	0.0247673	3.64229	0.000270224	0.00390397	SDHAF1	SDHAF1	644096
ENSG00000140319	4919.81	0.0645	0.0177119	3.64162	0.000270931	0.00391048	SRP14	SRP14	6727
Charlie2b:hAT-Charlie:DNA	626.239	-0.105631	0.0290091	-3.6413	0.00027126	0.00391048	NA	NA	NA
ENSG00000136463	523.256	0.067999	0.0186769	3.6408	0.000271795	0.00391048	TACO1	TACO1	51204
ENSG00000221792	1501.45	0.0939029	0.0257931	3.64062	0.000271986	0.00391048	MIR1282	MIR1282	100302254
ENSG00000184508	254.386	0.0751305	0.0206376	3.64047	0.000272144	0.00391048	HDDC3	HDDC3	374659
ENSG00000159352	3338.87	0.0697356	0.0191558	3.64045	0.000272166	0.00391048	PSMD4	PSMD4	5710
ENSG00000164074	393.584	-0.067809	0.018629	-3.63998	0.000272658	0.00391398	ABHD18	ABHD18	80167
ENSG00000169105	292.091	0.0704971	0.0193703	3.63945	0.00027322	0.00391847	CHST14	CHST14	113189
ENSG00000136732	1731.72	0.0990155	0.0272144	3.63835	0.000274394	0.00393004	GYPC	GYPC	2995
ENSG00000073050	862.645	0.0624243	0.0171579	3.63822	0.000274526	0.00393004	XRCC1	XRCC1	7515
ENSG00000108298	32630.3	0.0627627	0.0172591	3.63649	0.000276376	0.00395292	RPL19	RPL19	6143
ENSG00000205542	137915	0.0850774	0.0233975	3.63617	0.000276721	0.00395426	TMSB4X	TMSB4X	7114
MLT2A2:ERVL:LTR	381.36	-0.101784	0.0279968	-3.63557	0.000277365	0.00395988	NA	NA	NA
ENSG00000187838	250.947	0.0770118	0.021194	3.63367	0.000279422	0.00398562	PLSCR3	PLSCR3	57048
ENSG00000263585	300.946	0.0975784	0.0268691	3.63162	0.000281652	0.00401379			NA
ENSG00000220925	191.888	0.0855855	0.0235723	3.63076	0.000282583	0.00402342	IGBP1-AS2	IGBP1-AS2	NA
ENSG00000167315	1609.48	0.0689708	0.0190023	3.62961	0.000283855	0.00403787	ACAA2	ACAA2	10449
ENSG00000164611	2011.38	0.0957344	0.026386	3.62822	0.000285382	0.00405593	PTTG1	PTTG1	9232
ENSG00000101558	2924.31	0.0476771	0.0131438	3.62733	0.000286366	0.00406585	VAPA	VAPA	9218
ENSG00000147604	31126.1	0.0760303	0.0209616	3.62712	0.000286597	0.00406585	RPL7	RPL7	6129
ENSG00000165525	977.577	-0.0664666	0.0183264	-3.62682	0.000286934	0.00406697	NEMF	NEMF	9147
ENSG00000070501	552.125	0.0697686	0.0192498	3.62437	0.000289666	0.00410157	POLB	POLB	5423
ENSG00000161970	17024.4	0.0818029	0.0225718	3.62413	0.00028994	0.00410157	RPL26	RPL26	6154
MER31B:ERV1:LTR	248.223	-0.177364	0.0489425	-3.62393	0.000290157	0.00410157	NA	NA	NA
ENSG00000025772	1093.63	0.0727362	0.0200747	3.62328	0.000290888	0.00410821	TOMM34	TOMM34	10953
ENSG00000137100	693.587	0.0749183	0.0206804	3.62267	0.000291577	0.00411425	DCTN3	DCTN3	11258
ENSG00000164187	549.894	-0.0880708	0.0243224	-3.62098	0.00029349	0.00413753	LMBRD2	LMBRD2	92255
ENSG00000116251	10110.6	0.0754742	0.0208577	3.61853	0.000296283	0.00417136	RPL22	RPL22	6146
ENSG00000189180	756.944	-0.0723907	0.0200062	-3.61841	0.00029642	0.00417136	ZNF33A	ZNF33A	7581
ENSG00000167468	3296.87	0.094328	0.0260722	3.61795	0.000296942	0.00417497	GPX4	GPX4	2879
ENSG00000147162	6308.78	-0.134944	0.0373058	-3.61724	0.000297762	0.00418276	OGT	OGT	8473
ERV3-16A3_I-int:ERVL:LTR	485.649	-0.149433	0.0413304	-3.61558	0.000299675	0.00420445	NA	NA	NA
LTR103b_Mam:ERV1:LTR	40.802	-0.152414	0.0421564	-3.61544	0.00029984	0.00420445	NA	NA	NA
ENSG00000100380	7001.74	0.0441926	0.012229	3.61375	0.0003018	0.00422815	ST13	ST13	6767
ENSG00000203865	3600.48	0.065716	0.0181917	3.61242	0.000303347	0.00424605	ATP1A1-AS1	ATP1A1-AS1	84852
MER57-int:ERV1:LTR	217.388	-0.138192	0.0382693	-3.61105	0.00030496	0.00426483	NA	NA	NA
ENSG00000133983	529.091	0.0750774	0.0207975	3.60992	0.000306295	0.00427758	COX16	COX16	51241
ENSG00000276718	20.5202	-0.147939	0.0409824	-3.60982	0.000306415	0.00427758			NA
ENSG00000106692	527.306	-0.0801585	0.0222088	-3.60931	0.000307011	0.0042821	FKTN	FKTN	2218
LTR81B:Gypsy:LTR	62.3265	-0.146449	0.0405877	-3.6082	0.000308324	0.0042966	NA	NA	NA
ENSG00000175573	559.149	0.0813467	0.0225561	3.60641	0.000310458	0.00432251	C11orf68	C11orf68	83638
ENSG00000111775	1370.22	0.0784138	0.0217516	3.60496	0.000312197	0.00434288	COX6A1	COX6A1	1337
ENSG00000279428	107.995	0.0941239	0.0261123	3.60458	0.000312658	0.00434545			NA
ENSG00000255310	138.849	-0.129526	0.0359465	-3.6033	0.000314197	0.00435979			NA
MLT1N2:ERVL-MaLR:LTR	352.299	-0.133036	0.036921	-3.60327	0.000314244	0.00435979	NA	NA	NA
ENSG00000234956	35.1595	0.186193	0.0516861	3.60238	0.000315321	0.00437087	LINC02539	LINC02539	100507406
ENSG00000164180	675.835	-0.0883698	0.0245361	-3.60162	0.000316245	0.00437983	TMEM161B	TMEM161B	153396
ENSG00000283930	78.4582	-0.168475	0.0467904	-3.60063	0.000317452	0.00439268	PLD5P1	PLD5P1	NA
ENSG00000198034	44676.9	0.0764543	0.0212407	3.59942	0.000318932	0.00440928	RPS4X	RPS4X	6191
ENSG00000118640	1531.06	0.0908872	0.0252637	3.59754	0.000321235	0.00443414	VAMP8	VAMP8	8673
ENSG00000174446	641.872	0.0425996	0.0118415	3.5975	0.000321294	0.00443414	SNAPC5	SNAPC5	10302
ENSG00000102575	616.708	0.1848	0.0513759	3.59702	0.000321887	0.00443843	ACP5	ACP5	54
ENSG00000108021	1160.59	-0.112596	0.0313066	-3.59656	0.000322454	0.00444235	TASOR2	TASOR2	54906
ENSG00000127527	1130.7	0.0493266	0.0137206	3.59508	0.000324288	0.00445415	EPS15L1	EPS15L1	58513
ENSG00000236991	146.723	-0.122554	0.0340898	-3.59505	0.000324328	0.00445415	EDRF1-AS1	EDRF1-AS1	NA
ENSG00000119650	179.098	0.0795703	0.0221341	3.59492	0.00032449	0.00445415	IFT43	IFT43	112752
MER4E:ERV1:LTR	111.537	-0.13849	0.0385241	-3.5949	0.000324514	0.00445415	NA	NA	NA
MLT2B4:ERVL:LTR	362.956	-0.123376	0.0343212	-3.59473	0.000324726	0.00445415	NA	NA	NA
ENSG00000152348	11280.9	0.0781489	0.0217453	3.59382	0.00032586	0.0044621	ATG10	ATG10	83734
ENSG00000268015	323.224	0.0780865	0.021728	3.59381	0.000325873	0.0044621			NA
ENSG00000138592	1054.02	-0.0715979	0.019927	-3.59301	0.000326885	0.00447056	USP8	USP8	9101
D20S16:Satellite:Satellite	44.1352	-0.231912	0.0645478	-3.59287	0.000327058	0.00447056	NA	NA	NA
ENSG00000067560	13124.2	0.0516276	0.0143746	3.5916	0.000328656	0.00448849	RHOA	RHOA	387
ENSG00000113732	2943.08	0.074501	0.0207457	3.59115	0.000329225	0.00448919	ATP6V0E1	ATP6V0E1	8992
ENSG00000107902	137.987	0.1326	0.0369245	3.59111	0.000329277	0.00448919	LHPP	LHPP	64077
ENSG00000236383	74.7642	-0.146291	0.040748	-3.59015	0.000330492	0.00450185	CCDC200	CCDC200	100874261
MamGypLTR2b:Gypsy:LTR	31.3072	-0.167082	0.0465567	-3.58879	0.000332221	0.00452087	NA	NA	NA
ENSG00000170946	388.874	-0.0459542	0.0128056	-3.5886	0.000332463	0.00452087	DNAJC24	DNAJC24	120526
ENSG00000229186	26.7422	-0.146738	0.040893	-3.58835	0.000332779	0.00452125	ADAM1A	ADAM1A	NA
ENSG00000172650	44.414	-0.131795	0.0367317	-3.58805	0.000333162	0.00452255	AGAP5	AGAP5	729092
ENSG00000150459	1997.82	0.0606972	0.0169205	3.5872	0.00033425	0.00453051	SAP18	SAP18	10284
ENSG00000275888	102.818	0.0573655	0.015992	3.58714	0.000334324	0.00453051			NA
ENSG00000242294	139.925	-0.148895	0.0415111	-3.58687	0.000334668	0.00453126	STAG3L5P	STAG3L5P	NA
ENSG00000187790	395.897	-0.0873216	0.0243478	-3.58643	0.000335236	0.00453421	FANCM	FANCM	57697
ENSG00000279649	68.1913	-0.1727	0.048156	-3.58625	0.000335462	0.00453421			NA
ENSG00000237883	228.06	0.0812549	0.0226667	3.58477	0.000337372	0.00455612	DGUOK-AS1	DGUOK-AS1	NA
ENSG00000237111	68.6691	-0.303119	0.0846002	-3.58296	0.000339724	0.00458394	IGHJ3P	IGHJ3P	NA
MLT1E:ERVL-MaLR:LTR	116.142	-0.161788	0.0451578	-3.58273	0.000340021	0.00458401	NA	NA	NA
ENSG00000172053	5464.15	0.0524498	0.0146435	3.58179	0.000341251	0.00459466	QARS1	QARS1	5859
ENSG00000245910	1485.6	0.0914353	0.0255301	3.58148	0.000341659	0.00459466	SNHG6	SNHG6	NA
ENSG00000284906	62.882	-0.126217	0.0352417	-3.58145	0.000341686	0.00459466			NA
HERV3-int:ERV1:LTR	746.645	-0.202054	0.0564238	-3.58101	0.000342264	0.00459676	NA	NA	NA
MER50:ERV1:LTR	236.439	-0.117976	0.0329477	-3.58072	0.000342654	0.00459676	NA	NA	NA
ENSG00000153922	1530.31	-0.0910085	0.025418	-3.58048	0.000342966	0.00459676	CHD1	CHD1	1105
ENSG00000084623	5961.74	0.0585207	0.0163445	3.58044	0.000343011	0.00459676	EIF3I	EIF3I	8668
PABL_B:ERV1:LTR	79.5998	-0.118192	0.0330155	-3.5799	0.000343727	0.00460243	NA	NA	NA
LOR1a:ERV1:LTR	165.138	-0.16841	0.0470589	-3.57871	0.000345292	0.00461945	NA	NA	NA
ENSG00000279641	393.058	0.078762	0.0220138	3.57785	0.000346429	0.00463072			NA
ENSG00000068323	928.201	0.0528511	0.0147752	3.57701	0.000347551	0.00464179	TFE3	TFE3	7030
ENSG00000175826	1696.91	0.0593302	0.0165932	3.57557	0.000349471	0.00466021	CTDNEP1	CTDNEP1	23399
MERX:TcMar-Tigger:DNA	31.1156	-0.20599	0.057611	-3.57553	0.000349523	0.00466021	NA	NA	NA
ENSG00000224078	1271.49	-0.0969373	0.0271144	-3.57512	0.000350062	0.00466345	SNHG14	SNHG14	NA
ENSG00000187187	134.447	-0.0995673	0.0278529	-3.57475	0.000350557	0.00466608	ZNF546	ZNF546	339327
L1MB1:L1:LINE	758.077	-0.117702	0.0329286	-3.57447	0.000350942	0.00466726	NA	NA	NA
ENSG00000173214	504.569	-0.115784	0.0323959	-3.57404	0.000351514	0.00467092	MFSD4B	MFSD4B	91749
ENSG00000077238	945.998	0.0934418	0.0261699	3.57059	0.000356183	0.0047274	IL4R	IL4R	3566
Charlie25:hAT-Charlie:DNA	131.361	-0.126368	0.0353939	-3.57033	0.000356531	0.0047274	NA	NA	NA
ENSG00000257800	31.5956	-0.219379	0.061448	-3.57016	0.00035677	0.0047274	FNBP1P1	FNBP1P1	NA
LTR102_Mam:ERVL:LTR	36.699	-0.178491	0.0499972	-3.57001	0.000356966	0.0047274	NA	NA	NA
AluSc5:Alu:SINE	1088.69	-0.109382	0.0306489	-3.56886	0.000358534	0.00474417	NA	NA	NA
ORSL:hAT-Tip100:DNA	57.6604	-0.155783	0.0436581	-3.56825	0.000359374	0.004751	NA	NA	NA
ENSG00000255508	25836.3	0.0725768	0.0203408	3.56805	0.000359654	0.004751			NA
ENSG00000283944	162.028	0.125488	0.0351845	3.56658	0.000361671	0.00477364	MIR4709	MIR4709	100616211
ENSG00000175643	667.938	0.124489	0.0349146	3.56551	0.000363142	0.00478904	RMI2	RMI2	116028
ENSG00000219200	840.174	0.0877482	0.0246235	3.5636	0.00036581	0.00482017	RNASEK	RNASEK	440400
MLT2F:ERVL:LTR	99.4333	-0.137676	0.0386389	-3.56314	0.000366441	0.00482444	NA	NA	NA
ENSG00000077549	7039.01	0.0599736	0.0168375	3.56191	0.000368169	0.00484304	CAPZB	CAPZB	832
ENSG00000125457	733.371	0.0666616	0.0187163	3.56169	0.000368469	0.00484304	MIF4GD	MIF4GD	57409
ENSG00000125743	4314.61	0.072164	0.0202658	3.56088	0.000369614	0.00485327	SNRPD2	SNRPD2	6633
ENSG00000125954	508.709	0.0594536	0.0166972	3.5607	0.000369864	0.00485327	CHURC1-FNTB	CHURC1-FNTB	100529261
ENSG00000125991	2409.52	0.0793134	0.0222777	3.56021	0.000370562	0.00485725	ERGIC3	ERGIC3	51614
ENSG00000122026	17935.7	0.0851929	0.023931	3.55994	0.000370943	0.00485725	RPL21	RPL21	6144
ENSG00000198862	798.406	-0.0947453	0.0266151	-3.55983	0.000371093	0.00485725	LTN1	LTN1	26046
ENSG00000280385	128.141	-0.125326	0.0352086	-3.55953	0.000371518	0.00485877			NA
ENSG00000158019	765.884	0.0590106	0.0165819	3.55874	0.000372635	0.00486932	BABAM2	BABAM2	9577
ENSG00000135632	707.096	0.046726	0.0131327	3.55799	0.000373708	0.004877	SMYD5	SMYD5	10322
ENSG00000116001	1651.14	-0.0681409	0.019152	-3.55789	0.000373843	0.004877	TIA1	TIA1	7072
ENSG00000134419	14028.7	0.0647124	0.0181914	3.5573	0.000374681	0.00488389	RPS15A	RPS15A	6210
ENSG00000254772	25518.9	0.072923	0.0205015	3.55696	0.000375165	0.00488615	EEF1G	EEF1G	1937
ENSG00000258315	795.545	0.0823314	0.0231531	3.55596	0.000376602	0.00490081	C17orf49	C17orf49	124944
ENSG00000196873	139.646	-0.115746	0.0325546	-3.55543	0.000377363	0.00490448	ZNG1C	ZNG1C	445571
ENSG00000109519	1055.13	0.0608187	0.0171064	3.55533	0.000377507	0.00490448	GRPEL1	GRPEL1	80273
ENSG00000169330	29.0342	-0.161743	0.045539	-3.55175	0.000382684	0.00496763	MINAR1	MINAR1	23251
ENSG00000267002	192.249	-0.127531	0.0359103	-3.55138	0.00038322	0.00497048			NA
MSTB1:ERVL-MaLR:LTR	454.471	-0.13369	0.0376514	-3.55074	0.00038415	0.00497845	NA	NA	NA
ENSG00000124688	565.629	0.0581599	0.0163847	3.54966	0.000385732	0.00499483	MAD2L1BP	MAD2L1BP	9587
ENSG00000168961	2612.34	0.12139	0.0341998	3.54943	0.000386061	0.00499498	LGALS9	LGALS9	3965
ENSG00000104177	775.373	-0.125832	0.035459	-3.54866	0.000387194	0.00500553	MYEF2	MYEF2	50804
ENSG00000214530	296.228	0.117786	0.0332001	3.54775	0.000388531	0.00501869	STARD10	STARD10	10809
MER66B:ERV1:LTR	99.1592	-0.136752	0.0385504	-3.54737	0.000389101	0.00502193	NA	NA	NA
ENSG00000178127	1373.48	0.0655474	0.0184852	3.54593	0.000391229	0.00504525	NDUFV2	NDUFV2	4729
ENSG00000102978	1090.67	0.0410134	0.0115681	3.54539	0.000392035	0.00504962	POLR2C	POLR2C	5432
MER52D:ERV1:LTR	91.2339	-0.136528	0.03851	-3.54527	0.000392209	0.00504962	NA	NA	NA
ENSG00000167657	527.612	0.0755845	0.0213285	3.54383	0.000394357	0.00507311	DAPK3	DAPK3	1613
ENSG00000229689	59.6311	-0.120422	0.0339933	-3.54253	0.000396312	0.0050941	ANKRD33BP1	ANKRD33BP1	NA
ENSG00000100201	11333.3	-0.0831858	0.0235038	-3.53924	0.000401278	0.00515034	DDX17	DDX17	10521
ENSG00000285854	11506.4	0.0648804	0.0183319	3.5392	0.000401342	0.00515034			NA
ENSG00000114841	249.361	-0.149266	0.0421851	-3.53837	0.000402608	0.00516237	DNAH1	DNAH1	25981
ENSG00000266728	462.385	0.0777105	0.0219644	3.53802	0.000403146	0.00516506			NA
ENSG00000170889	18906.2	0.0938543	0.0265303	3.53762	0.000403743	0.0051685	RPS9	RPS9	6203
ENSG00000135823	1146.77	0.056491	0.0159714	3.537	0.000404705	0.00517661	STX6	STX6	10228
ENSG00000175455	1331.35	-0.107235	0.0303315	-3.53545	0.000407089	0.00520286	CCDC14	CCDC14	64770
ENSG00000160209	2517.32	0.0795907	0.0225145	3.53509	0.000407633	0.0052056	PDXK	PDXK	8566
LTR10E:ERV1:LTR	87.855	-0.168738	0.0477401	-3.53451	0.000408532	0.00521284	NA	NA	NA
ENSG00000134982	712.072	-0.0904186	0.0255935	-3.53287	0.00041107	0.00523661	APC	APC	324
ENSG00000163104	1180.56	-0.0572111	0.0161944	-3.53278	0.000411221	0.00523661	SMARCAD1	SMARCAD1	56916
LTR37A:ERV1:LTR	130.762	-0.137165	0.0388277	-3.53267	0.000411393	0.00523661	NA	NA	NA
Zaphod2:hAT-Tip100:DNA	28.4617	-0.185022	0.0523788	-3.53238	0.000411843	0.0052381	NA	NA	NA
AluYe5:Alu:SINE	110.294	-0.129985	0.036803	-3.53192	0.000412562	0.005243	NA	NA	NA
MLT1H1:ERVL-MaLR:LTR	369.851	-0.115938	0.0328289	-3.53159	0.000413065	0.00524515	NA	NA	NA
MER76:ERVL:LTR	42.6446	-0.171939	0.0486958	-3.53088	0.000414173	0.00525471	NA	NA	NA
ENSG00000213347	1767.8	0.0654939	0.0185509	3.5305	0.000414776	0.00525471	MXD3	MXD3	83463
ENSG00000238197	155.563	-0.119785	0.033929	-3.53047	0.000414819	0.00525471	PAXBP1-AS1	PAXBP1-AS1	100506215
ENSG00000276672	97.9434	-0.116807	0.0331002	-3.52888	0.00041732	0.00527858			NA
ERVL-B4-int:ERVL:LTR	497.452	-0.10627	0.0301147	-3.52885	0.000417375	0.00527858	NA	NA	NA
LTR17:ERV1:LTR	153.174	-0.117744	0.0333868	-3.52668	0.000420812	0.00531778	NA	NA	NA
ENSG00000111886	51.7913	-0.209724	0.059474	-3.52631	0.000421391	0.00532082	GABRR2	GABRR2	2570
MLT1G-int:ERVL-MaLR:LTR	42.9082	-0.273125	0.0774778	-3.5252	0.000423164	0.00533702	NA	NA	NA
ENSG00000141551	1963.98	0.0495977	0.0140699	3.52508	0.000423352	0.00533702	CSNK1D	CSNK1D	1453
LTR84a:ERVL:LTR	57.6387	-0.147644	0.0418866	-3.52485	0.000423729	0.00533749	NA	NA	NA
ENSG00000172888	629.489	-0.066567	0.0188866	-3.52455	0.000424198	0.00533766	ZNF621	ZNF621	285268
LTR16A1:ERVL:LTR	198.23	-0.147859	0.0419527	-3.52441	0.000424421	0.00533766	NA	NA	NA
ENSG00000149100	5645.35	0.0618803	0.0175641	3.52311	0.000426511	0.00535646	EIF3M	EIF3M	10480
Tigger6b:TcMar-Tigger:DNA	40.4383	-0.187771	0.0533007	-3.52286	0.000426924	0.00535646	NA	NA	NA
ENSG00000163159	737.779	0.056873	0.016144	3.52285	0.000426937	0.00535646	VPS72	VPS72	6944
Charlie3:hAT-Charlie:DNA	87.4619	-0.144679	0.0410955	-3.52056	0.00043063	0.0053949	NA	NA	NA
ENSG00000168255	59.9583	-0.213165	0.0605494	-3.52052	0.000430702	0.0053949	POLR2J3	POLR2J3	NA
ENSG00000256053	361.113	0.0660238	0.0187551	3.52032	0.000431029	0.0053949	COA8	COA8	84334
ENSG00000182405	189.697	-0.0846136	0.0240486	-3.51844	0.000434093	0.00542892	PGBD4	PGBD4	161779
ENSG00000281490	78.6355	-0.161262	0.0458448	-3.51756	0.000435534	0.00543857	CICP14	CICP14	NA
ENSG00000020181	73.9048	0.06591	0.0187379	3.51747	0.00043569	0.00543857	ADGRA2	ADGRA2	25960
ENSG00000167699	1469.81	0.0433156	0.0123149	3.51734	0.000435901	0.00543857	GLOD4	GLOD4	51031
ENSG00000167774	410.657	0.082954	0.0235861	3.51707	0.000436333	0.00543964			NA
ENSG00000265194	44.1209	-0.0915534	0.0260401	-3.51586	0.00043833	0.00546021			NA
ENSG00000017797	2135.75	0.0376114	0.0106987	3.51553	0.000438881	0.00546275	RALBP1	RALBP1	10928
ENSG00000155366	2033.31	0.0986377	0.0280614	3.51507	0.000439635	0.00546781	RHOC	RHOC	389
ENSG00000121769	192.149	0.306603	0.0872363	3.51462	0.000440383	0.00547278	FABP3	FABP3	2170
Ricksha_c:MULE-MuDR:DNA	102.069	-0.144272	0.0410586	-3.51381	0.000441727	0.00548515	NA	NA	NA
ENSG00000136051	1844.63	-0.109373	0.0311311	-3.5133	0.000442585	0.00549148	WASHC4	WASHC4	23325
ENSG00000055070	3837.32	0.0467334	0.0133034	3.51289	0.00044326	0.00549393	SZRD1	SZRD1	26099
ENSG00000267855	409.894	0.0807946	0.0230003	3.51276	0.000443481	0.00549393	NDUFA7	NDUFA7	4701
ENSG00000261114	35.7817	-0.1946	0.0554468	-3.50968	0.000448654	0.00555364			NA
ENSG00000177105	2809.49	0.0906351	0.0258341	3.50835	0.000450893	0.00557295	RHOG	RHOG	391
ENSG00000180385	113.792	-0.119816	0.0341518	-3.50833	0.000450923	0.00557295	EMC3-AS1	EMC3-AS1	NA
ENSG00000279672	32.6705	-0.211155	0.0602149	-3.50669	0.000453719	0.00559444			NA
ENSG00000163946	2592.71	-0.0665631	0.0189819	-3.50666	0.000453767	0.00559444	TASOR	TASOR	23272
ENSG00000128524	1252.16	0.0785127	0.0223906	3.50651	0.000454024	0.00559444	ATP6V1F	ATP6V1F	9296
ENSG00000187840	618.671	0.104139	0.029699	3.50648	0.000454084	0.00559444	EIF4EBP1	EIF4EBP1	1978
ENSG00000173812	10391.7	0.101371	0.0289121	3.50619	0.000454572	0.00559608	EIF1	EIF1	10209
ENSG00000119655	1083.87	0.105488	0.0300887	3.50589	0.00045508	0.00559795	NPC2	NPC2	10577
ENSG00000261556	87.2263	-0.130466	0.0372177	-3.50548	0.00045578	0.00560218	SMG1P7	SMG1P7	NA
LTR47A2:ERVL:LTR	25.7047	-0.176023	0.0502326	-3.50416	0.000458045	0.00562416	NA	NA	NA
LTR16B:ERVL:LTR	65.6903	-0.202755	0.0578636	-3.50402	0.000458284	0.00562416	NA	NA	NA
ENSG00000084693	1133.67	0.050108	0.0143038	3.50314	0.000459811	0.00563429	AGBL5	AGBL5	60509
ENSG00000089327	1821.74	0.102485	0.0292552	3.50313	0.000459825	0.00563429	FXYD5	FXYD5	53827
ENSG00000166004	648.581	-0.0793446	0.0226593	-3.50163	0.000462423	0.00566171	CEP295	CEP295	85459
ENSG00000134253	35.6362	-0.113988	0.0325645	-3.50038	0.000464596	0.00568389	TRIM45	TRIM45	80263
ENSG00000254741	1640.44	0.0915501	0.0261679	3.49857	0.000467764	0.00571821			NA
ENSG00000269553	81.9138	-0.211911	0.0605842	-3.49779	0.000469138	0.00573055			NA
ENSG00000198918	12754.1	0.0916372	0.0262107	3.49617	0.00047198	0.00576079	RPL39	RPL39	6170
ENSG00000279382	44.8523	-0.131907	0.0377322	-3.49589	0.000472486	0.0057625			NA
MER113B:hAT-Charlie:DNA	40.1092	-0.15439	0.0441816	-3.49444	0.00047505	0.00578928	NA	NA	NA
ENSG00000265257	1363.83	0.064721	0.0185234	3.49402	0.000475807	0.00579401			NA
ENSG00000177971	833.434	0.0684754	0.0196022	3.49326	0.000477171	0.00580613	IMP3	IMP3	55272
Kanga1b:TcMar-Tc2:DNA	52.486	-0.141539	0.0405265	-3.49251	0.000478499	0.00581361	NA	NA	NA
ENSG00000109917	1544.64	0.0479493	0.0137292	3.4925	0.000478525	0.00581361	ZPR1	ZPR1	8882
ENSG00000158526	915.925	0.0660266	0.0189111	3.49143	0.000480445	0.00583244	TSR2	TSR2	90121
LTR10F:ERV1:LTR	28.3785	-0.174433	0.049986	-3.48963	0.000483691	0.00586731	NA	NA	NA
ENSG00000214212	133.33	0.152681	0.0437626	3.48885	0.000485097	0.00587712	C19orf38	C19orf38	255809
ENSG00000132676	2571.72	0.0428694	0.0122878	3.48877	0.000485246	0.00587712	DAP3	DAP3	7818
ENSG00000158042	1719.61	0.0739167	0.0211904	3.48821	0.000486264	0.00588492	MRPL17	MRPL17	63875
ENSG00000130811	2754.38	0.0656159	0.0188126	3.48788	0.000486865	0.00588766	EIF3G	EIF3G	8666
ENSG00000179632	1285.86	0.0710012	0.0203589	3.48747	0.000487613	0.00588892	MAF1	MAF1	84232
ENSG00000280206	417.431	0.0887867	0.0254592	3.48741	0.000487717	0.00588892			NA
ENSG00000188467	99.8063	-0.136104	0.0390315	-3.48702	0.000488441	0.00589313	SLC24A5	SLC24A5	283652
ENSG00000271810	690.712	0.0896398	0.0257157	3.48579	0.000490678	0.00591558			NA
ENSG00000169032	2767.85	0.0585172	0.0167982	3.48355	0.000494818	0.00596029	MAP2K1	MAP2K1	5604
ENSG00000213965	682.017	0.0562544	0.0161494	3.48337	0.000495144	0.00596029	NUDT19	NUDT19	390916
ENSG00000141504	464.688	0.10136	0.0291067	3.48235	0.000497042	0.0059759	SAT2	SAT2	112483
ENSG00000104142	507.856	0.074845	0.0214932	3.48226	0.000497201	0.0059759	VPS18	VPS18	57617
PrimLTR79:ERV1:LTR	38.5761	-0.218586	0.0627799	-3.48179	0.000498068	0.00598176	NA	NA	NA
ENSG00000122140	964.955	0.0783441	0.0225029	3.48152	0.00049858	0.00598334	MRPS2	MRPS2	51116
ENSG00000114779	1356.02	0.0865993	0.0248803	3.48063	0.000500229	0.00599856	ABHD14B	ABHD14B	84836
MER4A1_:ERV1:LTR	46.2032	-0.159758	0.0459071	-3.48004	0.000501337	0.00600726	NA	NA	NA
ENSG00000280778	124.116	0.0656572	0.0188731	3.47887	0.000503533	0.00602898			NA
L1MEg2:L1:LINE	87.5671	-0.123267	0.0354509	-3.47712	0.000506835	0.00606391	NA	NA	NA
ENSG00000198746	226.661	0.0689224	0.0198317	3.47536	0.000510172	0.00609919	GPATCH3	GPATCH3	63906
MER5C:hAT-Charlie:DNA	130.863	-0.150202	0.0432242	-3.47495	0.000510946	0.0061038	NA	NA	NA
ENSG00000108604	2370.68	0.0574868	0.0165445	3.47468	0.000511463	0.00610535	SMARCD2	SMARCD2	6603
AluYh3:Alu:SINE	242.572	-0.122777	0.0353374	-3.47443	0.000511943	0.00610645	NA	NA	NA
ENSG00000185495	93.725	-0.190363	0.0548044	-3.4735	0.000513711	0.00612289	SEPTIN7P13	SEPTIN7P13	NA
AluYk2:Alu:SINE	68.9457	-0.141519	0.0407503	-3.47282	0.000515012	0.00613375	NA	NA	NA
ENSG00000162994	91.8294	-0.137862	0.039706	-3.47208	0.000516441	0.00614602	CLHC1	CLHC1	130162
ENSG00000132471	1730.34	0.0840356	0.0242046	3.47188	0.000516824	0.00614602	WBP2	WBP2	23558
Tigger3d:TcMar-Tigger:DNA	32.7426	-0.165768	0.0477499	-3.47158	0.000517396	0.00614685	NA	NA	NA
ENSG00000198482	226.495	-0.0711651	0.0205004	-3.4714	0.000517758	0.00614685	ZNF808	ZNF808	388558
MER54A:ERVL:LTR	175.372	-0.148646	0.0428223	-3.47124	0.000518065	0.00614685	NA	NA	NA
LTR19B:ERV1:LTR	53.0247	-0.154236	0.0444412	-3.47057	0.000519359	0.00615755	NA	NA	NA
ENSG00000146677	62.3002	-0.27484	0.0792043	-3.47002	0.000520422	0.00616308	RPL32P18	RPL32P18	NA
ENSG00000155368	5339.65	0.0762444	0.0219737	3.46981	0.000520832	0.00616308	DBI	DBI	1622
ENSG00000012211	588.375	0.0673218	0.0194027	3.46972	0.000521	0.00616308	PRICKLE3	PRICKLE3	4007
ENSG00000125148	566.572	0.240056	0.0692098	3.46852	0.000523333	0.00618602	MT2A	MT2A	4502
ENSG00000111716	12316.4	0.0645542	0.0186139	3.46805	0.000524242	0.00619212	LDHB	LDHB	3945
ENSG00000136521	1725.06	0.0619217	0.0178591	3.46724	0.00052583	0.00620321	NDUFB5	NDUFB5	4711
ENSG00000145734	1193.18	-0.104474	0.0301323	-3.46717	0.00052597	0.00620321	BDP1	BDP1	55814
MER66C:ERV1:LTR	33.7668	-0.148224	0.0427636	-3.46613	0.000528005	0.00622088	NA	NA	NA
ENSG00000268975	278.954	0.0855806	0.0246914	3.466	0.000528259	0.00622088	MIA-RAB4B	MIA-RAB4B	NA
LTR39:ERV1:LTR	151.231	-0.125168	0.0361578	-3.46172	0.000536737	0.00631599	NA	NA	NA
ENSG00000213585	11323.3	0.0505645	0.01461	3.46096	0.000538251	0.00631858	VDAC1	VDAC1	7416
ENSG00000183091	52.8301	-0.163715	0.0473051	-3.46083	0.000538504	0.00631858	NEB	NEB	4703
ENSG00000116857	773.126	0.0899772	0.0259992	3.46077	0.000538625	0.00631858	TMEM9	TMEM9	252839
ENSG00000122008	858.591	-0.114945	0.0332143	-3.4607	0.000538767	0.00631858	POLK	POLK	51426
ENSG00000155744	538.597	-0.076521	0.022112	-3.4606	0.000538965	0.00631858	HYCC2	HYCC2	285172
ENSG00000272047	489.188	0.0814413	0.0235377	3.46003	0.000540106	0.00632724	GTF2H5	GTF2H5	404672
LTR7B:ERV1:LTR	239.314	-0.119886	0.0346556	-3.45936	0.000541455	0.00633833	NA	NA	NA
SVA_A:SVA:Retroposon	398.758	-0.103151	0.0298236	-3.4587	0.000542782	0.00634914	NA	NA	NA
ENSG00000158062	1429.04	0.0776342	0.0224478	3.45844	0.000543323	0.00635074	UBXN11	UBXN11	91544
ENSG00000111726	1165.09	0.0469724	0.0135837	3.458	0.00054421	0.00635639	CMAS	CMAS	55907
ENSG00000161921	21.813	0.131746	0.0381015	3.45777	0.000544671	0.00635706	CXCL16	CXCL16	58191
ENSG00000178917	87.7965	-0.101446	0.0293488	-3.45658	0.000547083	0.00638047	ZNF852	ZNF852	285346
ENSG00000276664	30.7262	-0.209992	0.0607782	-3.45506	0.00055018	0.00640784			NA
ENSG00000131043	818.325	0.0563964	0.016323	3.45502	0.000550245	0.00640784	AAR2	AAR2	25980
ENSG00000177830	700.868	0.0716778	0.0207541	3.45366	0.000553025	0.00643546	CHID1	CHID1	66005
ENSG00000162929	147.65	-0.0921162	0.0266842	-3.45209	0.000556263	0.00646835	SANBR	SANBR	84542
ENSG00000123444	400.218	0.039122	0.0113382	3.45047	0.000559621	0.00650103	KBTBD4	KBTBD4	55709
L1M:L1:LINE	39.8899	-0.18126	0.0525342	-3.45033	0.000559899	0.00650103	NA	NA	NA
ENSG00000078795	91.3133	-0.0714871	0.0207231	-3.44963	0.000561355	0.00651313	PKD2L2	PKD2L2	27039
LTR85b:Gypsy:LTR	55.9145	-0.1494	0.0433181	-3.44891	0.000562858	0.00652575	NA	NA	NA
ENSG00000135164	1527.68	-0.102254	0.0296515	-3.44854	0.000563632	0.00652992	DMTF1	DMTF1	9988
ENSG00000114125	876.909	0.0653979	0.0189673	3.44793	0.000564906	0.00653985	RNF7	RNF7	9616
ENSG00000115216	2397.09	0.0579972	0.0168233	3.44743	0.000565941	0.00654702	NRBP1	NRBP1	29959
ENSG00000163156	648.787	0.0611701	0.0177547	3.4453	0.000570428	0.00659408	SCNM1	SCNM1	79005
ENSG00000006831	2385.09	0.0350737	0.0101815	3.44484	0.000571391	0.00659933	ADIPOR2	ADIPOR2	79602
ENSG00000177427	127.411	0.0808093	0.0234591	3.44469	0.000571721	0.00659933	MIEF2	MIEF2	125170
ENSG00000123143	3136.56	0.0717568	0.020834	3.44421	0.000572723	0.00660604	PKN1	PKN1	5585
ENSG00000115268	9286.8	0.0965698	0.0280687	3.44048	0.000580683	0.00669107	RPS15	RPS15	6209
ENSG00000184277	896.635	0.0752994	0.0218871	3.44036	0.000580945	0.00669107	TM2D3	TM2D3	80213
ENSG00000100982	752.876	0.0628816	0.0182847	3.43903	0.00058381	0.00671915	PCIF1	PCIF1	63935
ENSG00000279945	163.645	0.0994647	0.0289247	3.43875	0.000584405	0.00672108			NA
ENSG00000107290	3294.81	-0.0730803	0.0212573	-3.43789	0.000586277	0.00673768	SETX	SETX	23064
LTR84b:ERVL:LTR	81.9008	-0.181554	0.0528357	-3.4362	0.000589927	0.00677468	NA	NA	NA
MLT1F2-int:ERVL-MaLR:LTR	68.2167	-0.157016	0.0457006	-3.43574	0.000590929	0.00678125	NA	NA	NA
ENSG00000115289	279.098	0.0528958	0.0154007	3.43463	0.000593371	0.0068043	PCGF1	PCGF1	84759
ENSG00000133398	719.583	0.071883	0.0209331	3.43393	0.000594888	0.00681673	MED10	MED10	84246
ENSG00000185513	95.1514	-0.153222	0.0446275	-3.43335	0.000596183	0.0068266	L3MBTL1	L3MBTL1	26013
ENSG00000166263	147.632	-0.0760256	0.0221516	-3.43206	0.000599006	0.00685393	STXBP4	STXBP4	252983
ENSG00000266472	1159.12	0.0762076	0.0222124	3.43085	0.000601689	0.00687963	MRPS21	MRPS21	54460
ENSG00000272356	102.043	-0.0613875	0.0178943	-3.43057	0.000602322	0.00688068			NA
ENSG00000143761	6977.96	0.0607645	0.0177135	3.43042	0.000602655	0.00688068	ARF1	ARF1	375
ENSG00000104964	4588.65	0.0624145	0.0181964	3.43004	0.000603489	0.0068852	TLE5	TLE5	166
ENSG00000105202	5562.47	0.0786902	0.0229471	3.4292	0.000605359	0.00690153	FBL	FBL	2091
ENSG00000164610	199.499	0.074127	0.0216197	3.42867	0.000606544	0.00691004	RP9	RP9	6100
ENSG00000125726	3417.52	0.0955017	0.027859	3.42803	0.000607971	0.00691491	CD70	CD70	970
ENSG00000279204	37.1833	0.150954	0.0440363	3.42796	0.000608138	0.00691491			NA
ENSG00000173726	4317.95	0.0604298	0.0176288	3.42789	0.00060829	0.00691491	TOMM20	TOMM20	9804
MER75:PiggyBac:DNA	44.0687	-0.123983	0.0361715	-3.42765	0.000608825	0.00691599	NA	NA	NA
ENSG00000242338	54.5217	-0.138235	0.0403408	-3.42667	0.000611028	0.00693601	BMS1P4	BMS1P4	NA
ENSG00000280063	28.5165	-0.229143	0.0668863	-3.42586	0.00061285	0.00695167			NA
ENSG00000267047	270.005	0.0857043	0.0250192	3.42554	0.000613576	0.00695489			NA
ENSG00000242372	1558.4	0.0760138	0.0221921	3.42526	0.000614203	0.00695699	EIF6	EIF6	3692
ENSG00000165629	4468.74	0.0602851	0.0176072	3.42388	0.00061734	0.00698749	ATP5F1C	ATP5F1C	509
ENSG00000104129	423.574	0.0746042	0.0217949	3.42301	0.000619322	0.00700489	DNAJC17	DNAJC17	55192
ENSG00000247400	75.7394	-0.086861	0.0253799	-3.42244	0.000620629	0.00701462	DNAJC3-DT	DNAJC3-DT	100289274
ENSG00000107020	596.87	0.0785043	0.0229474	3.42105	0.000623792	0.00704094	PLGRKT	PLGRKT	55848
ENSG00000105755	393.934	0.123549	0.0361145	3.42103	0.000623853	0.00704094	ETHE1	ETHE1	23474
ENSG00000260773	23.6281	-0.114061	0.0333463	-3.42051	0.000625046	0.00704514			NA
MLT1E2-int:ERVL-MaLR:LTR	27.7159	-0.149597	0.0437359	-3.42047	0.00062512	0.00704514	NA	NA	NA
ENSG00000197601	1274.2	-0.068805	0.0201175	-3.42017	0.00062583	0.00704809	FAR1	FAR1	84188
MER58D:hAT-Charlie:DNA	74.6215	-0.135915	0.0397535	-3.41894	0.000628651	0.0070748	NA	NA	NA
ENSG00000148908	1834.53	0.0932452	0.027289	3.41695	0.000633264	0.00712009	RGS10	RGS10	6001
ENSG00000135426	926.38	0.0804409	0.0235426	3.41682	0.000633581	0.00712009	TESPA1	TESPA1	9840
ENSG00000100387	2032.07	0.0734614	0.0215112	3.41502	0.000637765	0.00716199	RBX1	RBX1	9978
ENSG00000134265	802.208	-0.0565605	0.0165642	-3.41462	0.000638702	0.0071674	NAPG	NAPG	8774
ENSG00000269177	51.3991	0.0676847	0.0198233	3.41439	0.000639242	0.00716835			NA
ENSG00000179151	1065.2	0.0402117	0.0117789	3.41388	0.000640449	0.00717677	EDC3	EDC3	80153
ENSG00000136942	14842	0.0872156	0.0255549	3.41287	0.000642832	0.00719834	RPL35	RPL35	11224
ENSG00000103429	1284.5	0.0353408	0.0103561	3.41257	0.00064354	0.00720114	BFAR	BFAR	51283
AluYf1:Alu:SINE	220.059	-0.110638	0.0324245	-3.41216	0.000644498	0.00720674	NA	NA	NA
ENSG00000107829	707.582	0.0642108	0.0188234	3.41123	0.000646702	0.00722626	FBXW4	FBXW4	6468
ENSG00000140264	4787.34	0.0868916	0.0254821	3.40991	0.000649845	0.00725622	SERF2	SERF2	10169
ENSG00000184428	364.659	0.0919331	0.0269716	3.40851	0.000653179	0.00728185	TOP1MT	TOP1MT	116447
ENSG00000165813	436.586	-0.101341	0.029734	-3.40826	0.000653779	0.00728185	CCDC186	CCDC186	55088
ENSG00000129355	138.247	0.133419	0.0391464	3.40821	0.000653916	0.00728185	CDKN2D	CDKN2D	1032
MER41E:ERV1:LTR	59.7664	-0.149505	0.0438667	-3.40817	0.000653992	0.00728185	NA	NA	NA
ENSG00000009413	1102.2	-0.0959665	0.0281596	-3.40795	0.000654523	0.00728261	REV3L	REV3L	5980
ENSG00000277791	2412.51	0.0847683	0.0248806	3.407	0.0006568	0.00730279	PSMB3	PSMB3	5691
MLT1H-int:ERVL-MaLR:LTR	131.672	-0.0946489	0.0277858	-3.40638	0.000658313	0.00731443	NA	NA	NA
ENSG00000163728	797.291	-0.0995874	0.029242	-3.40563	0.000660114	0.00732927	TTC14	TTC14	151613
MSTA-int:ERVL-MaLR:LTR	759.941	-0.138704	0.0407421	-3.40444	0.000662996	0.00735608	NA	NA	NA
ENSG00000167851	2453.06	0.120796	0.0354876	3.40389	0.000664328	0.00736566	CD300A	CD300A	11314
ENSG00000261717	204.852	0.0587277	0.0172548	3.40355	0.000665153	0.00736961			NA
ENSG00000159899	99.38	-0.0996486	0.0292812	-3.40316	0.000666114	0.00737507	NPR2	NPR2	4882
ENSG00000090971	187.764	0.103129	0.0303093	3.40256	0.000667583	0.00738614	NAT14	NAT14	57106
ENSG00000186376	234.613	-0.0635636	0.0186925	-3.40048	0.000672677	0.00743726	ZNF75D	ZNF75D	7626
ENSG00000147124	255.442	-0.0725264	0.021336	-3.39924	0.000675723	0.0074657	ZNF41	ZNF41	7592
ENSG00000228863	3424.08	0.10075	0.0296451	3.39853	0.000677488	0.00747994			NA
LTR12:ERV1:LTR	238.315	-0.146589	0.0431423	-3.39781	0.000679277	0.00749444	NA	NA	NA
ENSG00000149311	2538.18	-0.114906	0.0338397	-3.3956	0.000684773	0.00754978	ATM	ATM	472
ENSG00000261366	24.5833	-0.180937	0.0533041	-3.39443	0.000687715	0.00757657	MANEA-DT	MANEA-DT	101927288
ENSG00000271969	25.4829	0.114916	0.0338561	3.39425	0.000688166	0.00757657			NA
ENSG00000184787	1905.56	-0.0538482	0.0158705	-3.39298	0.00069136	0.00760641	UBE2G2	UBE2G2	7327
ENSG00000187630	330.441	0.0954654	0.028142	3.39228	0.000693142	0.00761192	DHRS4L2	DHRS4L2	317749
ENSG00000139631	139.483	-0.134072	0.0395228	-3.39227	0.000693155	0.00761192	CSAD	CSAD	51380
ENSG00000204592	18288	0.100928	0.0297529	3.39221	0.000693313	0.00761192	HLA-E	HLA-E	3133
ENSG00000240143	369.026	0.0902556	0.0266147	3.39119	0.000695895	0.00763494			NA
ENSG00000154518	6077.53	0.0776886	0.0229161	3.39013	0.000698603	0.00765931	ATP5MC3	ATP5MC3	518
ENSG00000105612	607.056	0.0872838	0.0257569	3.38875	0.000702107	0.00769238	DNASE2	DNASE2	1777
ENSG00000112357	161.768	0.0745694	0.0220133	3.38748	0.000705391	0.00772298	PEX7	PEX7	5191
ENSG00000135437	31.1226	-0.144216	0.0425804	-3.38691	0.000706833	0.0077286	RDH5	RDH5	5959
MER11A:ERVK:LTR	201.292	-0.108279	0.0319716	-3.38674	0.000707287	0.0077286	NA	NA	NA
ENSG00000101365	1668.71	0.0454722	0.0134267	3.3867	0.000707378	0.0077286	IDH3B	IDH3B	3420
ENSG00000103490	235.835	0.137923	0.040752	3.38444	0.000713241	0.00778725	PYCARD	PYCARD	29108
ENSG00000074356	1029.77	-0.0478261	0.0141327	-3.38406	0.000714215	0.00779248	NCBP3	NCBP3	55421
ENSG00000243364	87.5784	0.0954395	0.0282068	3.38356	0.000715525	0.00780136	EFNA4	EFNA4	1945
ENSG00000135148	2155.75	0.07011	0.0207351	3.38123	0.000721613	0.0078525	TRAFD1	TRAFD1	10906
ENSG00000275700	2198.46	0.0574936	0.0170038	3.38122	0.000721659	0.0078525	AATF	AATF	26574
ENSG00000103275	2418.96	0.0504818	0.0149302	3.38119	0.000721714	0.0078525	UBE2I	UBE2I	7329
ENSG00000105193	22246.2	0.0828151	0.0244967	3.38066	0.000723122	0.00785716	RPS16	RPS16	6217
ENSG00000132591	1169.11	0.0670237	0.0198257	3.38065	0.000723141	0.00785716	ERAL1	ERAL1	26284
Penelope1_Vert:Penelope:LINE	72.7799	-0.126533	0.0374456	-3.37912	0.000727188	0.00789569	NA	NA	NA
ENSG00000107560	252.581	-0.106292	0.0314582	-3.37883	0.000727939	0.00789839	RAB11FIP2	RAB11FIP2	22841
ENSG00000125352	587.45	0.0731597	0.0216642	3.37698	0.000732855	0.00794625	RNF113A	RNF113A	7737
ENSG00000225798	39.6704	-0.10649	0.0315473	-3.37556	0.000736668	0.00798183			NA
ENSG00000144659	913.187	0.0553305	0.0163931	3.37523	0.000737529	0.00798183	SLC25A38	SLC25A38	54977
ENSG00000174501	126.798	-0.154945	0.0459072	-3.37519	0.000737659	0.00798183	ANKRD36C	ANKRD36C	400986
LTR13:ERVK:LTR	567.065	-0.0987373	0.0292647	-3.37394	0.000741006	0.00801254	NA	NA	NA
ENSG00000171720	1809.41	0.0540713	0.016028	3.37355	0.000742063	0.00801543	HDAC3	HDAC3	8841
LTR33C:ERVL:LTR	69.8687	-0.122652	0.0363578	-3.37346	0.000742292	0.00801543	NA	NA	NA
Looper:PiggyBac:DNA	259.292	-0.13685	0.0406048	-3.3703	0.000750869	0.00810249	NA	NA	NA
ENSG00000106245	1002.42	0.069495	0.0206217	3.36999	0.000751717	0.00810607	BUD31	BUD31	8896
ENSG00000108639	7205.26	0.0778679	0.0231243	3.36736	0.000758922	0.00817817	SYNGR2	SYNGR2	9144
ENSG00000182196	1187.31	0.0773934	0.0229979	3.36524	0.000764777	0.00823562	ARL6IP4	ARL6IP4	51329
ENSG00000122705	2365.74	0.0649951	0.0193159	3.36485	0.000765859	0.00824163	CLTA	CLTA	1211
ENSG00000196312	603.236	-0.0710003	0.0211109	-3.36321	0.00077042	0.00827969	MFSD14CP	MFSD14CP	NA
ENSG00000256060	94.0598	0.0841784	0.0250293	3.3632	0.000770448	0.00827969	TRAPPC2B	TRAPPC2B	10597
ENSG00000285420	28.9432	-0.164451	0.0489145	-3.362	0.00077381	0.00831014	PDGFRL2P	PDGFRL2P	NA
ENSG00000261796	713.03	0.04485	0.0133439	3.3611	0.000776328	0.00833149	ISY1-RAB43	ISY1-RAB43	100534599
ENSG00000262049	207.315	0.0865902	0.0257671	3.36049	0.000778035	0.00834024			NA
ENSG00000278600	84.9686	-0.153201	0.0455897	-3.36043	0.000778203	0.00834024			NA
ENSG00000285382	116.567	0.0690444	0.0205475	3.36023	0.000778778	0.00834072			NA
ENSG00000232815	147.8	-0.121903	0.0362855	-3.35954	0.000780711	0.00835573	DUX4L50	DUX4L50	NA
ENSG00000197343	1422.44	-0.0617812	0.0183918	-3.35917	0.000781772	0.0083614	ZNF655	ZNF655	79027
ENSG00000254860	39.266	-0.182984	0.0544803	-3.35872	0.000783057	0.00836946	TMEM9B-AS1	TMEM9B-AS1	493900
MER44C:TcMar-Tigger:DNA	309.091	-0.115504	0.0344039	-3.35729	0.000787103	0.00840094	NA	NA	NA
ENSG00000260276	443.963	0.0647851	0.0192976	3.35716	0.00078748	0.00840094	NA	NA	NA
ENSG00000228486	49.9997	-0.171222	0.0510028	-3.35711	0.000787605	0.00840094	C2orf92	C2orf92	728537
ENSG00000213903	174.786	-0.122256	0.0364247	-3.3564	0.000789638	0.00841468	LTB4R	LTB4R	1241
ENSG00000132612	1396.75	0.0365849	0.0109004	3.35628	0.00078999	0.00841468	VPS4A	VPS4A	27183
ENSG00000165678	4664.04	0.0577001	0.0171926	3.3561	0.000790498	0.00841468	GHITM	GHITM	27069
ENSG00000174953	1202.25	-0.0576852	0.0171928	-3.35519	0.00079311	0.00843678	DHX36	DHX36	170506
ENSG00000184076	933.468	0.0824454	0.0245872	3.35319	0.000798862	0.00849223	UQCR10	UQCR10	29796
ENSG00000075711	1262.04	-0.0589587	0.0175886	-3.3521	0.000802017	0.00852001	DLG1	DLG1	1739
ENSG00000166557	1143.55	0.0748893	0.0223527	3.35034	0.000807126	0.00856849	TMED3	TMED3	23423
ENSG00000032219	567.174	-0.0784893	0.0234333	-3.34947	0.00080965	0.0085895	ARID4A	ARID4A	5926
ENSG00000229036	40.9822	-0.141304	0.0421923	-3.34906	0.000810875	0.0085967	VDAC1P8	VDAC1P8	NA
ENSG00000173681	178.478	-0.107126	0.0319936	-3.34835	0.000812954	0.00861293	BCLAF3	BCLAF3	256643
LTR33B:ERVL:LTR	167.508	-0.0925966	0.0276606	-3.3476	0.000815141	0.00862564	NA	NA	NA
ENSG00000184445	2207.12	-0.0752456	0.0224777	-3.34756	0.000815249	0.00862564	KNTC1	KNTC1	9735
ENSG00000063177	19480.8	0.0864783	0.0258362	3.34718	0.000816394	0.00863194	RPL18	RPL18	6141
MLT1G3:ERVL-MaLR:LTR	329.146	-0.11177	0.0334019	-3.34621	0.000819253	0.00865301	NA	NA	NA
ENSG00000060339	2129.92	-0.0656092	0.0196075	-3.34613	0.000819487	0.00865301	CCAR1	CCAR1	55749
ENSG00000170234	504.977	-0.0487837	0.0145813	-3.34562	0.000820986	0.00866302	PWWP2A	PWWP2A	114825
ENSG00000167863	2126.06	0.0684735	0.0204704	3.345	0.000822815	0.0086765	ATP5PD	ATP5PD	10476
ENSG00000101596	3062.79	-0.0931449	0.0278485	-3.3447	0.000823704	0.00867676	SMCHD1	SMCHD1	23347
ENSG00000149308	951.966	-0.0770408	0.0230342	-3.34462	0.000823942	0.00867676	NPAT	NPAT	4863
LTR3A:ERVK:LTR	49.3042	-0.132087	0.0395013	-3.34386	0.00082622	0.00869406	NA	NA	NA
ENSG00000004779	1436.53	0.0762671	0.0228099	3.3436	0.000827001	0.00869406	NDUFAB1	NDUFAB1	4706
ENSG00000285839	575.869	0.0601842	0.0180011	3.34336	0.000827691	0.00869406			NA
ENSG00000240288	22.8194	-0.169291	0.0506356	-3.34333	0.000827803	0.00869406	GHRLOS	GHRLOS	100126793
ENSG00000243678	4124.07	0.0756035	0.022615	3.34307	0.000828577	0.00869406	NME2	NME2	4831
ENSG00000177600	17025.3	0.106133	0.0317485	3.34292	0.000829019	0.00869406	RPLP2	RPLP2	6181
ENSG00000286192	1038.02	0.0564781	0.0168964	3.34261	0.000829956	0.00869406			NA
ENSG00000229152	222.657	-0.183008	0.0547505	-3.34259	0.000830006	0.00869406	ANKRD10-IT1	ANKRD10-IT1	NA
ENSG00000133624	242.558	-0.124424	0.0372333	-3.34174	0.000832559	0.008715	ZNF767P	ZNF767P	NA
ENSG00000104140	527.776	0.190605	0.0570498	3.34102	0.000834715	0.00873177	RHOV	RHOV	171177
ENSG00000127483	4063.37	-0.0446238	0.0133578	-3.34066	0.00083579	0.0087372	HP1BP3	HP1BP3	50809
ENSG00000107625	1619.01	0.0408367	0.0122284	3.33948	0.00083934	0.00876789	DDX50	DDX50	79009
ENSG00000166848	2263.27	0.0545838	0.0163458	3.33932	0.000839841	0.00876789	TERF2IP	TERF2IP	54386
ENSG00000102908	1614.57	-0.110757	0.0331747	-3.33859	0.000842055	0.00878517	NFAT5	NFAT5	10725
ENSG00000175203	2263.8	0.055818	0.0167233	3.33773	0.000844652	0.00880525	DCTN2	DCTN2	10540
ENSG00000138193	105.662	-0.100046	0.0299757	-3.33759	0.000845098	0.00880525	PLCE1	PLCE1	51196
ENSG00000130731	739.73	0.095418	0.0286055	3.33566	0.000850981	0.00886068	METTL26	METTL26	84326
ENSG00000166323	55.9944	-0.10781	0.0323266	-3.33504	0.000852884	0.00887462	C11orf65	C11orf65	160140
HERVE-int:ERV1:LTR	924.453	-0.140349	0.0420884	-3.33463	0.000854144	0.00888186	NA	NA	NA
ENSG00000173200	1347.44	-0.146972	0.0440778	-3.33437	0.00085493	0.00888214	PARP15	PARP15	165631
PABL_B-int:ERV1:LTR	48.0393	-0.162876	0.0488494	-3.33425	0.0008553	0.00888214	NA	NA	NA
ENSG00000138326	32322.8	0.0778793	0.023361	3.33373	0.000856899	0.00889287	RPS24	RPS24	6229
ENSG00000258441	184.581	-0.11916	0.0357471	-3.33343	0.000857837	0.00889673	LINC00641	LINC00641	283624
ENSG00000116212	743.87	0.0515519	0.0154683	3.33274	0.000859948	0.00891275	LRRC42	LRRC42	115353
ENSG00000224616	31.9517	-0.161983	0.0486196	-3.33164	0.000863365	0.00894228	RTCA-AS1	RTCA-AS1	NA
ENSG00000011638	396.335	0.130834	0.0392753	3.33121	0.00086469	0.00894483	LDAF1	LDAF1	57146
ENSG00000149743	534.253	0.0712097	0.0213766	3.33119	0.000864748	0.00894483	TRPT1	TRPT1	83707
ENSG00000173545	735.554	0.0636961	0.0191308	3.32951	0.000869988	0.00899311	ZNF622	ZNF622	90441
ENSG00000224888	46.4067	-0.22448	0.0674371	-3.32873	0.000872415	0.00901228			NA
ENSG00000186818	308.483	0.246996	0.0742087	3.32839	0.000873496	0.00901753	LILRB4	LILRB4	11006
ENSG00000184465	279.572	-0.134064	0.0402886	-3.3276	0.000875966	0.00903709	WDR27	WDR27	253769
ENSG00000116221	2724.41	0.0617567	0.0185642	3.32666	0.000878932	0.0090564	MRPL37	MRPL37	51253
ENSG00000254821	23.5722	0.111227	0.0334352	3.32664	0.000878988	0.0090564			NA
ENSG00000253982	79.5401	0.126835	0.0381343	3.32601	0.000881002	0.00907121	CLN8-AS1	CLN8-AS1	NA
ENSG00000135720	761.094	-0.0620233	0.0186496	-3.32573	0.000881887	0.00907438	DYNC1LI2	DYNC1LI2	1783
LTR15:ERV1:LTR	40.5034	-0.139764	0.0420299	-3.32535	0.000883088	0.00908079	NA	NA	NA
ENSG00000214367	506.153	-0.0490857	0.0147701	-3.32332	0.000889525	0.00913534	HAUS3	HAUS3	79441
ENSG00000197043	22422.7	0.062952	0.0189428	3.32328	0.000889669	0.00913534	ANXA6	ANXA6	309
ENSG00000014641	5978.93	0.0656559	0.0197572	3.32313	0.000890134	0.00913534	MDH1	MDH1	4190
ENSG00000282458	318.617	-0.176893	0.0532396	-3.32257	0.000891916	0.00913612	WASH5P	WASH5P	375690
ENSG00000112306	24492.3	0.074388	0.0223892	3.32249	0.000892178	0.00913612	RPS12	RPS12	6206
ENSG00000115762	1587	0.0527749	0.0158847	3.32238	0.00089253	0.00913612	PLEKHB2	PLEKHB2	55041
ENSG00000140265	585.353	-0.059532	0.0179185	-3.32238	0.000892532	0.00913612	ZSCAN29	ZSCAN29	146050
ENSG00000153339	1003.69	-0.0549892	0.0165525	-3.32211	0.000893381	0.00913885	TRAPPC8	TRAPPC8	22878
ENSG00000058272	2174.01	-0.0666271	0.0200611	-3.3212	0.000896306	0.00916282	PPP1R12A	PPP1R12A	4659
ENSG00000251562	9806.39	-0.173179	0.0521479	-3.32092	0.000897226	0.00916627	MALAT1	MALAT1	378938
ENSG00000038219	1682.23	-0.0892369	0.0268813	-3.31966	0.000901261	0.00919557	BOD1L1	BOD1L1	259282
ENSG00000163681	1026.23	-0.0538723	0.0162288	-3.31954	0.000901648	0.00919557	SLMAP	SLMAP	7871
ENSG00000162804	109.126	-0.123052	0.0370697	-3.31948	0.000901847	0.00919557	SNED1	SNED1	25992
ENSG00000171202	540.764	0.0629877	0.0189867	3.31746	0.000908395	0.00925633	TMEM126A	TMEM126A	84233
ENSG00000115128	1706.94	0.0627014	0.0189069	3.31632	0.0009121	0.00928806	SF3B6	SF3B6	51639
ENSG00000164081	565.336	0.0797674	0.0240543	3.31614	0.000912689	0.00928806	TEX264	TEX264	51368
ENSG00000278527	28.8024	-0.172432	0.0520173	-3.3149	0.000916769	0.00931779	SNORD22		124900306
ENSG00000223960	1151.16	-0.0664261	0.0200387	-3.31489	0.000916795	0.00931779	CHROMR	CHROMR	101927027
ENSG00000173588	424.22	-0.0775188	0.023394	-3.31362	0.000920976	0.00934972	CEP83	CEP83	51134
ENSG00000261008	39.3513	-0.122782	0.0370542	-3.31357	0.000921126	0.00934972	LINC01572	LINC01572	101927957
ENSG00000089682	275.542	-0.085256	0.0257396	-3.31225	0.000925487	0.00938794	RBM41	RBM41	55285
LTR44:ERV1:LTR	25.0086	-0.172941	0.0522239	-3.31154	0.000927847	0.00940581	NA	NA	NA
ENSG00000092439	1814.55	-0.0832607	0.0251454	-3.31117	0.000929083	0.00940607	TRPM7	TRPM7	54822
MER57B1:ERV1:LTR	79.4744	-0.112637	0.034019	-3.31101	0.000929586	0.00940607	NA	NA	NA
ENSG00000108107	17962.6	0.095162	0.0287413	3.31099	0.000929666	0.00940607	RPL28	RPL28	6158
ENSG00000151849	892.285	-0.0766624	0.0231561	-3.31068	0.000930692	0.0094104	CENPJ	CENPJ	55835
ENSG00000168653	2641.75	0.0930408	0.0281082	3.31009	0.000932668	0.00941957	NDUFS5	NDUFS5	4725
MER91B:hAT-Tip100:DNA	100.201	-0.124172	0.0375135	-3.31005	0.000932797	0.00941957	NA	NA	NA
L1MEg1:L1:LINE	90.1917	-0.152493	0.0460737	-3.30976	0.000933776	0.00942342	NA	NA	NA
ENSG00000117676	3257.69	0.0609418	0.0184146	3.30942	0.000934898	0.0094238	RPS6KA1	RPS6KA1	6195
ENSG00000143553	518.949	0.0458304	0.0138486	3.30938	0.000935012	0.0094238	SNAPIN	SNAPIN	23557
ENSG00000279407	47.2778	-0.157873	0.0477107	-3.30896	0.000936432	0.00943207			NA
ENSG00000110955	19018.3	0.0602578	0.01822	3.30723	0.000942243	0.00947997	ATP5F1B	ATP5F1B	506
MLT-int:ERVL-MaLR:LTR	48.573	-0.131882	0.0398773	-3.30718	0.000942394	0.00947997	NA	NA	NA
MER50B:ERV1:LTR	50.8151	-0.132027	0.0399269	-3.30671	0.000944002	0.00949008	NA	NA	NA
MER34A:ERV1:LTR	194.176	-0.115302	0.0348804	-3.30563	0.00094762	0.0095153	NA	NA	NA
ENSG00000132406	385.54	0.048845	0.0147764	3.3056	0.00094772	0.0095153	TMEM128	TMEM128	85013
ENSG00000179091	2872.75	0.0688835	0.0208413	3.30514	0.000949299	0.00952508	CYC1	CYC1	1537
ENSG00000273149	16469.3	0.060636	0.018354	3.30369	0.0009542	0.00956815			NA
LTR82B:ERVL:LTR	75.6614	-0.147317	0.0445999	-3.30308	0.000956278	0.00958288	NA	NA	NA
ENSG00000156587	3383.69	0.0878153	0.0265946	3.302	0.000959974	0.00960932	UBE2L6	UBE2L6	9246
LTR40b:ERVL:LTR	154.664	-0.144892	0.0438849	-3.30163	0.000961245	0.00960932	NA	NA	NA
ENSG00000171530	1990.7	0.0634401	0.0192149	3.30161	0.000961318	0.00960932	TBCA	TBCA	6902
ENSG00000188223	165.093	0.0813637	0.0246437	3.3016	0.000961359	0.00960932			NA
ENSG00000106246	794.946	0.0588437	0.0178294	3.30038	0.000965553	0.0096451	PTCD1	PTCD1	26024
ENSG00000155657	698.329	-0.139596	0.0423071	-3.29959	0.000968265	0.00966606	TTN	TTN	7273
ENSG00000119632	516.073	0.119444	0.0362103	3.29862	0.000971598	0.00969318	IFI27L2	IFI27L2	83982
ENSG00000110429	491.367	-0.0696357	0.0211132	-3.29821	0.000973018	0.0097012	FBXO3	FBXO3	26273
ENSG00000125733	1633.91	0.0922305	0.0279666	3.29788	0.000974171	0.00970654	TRIP10	TRIP10	9322
MER83:ERV1:LTR	81.0565	-0.168639	0.0511445	-3.29731	0.000976153	0.00972014	NA	NA	NA
ENSG00000130175	3914.62	0.0723499	0.0219483	3.29638	0.000979409	0.00974639	PRKCSH	PRKCSH	5589
ENSG00000148300	1014.73	0.0533148	0.0161754	3.29604	0.000980574	0.00975182	REXO4	REXO4	57109
ENSG00000138375	804.339	0.0426805	0.0129516	3.29538	0.000982896	0.00976873	SMARCAL1	SMARCAL1	50485
ENSG00000158769	1602.28	0.102756	0.0311938	3.29411	0.000987327	0.00980658	F11R	F11R	50848
ENSG00000198466	514.166	-0.0980331	0.0297657	-3.29349	0.000989502	0.00982198	ZNF587	ZNF587	84914
ENSG00000105568	5268.19	0.0600972	0.0182484	3.29329	0.000990207	0.00982278	PPP2R1A	PPP2R1A	5518
ENSG00000085224	2240.17	-0.0832528	0.025283	-3.29283	0.000991831	0.00983269	ATRX	ATRX	546
ENSG00000117448	2987.24	0.0574123	0.0174418	3.29165	0.000996013	0.00986793	AKR1A1	AKR1A1	10327
ENSG00000116539	1000.88	-0.134095	0.0407628	-3.28965	0.00100313	0.00993051	ASH1L	ASH1L	55870
ENSG00000186468	18348.2	0.0709232	0.0215612	3.28939	0.00100404	0.00993051	RPS23	RPS23	6228
ENSG00000124733	1365.37	0.0593241	0.0180353	3.28934	0.00100422	0.00993051	MEA1	MEA1	4201
ENSG00000116586	628.175	0.0789499	0.0240104	3.28815	0.00100849	0.00996625	LAMTOR2	LAMTOR2	28956
ENSG00000204438	720.102	0.057201	0.017397	3.28798	0.0010091	0.00996625	GPANK1	GPANK1	7918
ENSG00000283881	21.7858	-0.170541	0.0518934	-3.28638	0.00101483	0.0100165	MIR3916	MIR3916	100500849
ENSG00000253710	444.355	-0.0658226	0.0200386	-3.28479	0.00102057	0.0100669	ALG11	ALG11	440138
ENSG00000126934	2481.56	0.0712236	0.0216848	3.28449	0.00102167	0.0100713	MAP2K2	MAP2K2	5605
ENSG00000168813	682.426	-0.0725775	0.0221083	-3.28282	0.00102775	0.010125	ZNF507	ZNF507	22847
ENSG00000104998	760.613	0.103789	0.0316175	3.28263	0.00102843	0.0101253	IL27RA	IL27RA	9466
ENSG00000074201	2323.29	0.0438097	0.0133469	3.28239	0.00102932	0.0101278	CLNS1A	CLNS1A	1207
ENSG00000176208	722.174	-0.0956266	0.0291357	-3.28212	0.00103031	0.0101312	ATAD5	ATAD5	79915
ENSG00000111364	605.902	-0.0551304	0.0167994	-3.2817	0.00103183	0.0101398	DDX55	DDX55	57696
ENSG00000100603	1770.57	0.0344764	0.0105067	3.28137	0.00103305	0.0101454	SNW1	SNW1	22938
ENSG00000157796	257.417	-0.094053	0.02867	-3.28053	0.00103611	0.0101691	WDR19	WDR19	57728
ENSG00000179941	215.035	-0.0704108	0.021477	-3.27843	0.00104386	0.0102388	BBS10	BBS10	79738
ENSG00000131174	2542.23	0.0735451	0.0224343	3.27825	0.00104454	0.0102391	COX7B	COX7B	1349
ENSG00000063180	55.4602	0.160756	0.0490405	3.27802	0.00104539	0.0102411	CA11	CA11	770
ENSG00000159082	234.394	-0.0716872	0.0218735	-3.27736	0.00104784	0.0102587	SYNJ1	SYNJ1	8867
ENSG00000234911	19.799	-0.156471	0.0477551	-3.27653	0.00105092	0.0102824	TEX21P	TEX21P	NA
ENSG00000134825	1588.69	0.0795765	0.0242898	3.27613	0.00105242	0.0102836	TMEM258	TMEM258	746
ENSG00000164366	333.357	0.051276	0.0156517	3.27607	0.00105262	0.0102836	CCDC127	CCDC127	133957
ENSG00000173480	204.406	-0.100398	0.0306469	-3.27597	0.001053	0.0102836	ZNF417	ZNF417	147687
ENSG00000171861	426.348	0.0634011	0.0193562	3.2755	0.00105476	0.0102944	MRM3	MRM3	55178
ENSG00000163714	3771.11	-0.0555197	0.0169553	-3.27447	0.00105861	0.0103256	U2SURP	U2SURP	23350
ENSG00000256667	83.4889	-0.147908	0.0451897	-3.27305	0.00106395	0.0103712	KLRA1P	KLRA1P	NA
ENSG00000198502	5722.15	0.188589	0.0576358	3.27208	0.0010676	0.0104003	HLA-DRB5	HLA-DRB5	3127
ENSG00000223989	28.1085	0.116668	0.0356709	3.27069	0.00107287	0.0104452			NA
ENSG00000123179	509.095	0.0928288	0.0283846	3.2704	0.00107397	0.0104494	EBPL	EBPL	84650
ENSG00000275854	77.5876	-0.0840964	0.0257163	-3.27016	0.00107486	0.0104516			NA
ENSG00000171490	6773.44	0.0506621	0.0154959	3.26938	0.00107784	0.0104742	RSL1D1	RSL1D1	26156
ENSG00000118922	746.431	-0.138308	0.0423143	-3.26859	0.00108084	0.0104968	KLF12	KLF12	11278
ENSG00000143374	1202.71	0.0379391	0.0116118	3.26729	0.00108584	0.0105288	TARS2	TARS2	80222
ENSG00000268858	99.3892	-0.0917729	0.0280889	-3.26723	0.00108607	0.0105288			112268269
ENSG00000205302	2171.71	0.0636304	0.0194755	3.26721	0.00108614	0.0105288	SNX2	SNX2	6643
ENSG00000241685	782.366	0.0635009	0.0194383	3.26679	0.00108774	0.0105364	ARPC1A	ARPC1A	10552
SVA_D:SVA:Retroposon	1208.37	-0.0843502	0.0258217	-3.26664	0.00108833	0.0105364	NA	NA	NA
ENSG00000258644	289.467	0.0642486	0.0196696	3.26638	0.00108931	0.0105364	SYNJ2BP-COX16	SYNJ2BP-COX16	100529257
ENSG00000249590	713.652	0.0848635	0.0259815	3.26631	0.00108961	0.0105364			NA
MER107:hAT-Charlie:DNA	77.0067	-0.139115	0.042596	-3.26592	0.00109109	0.0105392	NA	NA	NA
ENSG00000092010	7551.24	0.0624073	0.0191089	3.26588	0.00109123	0.0105392	PSME1	PSME1	5720
ENSG00000163882	1177.53	0.0600259	0.0183812	3.26561	0.00109227	0.0105427	POLR2H	POLR2H	5437
ENSG00000135297	615.105	-0.0463538	0.0141965	-3.26516	0.00109404	0.0105533	MTO1	MTO1	25821
ENSG00000169976	1881.66	0.0841613	0.0257784	3.2648	0.00109541	0.0105601	SF3B5	SF3B5	83443
ENSG00000119509	515.973	-0.0531618	0.0162903	-3.2634	0.00110086	0.0106061	INVS	INVS	27130
ENSG00000154485	63.1328	-0.109585	0.033585	-3.26292	0.00110273	0.0106176	MMP21	MMP21	118856
ENSG00000135587	213.085	0.0631292	0.019354	3.26182	0.00110701	0.0106523	SMPD2	SMPD2	6610
Charlie13a:hAT-Charlie:DNA	71.0699	-0.14355	0.0440242	-3.26072	0.00111131	0.0106872	NA	NA	NA
MLT1G:ERVL-MaLR:LTR	353.61	-0.0871896	0.0267487	-3.25958	0.00111578	0.0107236	NA	NA	NA
LTR41C:ERVL:LTR	84.2717	-0.101534	0.0311551	-3.25898	0.00111815	0.0107398	NA	NA	NA
ENSG00000111860	404.684	-0.0825684	0.0253409	-3.2583	0.00112081	0.0107588	CEP85L	CEP85L	387119
ENSG00000186010	1112.57	0.0827637	0.0254034	3.25798	0.00112209	0.0107626	NDUFA13	NDUFA13	51079
ENSG00000213839	54.9762	-0.0908178	0.0278766	-3.25786	0.00112258	0.0107626	TMX2P1	TMX2P1	NA
ENSG00000258674	1109.77	0.0833409	0.0255897	3.25682	0.00112669	0.01079			NA
ENSG00000105583	417.078	0.0799801	0.024558	3.25679	0.0011268	0.01079	WDR83OS	WDR83OS	51398
ENSG00000187257	833.301	-0.0473395	0.0145384	-3.25618	0.00112924	0.0107996	RSBN1L	RSBN1L	222194
ENSG00000103502	576.521	0.066249	0.0203465	3.25604	0.00112978	0.0107996	CDIPT	CDIPT	10423
ENSG00000115042	520.149	0.0622171	0.0191083	3.25602	0.00112987	0.0107996	FAHD2A	FAHD2A	51011
ENSG00000138768	3242.05	-0.0661413	0.0203194	-3.25508	0.00113361	0.010814	USO1	USO1	8615
MLT1I-int:ERVL-MaLR:LTR	52.4973	-0.125585	0.0385817	-3.25504	0.00113376	0.010814	NA	NA	NA
MLT1J2-int:ERVL-MaLR:LTR	32.2133	-0.162045	0.0497841	-3.25496	0.00113409	0.010814	NA	NA	NA
ENSG00000179240	73.5066	-0.153213	0.0470706	-3.25495	0.00113412	0.010814	GVQW3	GVQW3	100506127
ENSG00000225963	146.68	-0.107488	0.03303	-3.25424	0.00113697	0.0108346			NA
ENSG00000023516	2403.55	-0.0867373	0.0266557	-3.25399	0.00113795	0.0108362	AKAP11	AKAP11	11215
ENSG00000112855	747.286	0.0402959	0.0123848	3.25367	0.00113926	0.0108362	HARS2	HARS2	23438
LTR1A2:ERV1:LTR	233.608	-0.0926904	0.0284893	-3.25352	0.00113986	0.0108362	NA	NA	NA
LTR6B:ERV1:LTR	46.8691	-0.127715	0.0392546	-3.25351	0.00113989	0.0108362	NA	NA	NA
ENSG00000240682	759.623	0.0521608	0.0160345	3.25303	0.00114183	0.0108379	ISY1	ISY1	57461
ENSG00000173559	754.846	-0.102312	0.0314516	-3.253	0.00114193	0.0108379	NABP1	NABP1	64859
ENSG00000132581	488.457	0.0578343	0.017779	3.25295	0.00114214	0.0108379	SDF2	SDF2	6388
ENSG00000231607	183.657	-0.0790189	0.0242938	-3.25263	0.00114341	0.0108388	DLEU2	DLEU2	8847
ENSG00000183530	1229.26	-0.101004	0.0310535	-3.25258	0.00114361	0.0108388	PRR14L	PRR14L	253143
ENSG00000165392	832.737	-0.0627769	0.0193043	-3.25197	0.00114606	0.0108519	WRN	WRN	7486
ENSG00000265688	45.4858	0.121294	0.0373004	3.25181	0.00114673	0.0108519	MILIP	MILIP	92659
ENSG00000168906	4352.36	-0.0689238	0.0211961	-3.25173	0.00114706	0.0108519	MAT2A	MAT2A	4144
ENSG00000047249	879.024	0.0464993	0.0143054	3.25047	0.00115216	0.0108936	ATP6V1H	ATP6V1H	51606
ENSG00000268173	4858.61	0.0921147	0.0283429	3.25001	0.00115401	0.0109046			NA
ENSG00000259075	96.5404	-0.0718989	0.0221329	-3.2485	0.00116013	0.0109558	POC1B-GALNT4	POC1B-GALNT4	100528030
ENSG00000137601	491.437	-0.059982	0.0184677	-3.24794	0.00116246	0.0109712	NEK1	NEK1	4750
ENSG00000247679	63.8754	-0.127442	0.0392455	-3.24729	0.00116509	0.0109809			NA
ENSG00000175854	290.359	0.0665009	0.0204801	3.2471	0.00116588	0.0109809	SWI5	SWI5	375757
ENSG00000279207	46.9594	-0.114124	0.0351467	-3.24708	0.00116596	0.0109809			NA
ENSG00000147168	3968.27	0.0697762	0.0214905	3.24683	0.00116697	0.0109809	IL2RG	IL2RG	3561
ENSG00000272896	118.646	0.0750755	0.0231227	3.24683	0.00116697	0.0109809			NA
ENSG00000002822	485.141	0.0899848	0.0277192	3.2463	0.00116917	0.010995	MAD1L1	MAD1L1	8379
ENSG00000106153	5593.36	0.0667703	0.0205706	3.24591	0.00117074	0.0110032	CHCHD2	CHCHD2	51142
ENSG00000284108	208.346	0.0905458	0.0279002	3.24535	0.00117308	0.0110185	MIR611	MIR611	693196
ENSG00000053501	271.151	0.0719339	0.0221682	3.24491	0.00117487	0.0110262	USE1	USE1	55850
ENSG00000214826	108.842	-0.15542	0.0478981	-3.24481	0.0011753	0.0110262	DDX12P	DDX12P	NA
MER47C:TcMar-Tigger:DNA	41.6919	-0.13761	0.0424177	-3.24416	0.00117797	0.0110444	NA	NA	NA
ENSG00000238105	226.294	-0.126555	0.0390139	-3.24385	0.00117927	0.0110444	GOLGA2P5	GOLGA2P5	NA
ENSG00000163399	11054	0.0581414	0.0179245	3.24368	0.00117998	0.0110444	ATP1A1	ATP1A1	476
ENSG00000117091	8801.99	0.0939397	0.028961	3.24366	0.00118004	0.0110444	CD48	CD48	962
ENSG00000196295	745.562	-0.118076	0.0364072	-3.2432	0.00118194	0.0110537	GARS1-DT	GARS1-DT	NA
ENSG00000165775	1303.75	0.0970281	0.0299185	3.24308	0.00118245	0.0110537	FUNDC2	FUNDC2	65991
ENSG00000100796	2370.1	-0.0407038	0.0125558	-3.24184	0.00118762	0.0110955	PPP4R3A	PPP4R3A	55671
ENSG00000173915	1422.32	0.0759793	0.0234412	3.24128	0.00118995	0.0111046	ATP5MK	ATP5MK	84833
ENSG00000137871	345.876	-0.0567124	0.017497	-3.24127	0.00119	0.0111046	ZNF280D	ZNF280D	54816
ENSG00000100075	1419.55	0.0736839	0.0227375	3.24063	0.00119266	0.0111227	SLC25A1	SLC25A1	6576
ENSG00000175787	112.443	-0.105551	0.0325748	-3.24026	0.00119419	0.0111305	ZNF169	ZNF169	169841
ENSG00000100902	2523.17	0.0663405	0.0204806	3.23918	0.00119872	0.0111661	PSMA6	PSMA6	5687
ENSG00000105220	16380.1	0.0639702	0.0197579	3.2377	0.00120496	0.0112176	GPI	GPI	2821
ENSG00000197217	670.612	-0.112089	0.0346217	-3.23753	0.00120569	0.0112177	ENTPD4	ENTPD4	9583
MER51A:ERV1:LTR	205.741	-0.11724	0.0362198	-3.23691	0.00120831	0.0112354	NA	NA	NA
ENSG00000284031	73.6992	0.0841611	0.0260025	3.23665	0.00120941	0.011239	MIR4761	MIR4761	100616414
ENSG00000140374	3496.05	0.0403047	0.0124588	3.23505	0.0012162	0.0112954	ETFA	ETFA	2108
ENSG00000101421	2726.2	0.0698436	0.0215949	3.23426	0.00121957	0.0113201	CHMP4B	CHMP4B	128866
ENSG00000110063	1227.04	0.0596588	0.0184482	3.23385	0.00122132	0.0113285	DCPS	DCPS	28960
ENSG00000253797	289.944	-0.0683317	0.021132	-3.23356	0.00122258	0.0113285	UTP14C	UTP14C	9724
ENSG00000102225	1184.95	0.0445176	0.0137681	3.23339	0.00122329	0.0113285	CDK16	CDK16	5127
ENSG00000119986	21.5869	0.143749	0.0444579	3.23338	0.00122336	0.0113285	AVPI1	AVPI1	60370
ENSG00000204439	456.206	0.0623163	0.0192785	3.23243	0.00122741	0.0113593	C6orf47	C6orf47	57827
ENSG00000088832	5550.76	0.0593316	0.0183585	3.23184	0.00122997	0.0113763	FKBP1A	FKBP1A	2280
ENSG00000169228	346.341	0.0865136	0.0267796	3.23058	0.00123538	0.0114107	RAB24	RAB24	53917
ENSG00000067829	1262.8	0.0543745	0.0168314	3.23053	0.0012356	0.0114107	IDH3G	IDH3G	3421
LTR68:ERV1:LTR	24.9325	-0.16453	0.0509306	-3.23047	0.00123586	0.0114107	NA	NA	NA
ENSG00000086730	4340.23	0.050969	0.0157811	3.22976	0.00123896	0.0114326	LAT2	LAT2	7462
ENSG00000143952	623.516	-0.0579645	0.0179542	-3.22846	0.00124457	0.0114719	VPS54	VPS54	51542
ENSG00000170619	393.472	0.061688	0.019108	3.22838	0.00124492	0.0114719	COMMD5	COMMD5	28991
ENSG00000159086	973.487	-0.0729271	0.0225901	-3.22827	0.00124541	0.0114719	PAXBP1	PAXBP1	94104
ENSG00000240065	3809.14	0.082132	0.025447	3.22757	0.00124847	0.0114903	PSMB9	PSMB9	5698
ENSG00000148180	382.581	0.170596	0.0528596	3.22734	0.00124947	0.0114903	GSN	GSN	2934
ENSG00000137504	1257.49	-0.0822084	0.0254727	-3.22731	0.00124959	0.0114903	CREBZF	CREBZF	58487
ENSG00000137776	2516.96	-0.0588141	0.0182302	-3.22618	0.00125454	0.011517	SLTM	SLTM	79811
ENSG00000273623	69.5542	0.0822159	0.0254842	3.22615	0.00125469	0.011517			NA
ENSG00000032389	861.346	0.0484771	0.0150263	3.22615	0.0012547	0.011517	EIPR1	EIPR1	7260
ENSG00000159377	4741.11	0.0616289	0.0191073	3.2254	0.00125795	0.0115369	PSMB4	PSMB4	5692
ENSG00000198841	260.199	0.0689962	0.0213925	3.22526	0.0012586	0.0115369	KTI12	KTI12	112970
ENSG00000285953	351.486	-0.0724276	0.0224571	-3.22515	0.00125906	0.0115369			NA
ENSG00000287967	477.302	0.0813957	0.0252425	3.22455	0.0012617	0.0115525			NA
ENSG00000123552	453.984	-0.0770898	0.0239084	-3.22438	0.00126246	0.0115525	USP45	USP45	85015
ENSG00000168884	1110.39	0.0780635	0.0242113	3.22426	0.00126297	0.0115525	TNIP2	TNIP2	79155
ENSG00000104823	2480.84	0.0850949	0.0263975	3.2236	0.00126592	0.0115728	ECH1	ECH1	1891
SVA_B:SVA:Retroposon	380.581	-0.114588	0.0355512	-3.22319	0.00126773	0.0115826	NA	NA	NA
ENSG00000006016	76.7537	0.0729123	0.0226273	3.22232	0.00127157	0.011611	CRLF1	CRLF1	9244
ENSG00000066379	492.983	0.0778923	0.0241806	3.22127	0.00127623	0.0116467	POLR1H	POLR1H	30834
ENSG00000100503	4783.01	-0.0671497	0.020847	-3.22108	0.00127708	0.0116478	NIN	NIN	51199
ENSG00000187601	323.736	0.0786729	0.024434	3.21981	0.00128276	0.0116927	MAGEH1	MAGEH1	28986
ENSG00000244161	85.1255	0.148004	0.0459739	3.2193	0.00128505	0.0117069	FLNB-AS1	FLNB-AS1	105377105
ENSG00000040933	1227.98	-0.107605	0.0334349	-3.21835	0.00128932	0.011739	INPP4A	INPP4A	3631
ENSG00000116288	5203.25	0.065151	0.0202469	3.21782	0.00129168	0.0117536	PARK7	PARK7	11315
ENSG00000234745	56569.3	0.0846886	0.0263247	3.21707	0.00129507	0.0117776	HLA-B	HLA-B	3106
ENSG00000198818	1781.09	0.0627587	0.0195108	3.21661	0.00129715	0.0117898	SFT2D1	SFT2D1	113402
ENSG00000066739	764.414	-0.0761135	0.0236689	-3.21576	0.00130101	0.0118128	ATG2B	ATG2B	55102
ENSG00000285851	1173.89	0.0676262	0.0210309	3.21556	0.00130192	0.0118128			NA
ENSG00000143578	219.801	0.056859	0.0176825	3.21555	0.00130194	0.0118128	CREB3L4	CREB3L4	148327
ENSG00000278845	1178.43	0.054062	0.0168154	3.21504	0.00130428	0.0118266	MRPL45	MRPL45	84311
ENSG00000183397	21.8553	-0.151361	0.0470814	-3.21489	0.00130497	0.0118266	TEKTIP1	TEKTIP1	100128569
ENSG00000084072	1311.31	0.0471326	0.0146672	3.21347	0.00131141	0.0118781	PPIE	PPIE	10450
ENSG00000285959	34.2251	0.127261	0.0396138	3.21254	0.00131567	0.0119099			NA
LTR33A_:ERVL:LTR	100.677	-0.126071	0.0392499	-3.21199	0.00131817	0.0119257	NA	NA	NA
ENSG00000008018	3583.36	0.0633679	0.0197314	3.21153	0.0013203	0.0119381	PSMB1	PSMB1	5689
MLT2B3:ERVL:LTR	479.286	-0.112955	0.0351782	-3.21092	0.00132309	0.0119564	NA	NA	NA
ENSG00000211598	3950.13	0.60871	0.189597	3.21055	0.00132482	0.0119653	IGKV4-1	IGKV4-1	NA
MLT1F1:ERVL-MaLR:LTR	501.76	-0.0996369	0.0310405	-3.2099	0.0013278	0.0119795	NA	NA	NA
ENSG00000179933	821.976	0.0504463	0.015716	3.20987	0.00132793	0.0119795	C14orf119	C14orf119	55017
ENSG00000140941	1368.49	0.078574	0.0244871	3.20879	0.00133295	0.012018	MAP1LC3B	MAP1LC3B	81631
ENSG00000109445	1048.62	0.0495179	0.0154338	3.20841	0.00133469	0.0120268	ZNF330	ZNF330	27309
ENSG00000270012	40.9168	-0.141284	0.044044	-3.2078	0.00133756	0.0120388			NA
ENSG00000113810	4149.95	-0.0870498	0.0271386	-3.2076	0.00133846	0.0120388	SMC4	SMC4	10051
ENSG00000184857	249.306	0.0487981	0.0152136	3.20754	0.00133874	0.0120388	TMEM186	TMEM186	25880
ENSG00000236723	269.484	0.0519139	0.0161855	3.20744	0.00133921	0.0120388			NA
ENSG00000149257	562.042	0.0849288	0.0264809	3.20717	0.00134047	0.0120388	SERPINH1	SERPINH1	871
ENSG00000185684	314.695	-0.0902948	0.0281543	-3.20714	0.00134062	0.0120388	EP400P1	EP400P1	NA
ENSG00000170631	131.725	0.057457	0.0179259	3.20526	0.00134941	0.0121092	ZNF16	ZNF16	7564
ENSG00000180817	6489.04	0.0576756	0.0179954	3.20502	0.00135052	0.0121092	PPA1	PPA1	5464
ENSG00000064933	773.828	-0.0598649	0.0186788	-3.20497	0.00135077	0.0121092	PMS1	PMS1	5378
ENSG00000188994	3127.57	-0.113129	0.0353057	-3.20428	0.001354	0.0121312	ZNF292	ZNF292	23036
ENSG00000229833	277.462	0.0723975	0.0226061	3.20256	0.00136211	0.0121957	PET100	PET100	100131801
ENSG00000233621	20.5716	0.159511	0.0498094	3.20243	0.00136275	0.0121957	ZC3H12A-DT	ZC3H12A-DT	728431
ENSG00000167524	152.029	-0.129558	0.0404609	-3.20207	0.00136445	0.012204	RSKR	RSKR	124923
ENSG00000146757	418.06	-0.0867071	0.02709	-3.2007	0.00137093	0.012255	ZNF92	ZNF92	168374
ENSG00000143486	2207.67	0.0444045	0.0138745	3.20043	0.00137224	0.0122598	EIF2D	EIF2D	1939
ENSG00000031698	3277.55	0.0521433	0.016304	3.19818	0.00138297	0.0123486	SARS1	SARS1	6301
ENSG00000237522	46.9358	-0.149184	0.0466579	-3.1974	0.00138673	0.0123752	NONOP2	NONOP2	NA
ENSG00000285171	2393.46	0.0610383	0.0190922	3.19703	0.00138849	0.0123838			NA
MER39:ERV1:LTR	371.794	-0.0932245	0.0291656	-3.19638	0.00139162	0.0124039	NA	NA	NA
ENSG00000127914	1196.9	-0.108729	0.0340178	-3.19624	0.00139231	0.0124039	AKAP9	AKAP9	10142
ENSG00000138777	1563.3	0.0692936	0.0216837	3.19566	0.00139513	0.0124219	PPA2	PPA2	27068
ENSG00000175906	22.8664	0.141117	0.0441621	3.19544	0.00139619	0.0124243	ARL4D	ARL4D	379
ENSG00000145476	156.629	-0.196407	0.0614819	-3.19455	0.00140048	0.0124555	CYP4V2	CYP4V2	285440
ENSG00000261716	131.356	-0.127952	0.040056	-3.19432	0.00140161	0.0124585	H2BC20P	H2BC20P	NA
ENSG00000248734	127.894	-0.109093	0.0341542	-3.19413	0.00140253	0.0124596			NA
MER21-int:ERVL:LTR	131.755	-0.167714	0.0525193	-3.19339	0.00140613	0.0124846	NA	NA	NA
ENSG00000173567	47.8823	-0.0987327	0.0309249	-3.19266	0.00140967	0.0124937	ADGRF3	ADGRF3	165082
ENSG00000117419	713.859	0.0595576	0.0186545	3.19266	0.00140968	0.0124937	ERI3	ERI3	79033
ENSG00000272752	245.514	-0.102918	0.0322371	-3.19255	0.00141023	0.0124937	STAG3L5P-PVRIG2P-PILRB	STAG3L5P-PVRIG2P-PILRB	101752399
ENSG00000120458	230	-0.0858333	0.0268857	-3.19253	0.00141034	0.0124937	MSANTD2	MSANTD2	79684
ENSG00000281649	2505.98	-0.077546	0.0242943	-3.19194	0.00141321	0.0125056	EBLN3P	EBLN3P	100506710
ENSG00000272160	65.1367	0.0678224	0.0212481	3.19193	0.00141327	0.0125056	RNU4-5P	RNU4-5P	NA
ENSG00000285565	837.149	0.0723205	0.0226594	3.19163	0.00141473	0.0125115			NA
ENSG00000149923	1773.63	0.0648685	0.0203294	3.19088	0.00141841	0.012537	PPP4C	PPP4C	5531
ENSG00000066279	1864.38	-0.106691	0.0334394	-3.19057	0.00141994	0.0125435	ASPM	ASPM	259266
ENSG00000100814	1484.15	0.0867327	0.0271875	3.19017	0.00142191	0.0125517	CCNB1IP1	CCNB1IP1	57820
MER76-int:ERVL:LTR	33.1263	-0.10454	0.0327705	-3.19005	0.00142247	0.0125517	NA	NA	NA
ENSG00000278970	311.85	0.0725043	0.0227305	3.18974	0.00142399	0.0125581	HEIH	HEIH	643836
LTR14A:ERVK:LTR	35.4943	-0.168937	0.0529705	-3.18926	0.00142637	0.012565	NA	NA	NA
MER67C:ERV1:LTR	167.284	-0.0915421	0.0287037	-3.18921	0.00142664	0.012565	NA	NA	NA
ENSG00000096070	300.273	-0.133487	0.0418572	-3.1891	0.00142717	0.012565	BRPF3	BRPF3	27154
ENSG00000166295	2409.81	0.0493094	0.0154636	3.18875	0.0014289	0.0125732	ANAPC16	ANAPC16	119504
ENSG00000164615	867.554	0.0603313	0.0189257	3.1878	0.00143359	0.0126006	CAMLG	CAMLG	819
ENSG00000257663	158.619	0.0947104	0.0297103	3.1878	0.00143361	0.0126006			NA
ENSG00000111877	293.953	-0.0586522	0.0184029	-3.18712	0.00143697	0.012617	MCM9	MCM9	254394
ENSG00000066422	855.909	-0.0741191	0.023256	-3.1871	0.00143708	0.012617	ZBTB11	ZBTB11	27107
ENSG00000262302	276.747	0.0398386	0.0125021	3.18655	0.00143981	0.0126338			NA
ENSG00000197969	1869.6	-0.108347	0.0340081	-3.18591	0.00144301	0.0126544	VPS13A	VPS13A	23230
ENSG00000285437	86.2321	-0.159167	0.049962	-3.18576	0.00144376	0.0126544	POLR2J3	POLR2J3	548644
ENSG00000008130	1621.02	0.0604009	0.0189619	3.18537	0.00144568	0.0126642	NADK	NADK	65220
ENSG00000256500	913.245	0.034454	0.010819	3.18458	0.00144962	0.0126916			NA
ENSG00000125651	2276.64	0.0538088	0.0168975	3.18442	0.00145045	0.0126918	GTF2F1	GTF2F1	2962
ENSG00000255639	917.795	0.0624331	0.019609	3.18389	0.00145309	0.0127079			NA
ENSG00000247373	206.671	-0.0913669	0.0287008	-3.18343	0.00145542	0.0127212	TMED2-DT	TMED2-DT	NA
LTR28C:ERV1:LTR	72.115	-0.138693	0.0435751	-3.18285	0.00145834	0.0127397	NA	NA	NA
ENSG00000100577	508.872	0.0711522	0.0223572	3.18252	0.00145999	0.0127435	GSTZ1	GSTZ1	2954
ENSG00000119421	890.92	0.059142	0.0185839	3.18244	0.00146041	0.0127435	NDUFA8	NDUFA8	4702
ENSG00000176593	70.2385	-0.157909	0.0496344	-3.18143	0.00146548	0.0127807			100128398
ENSG00000186908	629.322	-0.0725861	0.022817	-3.18123	0.00146651	0.0127826	ZDHHC17	ZDHHC17	23390
ENSG00000111652	1036.45	0.0445192	0.0139968	3.18066	0.00146938	0.0128005	COPS7A	COPS7A	50813
LTR10A:ERV1:LTR	66.9437	-0.149043	0.0468653	-3.18023	0.00147158	0.0128096	NA	NA	NA
ENSG00000143570	1209.85	0.0590884	0.0185805	3.18014	0.00147205	0.0128096	SLC39A1	SLC39A1	27173
ENSG00000186714	609.253	0.0776202	0.02441	3.17985	0.00147352	0.0128107	CCDC73	CCDC73	493860
ENSG00000126432	2907.79	0.0845924	0.0266031	3.17979	0.0014738	0.0128107	PRDX5	PRDX5	25824
ENSG00000136877	1358.89	0.067599	0.02126	3.17963	0.00147464	0.0128109	FPGS	FPGS	2356
ENSG00000044115	3675.94	0.0619003	0.0194689	3.17944	0.00147558	0.0128119	CTNNA1	CTNNA1	1495
ENSG00000114023	2958.99	0.0936265	0.0294652	3.17753	0.00148534	0.0128896	FAM162A	FAM162A	26355
ENSG00000015676	2122.29	0.0472437	0.014872	3.17668	0.00148971	0.0129204	NUDCD3	NUDCD3	23386
ENSG00000164151	1318.28	-0.0644947	0.0203054	-3.17623	0.00149203	0.0129334	ICE1	ICE1	23379
ENSG00000160305	616.89	-0.0868968	0.0273635	-3.17564	0.00149505	0.0129525	DIP2A	DIP2A	23181
ENSG00000256007	194.666	0.0927241	0.0292026	3.1752	0.00149733	0.012965	ARAP1-AS1	ARAP1-AS1	NA
ENSG00000264577	6076.17	0.0587573	0.018506	3.17503	0.0014982	0.0129654			NA
ENSG00000102312	203.901	0.0671152	0.0211403	3.17475	0.00149965	0.0129708	PORCN	PORCN	64840
MER51B:ERV1:LTR	107.055	-0.086077	0.0271149	-3.17453	0.00150082	0.0129728	NA	NA	NA
ENSG00000198839	796.306	0.0813538	0.0256282	3.17439	0.00150152	0.0129728	ZNF277	ZNF277	11179
ENSG00000008869	831.971	-0.0702223	0.0221238	-3.17407	0.00150318	0.01298	HEATR5B	HEATR5B	54497
ENSG00000249915	802.254	0.0463528	0.0146066	3.17341	0.00150657	0.0130021	PDCD6	PDCD6	10016
ENSG00000285558	97.6231	0.0599921	0.0189081	3.17283	0.00150963	0.0130214			NA
ENSG00000196865	1006.14	-0.0745388	0.0235001	-3.17185	0.00151472	0.0130518	NHLRC2	NHLRC2	374354
ENSG00000213654	2712.18	0.0781105	0.0246296	3.1714	0.00151705	0.0130518	GPSM3	GPSM3	63940
ENSG00000166886	660.875	0.0808778	0.0255031	3.1713	0.00151761	0.0130518	NAB2	NAB2	4665
MSTC-int:ERVL-MaLR:LTR	33.8963	-0.177451	0.0559573	-3.17119	0.00151815	0.0130518	NA	NA	NA
ENSG00000110711	1637.77	0.0818286	0.0258043	3.17113	0.00151849	0.0130518	AIP	AIP	9049
ENSG00000276965	71.4709	-0.173825	0.054815	-3.17112	0.00151855	0.0130518			NA
ENSG00000138182	1125.29	-0.104332	0.032903	-3.17089	0.00151971	0.0130518	KIF20B	KIF20B	9585
ENSG00000066923	1390.23	0.130666	0.0412081	3.17088	0.00151979	0.0130518	STAG3	STAG3	10734
ENSG00000145247	753.288	0.0650887	0.0205288	3.1706	0.00152126	0.0130573	OCIAD2	OCIAD2	132299
ENSG00000185608	786.605	0.067492	0.0212888	3.17031	0.00152277	0.0130631	MRPL40	MRPL40	64976
ENSG00000246250	85.1866	-0.112553	0.035512	-3.16944	0.00152734	0.0130952			NA
ENSG00000168575	232.431	-0.0437725	0.0138115	-3.16928	0.00152818	0.0130952	SLC20A2	SLC20A2	6575
ENSG00000180104	1594.94	0.0468861	0.0147959	3.16885	0.00153046	0.0131076	EXOC3	EXOC3	11336
ENSG00000114933	627.979	-0.0705009	0.0222531	-3.16814	0.00153418	0.0131285	INO80D	INO80D	54891
ENSG00000110651	3272.88	0.0758971	0.0239569	3.16807	0.00153457	0.0131285	CD81	CD81	975
ENSG00000171962	30.0094	-0.114417	0.0361186	-3.16782	0.00153587	0.0131326	DRC3	DRC3	83450
ENSG00000178057	917.664	0.0740602	0.0233848	3.16703	0.00154006	0.0131612	NDUFAF3	NDUFAF3	25915
ENSG00000095564	3303.93	-0.134588	0.0424991	-3.16685	0.00154099	0.013162	BTAF1	BTAF1	9044
ENSG00000158156	99.1544	0.0844139	0.0266623	3.16604	0.00154528	0.0131915	XKR8	XKR8	55113
ENSG00000160752	5228.03	0.0607737	0.0191994	3.16539	0.00154873	0.0132119	FDPS	FDPS	2224
ENSG00000002016	164.582	-0.0873355	0.0275917	-3.16528	0.00154936	0.0132119	RAD52	RAD52	5893
ENSG00000101745	1281.76	-0.0917148	0.0289829	-3.16444	0.00155379	0.0132426	ANKRD12	ANKRD12	23253
ENSG00000076662	2034.39	0.0848791	0.0268276	3.16387	0.00155687	0.0132588	ICAM3	ICAM3	3385
ENSG00000237181	179.048	0.126275	0.0399142	3.16366	0.001558	0.0132588	PRKAR1B-AS1	PRKAR1B-AS1	101926963
ENSG00000259877	38.9898	-0.103009	0.0325605	-3.16362	0.00155822	0.0132588	ZNF778-DT	ZNF778-DT	NA
ENSG00000198146	1361.26	-0.0749569	0.0236984	-3.16296	0.00156175	0.0132806	ZNF770	ZNF770	54989
ENSG00000257949	117.104	0.0900331	0.0284668	3.16275	0.00156288	0.0132806	TEN1	TEN1	100134934
ENSG00000162702	640.863	-0.0768285	0.0242923	-3.16266	0.00156332	0.0132806	ZNF281	ZNF281	23528
ENSG00000123870	55.8756	-0.124065	0.0392453	-3.16127	0.00157084	0.0133373	ZNF137P	ZNF137P	NA
ENSG00000100029	2648.47	0.0686913	0.0217328	3.16072	0.0015738	0.0133552	PES1	PES1	23481
ENSG00000129003	2731.44	-0.09516	0.0301086	-3.16056	0.00157469	0.0133555	VPS13C	VPS13C	54832
ENSG00000089737	4491.79	0.0343829	0.0108842	3.15899	0.00158318	0.0134203	DDX24	DDX24	57062
ENSG00000005379	102.028	-0.166595	0.0527397	-3.15882	0.00158411	0.013421	TSPOAP1	TSPOAP1	9256
ENSG00000267858	45.2205	-0.104504	0.0330874	-3.15843	0.00158619	0.0134314	MZF1-AS1	MZF1-AS1	100131691
ENSG00000274760	742.564	0.0982264	0.0311069	3.1577	0.00159018	0.0134579			NA
ENSG00000101191	1720.4	-0.0374055	0.0118526	-3.1559	0.00160006	0.0135283	DIDO1	DIDO1	11083
ENSG00000214029	185.394	-0.0739372	0.0234285	-3.15587	0.00160021	0.0135283	ZNF891	ZNF891	101060200
HERVL66-int:ERVL:LTR	31.6122	-0.154201	0.0488653	-3.15563	0.00160152	0.0135299	NA	NA	NA
UCON35:UCON35:Unknown	37.2426	-0.213444	0.067645	-3.15535	0.00160306	0.0135299	NA	NA	NA
ENSG00000161664	40.6691	-0.117245	0.0371591	-3.15523	0.00160374	0.0135299	ASB16	ASB16	92591
LTR12_:ERV1:LTR	62.2671	-0.137253	0.0435006	-3.15521	0.00160384	0.0135299	NA	NA	NA
ENSG00000205544	460.523	0.0828521	0.0262607	3.15499	0.00160506	0.0135329	TMEM256	TMEM256	254863
SVA_F:SVA:Retroposon	309.116	-0.104014	0.0329739	-3.15444	0.00160804	0.0135508	NA	NA	NA
MER94B:hAT-Blackjack:DNA	28.6249	-0.17118	0.0542786	-3.15373	0.00161198	0.0135701	NA	NA	NA
ENSG00000268083	2874.11	0.0568696	0.018033	3.15365	0.00161244	0.0135701			NA
ENSG00000279033	356.857	0.0551767	0.017497	3.1535	0.00161324	0.0135701			NA
ENSG00000130755	1340.16	0.0984203	0.031212	3.15328	0.00161448	0.0135701	GMFG	GMFG	9535
ENSG00000265840	137.859	0.099334	0.0315021	3.15325	0.00161464	0.0135701			NA
ENSG00000171634	2472.28	-0.0884787	0.0280617	-3.153	0.001616	0.0135742	BPTF	BPTF	2186
ENSG00000163001	609.691	0.077899	0.0247134	3.15209	0.00162106	0.0136095	CFAP36	CFAP36	112942
ENSG00000183354	564.842	-0.0899537	0.0285399	-3.15186	0.00162235	0.0136131	KIAA2026	KIAA2026	158358
ENSG00000183255	1504.74	0.0614275	0.0194918	3.15145	0.0016246	0.0136247	PTTG1IP	PTTG1IP	754
ENSG00000229692	27.7783	-0.108889	0.03456	-3.15073	0.00162862	0.013651	SOS1-IT1	SOS1-IT1	NA
ENSG00000023892	1339.72	0.0577708	0.018338	3.15033	0.00163085	0.0136625	DEF6	DEF6	50619
ENSG00000108179	2598.9	0.0677798	0.0215262	3.14871	0.00163994	0.0137313	PPIF	PPIF	10105
ENSG00000100246	132.515	0.0710874	0.0225825	3.1479	0.0016445	0.0137622	DNAL4	DNAL4	10126
ENSG00000204514	406.267	-0.0723022	0.0229705	-3.14761	0.00164613	0.0137685	ZNF814	ZNF814	730051
ENSG00000105559	92.3091	0.202757	0.0644344	3.14672	0.00165115	0.0137996	PLEKHA4	PLEKHA4	57664
ENSG00000100575	774.431	0.0669812	0.0212866	3.14664	0.00165161	0.0137996	TIMM9	TIMM9	26520
ENSG00000259211	72.8872	0.0538701	0.0171208	3.14647	0.00165256	0.0138003			NA
ENSG00000132549	1051.79	-0.0952594	0.0302792	-3.14604	0.00165499	0.0138133	VPS13B	VPS13B	157680
MER34A1:ERV1:LTR	73.3659	-0.128665	0.0409031	-3.14561	0.00165743	0.0138263	NA	NA	NA
ENSG00000130165	889.377	0.0810215	0.0257631	3.14487	0.00166161	0.0138467	ELOF1	ELOF1	84337
ENSG00000172167	294.219	-0.089741	0.0285357	-3.14486	0.00166164	0.0138467	MTBP	MTBP	27085
ENSG00000132436	735.954	-0.0810631	0.0257845	-3.14387	0.00166731	0.0138866	FIGNL1	FIGNL1	63979
ENSG00000285518	115.638	0.0695888	0.0221429	3.14271	0.00167389	0.013934			124903342
ENSG00000112514	1838.03	0.0828909	0.0263875	3.14129	0.00168205	0.0139945	CUTA	CUTA	51596
ENSG00000285799	34.3957	-0.210108	0.0668913	-3.14103	0.00168353	0.0139995			NA
ENSG00000281398	893.204	-0.108297	0.0344881	-3.14011	0.00168882	0.0140361	SNHG4	SNHG4	NA
ENSG00000226803	85.8078	-0.103151	0.0328516	-3.13991	0.00169002	0.0140377	ZNF451-AS1	ZNF451-AS1	NA
ENSG00000173889	1491.15	-0.091937	0.0292814	-3.13977	0.0016908	0.0140377	PHC3	PHC3	80012
ENSG00000225470	230.609	-0.0744896	0.0237275	-3.13939	0.00169302	0.0140454	JPX	JPX	554203
ENSG00000110536	519.16	0.0466594	0.0148635	3.1392	0.00169411	0.0140454	PTPMT1	PTPMT1	114971
LTR16E1:ERVL:LTR	134.917	-0.134477	0.0428387	-3.13915	0.00169441	0.0140454	NA	NA	NA
ENSG00000204463	4076.01	0.0430463	0.0137157	3.13846	0.00169836	0.0140707	BAG6	BAG6	7917
ENSG00000103769	3456.79	0.0559664	0.0178343	3.13813	0.0017003	0.0140793	RAB11A	RAB11A	8766
ENSG00000139618	985.771	-0.101346	0.032297	-3.13794	0.00170139	0.014081	BRCA2	BRCA2	675
ENSG00000064607	2725.75	-0.0749217	0.0238865	-3.13657	0.00170934	0.0141394	SUGP2	SUGP2	10147
ENSG00000102189	978.727	-0.107398	0.0342457	-3.1361	0.00171208	0.0141546	EEA1	EEA1	8411
ENSG00000172354	2732.07	0.0823213	0.0262547	3.13549	0.0017157	0.014177	GNB2	GNB2	2783
ENSG00000167770	1823.38	0.0632622	0.0201772	3.13533	0.00171662	0.0141772	OTUB1	OTUB1	55611
ENSG00000223959	320.055	-0.0792655	0.025287	-3.13464	0.00172067	0.0141989	AFG3L1P	AFG3L1P	172
ENSG00000272994	68.166	-0.126786	0.0404489	-3.13447	0.00172166	0.0141989	C2orf49-DT	C2orf49-DT	NA
ENSG00000242114	725.868	0.0815917	0.0260317	3.13432	0.0017225	0.0141989	MTFP1	MTFP1	51537
ENSG00000223804	26.0498	0.144086	0.0459711	3.13426	0.00172285	0.0141989			NA
ENSG00000130764	933.515	0.0570263	0.0181967	3.13389	0.00172507	0.0142097	LRRC47	LRRC47	57470
ENSG00000166436	427.718	-0.126273	0.0402955	-3.13368	0.00172627	0.0142122	TRIM66	TRIM66	9866
ENSG00000184752	1164.88	0.0751287	0.0239853	3.13228	0.00173454	0.0142728	NDUFA12	NDUFA12	55967
ENSG00000253194	58.6012	-0.153529	0.0490204	-3.13195	0.00173651	0.0142815			NA
ENSG00000174021	1313.09	0.0683471	0.0218245	3.13167	0.00173814	0.0142825	GNG5	GNG5	2787
ENSG00000259371	189.493	0.0505534	0.0161441	3.13138	0.00173987	0.0142825			NA
MLT2D:ERVL:LTR	340.45	-0.0817875	0.026119	-3.13134	0.00174008	0.0142825	NA	NA	NA
ENSG00000071859	1288.38	0.068085	0.0217433	3.13131	0.00174027	0.0142825	FAM50A	FAM50A	9130
ENSG00000215845	397.493	0.11742	0.0375027	3.13097	0.00174231	0.0142887	TSTD1	TSTD1	100131187
ENSG00000188647	783.762	-0.115082	0.0367571	-3.13088	0.00174283	0.0142887	PTAR1	PTAR1	375743
ENSG00000198198	892.986	-0.0824556	0.0263405	-3.13037	0.00174585	0.014306	SZT2	SZT2	23334
ENSG00000162971	332.461	-0.065366	0.0208827	-3.13015	0.00174716	0.0143093	TYW5	TYW5	129450
ENSG00000082515	715.699	0.0571413	0.0182631	3.12879	0.00175529	0.0143684	MRPL22	MRPL22	29093
ENSG00000173171	489.271	0.0604644	0.0193301	3.12799	0.00176004	0.0143998	MTX1	MTX1	4580
ENSG00000084093	882.941	-0.0668246	0.0213695	-3.1271	0.00176539	0.014432	REST	REST	5978
ENSG00000270170	294.3	0.0807656	0.0258282	3.12703	0.00176581	0.014432	NCBP2AS2	NCBP2AS2	152217
ENSG00000104894	3903.7	0.0931585	0.0297989	3.12624	0.00177055	0.0144631	CD37	CD37	951
ENSG00000005483	2086.48	-0.0793733	0.0253925	-3.12586	0.00177286	0.0144745	KMT2E	KMT2E	55904
ENSG00000225855	2571.54	0.0621198	0.0198741	3.12566	0.00177405	0.0144767	RUSC1-AS1	RUSC1-AS1	284618
ENSG00000198000	1409.15	-0.0534676	0.0171116	-3.12464	0.00178022	0.0145195	NOL8	NOL8	55035
ENSG00000137210	1068.9	0.0507784	0.0162532	3.12421	0.00178286	0.0145335	TMEM14B	TMEM14B	81853
ENSG00000244115	254.563	0.0641777	0.0205483	3.12325	0.00178864	0.0145731	DNAJC25-GNG10	DNAJC25-GNG10	552891
ENSG00000165115	77.3385	-0.118964	0.0380968	-3.12268	0.00179215	0.0145942	KIF27	KIF27	55582
ENSG00000216490	4599.65	0.0942754	0.0301983	3.12187	0.00179705	0.014626	IFI30	IFI30	10437
ENSG00000125656	1362.02	0.0722533	0.0231453	3.12173	0.00179792	0.014626	CLPP	CLPP	8192
MLT1J2:ERVL-MaLR:LTR	406.505	-0.105897	0.0339353	-3.12055	0.00180514	0.0146772	NA	NA	NA
ENSG00000103044	358.122	0.0559392	0.0179434	3.11753	0.00182373	0.0148207	HAS3	HAS3	3038
ENSG00000276550	704.209	-0.147987	0.0474958	-3.11579	0.00183456	0.0149009	HERC2P2	HERC2P2	NA
ENSG00000236255	62.0742	-0.169721	0.0544753	-3.11556	0.00183595	0.0149046			NA
ENSG00000156650	1108.35	-0.0877792	0.0281819	-3.11474	0.00184108	0.0149385	KAT6B	KAT6B	23522
ENSG00000105518	502.579	0.0753755	0.0242037	3.11422	0.00184435	0.0149573	TMEM205	TMEM205	374882
ENSG00000266341	256.429	0.0604943	0.0194287	3.11365	0.00184786	0.014978			NA
MamTip3:hAT-Tip100:DNA	61.5788	-0.138971	0.044637	-3.11335	0.00184977	0.0149858	NA	NA	NA
ENSG00000186501	493.709	0.0629055	0.0202094	3.11269	0.00185393	0.0150051	TMEM222	TMEM222	84065
ENSG00000254806	82.78	0.191481	0.0615168	3.11267	0.00185406	0.0150051	SYS1-DBNDD2	SYS1-DBNDD2	NA
ENSG00000155903	574.493	-0.0898113	0.0288561	-3.11239	0.00185582	0.0150116	RASA2	RASA2	5922
ENSG00000101400	43.1181	0.151768	0.0487801	3.11127	0.00186284	0.0150607	SNTA1	SNTA1	6640
LTR86A2:ERVL:LTR	29.6618	-0.136454	0.0438657	-3.11073	0.00186626	0.0150788	NA	NA	NA
HERVFH21-int:ERV1:LTR	40.4096	-0.199579	0.0641605	-3.11061	0.001867	0.0150788	NA	NA	NA
ENSG00000258790	2917.01	0.06026	0.0193752	3.11016	0.00186987	0.0150918			9692
ENSG00000107223	4173.39	0.0682445	0.0219432	3.11005	0.00187053	0.0150918	EDF1	EDF1	8721
ENSG00000105497	264.215	-0.0660628	0.0212513	-3.10865	0.00187945	0.015156	ZNF175	ZNF175	7728
ENSG00000144445	345.193	-0.0954293	0.0307103	-3.1074	0.00188739	0.0152122	KANSL1L	KANSL1L	151050
ENSG00000163382	1059.35	0.076025	0.0244737	3.1064	0.00189383	0.0152563	NAXE	NAXE	128240
ENSG00000224934	54.753	-0.173111	0.0557474	-3.10527	0.00190103	0.0153065	GOT1-DT	GOT1-DT	NA
ENSG00000062282	288.332	0.109916	0.0353987	3.10509	0.00190221	0.0153082	DGAT2	DGAT2	84649
ENSG00000171984	190.838	0.0712098	0.0229415	3.10398	0.00190937	0.015358	SHLD1	SHLD1	149840
ENSG00000196081	45.2861	-0.144658	0.0466205	-3.10289	0.00191641	0.0154067	ZNF724	ZNF724	440519
ENSG00000253738	368.128	-0.0580161	0.0186989	-3.10266	0.00191793	0.015411	OTUD6B-AS1	OTUD6B-AS1	NA
ENSG00000170260	283.212	0.0502102	0.0161847	3.10234	0.00192	0.0154198	ZNF212	ZNF212	7988
ENSG00000125657	1356.55	0.0823062	0.0265342	3.1019	0.00192286	0.0154349	TNFSF9	TNFSF9	8744
ENSG00000228509	80.5962	-0.102556	0.0330688	-3.10128	0.00192688	0.0154592			NA
ENSG00000120333	628.226	0.0482939	0.0155737	3.10099	0.00192872	0.0154661	MRPS14	MRPS14	63931
ENSG00000173867	271.156	0.0589771	0.0190205	3.1007	0.00193061	0.0154734			NA
ENSG00000204228	328.944	0.0903627	0.029146	3.10035	0.00193295	0.0154843	HSD17B8	HSD17B8	7923
ENSG00000130303	5127.99	0.0904024	0.0291771	3.09841	0.00194565	0.0155781	BST2	BST2	684
ENSG00000081026	45.6407	-0.156938	0.0506548	-3.09819	0.00194709	0.0155817	MAGI3	MAGI3	260425
ENSG00000005448	1258.97	0.0900625	0.0290757	3.09751	0.00195151	0.0156091	WDR54	WDR54	84058
ENSG00000141753	388.098	0.208129	0.0672	3.09716	0.00195382	0.0156196	IGFBP4	IGFBP4	3487
ENSG00000131495	888.863	0.0727439	0.0234958	3.09604	0.00196125	0.0156711	NDUFA2	NDUFA2	4695
ENSG00000242616	248.175	0.0658072	0.0212588	3.09553	0.00196463	0.0156901	GNG10	GNG10	2790
ENSG00000184208	413.448	-0.072151	0.0233324	-3.0923	0.00198611	0.0158376	C22orf46	C22orf46	79640
ENSG00000167920	226.323	0.0827414	0.026758	3.09222	0.00198669	0.0158376	KRT10-AS1	KRT10-AS1	147184
ENSG00000166452	344.969	0.0717766	0.0232122	3.0922	0.00198681	0.0158376	AKIP1	AKIP1	56672
ENSG00000108523	2088.36	0.0537712	0.0173896	3.09215	0.00198712	0.0158376	RNF167	RNF167	26001
ENSG00000100227	1897.39	0.0354622	0.011473	3.09093	0.00199531	0.0158874	POLDIP3	POLDIP3	84271
ENSG00000074603	977.291	-0.0501342	0.0162198	-3.09092	0.00199539	0.0158874	DPP8	DPP8	54878
ENSG00000115956	9844.01	0.0670959	0.0217111	3.09039	0.00199891	0.0159073	PLEK	PLEK	5341
ENSG00000280347	85.4007	-0.111561	0.0361016	-3.0902	0.00200021	0.0159096			NA
ENSG00000185864	195.427	-0.151379	0.0489978	-3.0895	0.00200492	0.0159391	NPIPB4	NPIPB4	440345
ENSG00000223865	7202.35	0.115084	0.0372539	3.08919	0.00200706	0.015948	HLA-DPB1	HLA-DPB1	3115
ENSG00000112699	740.083	0.0615666	0.0199318	3.08886	0.00200927	0.0159575	GMDS	GMDS	2762
ENSG00000115464	3085.58	-0.0851693	0.0275757	-3.08856	0.00201126	0.0159653	USP34	USP34	9736
ENSG00000187713	642.926	0.0579536	0.0187661	3.08821	0.00201367	0.0159763	TMEM203	TMEM203	94107
ENSG00000011052	5465.44	0.0722143	0.0233874	3.08774	0.00201683	0.0159905	NME1-NME2	NME1-NME2	654364
ENSG00000167985	465.343	0.0606415	0.0196401	3.08765	0.00201749	0.0159905	SDHAF2	SDHAF2	54949
ENSG00000237499	154.632	-0.0906728	0.0293718	-3.08707	0.00202137	0.0160132	WAKMAR2	WAKMAR2	100130476
ENSG00000241878	1143.52	0.0443442	0.0143665	3.08664	0.00202436	0.0160288	PISD	PISD	23761
ENSG00000104218	270.716	-0.0592221	0.0191984	-3.08474	0.00203729	0.0161231	CSPP1	CSPP1	79848
ENSG00000259536	381.893	0.083242	0.0269894	3.08424	0.00204071	0.016142			NA
ENSG00000259494	310.123	0.05641	0.0182908	3.08407	0.00204192	0.0161435	MRPL46	MRPL46	26589
ENSG00000236529	25.2423	-0.143536	0.0465538	-3.08324	0.00204762	0.0161737			NA
ENSG00000210135	568.328	0.105079	0.034081	3.08321	0.0020478	0.0161737	MT-TN	MT-TN	NA
ENSG00000167515	691.179	0.0735994	0.0238744	3.08277	0.00205085	0.0161827	TRAPPC2L	TRAPPC2L	51693
HERVIP10FH-int:ERV1:LTR	192.417	-0.183051	0.0593791	-3.08275	0.002051	0.0161827	NA	NA	NA
ENSG00000183258	2147.74	0.0385446	0.0125091	3.08133	0.00206076	0.0162516	DDX41	DDX41	51428
ENSG00000285794	55.3855	0.115108	0.0373633	3.08078	0.00206458	0.0162736			NA
ENSG00000121766	663.591	0.0507962	0.0164905	3.08033	0.00206769	0.0162899	ZCCHC17	ZCCHC17	51538
ENSG00000137824	646.935	0.0466841	0.01516	3.07944	0.00207392	0.0163257	RMDN3	RMDN3	55177
LTR1D1:ERV1:LTR	42.4842	-0.113059	0.0367184	-3.07909	0.00207632	0.0163257	NA	NA	NA
[truncated: 13,734 more rows]

## Sheet: B
	baseMean	log2FoldChange	lfcSE	stat	pvalue	padj	external_gene_name	hgnc_symbol	entrezgene_id
L1M3de:L1:LINE	37.2161	1.52694	0.172658	8.84369	9.26049e-19	1.45695e-14	NA	NA	NA
ENSG00000270505	109.28	1.91661	0.277414	6.90885	4.88607e-12	3.84363e-08	IGHV1OR15-1	IGHV1OR15-1	NA
ENSG00000276168	660.944	2.03407	0.342656	5.93619	2.91727e-09	1.52991e-05	RN7SL1	RN7SL1	6029
7SK:RNA:RNA	86.9444	1.74946	0.311672	5.61314	1.98688e-08	7.8149e-05	NA	NA	NA
ENSG00000274012	241.375	2.04593	0.370247	5.52585	3.27889e-08	0.000101365	RN7SL2	RN7SL2	378706
ENSG00000183066	28.7143	0.746671	0.135835	5.49688	3.86571e-08	0.000101365	WBP2NL	WBP2NL	164684
L1MD:L1:LINE	1890.72	0.319998	0.067421	4.74627	2.07207e-06	0.00465712	NA	NA	NA
ENSG00000146677	62.3002	1.11215	0.236533	4.70187	2.57788e-06	0.00506973	RPL32P18	RPL32P18	NA
ENSG00000269292	915.2	-0.282046	0.0605114	-4.66103	3.14624e-06	0.00549998			NA
LTR6B:ERV1:LTR	46.8691	0.533274	0.114991	4.63752	3.52622e-06	0.0055478	NA	NA	NA
ENSG00000279089	31.611	0.569721	0.123669	4.60681	4.08899e-06	0.00584837			NA
MER11B:ERVK:LTR	1541.97	1.12839	0.246496	4.5777	4.70117e-06	0.00616363	NA	NA	NA
L1MA8:L1:LINE	1469.81	0.394768	0.0874561	4.5139	6.36462e-06	0.00677007	NA	NA	NA
MLT-int:ERVL-MaLR:LTR	48.573	0.529299	0.117654	4.49879	6.83399e-06	0.00677007	NA	NA	NA
ENSG00000188373	78.173	-1.50263	0.334941	-4.48624	7.2491e-06	0.00677007	GPR15LG	GPR15LG	387695
ENSG00000173894	67.0118	-0.704163	0.156963	-4.48616	7.25173e-06	0.00677007	CBX2	CBX2	84733
ENSG00000286001	2498.22	-0.195979	0.0437033	-4.4843	7.31528e-06	0.00677007			NA
L1MA1:L1:LINE	594.352	0.465672	0.105507	4.41366	1.01636e-05	0.00888354	NA	NA	NA
ENSG00000282885	243.507	1.37628	0.313573	4.38903	1.13856e-05	0.00897176			NA
LTR12F:ERV1:LTR	92.2343	0.518095	0.118053	4.38866	1.1405e-05	0.00897176	NA	NA	NA
LTR41:ERVL:LTR	194.094	0.375551	0.0859685	4.36847	1.25119e-05	0.00923626	NA	NA	NA
L1MA2:L1:LINE	1083.7	0.544014	0.12473	4.36153	1.29154e-05	0.00923626	NA	NA	NA
MSR1:Satellite:Satellite	45.6732	0.518899	0.119266	4.35077	1.35662e-05	0.00927987	NA	NA	NA
ENSG00000160014	8199.09	-0.255232	0.0596562	-4.27838	1.8826e-05	0.0118846	CALM3	CALM3	808
L1PA10:L1:LINE	2216.17	0.687346	0.160814	4.27417	1.91848e-05	0.0118846	NA	NA	NA
Tigger2b_Pri:TcMar-Tigger:DNA	250.692	0.459947	0.107743	4.26894	1.96403e-05	0.0118846	NA	NA	NA
ENSG00000161551	89.4502	0.391506	0.0923478	4.23947	2.24044e-05	0.012748	ZNF577	ZNF577	84765
ENSG00000167208	1200.04	-0.264505	0.0625353	-4.22969	2.34019e-05	0.012748	SNX20	SNX20	124460
ENSG00000189007	496.628	0.395355	0.0935363	4.22675	2.37093e-05	0.012748	ADAT2	ADAT2	134637
ENSG00000182903	522.671	0.283092	0.06708	4.22021	2.4407e-05	0.012748	ZNF721	ZNF721	170960
ENSG00000138380	209.936	0.428469	0.101684	4.21373	2.51185e-05	0.012748	CARF	CARF	79800
ENSG00000110723	63.0008	0.863629	0.205678	4.19893	2.68174e-05	0.012802	EXPH5	EXPH5	23086
ENSG00000005379	102.028	0.663185	0.158175	4.19273	2.75612e-05	0.012802	TSPOAP1	TSPOAP1	9256
MER4-int:ERV1:LTR	340.223	0.54175	0.129239	4.19184	2.76698e-05	0.012802	NA	NA	NA
ENSG00000260027	64.7397	-0.556093	0.132868	-4.18529	2.84797e-05	0.012802	HOXB7	HOXB7	3217
MamRep434:TcMar-Tigger:DNA	195.148	0.401269	0.0960972	4.17566	2.97124e-05	0.0128782	NA	NA	NA
ENSG00000123444	400.218	-0.147261	0.0353198	-4.16935	3.05472e-05	0.0128782	KBTBD4	KBTBD4	55709
HAL1ME:L1:LINE	1097.18	0.429052	0.10303	4.16433	3.12275e-05	0.0128782	NA	NA	NA
MER106A:hAT-Charlie:DNA	53.103	0.671992	0.162041	4.14705	3.3679e-05	0.0128782	NA	NA	NA
UCON132b:hAT-Tip100:DNA	50.2008	0.434277	0.105089	4.13245	3.58922e-05	0.0128782	NA	NA	NA
ENSG00000261326	183.537	0.59923	0.14538	4.12182	3.75897e-05	0.0128782	LINC01355	LINC01355	NA
ENSG00000224934	54.753	0.685059	0.166353	4.11809	3.82023e-05	0.0128782	GOT1-DT	GOT1-DT	NA
Tigger12A:TcMar-Tigger:DNA	73.4204	0.571733	0.139037	4.11211	3.92067e-05	0.0128782	NA	NA	NA
Charlie7a:hAT-Charlie:DNA	104.128	0.567614	0.138204	4.10708	4.00688e-05	0.0128782	NA	NA	NA
ENSG00000178297	18.8252	0.508796	0.124083	4.10045	4.12355e-05	0.0128782	TMPRSS9	TMPRSS9	360200
MER57B1:ERV1:LTR	79.4744	0.415957	0.101605	4.09388	4.24209e-05	0.0128782	NA	NA	NA
ENSG00000055732	90.8661	0.55338	0.135438	4.08587	4.39115e-05	0.0128782	MCOLN3	MCOLN3	55283
ENSG00000274266	27.2694	0.871686	0.21336	4.08551	4.39798e-05	0.0128782	SNORA73A	SNORA73A	NA
ENSG00000073578	1936.94	-0.201408	0.0493233	-4.08343	4.43758e-05	0.0128782	SDHA	SDHA	6389
Charlie21a:hAT-Charlie:DNA	95.6676	0.512632	0.125891	4.07202	4.66064e-05	0.0128782	NA	NA	NA
MSTD-int:ERVL-MaLR:LTR	174.292	0.547911	0.134744	4.06629	4.77668e-05	0.0128782	NA	NA	NA
ENSG00000162735	1096.53	-0.137128	0.0337403	-4.06421	4.81948e-05	0.0128782	PEX19	PEX19	5824
ENSG00000109771	237.301	0.491634	0.121093	4.05998	4.90773e-05	0.0128782	LRP2BP	LRP2BP	55805
ENSG00000260565	181.598	0.474461	0.116879	4.05941	4.91977e-05	0.0128782	ERVK13-1	ERVK13-1	NA
Charlie1b:hAT-Charlie:DNA	346.784	0.509864	0.125618	4.05886	4.93138e-05	0.0128782	NA	NA	NA
L1MB8:L1:LINE	3190.52	0.445544	0.109838	4.05636	4.98424e-05	0.0128782	NA	NA	NA
ENSG00000135930	1637.37	-0.147394	0.0363694	-4.05269	5.06312e-05	0.0128782	EIF4E2	EIF4E2	9470
LTR83:ERVL:LTR	36.4918	0.610262	0.150655	4.05073	5.10587e-05	0.0128782	NA	NA	NA
MER65A:ERV1:LTR	140.71	0.6113	0.151206	4.04281	5.28133e-05	0.0128782	NA	NA	NA
ENSG00000001631	479.61	0.210572	0.0521394	4.03864	5.3762e-05	0.0128782	KRIT1	KRIT1	889
AluYc:Alu:SINE	401.704	0.418662	0.103716	4.03661	5.4228e-05	0.0128782	NA	NA	NA
ENSG00000235724	28.301	0.408895	0.10141	4.03208	5.52846e-05	0.0128782	PSMD14-DT	PSMD14-DT	NA
Charlie5:hAT-Charlie:DNA	322.75	0.372304	0.0924488	4.02714	5.64605e-05	0.0128782	NA	NA	NA
Kanga1c:TcMar-Tc2:DNA	88.0263	0.565008	0.140446	4.02296	5.74708e-05	0.0128782	NA	NA	NA
L1ME1:L1:LINE	5730.81	0.407715	0.101462	4.0184	5.85953e-05	0.0128782	NA	NA	NA
ENSG00000197043	22422.7	-0.231793	0.0576991	-4.01727	5.88753e-05	0.0128782	ANXA6	ANXA6	309
Tigger5b:TcMar-Tigger:DNA	228.309	0.481966	0.120023	4.01563	5.92879e-05	0.0128782	NA	NA	NA
LTR42:ERVL:LTR	88.6835	0.402147	0.100154	4.01529	5.93719e-05	0.0128782	NA	NA	NA
MSTA1:ERVL-MaLR:LTR	38.8047	0.549111	0.136828	4.01315	5.99127e-05	0.0128782	NA	NA	NA
L1M3f:L1:LINE	113.297	0.605792	0.150986	4.01223	6.01471e-05	0.0128782	NA	NA	NA
L1M2:L1:LINE	1640.09	0.32199	0.0802745	4.01111	6.0433e-05	0.0128782	NA	NA	NA
ENSG00000092010	7551.24	-0.233408	0.0582288	-4.00846	6.11148e-05	0.0128782	PSME1	PSME1	5720
ENSG00000151445	815.14	-0.13689	0.034151	-4.00836	6.11406e-05	0.0128782	VIPAS39	VIPAS39	63894
Charlie10a:hAT-Charlie:DNA	30.2518	0.583227	0.145615	4.00527	6.19469e-05	0.0128782	NA	NA	NA
L1ME3E:L1:LINE	651.623	0.420758	0.105092	4.00371	6.23564e-05	0.0128782	NA	NA	NA
L1MEd:L1:LINE	2537.92	0.474677	0.118581	4.00296	6.25537e-05	0.0128782	NA	NA	NA
hAT-N1_Mam:hAT-Tip100:DNA	45.7566	0.585684	0.146378	4.00118	6.30282e-05	0.0128782	NA	NA	NA
Tigger2a:TcMar-Tigger:DNA	512.551	0.405281	0.101581	3.98973	6.61478e-05	0.013068	NA	NA	NA
MER2B:TcMar-Tigger:DNA	158.414	0.525349	0.13182	3.98536	6.73772e-05	0.013068	NA	NA	NA
MER4C:ERV1:LTR	75.11	0.447524	0.112328	3.98409	6.77404e-05	0.013068	NA	NA	NA
MLT2A1:ERVL:LTR	299.729	0.437524	0.109861	3.98251	6.81919e-05	0.013068	NA	NA	NA
ENSG00000256525	397.148	0.278761	0.0700321	3.98048	6.87758e-05	0.013068	POLG2	POLG2	11232
Charlie15a:hAT-Charlie:DNA	351.774	0.462285	0.116155	3.97991	6.89407e-05	0.013068	NA	NA	NA
ENSG00000159346	1905.42	-0.141504	0.0356131	-3.97338	7.08612e-05	0.0132721	ADIPOR1	ADIPOR1	51094
ENSG00000258875	48.2964	-0.713557	0.1802	-3.95981	7.50104e-05	0.0133491			NA
ENSG00000224892	25.3422	0.437508	0.110508	3.95907	7.52414e-05	0.0133491	RPS4XP16	RPS4XP16	NA
ENSG00000163466	12244.7	-0.192062	0.0485349	-3.95718	7.58382e-05	0.0133491	ARPC2	ARPC2	10109
MER4B-int:ERV1:LTR	121.179	0.505772	0.128096	3.94839	7.86792e-05	0.0133491	NA	NA	NA
MER21C:ERVL:LTR	1211.9	0.60516	0.153373	3.94566	7.95796e-05	0.0133491	NA	NA	NA
Kanga1a:TcMar-Tc2:DNA	90.3738	0.603583	0.153045	3.94382	8.0194e-05	0.0133491	NA	NA	NA
Tigger8:TcMar-Tigger:DNA	201.53	0.510539	0.12957	3.94026	8.13948e-05	0.0133491	NA	NA	NA
L1ME2z:L1:LINE	1107.1	0.458986	0.116595	3.93659	8.26481e-05	0.0133491	NA	NA	NA
MamRep1151:LTR:LTR?	58.5863	0.553375	0.140766	3.93116	8.45359e-05	0.0133491	NA	NA	NA
ENSG00000132680	1132.9	0.297162	0.0757857	3.92108	8.81532e-05	0.0133491	KHDC4	KHDC4	22889
L1ME3C:L1:LINE	357.977	0.511696	0.13057	3.91893	8.8942e-05	0.0133491	NA	NA	NA
LTR45B:ERV1:LTR	78.4901	0.451687	0.115345	3.91595	9.00499e-05	0.0133491	NA	NA	NA
L1ME3A:L1:LINE	2249.78	0.402649	0.102837	3.9154	9.02543e-05	0.0133491	NA	NA	NA
ENSG00000087365	6852.21	-0.144409	0.0369219	-3.91122	9.18319e-05	0.0133491	SF3B2	SF3B2	10992
LTR37B:ERV1:LTR	128.027	0.498176	0.127413	3.90993	9.2324e-05	0.0133491	NA	NA	NA
L1MD2:L1:LINE	1830.38	0.43347	0.110907	3.90842	9.29017e-05	0.0133491	NA	NA	NA
L1MB7:L1:LINE	5332.65	0.415603	0.106341	3.9082	9.29881e-05	0.0133491	NA	NA	NA
Charlie26a:hAT-Charlie:DNA	30.7307	0.639153	0.163607	3.90664	9.35869e-05	0.0133491	NA	NA	NA
Chap1_Mam:hAT-Charlie:DNA	109.275	0.535371	0.137094	3.90513	9.4173e-05	0.0133491	NA	NA	NA
MSTC:ERVL-MaLR:LTR	299.528	0.428553	0.109781	3.90371	9.47276e-05	0.0133491	NA	NA	NA
L1MDa:L1:LINE	1072.05	0.474533	0.121692	3.89946	9.64063e-05	0.0133491	NA	NA	NA
MER103C:hAT-Charlie:DNA	845.843	0.446335	0.11449	3.89847	9.68009e-05	0.0133491	NA	NA	NA
L1MEf:L1:LINE	1779.13	0.471867	0.121293	3.8903	0.000100119	0.0133491	NA	NA	NA
MER51C:ERV1:LTR	46.7635	0.420577	0.10811	3.89027	0.000100135	0.0133491	NA	NA	NA
L1ME4a:L1:LINE	4199.96	0.415944	0.106931	3.88982	0.000100319	0.0133491	NA	NA	NA
ENSG00000153234	48.2222	0.582587	0.149782	3.88955	0.000100429	0.0133491	NR4A2	NR4A2	4929
L1MC4:L1:LINE	6660.26	0.389631	0.100188	3.88901	0.000100654	0.0133491	NA	NA	NA
HAL1b:L1:LINE	639.633	0.437389	0.112486	3.88839	0.000100912	0.0133491	NA	NA	NA
ENSG00000281649	2505.98	0.286798	0.0737722	3.88762	0.000101233	0.0133491	EBLN3P	EBLN3P	100506710
L1M4:L1:LINE	3383.83	0.425859	0.109587	3.88602	0.000101899	0.0133491	NA	NA	NA
MER106B:hAT-Charlie:DNA	79.9643	0.467807	0.120452	3.88375	0.000102856	0.0133491	NA	NA	NA
ENSG00000227782	41.7307	0.262029	0.0675789	3.87737	0.000105591	0.0133491			NA
L1MEi:L1:LINE	594.11	0.506115	0.130535	3.87723	0.000105651	0.0133491	NA	NA	NA
L1MB4:L1:LINE	1855.92	0.401269	0.103615	3.87269	0.000107642	0.0133491	NA	NA	NA
AluYe5:Alu:SINE	110.294	0.429625	0.111007	3.87027	0.000108714	0.0133491	NA	NA	NA
L1ME3:L1:LINE	1486.56	0.462468	0.119594	3.86698	0.000110193	0.0133491	NA	NA	NA
MER57B2:ERV1:LTR	61.0446	0.562184	0.145431	3.86563	0.000110803	0.0133491	NA	NA	NA
SVA_C:SVA:Retroposon	306.413	0.31937	0.0827617	3.85891	0.000113892	0.0133491	NA	NA	NA
L1M4c:L1:LINE	507.002	0.489709	0.126954	3.85737	0.000114613	0.0133491	NA	NA	NA
ENSG00000267199	42.968	0.583394	0.151474	3.85144	0.000117423	0.0133491			NA
L1MB5:L1:LINE	1663.93	0.431658	0.112129	3.84966	0.000118281	0.0133491	NA	NA	NA
ENSG00000200087	64.9314	0.806297	0.209472	3.84919	0.000118511	0.0133491	SNORA73B	SNORA73B	26768
ENSG00000211598	3950.13	-2.23383	0.580445	-3.84847	0.000118857	0.0133491	IGKV4-1	IGKV4-1	NA
Tigger3a:TcMar-Tigger:DNA	816.14	0.500079	0.129961	3.84791	0.000119129	0.0133491	NA	NA	NA
ENSG00000137504	1257.49	0.297578	0.0773549	3.84692	0.000119614	0.0133491	CREBZF	CREBZF	58487
L3b:CR1:LINE	862.063	0.45593	0.1186	3.84427	0.000120911	0.0133491	NA	NA	NA
LTR53:ERVL:LTR	85.4155	0.444309	0.115656	3.84163	0.00012222	0.0133491	NA	NA	NA
L1PB3:L1:LINE	455.99	0.480191	0.125041	3.84027	0.000122899	0.0133491	NA	NA	NA
LTR33C:ERVL:LTR	69.8687	0.418849	0.109072	3.84013	0.000122968	0.0133491	NA	NA	NA
MER6B:TcMar-Tigger:DNA	100.704	0.509183	0.13265	3.83855	0.000123764	0.0133491	NA	NA	NA
L1MEb:L1:LINE	208.344	0.447093	0.116482	3.8383	0.000123889	0.0133491	NA	NA	NA
L1PA14:L1:LINE	460.101	0.541538	0.141201	3.83522	0.000125452	0.0133491	NA	NA	NA
ENSG00000185864	195.427	0.567988	0.148106	3.835	0.000125563	0.0133491	NPIPB4	NPIPB4	440345
ENSG00000184900	2183.94	-0.201054	0.0524287	-3.83481	0.000125662	0.0133491	SUMO3	SUMO3	6612
ENSG00000120509	604.823	-0.208582	0.0543942	-3.83464	0.00012575	0.0133491	PDZD11	PDZD11	51248
ENSG00000130985	8167.6	-0.209695	0.0547179	-3.8323	0.00012695	0.0133491	UBA1	UBA1	7317
MER21B:ERVL:LTR	593.493	0.462781	0.120761	3.8322	0.000127002	0.0133491	NA	NA	NA
AluY:Alu:SINE	14461	0.359743	0.0939039	3.83097	0.000127642	0.0133491	NA	NA	NA
L1HS:L1:LINE	231.803	0.525266	0.137123	3.83062	0.000127821	0.0133491	NA	NA	NA
L1MA3:L1:LINE	1534.82	0.465631	0.121574	3.83001	0.000128137	0.0133491	NA	NA	NA
Tigger12c:TcMar-Tigger:DNA	154.083	0.534324	0.139531	3.82943	0.000128442	0.0133491	NA	NA	NA
Charlie4:hAT-Charlie:DNA	43.8071	0.60378	0.157716	3.82827	0.000129047	0.0133491	NA	NA	NA
ENSG00000236901	328.725	0.469132	0.122547	3.82818	0.000129093	0.0133491	MIR600HG	MIR600HG	81571
ENSG00000257379	4569.65	-0.143785	0.0375613	-3.82802	0.000129179	0.0133491			NA
L1MB2:L1:LINE	3366.32	0.263161	0.0687507	3.82775	0.000129321	0.0133491	NA	NA	NA
MER30:hAT-Charlie:DNA	617.968	0.447274	0.116974	3.82372	0.000131453	0.0133491	NA	NA	NA
L1MC4a:L1:LINE	2119.93	0.409127	0.107086	3.82054	0.000133162	0.0133491	NA	NA	NA
ENSG00000035664	115.301	1.02557	0.268494	3.81971	0.00013361	0.0133491	DAPK2	DAPK2	23604
L1M7:L1:LINE	354.22	0.47096	0.123305	3.81947	0.00013374	0.0133491	NA	NA	NA
ENSG00000244509	4633	-0.224434	0.058762	-3.81938	0.000133789	0.0133491	APOBEC3C	APOBEC3C	27350
L1MEg:L1:LINE	1933.13	0.49558	0.129821	3.81742	0.000134854	0.0133491	NA	NA	NA
ENSG00000140543	39.6623	0.352864	0.0925111	3.81429	0.000136576	0.0133491	DET1	DET1	55070
L1M5:L1:LINE	7235.08	0.413199	0.108333	3.81415	0.000136651	0.0133491	NA	NA	NA
Arthur1B:hAT-Tip100:DNA	133.91	0.428323	0.112322	3.81333	0.000137104	0.0133491	NA	NA	NA
L5:RTE-X:LINE	52.1139	0.520861	0.136657	3.81145	0.000138155	0.0133491	NA	NA	NA
ENSG00000085377	1163.92	-0.183313	0.0481348	-3.80834	0.000139905	0.0133491	PREP	PREP	5550
HERVIP10F-int:ERV1:LTR	101.965	0.54191	0.142322	3.80764	0.000140297	0.0133491	NA	NA	NA
MLT1H-int:ERVL-MaLR:LTR	131.672	0.318627	0.0837917	3.8026	0.000143184	0.0133491	NA	NA	NA
L1MD1:L1:LINE	1131.76	0.464204	0.122103	3.80176	0.000143673	0.0133491	NA	NA	NA
L1MC5a:L1:LINE	4396.67	0.354722	0.093306	3.80171	0.000143703	0.0133491	NA	NA	NA
L1ME4c:L1:LINE	1235.73	0.441584	0.116171	3.80116	0.000144018	0.0133491	NA	NA	NA
L1MC2:L1:LINE	1121.42	0.343453	0.0903779	3.80019	0.000144583	0.0133491	NA	NA	NA
AluSc:Alu:SINE	5691.71	0.343571	0.0904411	3.79883	0.000145379	0.0133491	NA	NA	NA
MLT1G3:ERVL-MaLR:LTR	329.146	0.385026	0.10138	3.79785	0.000145957	0.0133491	NA	NA	NA
Charlie19a:hAT-Charlie:DNA	278.418	0.440339	0.115956	3.79747	0.00014618	0.0133491	NA	NA	NA
Kanga2_a:TcMar-Tc2:DNA	175.042	0.519443	0.136864	3.79532	0.000147455	0.0133491	NA	NA	NA
MER105:hAT-Charlie:DNA	138.013	0.526961	0.138868	3.79471	0.000147818	0.0133491	NA	NA	NA
ENSG00000175893	841.097	0.272691	0.0718648	3.7945	0.000147944	0.0133491	ZDHHC21	ZDHHC21	340481
ENSG00000034510	13153.4	-0.31817	0.0839021	-3.79215	0.000149347	0.0133491	TMSB10	TMSB10	9168
AluSp:Alu:SINE	10810	0.351378	0.0926691	3.79175	0.000149591	0.0133491	NA	NA	NA
L1MDb:L1:LINE	116.71	0.395144	0.104217	3.79157	0.0001497	0.0133491	NA	NA	NA
HAL1:L1:LINE	4542.87	0.383745	0.101233	3.79071	0.000150216	0.0133491	NA	NA	NA
MARNA:TcMar-Mariner:DNA	456.181	0.450235	0.118782	3.79043	0.000150384	0.0133491	NA	NA	NA
MER47A:TcMar-Tigger:DNA	376.675	0.470344	0.124181	3.78757	0.00015213	0.0133491	NA	NA	NA
L1ME2:L1:LINE	2203.02	0.397	0.104829	3.78714	0.000152394	0.0133491	NA	NA	NA
Charlie15b:hAT-Charlie:DNA	215.61	0.456065	0.120478	3.78547	0.000153419	0.0133491	NA	NA	NA
L1MEj:L1:LINE	289.802	0.51888	0.137104	3.78457	0.000153977	0.0133491	NA	NA	NA
L1MC5:L1:LINE	2936.7	0.47003	0.12422	3.78385	0.000154422	0.0133491	NA	NA	NA
ENSG00000185513	95.1514	0.510254	0.13495	3.78107	0.000156153	0.0134249	L3MBTL1	L3MBTL1	26013
Charlie1a:hAT-Charlie:DNA	1494.27	0.434126	0.11498	3.77566	0.000159584	0.0136453	NA	NA	NA
MER44A:TcMar-Tigger:DNA	342.813	0.430747	0.114131	3.77415	0.000160554	0.013654	NA	NA	NA
Charlie18a:hAT-Charlie:DNA	302.708	0.439932	0.116611	3.77264	0.000161526	0.0136629	NA	NA	NA
MER5C:hAT-Charlie:DNA	130.863	0.493863	0.130968	3.77086	0.000162687	0.0136875	NA	NA	NA
AluSc8:Alu:SINE	3647.78	0.372913	0.0989941	3.76702	0.000165206	0.0137715	NA	NA	NA
LTR56:ERV1:LTR	101.318	0.469023	0.124577	3.76491	0.000166607	0.0137715	NA	NA	NA
L1M3:L1:LINE	1075.58	0.407753	0.108317	3.76444	0.000166924	0.0137715	NA	NA	NA
AluYb8:Alu:SINE	202.899	0.340436	0.0904504	3.76379	0.000167358	0.0137715	NA	NA	NA
MLT1D:ERVL-MaLR:LTR	2381.24	0.387016	0.102912	3.76066	0.000169467	0.0137715	NA	NA	NA
MER58A:hAT-Charlie:DNA	1808.13	0.415647	0.11054	3.76016	0.000169807	0.0137715	NA	NA	NA
MER57A-int:ERV1:LTR	355.209	0.460519	0.122483	3.75988	0.000169997	0.0137715	NA	NA	NA
ENSG00000187187	134.447	0.316635	0.0842842	3.75675	0.000172133	0.0137715	ZNF546	ZNF546	339327
MLT2B4:ERVL:LTR	362.956	0.39239	0.104461	3.75634	0.000172419	0.0137715	NA	NA	NA
ENSG00000115425	484.625	-0.193461	0.0515031	-3.75631	0.00017244	0.0137715	PECR	PECR	55825
MER91B:hAT-Tip100:DNA	100.201	0.424805	0.113171	3.75366	0.000174274	0.0138116	NA	NA	NA
LTR106_Mam:LTR:LTR	38.888	0.534652	0.142458	3.75305	0.000174696	0.0138116	NA	NA	NA
L1ME3F:L1:LINE	672.013	0.472339	0.126031	3.7478	0.00017839	0.0140273	NA	NA	NA
L1ME3Cz:L1:LINE	1612.53	0.456244	0.121838	3.74466	0.000180637	0.0140273	NA	NA	NA
ENSG00000231760	139.02	-0.225639	0.0602617	-3.74431	0.000180889	0.0140273			NA
HERV16-int:ERVL:LTR	157.654	0.376008	0.100477	3.74224	0.000182391	0.0140273	NA	NA	NA
MER66C:ERV1:LTR	33.7668	0.476598	0.127411	3.74064	0.000183553	0.0140273	NA	NA	NA
MLT1I:ERVL-MaLR:LTR	818.903	0.409054	0.109367	3.7402	0.000183871	0.0140273	NA	NA	NA
LTR12E:ERV1:LTR	38.431	0.416782	0.111472	3.73889	0.000184836	0.0140273	NA	NA	NA
ENSG00000257511	41.2834	0.370416	0.099082	3.73848	0.000185138	0.0140273			NA
ENSG00000113240	389.915	0.299052	0.0800019	3.73806	0.000185449	0.0140273	CLK4	CLK4	57396
MER41-int:ERV1:LTR	303.546	0.417574	0.111853	3.73325	0.000189027	0.0142295	NA	NA	NA
Tigger1:TcMar-Tigger:DNA	4560.19	0.402572	0.107935	3.72975	0.00019167	0.0142607	NA	NA	NA
L1MEc:L1:LINE	2678.62	0.459318	0.123182	3.72878	0.000192405	0.0142607	NA	NA	NA
ENSG00000225975	49.4557	0.454433	0.121886	3.72835	0.000192739	0.0142607	ZNF567-DT	ZNF567-DT	101927621
ENSG00000245156	424.885	-0.18759	0.0503329	-3.727	0.000193776	0.0142607			NA
ENSG00000197372	245.325	0.241607	0.064848	3.72575	0.000194737	0.0142607	ZNF675	ZNF675	171392
ENSG00000226419	255.55	0.268176	0.0719828	3.72556	0.000194881	0.0142607	SLC16A1-AS1	SLC16A1-AS1	100506392
AluYm1:Alu:SINE	597.453	0.344809	0.0926006	3.72362	0.00019639	0.0143047	NA	NA	NA
FLAM_C:Alu:SINE	2576.34	0.425004	0.114219	3.72095	0.000198479	0.0143902	NA	NA	NA
ENSG00000137767	906.25	-0.27863	0.0749183	-3.71912	0.000199922	0.0144157	SQOR	SQOR	58472
AluSg4:Alu:SINE	1169.22	0.417338	0.112263	3.71751	0.000201198	0.0144157	NA	NA	NA
ENSG00000059588	1479	0.298456	0.0802942	3.71703	0.00020158	0.0144157	TARBP1	TARBP1	6894
HSMAR2:TcMar-Mariner:DNA	342.913	0.359258	0.096704	3.71503	0.000203183	0.0144646	NA	NA	NA
ENSG00000174606	793.531	0.151285	0.0407405	3.71338	0.000204513	0.0144937	ANGEL2	ANGEL2	90806
ENSG00000197601	1274.2	0.227564	0.0613075	3.71184	0.000205756	0.0145129	FAR1	FAR1	84188
MER2:TcMar-Tigger:DNA	1400.9	0.466707	0.125771	3.71077	0.000206629	0.0145129	NA	NA	NA
ENSG00000146802	686.21	0.206267	0.0556054	3.70947	0.000207693	0.0145228	TMEM168	TMEM168	64418
L1P1:L1:LINE	628.566	0.430471	0.116105	3.70762	0.000209217	0.0145465	NA	NA	NA
L1ME3G:L1:LINE	2217.6	0.437399	0.117999	3.70682	0.000209881	0.0145465	NA	NA	NA
ENSG00000184465	279.572	0.453027	0.122336	3.70315	0.000212942	0.0145557	WDR27	WDR27	253769
MSTA-int:ERVL-MaLR:LTR	759.941	0.459226	0.124036	3.70237	0.000213596	0.0145557	NA	NA	NA
Tigger14a:TcMar-Tigger:DNA	97.6279	0.480156	0.129698	3.70212	0.000213805	0.0145557	NA	NA	NA
ENSG00000159086	973.487	0.254372	0.0687188	3.70164	0.00021421	0.0145557	PAXBP1	PAXBP1	94104
L1M4a2:L1:LINE	252.401	0.480776	0.129913	3.70075	0.000214963	0.0145557	NA	NA	NA
FRAM:Alu:SINE	981.042	0.444211	0.120056	3.70004	0.000215565	0.0145557	NA	NA	NA
MER74B:ERVL:LTR	242.016	0.355948	0.0962874	3.69673	0.000218396	0.0146459	NA	NA	NA
Tigger18a:TcMar-Tigger:DNA	192.845	0.391485	0.105913	3.6963	0.000218763	0.0146459	NA	NA	NA
LTR8:ERV1:LTR	580.286	0.41964	0.113649	3.69243	0.000222117	0.0147401	NA	NA	NA
MER46C:TcMar-Tigger:DNA	518.492	0.490419	0.132849	3.69155	0.000222894	0.0147401	NA	NA	NA
ENSG00000122477	66.5467	0.305789	0.0828646	3.69023	0.000224051	0.0147401	LRRC39	LRRC39	127495
Charlie1:hAT-Charlie:DNA	351.984	0.402155	0.109052	3.68773	0.000226264	0.0147401	NA	NA	NA
AluYk4:Alu:SINE	97.5992	0.388913	0.105468	3.6875	0.000226469	0.0147401	NA	NA	NA
ENSG00000237491	60.0484	0.550706	0.149348	3.68739	0.00022657	0.0147401	LINC01409	LINC01409	NA
ENSG00000206573	613.312	0.262906	0.0713157	3.68651	0.000227349	0.0147401	THUMPD3-AS1	THUMPD3-AS1	440944
Tigger3b:TcMar-Tigger:DNA	1305.94	0.420832	0.114173	3.68592	0.000227881	0.0147401	NA	NA	NA
LTR6A:ERV1:LTR	163.359	0.3005	0.0815443	3.68511	0.000228602	0.0147401	NA	NA	NA
LTR82B:ERVL:LTR	75.6614	0.494418	0.134225	3.6835	0.00023005	0.014773	NA	NA	NA
ENSG00000278330	25.9247	0.576795	0.156791	3.67875	0.000234383	0.0149511			NA
LTR49:ERV1:LTR	113.787	0.459411	0.124895	3.67837	0.000234725	0.0149511	NA	NA	NA
L1MA7:L1:LINE	967.824	0.428448	0.116698	3.67141	0.000241213	0.0150781	NA	NA	NA
AluYj4:Alu:SINE	279.943	0.403297	0.109861	3.67098	0.000241622	0.0150781	NA	NA	NA
L1MC1:L1:LINE	2430.95	0.395078	0.107641	3.67032	0.000242245	0.0150781	NA	NA	NA
THE1D:ERVL-MaLR:LTR	954.475	0.387619	0.105612	3.67022	0.000242339	0.0150781	NA	NA	NA
LTR82A:ERVL:LTR	102.387	0.55158	0.150325	3.66924	0.00024327	0.0150781	NA	NA	NA
ENSG00000105053	900	-0.160888	0.0438479	-3.66924	0.000243272	0.0150781	VRK3	VRK3	51231
MER65D:ERV1:LTR	56.6715	0.413436	0.112706	3.66826	0.000244204	0.0150781	NA	NA	NA
L1MB1:L1:LINE	758.077	0.368273	0.100446	3.66638	0.000246007	0.0150781	NA	NA	NA
AluSx:Alu:SINE	21140.7	0.371217	0.101254	3.66618	0.000246198	0.0150781	NA	NA	NA
AluYa5:Alu:SINE	180.968	0.356711	0.0973948	3.66252	0.000249743	0.0150781	NA	NA	NA
ENSG00000018610	516.571	-0.195478	0.0533744	-3.66239	0.000249873	0.0150781	STEEP1	STEEP1	63932
ENSG00000170315	10253.5	-0.201833	0.0551113	-3.66228	0.000249983	0.0150781	UBB	UBB	7314
MLT1L:ERVL-MaLR:LTR	973.593	0.373552	0.102063	3.66002	0.000252192	0.0150781	NA	NA	NA
ENSG00000168802	1313.96	-0.169988	0.0464446	-3.66002	0.000252199	0.0150781	CHTF8	CHTF8	54921
L1MB3:L1:LINE	3340.93	0.440513	0.120359	3.66	0.000252211	0.0150781	NA	NA	NA
MER58D:hAT-Charlie:DNA	74.6215	0.438015	0.119727	3.65844	0.000253756	0.0150781	NA	NA	NA
ENSG00000234062	22.6264	0.474689	0.129807	3.65687	0.000255311	0.0150781	TM9SF5P	TM9SF5P	NA
L1ME5:L1:LINE	296.442	0.443764	0.121356	3.65671	0.000255471	0.0150781	NA	NA	NA
Tigger13a:TcMar-Tigger:DNA	411.622	0.423581	0.115861	3.65594	0.00025624	0.0150781	NA	NA	NA
L4_C_Mam:RTE-X:LINE	527.88	0.459344	0.125673	3.65506	0.000257124	0.0150781	NA	NA	NA
ENSG00000251192	74.567	0.26975	0.0738304	3.65365	0.000258543	0.0150781	ZNF674	ZNF674	641339
Tigger19b:TcMar-Tigger:DNA	700.041	0.263385	0.0720884	3.65364	0.000258553	0.0150781	NA	NA	NA
AluSq:Alu:SINE	3689.71	0.382558	0.104797	3.65046	0.000261775	0.0150781	NA	NA	NA
ENSG00000181904	509.783	0.244387	0.0669573	3.64989	0.000262354	0.0150781	C5orf24	C5orf24	134553
MER8:TcMar-Tigger:DNA	287.561	0.411881	0.112916	3.64766	0.000264635	0.0150781	NA	NA	NA
ENSG00000206799	20.6489	0.38481	0.105507	3.64725	0.000265062	0.0150781	SNORA32	SNORA32	692063
MLT1G:ERVL-MaLR:LTR	353.61	0.296552	0.0813103	3.64716	0.000265155	0.0150781	NA	NA	NA
ENSG00000265401	5086.82	-0.213149	0.0584671	-3.64563	0.000266739	0.0150781			NA
MER89:ERV1:LTR	109.164	0.381427	0.104654	3.64466	0.000267748	0.0150781	NA	NA	NA
Charlie4a:hAT-Charlie:DNA	373.348	0.477097	0.130904	3.64465	0.000267757	0.0150781	NA	NA	NA
Charlie25:hAT-Charlie:DNA	131.361	0.390834	0.107248	3.64422	0.000268201	0.0150781	NA	NA	NA
LTR40a:ERVL:LTR	148.251	0.445611	0.122336	3.64252	0.000269984	0.0150781	NA	NA	NA
MER104:TcMar-Tc2:DNA	312.73	0.41927	0.115115	3.64217	0.000270348	0.0150781	NA	NA	NA
ENSG00000133624	242.558	0.411853	0.113082	3.64208	0.000270446	0.0150781	ZNF767P	ZNF767P	NA
ENSG00000100296	994.032	-0.146289	0.0401694	-3.64179	0.000270751	0.0150781	THOC5	THOC5	8563
L1MC3:L1:LINE	1664.19	0.380655	0.104586	3.63965	0.000273012	0.0150781	NA	NA	NA
ENSG00000281181	36698.3	1.69197	0.464957	3.63898	0.000273721	0.0150781			NA
ENSG00000109920	2057.62	0.248131	0.0681955	3.63852	0.000274206	0.0150781	FNBP4	FNBP4	23360
L1MEg1:L1:LINE	90.1917	0.506528	0.139225	3.63819	0.000274558	0.0150781	NA	NA	NA
AluSx3:Alu:SINE	5153.69	0.391409	0.107679	3.63497	0.000278011	0.0150781	NA	NA	NA
ENSG00000166762	71.1345	0.558867	0.15375	3.6349	0.000278085	0.0150781	CATSPER2	CATSPER2	117155
MER58B:hAT-Charlie:DNA	902.391	0.413287	0.113707	3.63468	0.000278329	0.0150781	NA	NA	NA
ENSG00000013441	1399.48	0.376778	0.103676	3.63417	0.000278879	0.0150781	CLK1	CLK1	1195
ENSG00000237126	160.416	-0.209774	0.0577228	-3.63416	0.000278887	0.0150781			NA
ENSG00000100325	1555.3	-0.137528	0.0378589	-3.63263	0.000280544	0.015087	ASCC2	ASCC2	84164
ENSG00000149480	3947.28	-0.212784	0.058591	-3.63168	0.000281579	0.015087	MTA2	MTA2	9219
Zaphod:hAT-Tip100:DNA	109.466	0.324477	0.0893542	3.63136	0.000281928	0.015087	NA	NA	NA
MLT2B3:ERVL:LTR	479.286	0.388337	0.106971	3.6303	0.000283087	0.0150976	NA	NA	NA
MER3:hAT-Charlie:DNA	1086.38	0.477079	0.131522	3.62738	0.000286313	0.0151562	NA	NA	NA
MLT2C2:ERVL:LTR	101.685	0.381882	0.105306	3.6264	0.000287404	0.0151562	NA	NA	NA
LTR9A1:ERV1:LTR	66.2805	0.527922	0.14566	3.62435	0.000289688	0.0151562	NA	NA	NA
HERVIP10FH-int:ERV1:LTR	192.417	0.652029	0.179904	3.62431	0.000289733	0.0151562	NA	NA	NA
Tigger3:TcMar-Tigger:DNA	212.618	0.503183	0.138895	3.62275	0.000291488	0.0151562	NA	NA	NA
MER107:hAT-Charlie:DNA	77.0067	0.465124	0.128417	3.62199	0.000292349	0.0151562	NA	NA	NA
ENSG00000114353	6823.95	-0.199367	0.0550718	-3.62013	0.000294455	0.0151562	GNAI2	GNAI2	2771
Tigger9b:TcMar-Tigger:DNA	98.5149	0.497936	0.137595	3.61884	0.000295931	0.0151562	NA	NA	NA
L1M6:L1:LINE	408.275	0.456961	0.1263	3.61806	0.000296821	0.0151562	NA	NA	NA
L1ME4b:L1:LINE	3716.96	0.428064	0.118328	3.61759	0.000297355	0.0151562	NA	NA	NA
MLT1A0:ERVL-MaLR:LTR	1732.91	0.392725	0.108567	3.61737	0.000297615	0.0151562	NA	NA	NA
MLT1A1:ERVL-MaLR:LTR	741.365	0.278766	0.0771047	3.61543	0.000299852	0.0151562	NA	NA	NA
AluYg6:Alu:SINE	57.7315	0.404561	0.11192	3.61474	0.000300652	0.0151562	NA	NA	NA
ENSG00000246067	170.867	0.336435	0.0930845	3.6143	0.000301158	0.0151562	RAB30-DT	RAB30-DT	NA
ENSG00000150991	20915	-0.213673	0.0591228	-3.61405	0.000301446	0.0151562	UBC	UBC	7316
MER31A:ERV1:LTR	146.651	0.395137	0.109346	3.61365	0.000301911	0.0151562	NA	NA	NA
ENSG00000115137	116.357	0.265769	0.073558	3.61305	0.000302612	0.0151562	DNAJC27	DNAJC27	51277
AluSg:Alu:SINE	7048.86	0.354676	0.0981911	3.6121	0.000303724	0.0151562	NA	NA	NA
FLAM_A:Alu:SINE	1627.07	0.408305	0.113097	3.61023	0.000305923	0.0151562	NA	NA	NA
HAL1M8:L1:LINE	339.952	0.509389	0.14112	3.60962	0.000306645	0.0151562	NA	NA	NA
AluSq2:Alu:SINE	11114.1	0.348825	0.0966395	3.60955	0.000306727	0.0151562	NA	NA	NA
ENSG00000134287	3937.32	-0.206469	0.0572075	-3.60912	0.000307234	0.0151562	ARF3	ARF3	377
AluSx1:Alu:SINE	20247.8	0.392321	0.108727	3.6083	0.000308214	0.0151562	NA	NA	NA
ENSG00000149792	1385.74	-0.175736	0.0487065	-3.60807	0.000308482	0.0151562	MRPL49	MRPL49	740
LTR14B:ERVK:LTR	88.0235	0.466621	0.129335	3.60785	0.000308751	0.0151562	NA	NA	NA
L1PA17:L1:LINE	693.121	0.448332	0.124306	3.60668	0.000310134	0.0151562	NA	NA	NA
ENSG00000180304	992.628	-0.151981	0.0421528	-3.60548	0.000311578	0.0151562	OAZ2	OAZ2	4947
AluYk11:Alu:SINE	58.4095	0.434709	0.12057	3.60544	0.000311619	0.0151562	NA	NA	NA
MLT1M:ERVL-MaLR:LTR	190.668	0.424457	0.11774	3.60503	0.000312122	0.0151562	NA	NA	NA
ENSG00000247828	522.001	0.460256	0.12773	3.60334	0.000314149	0.0152077	TMEM161B-DT	TMEM161B-DT	100505894
ENSG00000095574	545.553	0.188141	0.0522312	3.60208	0.000315678	0.0152348	IKZF5	IKZF5	64376
L1MD3:L1:LINE	924.677	0.428172	0.118961	3.59928	0.000319105	0.0152535	NA	NA	NA
ENSG00000171044	70.7263	0.302917	0.0841716	3.5988	0.000319694	0.0152535	XKR6	XKR6	286046
ENSG00000159176	1562.81	-0.222536	0.0618443	-3.59832	0.000320275	0.0152535	CSRP1	CSRP1	1465
MLT1J:ERVL-MaLR:LTR	1751	0.377029	0.104786	3.59808	0.000320575	0.0152535	NA	NA	NA
MamTip1:hAT-Tip100:DNA	65.5032	0.473284	0.131548	3.59781	0.000320911	0.0152535	NA	NA	NA
ENSG00000186019	165.06	0.308677	0.0858336	3.59623	0.000322865	0.015298	ZNF225-AS1	ZNF225-AS1	NA
MER45A:hAT-Tip100:DNA	167.768	0.430552	0.11977	3.59484	0.000324595	0.015298	NA	NA	NA
MER110A:ERV1:LTR	37.5912	0.504307	0.140292	3.5947	0.000324764	0.015298	NA	NA	NA
LTR40c:ERVL:LTR	85.3326	0.379185	0.105542	3.59273	0.000327233	0.0153051	NA	NA	NA
AluYk3:Alu:SINE	125.632	0.395452	0.110133	3.59068	0.000329817	0.0153051	NA	NA	NA
MLT1E3:ERVL-MaLR:LTR	188.887	0.383873	0.106934	3.58981	0.000330918	0.0153051	NA	NA	NA
MER63A:hAT-Blackjack:DNA	216.167	0.429275	0.119593	3.58948	0.000331335	0.0153051	NA	NA	NA
LTR13:ERVK:LTR	567.065	0.319974	0.0891524	3.58906	0.000331867	0.0153051	NA	NA	NA
Charlie17a:hAT-Charlie:DNA	121.712	0.480502	0.133883	3.58897	0.000331984	0.0153051	NA	NA	NA
AluYf1:Alu:SINE	220.059	0.353562	0.0985325	3.58828	0.000332872	0.0153051	NA	NA	NA
LTR24C:ERV1:LTR	56.2319	0.464399	0.129433	3.58796	0.000333272	0.0153051	NA	NA	NA
ENSG00000146963	1584.93	0.115179	0.032109	3.58714	0.00033433	0.0153051	LUC7L2	LUC7L2	51631
Arthur1:hAT-Tip100:DNA	128.472	0.439742	0.122618	3.58627	0.000335436	0.0153051	NA	NA	NA
ENSG00000268516	66.3505	0.302812	0.0844396	3.58613	0.000335616	0.0153051	ZNF8-DT	ZNF8-DT	NA
L1ME3D:L1:LINE	577.313	0.429056	0.119713	3.58405	0.000338312	0.0153834	NA	NA	NA
ENSG00000230590	668.909	0.422664	0.117986	3.58232	0.000340551	0.0153973	FTX	FTX	100302692
Tigger4b:TcMar-Tigger:DNA	486.238	0.437489	0.122125	3.58231	0.000340574	0.0153973	NA	NA	NA
ENSG00000111846	279.203	0.445007	0.124322	3.57946	0.0003443	0.0154041	GCNT2	GCNT2	2651
AluSq4:Alu:SINE	293.965	0.457757	0.127889	3.57933	0.000344472	0.0154041	NA	NA	NA
MamRep605:LTR:LTR?	409.715	0.436186	0.121877	3.57889	0.000345052	0.0154041	NA	NA	NA
ENSG00000172766	378.787	0.221261	0.0618264	3.57875	0.000345239	0.0154041	NAA16	NAA16	79612
MER77:ERVL:LTR	254.002	0.391666	0.109476	3.57762	0.000346733	0.0154041	NA	NA	NA
AluYh3:Alu:SINE	242.572	0.384888	0.107583	3.57758	0.000346789	0.0154041	NA	NA	NA
L1PREC2:L1:LINE	1142.39	0.423957	0.118523	3.57699	0.000347578	0.0154041	NA	NA	NA
Charlie2b:hAT-Charlie:DNA	626.239	0.316675	0.0886544	3.57202	0.000354243	0.0155402	NA	NA	NA
MLT1B:ERVL-MaLR:LTR	2093.4	0.391161	0.109508	3.57197	0.000354301	0.0155402	NA	NA	NA
X7B_LINE:CR1:LINE	59.5182	0.560306	0.156876	3.57165	0.000354738	0.0155402	NA	NA	NA
X7C_LINE:CR1:LINE	52.7361	0.580188	0.162456	3.57135	0.000355149	0.0155402	NA	NA	NA
MER113B:hAT-Charlie:DNA	40.1092	0.471486	0.132035	3.57091	0.000355747	0.0155402	NA	NA	NA
BLACKJACK:hAT-Blackjack:DNA	202.597	0.451103	0.126349	3.57029	0.000356591	0.0155402	NA	NA	NA
ENSG00000114857	2359.51	0.461909	0.129403	3.56955	0.000357591	0.0155402	NKTR	NKTR	4820
L1MC:L1:LINE	942.609	0.372462	0.104365	3.56885	0.000358552	0.0155402	NA	NA	NA
MER5A1:hAT-Charlie:DNA	1339.21	0.444856	0.124738	3.56633	0.000362015	0.0156365	NA	NA	NA
ENSG00000268191	32.9196	-0.672339	0.188583	-3.56521	0.000363564	0.0156365			NA
ENSG00000214029	185.394	0.252921	0.0709561	3.56447	0.000364593	0.0156365	ZNF891	ZNF891	101060200
ENSG00000153786	891.002	-0.129142	0.0362328	-3.56422	0.000364945	0.0156365	ZDHHC7	ZDHHC7	55625
AluSz:Alu:SINE	19450.3	0.385088	0.108073	3.56324	0.000366305	0.0156365	NA	NA	NA
CR1_Mam:CR1:LINE	224.67	0.493804	0.138628	3.56208	0.000367931	0.0156365	NA	NA	NA
AluSz6:Alu:SINE	8728.87	0.39559	0.111063	3.56184	0.00036826	0.0156365	NA	NA	NA
MSTD:ERVL-MaLR:LTR	801.426	0.348369	0.0978552	3.56004	0.000370794	0.0156365	NA	NA	NA
MSTA:ERVL-MaLR:LTR	1952.09	0.325579	0.0914589	3.55984	0.000371078	0.0156365	NA	NA	NA
MER33:hAT-Charlie:DNA	1228.28	0.404704	0.113698	3.55947	0.00037161	0.0156365	NA	NA	NA
MER50-int:ERV1:LTR	51.4483	0.495808	0.139322	3.55871	0.000372679	0.0156365	NA	NA	NA
ENSG00000267002	192.249	0.389039	0.109321	3.55869	0.000372713	0.0156365			NA
LTR1D1:ERV1:LTR	42.4842	0.388649	0.109268	3.55686	0.000375318	0.0156365	NA	NA	NA
MLT1E2:ERVL-MaLR:LTR	534.52	0.344692	0.0969287	3.55614	0.000376337	0.0156365	NA	NA	NA
MER1A:hAT-Charlie:DNA	931.261	0.320775	0.0902094	3.5559	0.000376686	0.0156365	NA	NA	NA
MER20:hAT-Charlie:DNA	2277.08	0.440645	0.123998	3.55364	0.000379945	0.0156365	NA	NA	NA
ENSG00000183718	357.838	0.338687	0.0953191	3.55319	0.000380585	0.0156365	TRIM52	TRIM52	84851
ENSG00000247137	117.721	0.211745	0.0595997	3.55279	0.000381173	0.0156365	ANKRD42-DT	ANKRD42-DT	NA
MLT1A:ERVL-MaLR:LTR	804.795	0.361853	0.101931	3.54997	0.000385268	0.0156365	NA	NA	NA
ENSG00000267254	55.0176	0.409716	0.115427	3.54957	0.000385859	0.0156365	ZNF790-AS1	ZNF790-AS1	284408
L1M4b:L1:LINE	685.094	0.401738	0.113188	3.54931	0.000386247	0.0156365	NA	NA	NA
LTR10C:ERV1:LTR	116.021	0.526016	0.148222	3.54884	0.000386935	0.0156365	NA	NA	NA
Kanga1d:TcMar-Tc2:DNA	54.1014	0.478899	0.134975	3.54804	0.000388102	0.0156365	NA	NA	NA
AmnSINE1:5S-Deu-L2:SINE	172.693	0.427298	0.120442	3.54776	0.000388525	0.0156365	NA	NA	NA
Looper:PiggyBac:DNA	259.292	0.438245	0.123549	3.54715	0.000389426	0.0156365	NA	NA	NA
MER112:hAT-Charlie:DNA	477.155	0.439741	0.123983	3.54677	0.000389986	0.0156365	NA	NA	NA
LTR36:ERV1:LTR	47.0714	0.508236	0.143307	3.54649	0.000390397	0.0156365	NA	NA	NA
ENSG00000225470	230.609	0.256177	0.0722579	3.54531	0.000392154	0.0156365	JPX	JPX	554203
ENSG00000078369	8281.4	-0.112763	0.0318089	-3.54501	0.000392602	0.0156365	GNB1	GNB1	2782
MADE2:TcMar-Mariner:DNA	130.035	0.449897	0.126917	3.54481	0.000392889	0.0156365	NA	NA	NA
ENSG00000285077	136.416	0.33948	0.0957939	3.54386	0.000394309	0.0156365	ARHGAP11B	ARHGAP11B	89839
ENSG00000104833	83.6933	-0.653502	0.184472	-3.54256	0.000396262	0.0156365	TUBB4A	TUBB4A	10382
MER94:hAT-Blackjack:DNA	270.14	0.451651	0.127504	3.54224	0.000396739	0.0156365	NA	NA	NA
ENSG00000196911	246.639	0.30481	0.0860648	3.54164	0.000397654	0.0156365	KPNA5	KPNA5	3841
ENSG00000258315	795.545	-0.252632	0.0713406	-3.54121	0.000398294	0.0156365	C17orf49	C17orf49	124944
AluSx4:Alu:SINE	1921.92	0.360701	0.101861	3.54111	0.000398445	0.0156365	NA	NA	NA
MamRep137:TcMar-Tigger:DNA	283.629	0.475621	0.13432	3.54095	0.000398696	0.0156365	NA	NA	NA
ENSG00000081665	440.242	0.387507	0.10944	3.54081	0.000398903	0.0156365	ZNF506	ZNF506	440515
X7A_LINE:CR1:LINE	112.831	0.435327	0.122973	3.54003	0.000400074	0.0156365	NA	NA	NA
HUERS-P3-int:ERV1:LTR	150.733	0.426292	0.12043	3.53974	0.000400528	0.0156365	NA	NA	NA
MER5B:hAT-Charlie:DNA	1883.35	0.418317	0.118264	3.53715	0.000404476	0.0157516	NA	NA	NA
MER39:ERV1:LTR	371.794	0.313471	0.0886801	3.53485	0.000408005	0.0158497	NA	NA	NA
ENSG00000205930	46.966	0.404415	0.114461	3.53321	0.000410552	0.0158775	C21orf62-AS1	C21orf62-AS1	NA
Tigger4a:TcMar-Tigger:DNA	699.716	0.509033	0.144076	3.53309	0.000410738	0.0158775	NA	NA	NA
AluJr:Alu:SINE	15084.7	0.399604	0.113169	3.53103	0.000413944	0.0159293	NA	NA	NA
MIR:MIR:SINE	17948	0.426599	0.120818	3.53093	0.000414103	0.0159293	NA	NA	NA
ENSG00000256500	913.245	-0.117602	0.0333162	-3.52988	0.000415752	0.0159537			NA
MER4D:ERV1:LTR	165.636	0.47911	0.135806	3.5279	0.000418874	0.0160014	NA	NA	NA
ENSG00000119707	3360.5	0.206295	0.0584771	3.5278	0.000419027	0.0160014	RBM25	RBM25	58517
ENSG00000150401	183.736	0.250465	0.0710461	3.52539	0.000422868	0.0160461	DCUN1D2	DCUN1D2	55208
MLT1H2:ERVL-MaLR:LTR	264.59	0.423406	0.120114	3.52503	0.000423437	0.0160461	NA	NA	NA
FAM:Alu:SINE	563.311	0.432354	0.122657	3.52489	0.000423653	0.0160461	NA	NA	NA
ENSG00000103044	358.122	-0.195422	0.055473	-3.52284	0.000426953	0.0160461	HAS3	HAS3	3038
ENSG00000214106	324.988	0.163397	0.0463922	3.52208	0.000428178	0.0160461	PAXIP1-AS2	PAXIP1-AS2	NA
ENSG00000113558	3157.82	-0.17185	0.0488064	-3.52106	0.000429824	0.0160461	SKP1	SKP1	6500
MER102c:hAT-Charlie:DNA	403.616	0.39521	0.112244	3.521	0.000429931	0.0160461	NA	NA	NA
MER50:ERV1:LTR	236.439	0.353389	0.100377	3.52061	0.000430555	0.0160461	NA	NA	NA
ENSG00000252690	53.4135	0.297568	0.0845304	3.52025	0.000431134	0.0160461			NA
AluJr4:Alu:SINE	3178.78	0.443378	0.125995	3.51902	0.000433144	0.0160461	NA	NA	NA
AluSc5:Alu:SINE	1088.69	0.329764	0.0937128	3.51888	0.000433378	0.0160461	NA	NA	NA
ENSG00000148841	321.892	-0.267973	0.0761581	-3.51864	0.000433772	0.0160461	ITPRIP	ITPRIP	85450
AluSg7:Alu:SINE	1417.29	0.370886	0.105427	3.51794	0.000434918	0.0160461	NA	NA	NA
L1M3c:L1:LINE	61.9094	0.459093	0.130511	3.51766	0.000435367	0.0160461	NA	NA	NA
Tigger17a:TcMar-Tigger:DNA	459.912	0.468902	0.133302	3.51758	0.000435499	0.0160461	NA	NA	NA
L1PB4:L1:LINE	727.734	0.444958	0.126566	3.51562	0.00043873	0.0161274	NA	NA	NA
ENSG00000180626	221.107	0.358245	0.101983	3.51279	0.00044342	0.0162411	ZNF594	ZNF594	84622
MIRb:MIR:SINE	22357.3	0.425704	0.121207	3.51221	0.000444402	0.0162411	NA	NA	NA
LTR24B:ERV1:LTR	130.886	0.356526	0.101519	3.5119	0.00044492	0.0162411	NA	NA	NA
L1P4:L1:LINE	321.887	0.431064	0.122827	3.50952	0.000448919	0.0163492	NA	NA	NA
MIRc:MIR:SINE	9591.59	0.419977	0.119755	3.50697	0.000453243	0.0164685	NA	NA	NA
MER117:hAT-Charlie:DNA	287.263	0.450169	0.128402	3.50592	0.000455025	0.0164952	NA	NA	NA
L1MA6:L1:LINE	842.846	0.469925	0.134075	3.50494	0.000456703	0.016518	NA	NA	NA
Tigger15a:TcMar-Tigger:DNA	771.769	0.471322	0.134509	3.50402	0.000458293	0.0165374	NA	NA	NA
ENSG00000186017	127.175	0.283635	0.0809778	3.50262	0.000460698	0.0165862	ZNF566	ZNF566	84924
MERX:TcMar-Tigger:DNA	31.1156	0.602832	0.172258	3.49959	0.000465976	0.0167126	NA	NA	NA
MER57-int:ERV1:LTR	217.388	0.407974	0.116584	3.49938	0.000466334	0.0167126	NA	NA	NA
ENSG00000105679	35.5653	0.420197	0.120108	3.4985	0.000467889	0.0167302	GAPDHS	GAPDHS	26330
Charlie24:hAT-Charlie:DNA	198.031	0.434207	0.124197	3.4961	0.000472106	0.0168207	NA	NA	NA
ENSG00000225507	33.9026	0.351802	0.100664	3.49483	0.000474372	0.0168207			NA
LTR47B4:ERVL:LTR	25.9225	0.412543	0.118086	3.49359	0.000476573	0.0168207	NA	NA	NA
MER44B:TcMar-Tigger:DNA	332.263	0.451447	0.129236	3.4932	0.000477269	0.0168207	NA	NA	NA
AluJo:Alu:SINE	13920.7	0.404413	0.115784	3.49283	0.000477927	0.0168207	NA	NA	NA
Helitron3Na_Mam:Helitron:RC	117.524	0.38542	0.110369	3.49211	0.000479222	0.0168207	NA	NA	NA
Charlie9:hAT-Charlie:DNA	184.331	0.345934	0.0990677	3.4919	0.000479605	0.0168207	NA	NA	NA
ENSG00000077549	7039.01	-0.180533	0.0517041	-3.49166	0.000480023	0.0168207	CAPZB	CAPZB	832
MamRep4096:hAT-Tip100:DNA	36.3	0.431686	0.12366	3.4909	0.000481394	0.0168207	NA	NA	NA
MER5A:hAT-Charlie:DNA	2739.46	0.411807	0.117975	3.49064	0.000481874	0.0168207	NA	NA	NA
ENSG00000180353	7334.64	-0.184183	0.0527676	-3.49047	0.000482181	0.0168207	HCLS1	HCLS1	3059
LTR1A1:ERV1:LTR	51.2647	0.362463	0.103865	3.48976	0.000483454	0.0168278	NA	NA	NA
LTR88b:Gypsy:LTR	56.2336	0.563926	0.161634	3.48891	0.000484992	0.0168373	NA	NA	NA
L2c:L2:LINE	18178	0.444213	0.127339	3.48843	0.000485865	0.0168373	NA	NA	NA
ENSG00000234961	2083.42	-0.620414	0.177917	-3.48709	0.0004883	0.0168496			NA
ENSG00000124733	1365.37	-0.193074	0.0553851	-3.48603	0.000490249	0.0168496	MEA1	MEA1	4201
LTR8A:ERV1:LTR	194.966	0.41964	0.120393	3.48557	0.000491081	0.0168496	NA	NA	NA
ENSG00000264538	257.858	0.291313	0.0835851	3.48523	0.000491721	0.0168496	SUZ12P1	SUZ12P1	NA
MER63D:hAT-Blackjack:DNA	102.526	0.390134	0.111941	3.48517	0.000491822	0.0168496	NA	NA	NA
Zaphod2:hAT-Tip100:DNA	28.4617	0.544865	0.156358	3.48472	0.000492648	0.0168496	NA	NA	NA
ENSG00000268471	151.7	0.427898	0.122859	3.48284	0.000496122	0.0168983	MIR4453HG	MIR4453HG	54553
MIR3:MIR:SINE	8228.88	0.40141	0.115255	3.48279	0.00049622	0.0168983	NA	NA	NA
LTR12_:ERV1:LTR	62.2671	0.455398	0.130797	3.48172	0.000498201	0.0169149	NA	NA	NA
ENSG00000152520	1116.35	0.206991	0.0594599	3.48119	0.000499188	0.0169149	PAN3	PAN3	255967
Charlie30a:hAT-Charlie:DNA	77.4776	0.427076	0.122695	3.48079	0.000499932	0.0169149	NA	NA	NA
MER5C1:hAT-Charlie:DNA	53.4565	0.514033	0.147756	3.47894	0.000503409	0.0169381	NA	NA	NA
MER4A1_:ERV1:LTR	46.2032	0.479976	0.137967	3.47891	0.000503451	0.0169381	NA	NA	NA
MER124:DNA:DNA?	41.4341	0.425468	0.122317	3.47841	0.000504406	0.0169381	NA	NA	NA
ENSG00000261366	24.5833	0.55198	0.1587	3.47813	0.000504925	0.0169381	MANEA-DT	MANEA-DT	101927288
THE1B-int:ERVL-MaLR:LTR	1521.57	0.329196	0.094668	3.47737	0.000506356	0.01695	NA	NA	NA
MLT2B1:ERVL:LTR	235.005	0.353352	0.101657	3.47594	0.000509072	0.0169973	NA	NA	NA
MLT1K:ERVL-MaLR:LTR	1450.48	0.41521	0.119479	3.47518	0.000510506	0.0169973	NA	NA	NA
ENSG00000092841	8723.37	-0.282156	0.0812087	-3.47445	0.000511901	0.0169973	MYL6	MYL6	4637
ENSG00000151612	743.029	0.245493	0.0706606	3.47425	0.000512282	0.0169973	ZNF827	ZNF827	152485
AluSq10:Alu:SINE	258.92	0.383623	0.110434	3.47379	0.000513172	0.0169973	NA	NA	NA
L1PA15-16:L1:LINE	173.75	0.564779	0.162726	3.47074	0.000519026	0.0170732	NA	NA	NA
L1PA15:L1:LINE	1034.1	0.481327	0.138688	3.47058	0.000519342	0.0170732	NA	NA	NA
ENSG00000178567	1113.55	0.28578	0.0823457	3.47049	0.000519514	0.0170732	EPM2AIP1	EPM2AIP1	9852
MER52A:ERV1:LTR	300.862	0.430826	0.124145	3.47034	0.000519804	0.0170732	NA	NA	NA
AluJb:Alu:SINE	23529.5	0.399255	0.115089	3.46911	0.000522194	0.0171051	NA	NA	NA
MER102a:hAT-Charlie:DNA	318.198	0.43621	0.125772	3.46825	0.00052385	0.0171051	NA	NA	NA
LTR15:ERV1:LTR	40.5034	0.436385	0.125826	3.46816	0.000524035	0.0171051	NA	NA	NA
L3:CR1:LINE	5388.01	0.412388	0.118953	3.46682	0.000526659	0.0171288	NA	NA	NA
Charlie4z:hAT-Charlie:DNA	818.875	0.406859	0.117363	3.46667	0.000526939	0.0171288	NA	NA	NA
ENSG00000110955	19018.3	-0.193386	0.0558051	-3.46538	0.000529488	0.0171527	ATP5F1B	ATP5F1B	506
MLT1F:ERVL-MaLR:LTR	554.056	0.357825	0.103263	3.46519	0.000529854	0.0171527	NA	NA	NA
MER51-int:ERV1:LTR	99.5021	0.466404	0.134701	3.46251	0.000535157	0.0172888	NA	NA	NA
THE1C:ERVL-MaLR:LTR	861.11	0.392379	0.113381	3.4607	0.000538773	0.0173445	NA	NA	NA
MER58C:hAT-Charlie:DNA	271.696	0.486285	0.140523	3.46054	0.000539088	0.0173445	NA	NA	NA
ENSG00000258890	579.669	0.265712	0.0768038	3.45962	0.000540943	0.0173687	CEP95	CEP95	90799
L1PA5:L1:LINE	3647.1	0.435121	0.125804	3.45871	0.000542764	0.0173917	NA	NA	NA
MSTB:ERVL-MaLR:LTR	883.244	0.356179	0.103039	3.45675	0.000546741	0.0174495	NA	NA	NA
ENSG00000196547	851.642	0.311386	0.0900811	3.45672	0.000546786	0.0174495	MAN2A2	MAN2A2	4122
L1PA8:L1:LINE	1025.73	0.408992	0.118359	3.45552	0.000549227	0.0174919	NA	NA	NA
L1M1:L1:LINE	1621.59	0.474923	0.13748	3.45449	0.000551339	0.0175237	NA	NA	NA
Zaphod3:hAT-Tip100:DNA	64.9346	0.425027	0.123104	3.4526	0.000555213	0.0176112	NA	NA	NA
ENSG00000235194	273.125	0.47327	0.137139	3.45103	0.000558455	0.017668	PPP1R3E	PPP1R3E	90673
MLT2D:ERVL:LTR	340.45	0.274091	0.0794424	3.45019	0.000560194	0.017668	NA	NA	NA
ENSG00000261474	21.8415	0.453879	0.131555	3.4501	0.000560372	0.017668			NA
MER53:hAT:DNA	266.118	0.444602	0.128913	3.44886	0.000562956	0.017714	NA	NA	NA
ENSG00000087274	4421.48	-0.165723	0.0480668	-3.44776	0.000565258	0.017738	ADD1	ADD1	118
ENSG00000124702	1440.1	-0.166735	0.0483653	-3.44742	0.000565974	0.017738	KLHDC3	KLHDC3	116138
ENSG00000266088	45.9284	-0.920168	0.267059	-3.44556	0.000569871	0.0178012			NA
L1ME3B:L1:LINE	1289.96	0.386343	0.112134	3.44538	0.000570253	0.0178012	NA	NA	NA
L1MA5A:L1:LINE	443.956	0.412355	0.119779	3.44263	0.000576092	0.0179187	NA	NA	NA
ENSG00000159352	3338.87	-0.202887	0.0589353	-3.44253	0.000576295	0.0179187	PSMD4	PSMD4	5710
ENSG00000022277	1947.18	-0.152318	0.0442683	-3.44079	0.000580027	0.0179846	RTF2	RTF2	51507
ENSG00000236778	70.8205	0.285674	0.0830335	3.44047	0.000580703	0.0179846	INTS6-AS1	INTS6-AS1	NA
MLT1J-int:ERVL-MaLR:LTR	98.2881	0.42678	0.124173	3.43698	0.00058824	0.0181823	NA	NA	NA
ENSG00000235652	182.102	0.19504	0.0567875	3.43456	0.000593519	0.0183095	EPM2A-DT	EPM2A-DT	NA
DNA1_Mam:TcMar:DNA	32.6564	0.573956	0.167208	3.43258	0.00059786	0.0183242	NA	NA	NA
ENSG00000042753	956.371	-0.249251	0.0726178	-3.43237	0.000598338	0.0183242	AP2S1	AP2S1	1175
MER54A:ERVL:LTR	175.372	0.447394	0.13035	3.43225	0.000598593	0.0183242	NA	NA	NA
L1MEh:L1:LINE	229.969	0.476258	0.138761	3.43222	0.000598654	0.0183242	NA	NA	NA
Charlie13a:hAT-Charlie:DNA	71.0699	0.455998	0.132951	3.42983	0.000603966	0.0184509	NA	NA	NA
MER6A:TcMar-Tigger:DNA	171.392	0.402671	0.117436	3.42887	0.000606102	0.0184737	NA	NA	NA
MLT1F2:ERVL-MaLR:LTR	687.488	0.367403	0.107182	3.42786	0.000608356	0.0184737	NA	NA	NA
ENSG00000165898	446.505	-0.161252	0.0470421	-3.42782	0.000608459	0.0184737	ISCA2	ISCA2	122961
ENSG00000112640	1070.24	-0.156858	0.0457699	-3.42711	0.000610043	0.0184737	PPP2R5D	PPP2R5D	5528
ENSG00000153914	2123.39	0.228658	0.0667251	3.42687	0.000610585	0.0184737	SREK1	SREK1	140890
ENSG00000067225	65824.5	-0.172869	0.050454	-3.42627	0.000611926	0.0184787	PKM	PKM	5315
ENSG00000113851	568.237	0.137189	0.0400534	3.42515	0.000614452	0.0184989	CRBN	CRBN	51185
ENSG00000143363	404.194	-0.150531	0.0439612	-3.42417	0.000616672	0.0184989	PRUNE1	PRUNE1	58497
MLT1N2:ERVL-MaLR:LTR	352.299	0.38628	0.11282	3.42387	0.000617358	0.0184989	NA	NA	NA
ENSG00000269307	517.283	-0.176897	0.0516726	-3.42341	0.000618401	0.0184989			NA
L1PA6:L1:LINE	2456.88	0.434425	0.126899	3.42338	0.000618474	0.0184989	NA	NA	NA
X6B_LINE:CR1:LINE	53.6123	0.399552	0.116808	3.4206	0.000624832	0.0186121	NA	NA	NA
MER75:PiggyBac:DNA	44.0687	0.370675	0.108384	3.42003	0.000626143	0.0186121	NA	NA	NA
L2a:L2:LINE	23437.2	0.441422	0.12909	3.4195	0.000627374	0.0186121	NA	NA	NA
MER11A:ERVK:LTR	201.292	0.332708	0.0973015	3.41935	0.000627703	0.0186121	NA	NA	NA
MER21A:ERVL:LTR	606.201	0.437945	0.128086	3.41915	0.00062817	0.0186121	NA	NA	NA
L4_B_Mam:RTE-X:LINE	422.596	0.433189	0.126715	3.4186	0.000629435	0.0186145	NA	NA	NA
ENSG00000123552	453.984	0.24901	0.0728607	3.41761	0.000631728	0.0186472	USP45	USP45	85015
Tigger19a:TcMar-Tigger:DNA	418.591	0.435657	0.127497	3.41701	0.00063314	0.0186539	NA	NA	NA
ENSG00000105254	985.34	-0.23797	0.069668	-3.41578	0.000636001	0.0187032	TBCB	TBCB	1155
L1MA10:L1:LINE	341.117	0.375209	0.109922	3.41342	0.000641537	0.0188308	NA	NA	NA
L2:L2:LINE	8464.64	0.444745	0.130412	3.41031	0.000648885	0.019011	NA	NA	NA
ENSG00000123472	1659.76	-0.123357	0.03618	-3.40952	0.000650768	0.0190285	ATPAF1	ATPAF1	64756
ENSG00000107560	252.581	0.326848	0.0958774	3.40902	0.000651957	0.0190285	RAB11FIP2	RAB11FIP2	22841
PRIMA4_LTR:ERV1:LTR	28.6646	0.474282	0.139145	3.40854	0.000653111	0.0190285	NA	NA	NA
ENSG00000131174	2542.23	-0.234323	0.0687885	-3.40643	0.000658181	0.0191091	COX7B	COX7B	1349
MER102b:hAT-Charlie:DNA	436.509	0.433369	0.127223	3.40638	0.000658307	0.0191091	NA	NA	NA
L2b:L2:LINE	12202.2	0.411661	0.120972	3.40296	0.000666605	0.01926	NA	NA	NA
ENSG00000183340	393.421	0.211066	0.0620298	3.40266	0.000667329	0.01926	JRKL	JRKL	8690
ENSG00000187144	847.353	-0.12747	0.037467	-3.40219	0.00066848	0.01926	SPATA21	SPATA21	374955
MER83:ERV1:LTR	81.0565	0.526422	0.154748	3.4018	0.000669442	0.01926	NA	NA	NA
Tigger20a:TcMar-Tigger:DNA	166.31	0.492408	0.144769	3.40135	0.000670544	0.01926	NA	NA	NA
MER72:ERV1:LTR	128.104	0.274591	0.080733	3.40122	0.000670849	0.01926	NA	NA	NA
Tigger6b:TcMar-Tigger:DNA	40.4383	0.545315	0.160377	3.40022	0.000673327	0.0192903	NA	NA	NA
ENSG00000133858	1764.05	0.244496	0.0719178	3.39966	0.00067469	0.0192903	ZFC3H1	ZFC3H1	196441
LTR101_Mam:ERVL:LTR	68.033	0.532483	0.156645	3.3993	0.000675584	0.0192903	NA	NA	NA
ENSG00000231064	20.7678	0.497903	0.146529	3.39798	0.000678842	0.0193417	THBS3-AS1	THBS3-AS1	105371450
MER76:ERVL:LTR	42.6446	0.497744	0.146499	3.39758	0.000679844	0.0193417	NA	NA	NA
ENSG00000215417	122.506	0.449582	0.132349	3.39693	0.000681455	0.0193526	MIR17HG	MIR17HG	407975
ENSG00000247400	75.7394	0.260733	0.0767814	3.39579	0.000684313	0.0193771	DNAJC3-DT	DNAJC3-DT	100289274
ENSG00000022976	250.407	0.180602	0.0531945	3.39513	0.000685958	0.0193771	ZNF839	ZNF839	55778
L1M8:L1:LINE	166.939	0.485425	0.142978	3.39511	0.000686012	0.0193771	NA	NA	NA
MER41A:ERV1:LTR	365.657	0.39377	0.116052	3.39306	0.000691177	0.0194747	NA	NA	NA
ENSG00000105963	351.831	-0.486934	0.143524	-3.39271	0.000692058	0.0194747	ADAP1	ADAP1	11033
L1PA4:L1:LINE	3293.84	0.39441	0.116278	3.39195	0.000693977	0.0194747	NA	NA	NA
ENSG00000102226	1234.87	-0.169436	0.0499549	-3.39177	0.000694419	0.0194747	USP11	USP11	8237
Cheshire:hAT-Charlie:DNA	201.735	0.465159	0.137219	3.38991	0.00069915	0.01957	NA	NA	NA
ENSG00000184786	68.829	0.389552	0.114933	3.38937	0.00070054	0.01957	DYNLT2	DYNLT2	6991
ENSG00000082258	897.147	0.244419	0.0721319	3.3885	0.000702749	0.01957	CCNT2	CCNT2	905
MER67C:ERV1:LTR	167.284	0.295228	0.0871368	3.3881	0.000703781	0.01957	NA	NA	NA
ENSG00000269553	81.9138	0.623348	0.183987	3.388	0.000704036	0.01957			NA
MER61A:ERV1:LTR	58.4876	0.520417	0.15365	3.38704	0.000706504	0.0196039	NA	NA	NA
SVA_A:SVA:Retroposon	398.758	0.308224	0.0910817	3.38404	0.000714266	0.0197521	NA	NA	NA
MER119:hAT-Charlie:DNA	160.662	0.431708	0.127573	3.38401	0.000714353	0.0197521	NA	NA	NA
L1MA4:L1:LINE	1395.33	0.411822	0.121833	3.38022	0.000724284	0.0199915	NA	NA	NA
Tigger10:TcMar-Tigger:DNA	199.653	0.434159	0.128464	3.37963	0.000725846	0.0199995	NA	NA	NA
ENSG00000259371	189.493	-0.171163	0.0506758	-3.37761	0.000731197	0.0200776			NA
HERVL18-int:ERVL:LTR	84.7818	0.519512	0.153898	3.37569	0.000736319	0.0200776	NA	NA	NA
ENSG00000132591	1169.11	-0.206005	0.0610294	-3.3755	0.000736828	0.0200776	ERAL1	ERAL1	26284
MER101-int:ERV1:LTR	320.547	0.510945	0.151404	3.37472	0.000738902	0.0200776	NA	NA	NA
MER4A1:ERV1:LTR	275.155	0.358921	0.106372	3.37421	0.000740282	0.0200776	NA	NA	NA
Plat_L3:CR1:LINE	345.525	0.405317	0.120126	3.37409	0.00074061	0.0200776	NA	NA	NA
THE1D-int:ERVL-MaLR:LTR	614.638	0.35574	0.105434	3.37407	0.000740665	0.0200776	NA	NA	NA
ENSG00000184402	361.576	0.172564	0.0511557	3.3733	0.000742731	0.0200776	SS18L1	SS18L1	26039
L4_A_Mam:RTE-X:LINE	783.532	0.430863	0.127754	3.3726	0.000744607	0.0200776	NA	NA	NA
ENSG00000173559	754.846	0.323875	0.0960354	3.37246	0.000745004	0.0200776	NABP1	NABP1	64859
ENSG00000179151	1065.2	-0.122862	0.0364311	-3.37246	0.000745004	0.0200776	EDC3	EDC3	80153
L1PB1:L1:LINE	2543.47	0.459398	0.136224	3.37237	0.000745233	0.0200776	NA	NA	NA
ENSG00000158156	99.1544	-0.282477	0.0837624	-3.37236	0.000745268	0.0200776	XKR8	XKR8	55113
Charlie7:hAT-Charlie:DNA	397.159	0.411379	0.122023	3.37133	0.000748054	0.0201182	NA	NA	NA
Tigger1a_Art:TcMar-Tigger:DNA	64.8848	0.45561	0.135171	3.37062	0.000749982	0.0201356	NA	NA	NA
LTR81B:Gypsy:LTR	62.3265	0.412532	0.122489	3.3679	0.000757426	0.0202573	NA	NA	NA
LTR40b:ERVL:LTR	154.664	0.449206	0.133389	3.36763	0.00075816	0.0202573	NA	NA	NA
ENSG00000197961	868.93	0.236032	0.0700901	3.36756	0.000758377	0.0202573	ZNF121	ZNF121	7675
ENSG00000273002	51.126	0.422103	0.125431	3.36523	0.000764801	0.0203943	ARHGEF2-AS2	ARHGEF2-AS2	107985209
ENSG00000143771	452.353	-0.174001	0.0517265	-3.36386	0.000768595	0.0204154	CNIH4	CNIH4	29097
MLT1J1:ERVL-MaLR:LTR	254.115	0.364688	0.108418	3.36371	0.000769023	0.0204154	NA	NA	NA
ENSG00000269821	111.295	0.51587	0.153371	3.36354	0.000769485	0.0204154	KCNQ1OT1	KCNQ1OT1	10984
Kanga11a:TcMar-Tc2:DNA	78.2792	0.427423	0.127161	3.36127	0.000775836	0.0205492	NA	NA	NA
ENSG00000166321	90.6977	0.312197	0.092897	3.36068	0.000777515	0.0205591	NUDT13	NUDT13	25961
ENSG00000162804	109.126	0.378075	0.112529	3.3598	0.000779977	0.0205896	SNED1	SNED1	25992
MER1B:hAT-Charlie:DNA	926.228	0.461572	0.137473	3.35755	0.000786367	0.0207235	NA	NA	NA
Tigger5:TcMar-Tigger:DNA	57.1024	0.521133	0.15541	3.35329	0.000798571	0.0210099	NA	NA	NA
Tigger16b:TcMar-Tigger:DNA	130.119	0.473607	0.141282	3.3522	0.000801717	0.0210575	NA	NA	NA
L1PBa:L1:LINE	316.842	0.485173	0.144759	3.3516	0.000803469	0.0210683	NA	NA	NA
ENSG00000185278	278.134	0.323503	0.0965624	3.35019	0.000807547	0.02114	ZBTB37	ZBTB37	84614
MER9a3:ERVK:LTR	107.527	0.403899	0.120578	3.3497	0.000808979	0.0211423	NA	NA	NA
Penelope1_Vert:Penelope:LINE	72.7799	0.378826	0.113118	3.34894	0.000811203	0.0211601	NA	NA	NA
MLT1J2-int:ERVL-MaLR:LTR	32.2133	0.498566	0.148905	3.34822	0.000813323	0.0211601	NA	NA	NA
X6A_LINE:CR1:LINE	65.3997	0.492198	0.147009	3.34809	0.000813695	0.0211601	NA	NA	NA
ENSG00000166471	513.754	0.220021	0.0657359	3.34704	0.000816791	0.0212056	TMEM41B	TMEM41B	440026
ENSG00000274460	30.0795	0.556323	0.166319	3.34491	0.000823087	0.0212969			NA
MER113:hAT-Charlie:DNA	420.084	0.397454	0.11883	3.34472	0.000823654	0.0212969	NA	NA	NA
ENSG00000237080	212.122	-0.201989	0.0603949	-3.34448	0.000824369	0.0212969	EHMT2-AS1	EHMT2-AS1	107986588
Charlie22a:hAT-Charlie:DNA	131.33	0.456138	0.136509	3.34146	0.000833391	0.0214947	NA	NA	NA
MLT1F1:ERVL-MaLR:LTR	501.76	0.316285	0.094694	3.34008	0.000837544	0.0215664	NA	NA	NA
LTR12D:ERV1:LTR	71.5003	0.378836	0.113442	3.33947	0.000839387	0.0215785	NA	NA	NA
ENSG00000247679	63.8754	0.396062	0.11863	3.33864	0.000841902	0.0216079			NA
MER39B:ERV1:LTR	144.493	0.395503	0.11852	3.33701	0.000846847	0.0216994	NA	NA	NA
ENSG00000228409	132.551	0.295862	0.088739	3.33407	0.000855863	0.0218948	CCT6P1	CCT6P1	NA
ENSG00000163159	737.779	-0.166244	0.0499169	-3.33042	0.00086716	0.0221478	VPS72	VPS72	6944
MLT1E:ERVL-MaLR:LTR	116.142	0.457952	0.137568	3.32891	0.00087188	0.0221908	NA	NA	NA
LTR39:ERV1:LTR	151.231	0.366136	0.109993	3.32871	0.000872488	0.0221908	NA	NA	NA
ENSG00000115084	782.05	0.245266	0.073686	3.32852	0.000873076	0.0221908	SLC35F5	SLC35F5	80255
MER96B:hAT-Tip100:DNA	157.326	0.387777	0.116537	3.3275	0.000876291	0.0222366	NA	NA	NA
L1PB:L1:LINE	209.811	0.423019	0.127212	3.32531	0.000883202	0.0223759	NA	NA	NA
Ricksha:MULE-MuDR:DNA	86.133	0.553473	0.166469	3.32479	0.00088485	0.0223816	NA	NA	NA
ENSG00000158864	2763.77	-0.176492	0.0530946	-3.3241	0.000887051	0.0224013	NDUFS2	NDUFS2	4720
LTR9:ERV1:LTR	50.1168	0.493263	0.148426	3.3233	0.000889596	0.0224295	NA	NA	NA
MLT1H1:ERVL-MaLR:LTR	369.851	0.333455	0.10037	3.32226	0.000892918	0.0224707	NA	NA	NA
MER34:ERV1:LTR	131.273	0.396854	0.119466	3.32189	0.000894087	0.0224707	NA	NA	NA
LTR78:ERV1:LTR	365.228	0.376262	0.113284	3.32141	0.00089565	0.0224741	NA	NA	NA
ENSG00000204843	2581.91	-0.169361	0.051004	-3.32054	0.000898422	0.0225078	DCTN1	DCTN1	1639
MER63B:hAT-Blackjack:DNA	198.789	0.403333	0.121587	3.31724	0.000909109	0.0227393	NA	NA	NA
L1M6B:L1:LINE	144.035	0.350761	0.105841	3.31402	0.00091965	0.0229664	NA	NA	NA
LTR86A2:ERVL:LTR	29.6618	0.432834	0.130676	3.31228	0.000925401	0.0230523	NA	NA	NA
ENSG00000166595	1156.53	-0.189579	0.0572394	-3.31203	0.000926213	0.0230523	CIAO2B	CIAO2B	51647
ENSG00000225963	146.68	0.332757	0.10049	3.31135	0.000928484	0.0230523			NA
Charlie16a:hAT-Charlie:DNA	282.371	0.436518	0.13184	3.31098	0.000929688	0.0230523	NA	NA	NA
MER4E1:ERV1:LTR	174.084	0.349144	0.105457	3.31076	0.000930416	0.0230523	NA	NA	NA
LTR16A1:ERVL:LTR	198.23	0.424043	0.128125	3.3096	0.000934289	0.0230854	NA	NA	NA
HERVL66-int:ERVL:LTR	31.6122	0.482787	0.14588	3.30948	0.000934684	0.0230854	NA	NA	NA
ENSG00000229036	40.9822	0.418751	0.126609	3.30742	0.000941584	0.0231989	VDAC1P8	VDAC1P8	NA
ENSG00000162601	979.773	0.370827	0.112126	3.30723	0.000942229	0.0231989	MYSM1	MYSM1	114803
ENSG00000106635	900.479	-0.175337	0.053026	-3.30662	0.000944291	0.0232072	BCL7B	BCL7B	9275
ENSG00000126790	191.893	0.357607	0.108175	3.3058	0.000947045	0.0232072	L3HYPDH	L3HYPDH	112849
ENSG00000100201	11333.3	0.238226	0.0720749	3.30525	0.000948912	0.0232072	DDX17	DDX17	10521
ENSG00000265479	87.5798	0.235666	0.0713045	3.30507	0.000949528	0.0232072	DTX2P1-UPK3BP1-PMS2P11	DTX2P1-UPK3BP1-PMS2P11	441263
ENSG00000232442	70.83	0.452019	0.136771	3.30495	0.000949944	0.0232072	MHENCR	MHENCR	100505771
ENSG00000260526	25.506	0.385035	0.116571	3.30301	0.00095652	0.0233317	AP1AR-DT	AP1AR-DT	NA
ENSG00000169021	2287.34	-0.194658	0.0589888	-3.29991	0.000967171	0.023555	UQCRFS1	UQCRFS1	7386
ENSG00000146757	418.06	0.272463	0.0826465	3.29673	0.000978167	0.0237244	ZNF92	ZNF92	168374
ENSG00000198736	956.151	-0.316778	0.0960925	-3.2966	0.000978638	0.0237244	MSRB1	MSRB1	51734
LTR79:ERVL:LTR	236.486	0.412843	0.125236	3.29653	0.000978879	0.0237244	NA	NA	NA
ENSG00000185946	425.707	0.343566	0.10426	3.29528	0.00098325	0.0237244	RNPC3	RNPC3	55599
ENSG00000281207	54.8033	0.258664	0.0785022	3.29499	0.000984257	0.0237244	SLFNL1-AS1	SLFNL1-AS1	100507178
ENSG00000174123	2441.49	0.305624	0.0927557	3.29494	0.000984437	0.0237244	TLR10	TLR10	81793
L1MA9:L1:LINE	1612.47	0.340364	0.103305	3.29475	0.000985091	0.0237244	NA	NA	NA
ENSG00000240143	369.026	-0.270996	0.0822586	-3.29444	0.00098619	0.0237244			NA
ENSG00000241685	782.366	-0.197101	0.0598502	-3.29323	0.000990426	0.0237847	ARPC1A	ARPC1A	10552
Charlie23a:hAT-Charlie:DNA	142.336	0.463166	0.140657	3.29287	0.00099172	0.0237847	NA	NA	NA
ENSG00000026025	7796.97	-0.582214	0.176983	-3.28966	0.00100308	0.0240206	VIM	VIM	7431
ENSG00000261485	32.6993	0.436361	0.132667	3.28913	0.00100497	0.0240229	PAN3-AS1	PAN3-AS1	NA
MLT1E1A:ERVL-MaLR:LTR	380.5	0.444368	0.135177	3.28731	0.00101149	0.0240229	NA	NA	NA
ENSG00000212978	247.378	-0.191551	0.0582703	-3.28728	0.00101161	0.0240229	C2orf74-DT	C2orf74-DT	339803
ENSG00000267858	45.2205	0.32584	0.0991266	3.28712	0.00101219	0.0240229	MZF1-AS1	MZF1-AS1	100131691
ENSG00000014216	3016.6	-0.212493	0.0646469	-3.28698	0.00101268	0.0240229	CAPN1	CAPN1	823
LTR87:ERVL:LTR	210.957	0.389713	0.118572	3.28673	0.00101358	0.0240229	NA	NA	NA
MER34B:ERV1:LTR	57.4363	0.433822	0.131995	3.28665	0.00101387	0.0240229	NA	NA	NA
ENSG00000164073	318.204	0.243397	0.074109	3.28432	0.0010223	0.0241861	MFSD8	MFSD8	256471
ENSG00000261008	39.3513	0.366312	0.111559	3.28358	0.00102497	0.024213	LINC01572	LINC01572	101927957
ENSG00000170919	264.492	0.3459	0.10538	3.28241	0.00102926	0.0242778	TPT1-AS1	TPT1-AS1	NA
ENSG00000144161	345.755	0.200179	0.061062	3.27829	0.00104438	0.0245977	ZC3H8	ZC3H8	84524
Tigger9a:TcMar-Tigger:DNA	131.662	0.461591	0.140839	3.27745	0.00104749	0.0246341	NA	NA	NA
ENSG00000068394	519.348	-0.200132	0.0610828	-3.27641	0.00105134	0.0246878	GPKOW	GPKOW	27238
ENSG00000196865	1006.14	0.235053	0.0717966	3.27388	0.00106082	0.0248504	NHLRC2	NHLRC2	374354
ENSG00000102908	1614.57	0.332254	0.101492	3.27369	0.00106153	0.0248504	NFAT5	NFAT5	10725
ENSG00000174501	126.798	0.457581	0.139792	3.2733	0.00106301	0.0248504	ANKRD36C	ANKRD36C	400986
L1MA4A:L1:LINE	1578.92	0.374856	0.114564	3.27201	0.00106784	0.0248918	NA	NA	NA
LTR23:ERV1:LTR	75.9651	0.418139	0.127822	3.27125	0.00107074	0.0248918	NA	NA	NA
MER34A:ERV1:LTR	194.176	0.347684	0.106286	3.27122	0.00107084	0.0248918	NA	NA	NA
MamGypLTR1c:Gypsy:LTR	88.3327	0.460291	0.140712	3.27115	0.00107111	0.0248918	NA	NA	NA
ENSG00000213930	230.614	0.264323	0.0808543	3.26913	0.0010788	0.0249654	GALT	GALT	2592
ERVL-int:ERVL:LTR	94.2981	0.482341	0.147546	3.26908	0.00107898	0.0249654	NA	NA	NA
ENSG00000131127	703.752	0.311087	0.0951608	3.26906	0.00107904	0.0249654	ZNF141	ZNF141	7700
ENSG00000188234	116.628	0.335196	0.102554	3.26847	0.00108129	0.0249808	AGAP4	AGAP4	119016
THE1C-int:ERVL-MaLR:LTR	701	0.453571	0.1388	3.2678	0.00108387	0.0250037	NA	NA	NA
ENSG00000259448	41.8678	0.531894	0.162824	3.26668	0.00108817	0.0250662	LINC02352	LINC02352	NA
MER47C:TcMar-Tigger:DNA	41.6919	0.415512	0.127247	3.26539	0.00109313	0.0250789	NA	NA	NA
ENSG00000139537	22.7306	0.374662	0.114738	3.26537	0.0010932	0.0250789	CCDC65	CCDC65	85478
L1PA2:L1:LINE	1089.62	0.415965	0.1274	3.26503	0.00109453	0.0250789	NA	NA	NA
ENSG00000285171	2393.46	-0.191346	0.0586074	-3.26488	0.0010951	0.0250789			NA
ENSG00000152952	193.795	1.17829	0.361087	3.26317	0.00110173	0.0251941	PLOD2	PLOD2	5352
ENSG00000184983	1316.72	-0.241587	0.0740592	-3.26208	0.00110597	0.0252544	NDUFA6	NDUFA6	4700
ENSG00000108474	338.01	0.266817	0.0818111	3.26138	0.00110872	0.0252708	PIGL	PIGL	9487
ENSG00000137070	73.279	0.527795	0.161847	3.26108	0.00110991	0.0252708	IL11RA	IL11RA	3590
ENSG00000189043	3026.63	-0.212033	0.0650393	-3.26007	0.00111385	0.0252965	NDUFA4	NDUFA4	4697
LTR7B:ERV1:LTR	239.314	0.344866	0.105788	3.25997	0.00111425	0.0252965	NA	NA	NA
ENSG00000107443	142.456	0.277163	0.0850411	3.25916	0.00111742	0.0253197	CCNJ	CCNJ	54619
ENSG00000010256	3467.17	-0.190501	0.0584616	-3.25857	0.00111975	0.0253197	UQCRC1	UQCRC1	7384
ENSG00000242288	93.0666	0.337519	0.103608	3.25767	0.00112331	0.0253197	BMS1P4-AGAP5	BMS1P4-AGAP5	113939925
MER51A:ERV1:LTR	205.741	0.359564	0.110377	3.25761	0.00112353	0.0253197	NA	NA	NA
ENSG00000149269	3562.34	-0.246837	0.0757761	-3.25745	0.00112417	0.0253197	PAK1	PAK1	5058
ENSG00000127863	284.79	1.30114	0.3995	3.25692	0.00112626	0.0253197	TNFRSF19	TNFRSF19	55504
MER4E:ERV1:LTR	111.537	0.381728	0.117215	3.25666	0.00112732	0.0253197	NA	NA	NA
Charlie10b:hAT-Charlie:DNA	36.4917	0.561601	0.172461	3.25639	0.00112838	0.0253197	NA	NA	NA
HERVK14-int:ERVK:LTR	190.106	0.258678	0.0794532	3.25573	0.00113103	0.0253197	NA	NA	NA
ENSG00000130005	253.195	-0.486158	0.149328	-3.25564	0.00113137	0.0253197	GAMT	GAMT	2593
MLT1C:ERVL-MaLR:LTR	3281.07	0.227621	0.0699617	3.25351	0.00113988	0.0254739	NA	NA	NA
L1M3e:L1:LINE	96.0365	0.449869	0.138319	3.2524	0.00114436	0.0255379	NA	NA	NA
ENSG00000099341	2884.45	-0.170373	0.0524346	-3.24925	0.00115712	0.0257837	PSMD8	PSMD8	5714
ENSG00000233937	148.966	0.282977	0.0871261	3.2479	0.00116259	0.0257837	CTC-338M12.4		101928649
L2-3_Crp:L2:LINE	291.159	0.434404	0.133754	3.24779	0.00116305	0.0257837	NA	NA	NA
MER4B:ERV1:LTR	222.852	0.33821	0.104157	3.24711	0.00116582	0.0257837	NA	NA	NA
ENSG00000268015	323.224	-0.219205	0.0675122	-3.2469	0.00116668	0.0257837			NA
ENSG00000228492	44.5681	0.600021	0.1848	3.24687	0.00116682	0.0257837	RAB11FIP1P1	RAB11FIP1P1	NA
ENSG00000274904	647.814	-0.206968	0.063744	-3.24686	0.00116685	0.0257837			NA
ENSG00000229152	222.657	0.542064	0.167101	3.24393	0.00117894	0.0260037	ANKRD10-IT1	ANKRD10-IT1	NA
ENSG00000220323	83.8377	0.403718	0.124464	3.24365	0.00118011	0.0260037	H2BC19P	H2BC19P	NA
ENSG00000263002	267.023	0.213557	0.0658562	3.24278	0.00118369	0.0260461	ZNF234	ZNF234	10780
ENSG00000267481	38.8622	0.447965	0.13819	3.24165	0.00118838	0.0260917			NA
MamRTE1:RTE-Bo	768.285	0.39542	0.121987	3.24149	0.00118908	0.0260917	NA	NA	NA
ENSG00000101474	968.824	-0.159995	0.0493755	-3.24037	0.00119374	0.0261224	APMAP	APMAP	57136
ENSG00000237877	22.7991	0.437748	0.135092	3.24036	0.0011938	0.0261224	LINC01473	LINC01473	NA
MER90a:ERV1:LTR	207.411	0.389467	0.120213	3.23982	0.00119605	0.0261354	NA	NA	NA
ENSG00000285979	76.8629	0.547849	0.169137	3.23908	0.00119914	0.0261537			NA
MER6:TcMar-Tigger:DNA	139.05	0.38389	0.118531	3.23874	0.00120059	0.0261537	NA	NA	NA
ENSG00000171302	886.17	-0.150107	0.0463519	-3.23841	0.00120197	0.0261537	CANT1	CANT1	124583
ENSG00000283930	78.4582	0.460762	0.142299	3.23799	0.00120375	0.0261537	PLD5P1	PLD5P1	NA
LTR5B:ERVK:LTR	366.905	0.432161	0.133492	3.23736	0.00120639	0.0261537	NA	NA	NA
MER4D0:ERV1:LTR	69.1124	0.490858	0.151646	3.23687	0.00120848	0.0261537	NA	NA	NA
ENSG00000198937	780.004	-0.263555	0.081423	-3.23686	0.00120853	0.0261537	CCDC167	CCDC167	154467
ENSG00000170035	868.2	-0.206416	0.0637892	-3.23591	0.00121255	0.0262046	UBE2E3	UBE2E3	10477
Tigger7:TcMar-Tigger:DNA	492.26	0.321463	0.0993783	3.23474	0.00121754	0.0262765	NA	NA	NA
ENSG00000077616	35.2875	0.517037	0.159903	3.23345	0.00122307	0.0263491	NAALAD2	NAALAD2	10003
ENSG00000229124	1204	-0.59999	0.185589	-3.23289	0.00122543	0.0263491	VIM-AS1	VIM-AS1	100507347
L1PA13:L1:LINE	1306.29	0.360665	0.111565	3.23278	0.00122593	0.0263491	NA	NA	NA
ENSG00000239523	29.2585	0.279357	0.0864501	3.23142	0.00123175	0.0263774	MYLK-AS1	MYLK-AS1	100506826
Charlie2a:hAT-Charlie:DNA	304.85	0.331318	0.102531	3.23138	0.00123194	0.0263774	NA	NA	NA
ENSG00000108468	2078.27	-0.137421	0.0425281	-3.2313	0.00123228	0.0263774	CBX1	CBX1	10951
ENSG00000075826	346.138	0.498539	0.154343	3.23007	0.00123761	0.0264557	SEC31B	SEC31B	25956
LTR10E:ERV1:LTR	87.855	0.468762	0.145146	3.2296	0.00123965	0.0264633	NA	NA	NA
ENSG00000073861	418.786	-0.929822	0.28801	-3.22844	0.00124468	0.0264659	TBX21	TBX21	30009
MER20B:hAT-Charlie:DNA	466.154	0.389507	0.120676	3.22772	0.00124781	0.0264659	NA	NA	NA
ENSG00000070831	8076.06	-0.130719	0.0404994	-3.22767	0.00124802	0.0264659	CDC42	CDC42	998
LTR75:ERVL:LTR	64.8181	0.276287	0.0855998	3.22766	0.00124807	0.0264659	NA	NA	NA
MER77B:ERVL:LTR	170.849	0.40855	0.126587	3.22742	0.0012491	0.0264659	NA	NA	NA
CR1-3_Croc:CR1:LINE	107.061	0.477605	0.148009	3.22688	0.00125149	0.0264659	NA	NA	NA
ENSG00000118518	478.905	0.175206	0.054296	3.22686	0.00125155	0.0264659	RNF146	RNF146	81847
ENSG00000264235	963.921	-0.247288	0.0766693	-3.22538	0.00125806	0.0265413	MYL12-AS1	MYL12-AS1	104968399
ENSG00000286140	951.909	-0.158076	0.0490114	-3.22528	0.00125849	0.0265413	DERPC	DERPC	113455421
ENSG00000138658	530.31	0.291443	0.0903935	3.22416	0.00126343	0.0265975	ZGRF1	ZGRF1	55345
LTR5A:ERVK:LTR	187.42	0.246775	0.0765507	3.22368	0.00126554	0.0265975	NA	NA	NA
ENSG00000248919	938.311	-0.183083	0.0567959	-3.22353	0.00126623	0.0265975	ATP5MF-PTCD1	ATP5MF-PTCD1	100526740
ENSG00000260537	597.266	-0.127146	0.0394709	-3.22127	0.00127626	0.0267486			NA
ENSG00000260236	19.2562	0.415478	0.128985	3.22114	0.00127682	0.0267486	PTPN23-DT	PTPN23-DT	NA
PrimLTR79:ERV1:LTR	38.5761	0.610504	0.189587	3.22019	0.00128107	0.0267728	NA	NA	NA
Tigger12:TcMar-Tigger:DNA	141.741	0.472494	0.14674	3.21995	0.00128215	0.0267728	NA	NA	NA
ENSG00000232931	359.163	0.514871	0.159911	3.21974	0.00128308	0.0267728	LINC00342	LINC00342	NA
ENSG00000124222	2017.03	0.188984	0.0587171	3.21855	0.00128843	0.0268488	STX16	STX16	8675
MER68:ERVL:LTR	438.811	0.473817	0.147261	3.21753	0.00129298	0.0269079	NA	NA	NA
ENSG00000102221	356.1	-0.607044	0.188735	-3.21638	0.00129817	0.0269603	JADE3	JADE3	9767
ENSG00000228327	181.856	0.325281	0.101148	3.21591	0.00130033	0.0269603			NA
ENSG00000244005	577.045	-0.128114	0.0398383	-3.21584	0.00130064	0.0269603	NFS1	NFS1	9054
L1PA8A:L1:LINE	394.235	0.438149	0.136361	3.21316	0.00131282	0.027177	NA	NA	NA
Alu:Alu:SINE	176.821	0.398636	0.124089	3.2125	0.00131584	0.0272039	NA	NA	NA
ENSG00000167552	1479.03	-0.408558	0.127217	-3.21151	0.0013204	0.0272247	TUBA1A	TUBA1A	7846
Charlie29a:hAT-Charlie:DNA	193.895	0.421105	0.131135	3.21123	0.00132168	0.0272247	NA	NA	NA
ENSG00000125772	2278.25	0.360388	0.11223	3.21115	0.00132204	0.0272247	GPCPD1	GPCPD1	56261
ENSG00000167524	152.029	0.394892	0.123058	3.20899	0.00133202	0.0273943	RSKR	RSKR	124923
ENSG00000196839	2096.72	-0.301052	0.0938673	-3.20721	0.00134028	0.0275283	ADA	ADA	100
LOR1b:ERV1:LTR	121.274	0.398291	0.124247	3.20564	0.00134762	0.0276429	NA	NA	NA
ENSG00000133884	1325.23	-0.111008	0.0346496	-3.20373	0.00135662	0.0277913	DPF2	DPF2	5977
ENSG00000223509	62.2932	0.50738	0.158415	3.20285	0.00136075	0.02781	WHAMMP1	WHAMMP1	NA
MamRep1879:hAT-Tip100:DNA	106.078	0.48376	0.151071	3.20221	0.00136376	0.02781	NA	NA	NA
Tigger6a:TcMar-Tigger:DNA	129.081	0.356407	0.111334	3.20125	0.00136834	0.02781	NA	NA	NA
LTR103b_Mam:ERV1:LTR	40.802	0.406261	0.126911	3.20114	0.00136884	0.02781	NA	NA	NA
ENSG00000285382	116.567	-0.207151	0.0647283	-3.20031	0.00137278	0.02781			NA
L1M2a:L1:LINE	436.489	0.368394	0.115114	3.20025	0.00137309	0.02781	NA	NA	NA
MER61D:ERV1:LTR	27.501	0.485449	0.151693	3.20021	0.00137327	0.02781	NA	NA	NA
MLT1A0-int:ERVL-MaLR:LTR	63.0754	0.463121	0.144733	3.19983	0.00137508	0.02781	NA	NA	NA
MLT1E1:ERVL-MaLR:LTR	96.6965	0.367015	0.114714	3.1994	0.00137714	0.02781	NA	NA	NA
ENSG00000110536	519.16	-0.147104	0.0459841	-3.19902	0.00137895	0.02781	PTPMT1	PTPMT1	114971
ENSG00000157741	408.01	0.262419	0.0820329	3.19895	0.00137929	0.02781	UBN2	UBN2	254048
MER57A1:ERV1:LTR	96.2323	0.390366	0.122032	3.19888	0.00137962	0.02781	NA	NA	NA
ENSG00000273344	163.778	0.367899	0.115015	3.19869	0.00138051	0.02781	PAXIP1-DT	PAXIP1-DT	202781
ENSG00000258232	1546.71	-0.27973	0.087482	-3.19758	0.00138587	0.0278822			NA
Tigger16a:TcMar-Tigger:DNA	249.53	0.385777	0.120678	3.19673	0.00138994	0.0279284	NA	NA	NA
LTR22A:ERVK:LTR	36.3977	0.482548	0.151104	3.19348	0.00140567	0.0282084	NA	NA	NA
L1MCb:L1:LINE	142.9	0.460229	0.144137	3.193	0.00140802	0.0282196	NA	NA	NA
ENSG00000106299	220.221	0.180868	0.0566671	3.19175	0.00141412	0.0283058	WASL	WASL	8976
ENSG00000167981	116.428	0.244434	0.0766087	3.19067	0.00141941	0.0283559	ZNF597	ZNF597	146434
ENSG00000251474	219.311	0.380651	0.119307	3.19051	0.00142023	0.0283559	RPL32P3	RPL32P3	NA
MER11D:ERVK:LTR	54.2202	0.319205	0.100178	3.18638	0.00144063	0.0287267	NA	NA	NA
ENSG00000110911	359.499	0.188154	0.0591091	3.18317	0.00145674	0.028991	SLC11A2	SLC11A2	4891
ENSG00000171135	897.589	-0.165912	0.0521248	-3.18298	0.00145766	0.028991	JAGN1	JAGN1	84522
L1MA5:L1:LINE	1058.29	0.435379	0.136819	3.18216	0.00146184	0.028991	NA	NA	NA
MLT1J2:ERVL-MaLR:LTR	406.505	0.329513	0.103552	3.1821	0.00146213	0.028991	NA	NA	NA
ENSG00000097021	1448.83	-0.309916	0.0973995	-3.18191	0.00146309	0.028991	ACOT7	ACOT7	11332
LTR57:ERVL:LTR	40.2709	0.545397	0.171509	3.17999	0.00147278	0.0291463	NA	NA	NA
ENSG00000124766	831.655	-0.427296	0.134496	-3.17702	0.00148798	0.0294089	SOX4	SOX4	6659
LTR33A:ERVL:LTR	137.457	0.399611	0.125799	3.17658	0.00149021	0.0294089	NA	NA	NA
ENSG00000197044	191.23	0.348208	0.109637	3.17599	0.00149325	0.0294089	ZNF441	ZNF441	126068
LTR25-int:ERV1:LTR	93.1183	0.478874	0.150782	3.17594	0.00149353	0.0294089	NA	NA	NA
Arthur1C:hAT-Tip100:DNA	37.5563	0.449665	0.141652	3.17443	0.0015013	0.029525	NA	NA	NA
Charlie14a:hAT-Charlie:DNA	26.3789	0.494986	0.155961	3.17378	0.00150468	0.0295269	NA	NA	NA
MER31B:ERV1:LTR	248.223	0.475467	0.149818	3.17364	0.00150541	0.0295269	NA	NA	NA
ENSG00000267047	270.005	-0.246399	0.0776468	-3.17333	0.00150703	0.0295269			NA
ENSG00000196189	2299.07	-0.282713	0.0891147	-3.17247	0.00151149	0.0295529	SEMA4A	SEMA4A	64218
HERVL-int:ERVL:LTR	818.114	0.324746	0.102369	3.1723	0.00151236	0.0295529	NA	NA	NA
MER4D1:ERV1:LTR	223.718	0.416436	0.131285	3.17199	0.00151399	0.0295529	NA	NA	NA
MER61F:ERV1:LTR	24.63	0.528968	0.166828	3.17074	0.0015205	0.0296432	NA	NA	NA
ENSG00000145416	193.215	0.446905	0.141035	3.16875	0.00153095	0.0297552	MARCHF1	MARCHF1	55016
MER41B:ERV1:LTR	382.206	0.445122	0.140483	3.16852	0.00153218	0.0297552	NA	NA	NA
ENSG00000285967	254.514	0.302468	0.095464	3.1684	0.00153282	0.0297552	NIPBL-DT	NIPBL-DT	646719
ENSG00000271533	112.624	0.395602	0.124866	3.16821	0.00153381	0.0297552			NA
ENSG00000100897	1740.79	-0.120232	0.0379857	-3.1652	0.00154978	0.0300279	DCAF11	DCAF11	80344
ENSG00000049192	62.5958	0.638739	0.201839	3.16459	0.00155302	0.0300538	ADAMTS6	ADAMTS6	11174
ENSG00000279942	58.9734	0.564942	0.178585	3.16344	0.00155916	0.0301355			NA
MER63C:hAT-Blackjack:DNA	92.2433	0.372787	0.117864	3.16287	0.00156222	0.0301575	NA	NA	NA
ENSG00000113649	2638.08	0.136803	0.0432632	3.16211	0.00156632	0.0301996	TCERG1	TCERG1	10915
ENSG00000082014	40.0561	0.433606	0.137162	3.16126	0.00157088	0.0302504	SMARCD3	SMARCD3	6604
ENSG00000173200	1347.44	0.426475	0.134934	3.16061	0.00157439	0.0302557	PARP15	PARP15	165631
L1PA3:L1:LINE	3240.58	0.368302	0.116533	3.1605	0.001575	0.0302557	NA	NA	NA
MER115:hAT-Tip100:DNA	168.197	0.428331	0.135584	3.15916	0.00158225	0.030358	NA	NA	NA
THE1B:ERVL-MaLR:LTR	2487.71	0.312535	0.0989931	3.15714	0.00159325	0.0305318	NA	NA	NA
Tigger17c:TcMar-Tigger:DNA	99.0809	0.460744	0.145968	3.15648	0.00159685	0.0305636	NA	NA	NA
ENSG00000075142	1903.09	-0.272696	0.0864034	-3.15608	0.00159904	0.0305682	SRI	SRI	6717
ENSG00000214021	391.615	0.480839	0.152436	3.15437	0.00160844	0.0307106	TTLL3	TTLL3	26140
THE1A:ERVL-MaLR:LTR	432.618	0.307044	0.0973835	3.15294	0.00161635	0.0308244	NA	NA	NA
ENSG00000224101	70.4326	-0.269856	0.0856187	-3.15183	0.00162249	0.0308608	ELMO1-AS1	ELMO1-AS1	100861514
ENSG00000176593	70.2385	0.473594	0.150265	3.15172	0.00162313	0.0308608			100128398
ENSG00000114383	596.562	-0.200148	0.0635081	-3.15153	0.00162415	0.0308608	TUSC2	TUSC2	11334
ENSG00000204410	380.584	0.256792	0.0815137	3.1503	0.00163106	0.0309546	MSH5	MSH5	4439
ENSG00000253716	52.3403	0.355529	0.112879	3.14964	0.00163471	0.0309867	MINCR	MINCR	100507316
ENSG00000180008	1148.27	0.220322	0.0699722	3.14871	0.00163995	0.0310485	SOCS4	SOCS4	122809
ENSG00000048140	350.391	-0.209825	0.0666469	-3.14831	0.00164218	0.0310534	TSPAN17	TSPAN17	26262
ENSG00000126247	4461.71	-0.193041	0.0613405	-3.14704	0.00164933	0.0311155	CAPNS1	CAPNS1	826
LTR50:ERVL:LTR	230.802	0.334203	0.106197	3.14702	0.00164942	0.0311155	NA	NA	NA
ALR/Alpha:centr:Satellite	225.641	0.443981	0.141121	3.14611	0.00165456	0.0311303	NA	NA	NA
ENSG00000119421	890.92	-0.180141	0.0572593	-3.14605	0.00165489	0.0311303	NDUFA8	NDUFA8	4702
ENSG00000204514	406.267	0.220586	0.0701241	3.14565	0.0016572	0.0311303	ZNF814	ZNF814	730051
ENSG00000173889	1491.15	0.281709	0.0895599	3.14548	0.00165812	0.0311303	PHC3	PHC3	80012
MamGypLTR1b:Gypsy:LTR	69.0371	0.32655	0.103841	3.14471	0.00166254	0.031176	NA	NA	NA
ENSG00000132792	1591.36	-0.175149	0.0557175	-3.14351	0.00166934	0.0312664	CTNNBL1	CTNNBL1	56259
ENSG00000111667	2262.58	-0.175485	0.0558322	-3.14307	0.00167184	0.0312759	USP5	USP5	8078
HERVK-int:ERVK:LTR	453.586	0.521083	0.165826	3.14234	0.00167601	0.0313167	NA	NA	NA
ENSG00000065243	670.007	0.235092	0.0748385	3.14132	0.00168186	0.0313887	PKN2	PKN2	5586
LTR37A:ERV1:LTR	130.762	0.372189	0.118504	3.14074	0.00168523	0.0314145	NA	NA	NA
MSTB1:ERVL-MaLR:LTR	454.471	0.362308	0.115375	3.14027	0.00168792	0.0314273	NA	NA	NA
HERV17-int:ERV1:LTR	183.005	0.49471	0.157598	3.13906	0.00169492	0.0315084	NA	NA	NA
MamGypLTR1a:Gypsy:LTR	65.7117	0.291124	0.092759	3.1385	0.00169814	0.0315084	NA	NA	NA
ENSG00000178982	3869.35	-0.203358	0.0647952	-3.13848	0.00169828	0.0315084	EIF3K	EIF3K	27335
MamGypLTR1d:Gypsy:LTR	27.3321	0.436051	0.138953	3.13812	0.00170036	0.0315098	NA	NA	NA
ENSG00000145715	1068.04	0.286535	0.0913344	3.13721	0.00170563	0.0315703	RASA1	RASA1	5921
ENSG00000234444	604.984	0.208811	0.066586	3.13597	0.00171287	0.031667	ZNF736	ZNF736	728927
ENSG00000106367	995.294	-0.194782	0.0621259	-3.13528	0.00171691	0.0317043	AP1S1	AP1S1	1174
ENSG00000159202	3439.79	-0.134554	0.042941	-3.13347	0.00172754	0.0318335	UBE2Z	UBE2Z	65264
ENSG00000267121	139.705	0.487372	0.155541	3.1334	0.00172795	0.0318335	FMNL1-DT	FMNL1-DT	339192
MamGypsy2-LTR:Gypsy:LTR	32.741	0.43084	0.137548	3.13228	0.00173453	0.0319123	NA	NA	NA
ENSG00000196465	2750.75	-0.207177	0.0661489	-3.13199	0.00173628	0.0319123	MYL6B	MYL6B	140465
ENSG00000172650	44.414	0.347902	0.111116	3.13098	0.00174225	0.0319484	AGAP5	AGAP5	729092
MER70B:ERVL:LTR	22.0611	0.432114	0.138013	3.13097	0.00174231	0.0319484	NA	NA	NA
ENSG00000232593	282.273	0.296242	0.0946306	3.13051	0.00174502	0.0319608	KANTR	KANTR	102723508
ENSG00000164180	675.835	0.235653	0.0753331	3.12814	0.00175916	0.0321824	TMEM161B	TMEM161B	153396
ENSG00000230262	23.9545	0.518153	0.165663	3.12775	0.00176147	0.0321873	LINC02603	LINC02603	158257
ENSG00000177963	2065.48	-0.142018	0.0454197	-3.12679	0.00176724	0.0322327	RIC8A	RIC8A	60626
ENSG00000272822	780.089	-0.167766	0.0536601	-3.12646	0.00176924	0.0322327			NA
LTR16A:ERVL:LTR	279.399	0.329181	0.105294	3.12632	0.0017701	0.0322327	NA	NA	NA
HUERS-P3b-int:ERV1:LTR	137.784	0.456182	0.145961	3.12536	0.00177585	0.0322952	NA	NA	NA
Eulor2B:DNA:DNA?	34.9416	0.53925	0.172556	3.12507	0.00177764	0.0322952	NA	NA	NA
ENSG00000246451	59.6865	0.584555	0.187102	3.12425	0.00178257	0.0323475	KLC1-AS1	KLC1-AS1	NA
Charlie13b:hAT-Charlie:DNA	69.1415	0.403747	0.129299	3.12259	0.00179265	0.0324826	NA	NA	NA
ENSG00000228878	33.3497	0.389779	0.124835	3.12235	0.00179415	0.0324826	SEPTIN7-DT	SEPTIN7-DT	NA
LTR16E2:ERVL:LTR	110.548	0.35717	0.114419	3.1216	0.0017987	0.0325199	NA	NA	NA
Charlie10:hAT-Charlie:DNA	182.918	0.435596	0.139555	3.12133	0.00180034	0.0325199	NA	NA	NA
ENSG00000176393	1342.64	-0.186967	0.0599066	-3.12097	0.00180256	0.0325226	RNPEP	RNPEP	6051
L1MEg2:L1:LINE	87.5671	0.335828	0.107632	3.12014	0.00180764	0.0325768	NA	NA	NA
ENSG00000285827	1719.11	-0.145329	0.0465867	-3.11954	0.00181132	0.0325775			NA
ENSG00000142669	2098.88	-0.26284	0.0842637	-3.11925	0.0018131	0.0325775	SH3BGRL3	SH3BGRL3	83442
LTR47A2:ERVL:LTR	25.7047	0.467933	0.150023	3.11907	0.00181424	0.0325775	NA	NA	NA
L1M4a1:L1:LINE	287.073	0.477356	0.153058	3.11879	0.00181596	0.0325775	NA	NA	NA
LTR19-int:ERV1:LTR	59.6555	0.433978	0.139177	3.11818	0.00181974	0.032595	NA	NA	NA
ENSG00000088179	306.544	0.156686	0.0502528	3.11796	0.00182108	0.032595	PTPN4	PTPN4	5775
ENSG00000147140	10823.3	-0.113773	0.0365039	-3.11674	0.00182865	0.0326166	NONO	NONO	4841
ENSG00000244560	31.1664	0.52817	0.169468	3.11663	0.0018293	0.0326166			NA
ENSG00000086619	782.544	0.272228	0.0873502	3.11651	0.00183004	0.0326166	ERO1B	ERO1B	56605
ENSG00000203880	569.228	0.18792	0.0603028	3.11628	0.00183148	0.0326166	PCMTD2	PCMTD2	55251
ENSG00000261716	131.356	0.380449	0.122096	3.11599	0.00183328	0.0326166	H2BC20P	H2BC20P	NA
PRIMA4-int:ERV1:LTR	109.536	0.376753	0.120919	3.11576	0.00183472	0.0326166	NA	NA	NA
ENSG00000244055	132.848	0.255029	0.0818667	3.11517	0.00183836	0.0326444			NA
MLT2A2:ERVL:LTR	381.36	0.267494	0.0859019	3.11394	0.00184604	0.0327438	NA	NA	NA
ENSG00000032389	861.346	-0.144332	0.0463775	-3.11212	0.00185749	0.0328808	EIPR1	EIPR1	7260
ENSG00000111669	29468.8	-0.207513	0.0666822	-3.11196	0.00185849	0.0328808	TPI1	TPI1	7167
ENSG00000060709	172.827	-1.05066	0.33767	-3.11149	0.00186145	0.0328808	RIMBP2	RIMBP2	23504
ENSG00000196507	429.773	-0.217284	0.069835	-3.11138	0.00186212	0.0328808	TCEAL3	TCEAL3	85012
ENSG00000148450	179.64	-0.265503	0.0853472	-3.11086	0.00186542	0.0329021	MSRB2	MSRB2	22921
Charlie20a:hAT-Charlie:DNA	96.6991	0.512913	0.164906	3.11033	0.0018688	0.0329247	NA	NA	NA
ENSG00000147434	59.5788	-0.59303	0.190778	-3.10848	0.00188052	0.0330943	CHRNA6	CHRNA6	8973
ENSG00000172888	629.489	0.180139	0.0579763	3.10711	0.00188927	0.0332111	ZNF621	ZNF621	285268
Kanga1b:TcMar-Tc2:DNA	52.486	0.381151	0.122686	3.10673	0.00189167	0.033216	NA	NA	NA
MER94B:hAT-Blackjack:DNA	28.6249	0.504916	0.162577	3.1057	0.00189826	0.0332947	NA	NA	NA
Charlie8:hAT-Charlie:DNA	435.266	0.327332	0.105427	3.10483	0.00190391	0.0333567	NA	NA	NA
MER41C:ERV1:LTR	53.9617	0.325165	0.104753	3.10411	0.00190849	0.0333997	NA	NA	NA
LTR16:ERVL:LTR	154.777	0.387576	0.124879	3.10361	0.00191178	0.03342	NA	NA	NA
MER44D:TcMar-Tigger:DNA	78.1029	0.399929	0.128935	3.1018	0.0019235	0.0335828	NA	NA	NA
ENSG00000116157	115.427	-0.67868	0.218823	-3.10151	0.00192536	0.0335828	GPX7	GPX7	2882
ENSG00000196295	745.562	0.345371	0.111373	3.10104	0.00192844	0.0335992	GARS1-DT	GARS1-DT	NA
ENSG00000230532	329.024	-0.207044	0.066785	-3.10016	0.00193417	0.0336261			NA
ENSG00000175166	4750.64	-0.247788	0.0799278	-3.10015	0.00193425	0.0336261	PSMD2	PSMD2	5708
L1MCc:L1:LINE	528.738	0.381232	0.122999	3.09946	0.00193874	0.0336669	NA	NA	NA
ENSG00000198093	114.901	0.29097	0.0939105	3.09837	0.00194586	0.0337532	ZNF649	ZNF649	65251
ENSG00000114757	133.413	-0.852559	0.275254	-3.09735	0.00195257	0.0338323	PEX5L	PEX5L	51555
ENSG00000149600	457.965	-0.223217	0.0720962	-3.0961	0.00196087	0.0339387	COMMD7	COMMD7	149951
ENSG00000198712	119942	-0.319602	0.103248	-3.09549	0.0019649	0.0339517	MT-CO2	MT-CO2	4513
ENSG00000108518	30013.5	-0.241536	0.0780334	-3.09529	0.0019662	0.0339517	PFN1	PFN1	5216
MIR1_Amn:MIR:SINE	1257.74	0.365091	0.117974	3.09469	0.0019702	0.0339517	NA	NA	NA
ENSG00000213073	40.2827	0.411113	0.132845	3.09468	0.00197025	0.0339517	CHP1P2	CHP1P2	NA
ENSG00000214135	203.2	0.354597	0.114619	3.09371	0.00197673	0.0340262	SDHAP4	SDHAP4	NA
ENSG00000172476	18.2758	0.361002	0.116713	3.09308	0.00198089	0.0340605	RAB40A	RAB40A	142684
ENSG00000159899	99.38	0.275883	0.0892117	3.09245	0.00198512	0.034096	NPR2	NPR2	4882
ENSG00000242479	23.5099	0.37333	0.12081	3.09021	0.00200013	0.0343163			NA
ENSG00000144395	143.141	0.32927	0.106701	3.0859	0.00202934	0.0347598	CCDC150	CCDC150	284992
ENSG00000253106	53.1944	0.185604	0.0601503	3.08568	0.00203088	0.0347598			NA
L1PA16:L1:LINE	1818.9	0.365664	0.118513	3.08543	0.00203261	0.0347598	NA	NA	NA
ENSG00000157796	257.417	0.270201	0.0876214	3.08373	0.00204422	0.0349203	WDR19	WDR19	57728
ENSG00000172803	2532.06	-0.242493	0.0786443	-3.08341	0.00204643	0.0349203	SNX32	SNX32	254122
ENSG00000160305	616.89	0.258128	0.0837276	3.08295	0.00204962	0.0349368	DIP2A	DIP2A	23181
UCON35:UCON35:Unknown	37.2426	0.628816	0.204168	3.07989	0.00207076	0.0352589	NA	NA	NA
MER68B:ERVL:LTR	127.876	0.443538	0.14404	3.07926	0.00207515	0.0352955	NA	NA	NA
ENSG00000096092	352.351	-0.227489	0.073899	-3.07838	0.00208127	0.0353166	TMEM14A	TMEM14A	28978
ENSG00000213619	1649.85	-0.195247	0.0634286	-3.07822	0.00208243	0.0353166	NDUFS3	NDUFS3	4722
ENSG00000075624	302664	-0.236859	0.0769494	-3.07812	0.00208312	0.0353166	ACTB	ACTB	60
ENSG00000279500	43.8403	0.662889	0.215406	3.0774	0.00208818	0.0353642			NA
L1P2:L1:LINE	613.993	0.419897	0.136502	3.07612	0.00209715	0.0354779	NA	NA	NA
ENSG00000223705	236.635	0.392075	0.127478	3.07563	0.00210055	0.0354973	NSUN5P1	NSUN5P1	155400
LTR16B1:ERVL:LTR	75.5346	0.348739	0.113441	3.07419	0.00211077	0.0355605	NA	NA	NA
ENSG00000100412	3330.39	-0.145841	0.0474477	-3.07371	0.00211412	0.0355605	ACO2	ACO2	50
ENSG00000162695	842.073	0.189355	0.0616054	3.07367	0.00211443	0.0355605	SLC30A7	SLC30A7	148867
ENSG00000274925	53.9168	0.458422	0.149149	3.07357	0.00211512	0.0355605	ZKSCAN2-DT	ZKSCAN2-DT	NA
Tigger4:TcMar-Tigger:DNA	343.4	0.360095	0.117162	3.07349	0.0021157	0.0355605	NA	NA	NA
ENSG00000270012	40.9168	0.408045	0.132776	3.07319	0.00211785	0.0355605			NA
ENSG00000170043	1890.55	-0.201391	0.065542	-3.07271	0.00212125	0.0355796	TRAPPC1	TRAPPC1	58485
LTR16D:ERVL:LTR	49.6579	0.32572	0.106035	3.07183	0.00212749	0.0356098	NA	NA	NA
MER4A:ERV1:LTR	197.467	0.313898	0.102211	3.07106	0.00213298	0.0356098	NA	NA	NA
MLT1H:ERVL-MaLR:LTR	850.844	0.310257	0.101033	3.07084	0.00213459	0.0356098	NA	NA	NA
ENSG00000203761	140.529	0.294166	0.0957935	3.07083	0.00213465	0.0356098	MSTO2P	MSTO2P	NA
ENSG00000173275	62.7023	0.321489	0.1047	3.07058	0.00213644	0.0356098	ZNF449	ZNF449	203523
MER51E:ERV1:LTR	27.5545	0.415839	0.135428	3.07055	0.00213663	0.0356098	NA	NA	NA
LTR38C:ERV1:LTR	35.8743	0.460392	0.149961	3.07007	0.00214006	0.0356291	NA	NA	NA
ENSG00000188647	783.762	0.344877	0.112417	3.06783	0.00215622	0.0358506	PTAR1	PTAR1	375743
ENSG00000028528	2406.55	-0.0887235	0.0289263	-3.06723	0.00216054	0.0358506	SNX1	SNX1	6642
LTR86A1:ERVL:LTR	111.638	0.492248	0.160502	3.06693	0.00216268	0.0358506	NA	NA	NA
ENSG00000215158	64.1802	0.327004	0.106637	3.06653	0.00216562	0.0358506	GUSBP18	GUSBP18	NA
ENSG00000157259	775.961	0.206212	0.0672474	3.06647	0.00216599	0.0358506	GATAD1	GATAD1	57798
MER83B-int:ERV1:LTR	24.7828	0.436908	0.142486	3.06633	0.00216703	0.0358506	NA	NA	NA
LTR9B:ERV1:LTR	72.9887	0.437601	0.142748	3.06555	0.00217273	0.0358721	NA	NA	NA
ENSG00000271270	194.95	0.256978	0.0838285	3.06552	0.00217289	0.0358721	TMCC1-DT	TMCC1-DT	100507032
MADE1:TcMar-Mariner:DNA	249.965	0.334177	0.109063	3.06407	0.00218347	0.0360089	NA	NA	NA
ENSG00000247092	83.6814	0.247111	0.080669	3.06327	0.00218935	0.0360445	SNHG10	SNHG10	283596
ENSG00000120029	967.023	-0.140351	0.0458192	-3.06315	0.00219021	0.0360445	ARMH3	ARMH3	79591
ENSG00000149136	6762.5	-0.192599	0.0628898	-3.06248	0.00219513	0.0360877	SSRP1	SSRP1	6749
ENSG00000185787	7639.42	-0.126918	0.0414677	-3.06066	0.00220853	0.0362701	MORF4L1	MORF4L1	10933
ENSG00000154328	476.562	-0.19966	0.0652664	-3.05915	0.00221967	0.0363707	NEIL2	NEIL2	252969
ENSG00000243927	1353.07	-0.173553	0.056733	-3.05912	0.00221989	0.0363707	MRPS6	MRPS6	64968
MLT1G-int:ERVL-MaLR:LTR	42.9082	0.719833	0.235334	3.05877	0.0022225	0.0363707	NA	NA	NA
ENSG00000142657	3545.71	-0.212912	0.0696168	-3.05834	0.00222566	0.0363707	PGD	PGD	5226
ENSG00000164062	2931.59	-0.208752	0.068265	-3.05796	0.00222848	0.0363707	APEH	APEH	327
ENSG00000258959	351.174	-0.208213	0.0680905	-3.05789	0.00222904	0.0363707			NA
LTR67B:ERVL:LTR	296.647	0.243484	0.0796313	3.05764	0.00223084	0.0363707	NA	NA	NA
HERVE-int:ERV1:LTR	924.453	0.394249	0.128957	3.05722	0.00223401	0.0363848	NA	NA	NA
HERV4_I-int:ERV1:LTR	171.774	0.402189	0.131611	3.05589	0.00224395	0.0364697	NA	NA	NA
ENSG00000260261	93.7978	0.488334	0.159811	3.05571	0.00224531	0.0364697			NA
ENSG00000175066	348.708	0.220797	0.0722606	3.05557	0.00224636	0.0364697	GK5	GK5	256356
ERVL-E-int:ERVL:LTR	793.573	0.377377	0.123516	3.05528	0.0022485	0.0364697	NA	NA	NA
ENSG00000115020	1409.11	0.258441	0.0846377	3.0535	0.00226188	0.0366489	PIKFYVE	PIKFYVE	200576
LTR103_Mam:ERV1:LTR	33.9985	0.43421	0.142287	3.05165	0.00227585	0.0368374	NA	NA	NA
MSTB2:ERVL-MaLR:LTR	134.787	0.428519	0.140446	3.05114	0.00227977	0.0368629	NA	NA	NA
MER113A:hAT-Charlie:DNA	159.787	0.396341	0.129946	3.05005	0.00228805	0.0369253	NA	NA	NA
ENSG00000108523	2088.36	-0.162984	0.0534372	-3.05001	0.00228832	0.0369253	RNF167	RNF167	26001
LTR8B:ERV1:LTR	178.296	0.317696	0.104226	3.04814	0.00230264	0.0371183	NA	NA	NA
ENSG00000167525	54.9197	0.374905	0.123008	3.0478	0.00230526	0.0371224	PROCA1	PROCA1	147011
LTR65:ERV1:LTR	56.8365	0.394324	0.129444	3.04629	0.00231685	0.0372709	NA	NA	NA
ENSG00000159377	4741.11	-0.178864	0.0587261	-3.04572	0.00232122	0.0373032	PSMB4	PSMB4	5692
ENSG00000254662	499.349	-0.208863	0.068587	-3.04523	0.00232505	0.0373266			NA
ENSG00000226803	85.8078	0.303854	0.0998036	3.04453	0.00233048	0.0373756	ZNF451-AS1	ZNF451-AS1	NA
ENSG00000014641	5978.93	-0.184924	0.0607633	-3.04335	0.00233959	0.0374834	MDH1	MDH1	4190
ENSG00000147168	3968.27	-0.200985	0.0660641	-3.04228	0.00234795	0.0375458	IL2RG	IL2RG	3561
ENSG00000179406	173.23	0.332631	0.109337	3.04224	0.00234825	0.0375458	LINC00174	LINC00174	285908
ENSG00000042286	1024.97	-0.187144	0.0615264	-3.04168	0.00235262	0.0375775	AIFM2	AIFM2	84883
ENSG00000089737	4491.79	-0.101766	0.033463	-3.04113	0.0023569	0.0376077	DDX24	DDX24	57062
ENSG00000145020	60.3766	0.511807	0.168361	3.03993	0.00236635	0.0377201	AMT	AMT	275
ENSG00000131100	1908.61	-0.132857	0.0437142	-3.03923	0.00237182	0.0377691	ATP6V1E1	ATP6V1E1	529
Tigger3c:TcMar-Tigger:DNA	320.349	0.368071	0.121203	3.03681	0.00239093	0.0380334	NA	NA	NA
AluYk2:Alu:SINE	68.9457	0.376278	0.123921	3.03643	0.00239401	0.0380334	NA	NA	NA
Tigger11a:TcMar-Tigger:DNA	55.4357	0.385139	0.126848	3.03622	0.00239567	0.0380334	NA	NA	NA
ENSG00000272772	799.919	-0.139645	0.0460001	-3.03576	0.00239928	0.0380523			NA
ENSG00000101367	4430.15	-0.135631	0.0447008	-3.0342	0.00241178	0.0381966	MAPRE1	MAPRE1	22919
SVA_F:SVA:Retroposon	309.116	0.305121	0.100567	3.03401	0.00241323	0.0381966	NA	NA	NA
ENSG00000242338	54.5217	0.371723	0.122547	3.0333	0.00241894	0.0382485	BMS1P4	BMS1P4	NA
MER66B:ERV1:LTR	99.1592	0.356044	0.117419	3.03225	0.00242741	0.0383263	NA	NA	NA
Ricksha_c:MULE-MuDR:DNA	102.069	0.379567	0.125184	3.03208	0.00242873	0.0383263	NA	NA	NA
ENSG00000205592	114.319	0.741208	0.244486	3.03169	0.00243185	0.038337	MUC19	MUC19	283463
ENSG00000114841	249.361	0.391964	0.129339	3.03053	0.00244125	0.0384467	DNAH1	DNAH1	25981
ENSG00000269609	222.621	0.235166	0.0776154	3.02988	0.00244649	0.0384907	C10orf95-AS1	C10orf95-AS1	100505761
ENSG00000269910	41.7935	0.266323	0.0879176	3.02923	0.00245178	0.0385116			NA
LTR33:ERVL:LTR	754.575	0.353333	0.116646	3.02911	0.00245272	0.0385116	NA	NA	NA
ENSG00000133265	497.17	-0.342861	0.113241	-3.02771	0.00246418	0.0386529	HSPBP1	HSPBP1	23640
ENSG00000186908	629.322	0.211515	0.0698692	3.0273	0.00246745	0.0386658	ZDHHC17	ZDHHC17	23390
ENSG00000055163	6229.92	-0.170432	0.0563156	-3.02638	0.00247503	0.0387459	CYFIP2	CYFIP2	26999
ENSG00000229127	28.7837	0.445261	0.147207	3.02473	0.00248857	0.0389192	KANSL1L-AS1	KANSL1L-AS1	NA
ENSG00000283496	77.2156	-0.24335	0.0806078	-3.01893	0.00253667	0.039632	ZNF511-PRAP1	ZNF511-PRAP1	104326056
HERV35I-int:ERV1:LTR	35.9845	0.505458	0.167458	3.01842	0.00254096	0.0396597	NA	NA	NA
ENSG00000084623	5961.74	-0.152126	0.0504136	-3.01756	0.00254817	0.0397327	EIF3I	EIF3I	8668
ENSG00000117616	1271.42	0.305107	0.101137	3.01678	0.00255475	0.0397757	RSRP1	RSRP1	57035
ENSG00000006712	1250.71	-0.165259	0.0547825	-3.01663	0.00255598	0.0397757	PAF1	PAF1	54623
ENSG00000196247	639.076	0.233013	0.0772775	3.01527	0.0025675	0.0398905	ZNF107	ZNF107	51427
ENSG00000268083	2874.11	-0.167157	0.0554388	-3.01516	0.00256843	0.0398905			NA
ENSG00000132424	3410.38	0.299967	0.0995074	3.01452	0.00257385	0.0398968	PNISR	PNISR	25957
ENSG00000244754	1491.91	0.215261	0.0714081	3.01451	0.0025739	0.0398968	N4BP2L2	N4BP2L2	10443
ENSG00000151923	2621.15	0.105704	0.0350821	3.01305	0.00258639	0.0400509	TIAL1	TIAL1	7073
ENSG00000214331	57.7794	0.313745	0.10415	3.01243	0.00259169	0.0400934	PDPR2P	PDPR2P	NA
ENSG00000177156	3195.7	-0.212865	0.0706918	-3.01117	0.00260245	0.0401842	TALDO1	TALDO1	6888
ENSG00000163541	1897.7	-0.135972	0.0451562	-3.01114	0.00260267	0.0401842	SUCLG1	SUCLG1	8802
ENSG00000166337	1393.27	-0.110231	0.0366179	-3.01031	0.00260982	0.0402553	TAF10	TAF10	6881
AluYc3:Alu:SINE	97.4312	0.319756	0.106252	3.00942	0.0026175	0.0403003	NA	NA	NA
ENSG00000161920	235.691	-0.182236	0.0605561	-3.00937	0.00261787	0.0403003	MED11	MED11	400569
ENSG00000139631	139.483	0.363242	0.120728	3.00876	0.0026232	0.0403388	CSAD	CSAD	51380
ENSG00000115827	818.966	0.15418	0.0512521	3.00827	0.00262737	0.0403388	DCAF17	DCAF17	80067
AluYh3a3:Alu:SINE	63.0839	0.250216	0.0831813	3.00807	0.00262909	0.0403388	NA	NA	NA
MER131:DNA:DNA?	51.1495	0.39746	0.132147	3.00771	0.0026322	0.0403388	NA	NA	NA
ENSG00000145850	168.096	-0.76656	0.254874	-3.0076	0.00263319	0.0403388	TIMD4	TIMD4	91937
L1P3:L1:LINE	462.515	0.377884	0.125669	3.00699	0.00263852	0.0403425	NA	NA	NA
ENSG00000281026	61.3412	0.564894	0.187861	3.00698	0.00263856	0.0403425	N4BP2L2-IT2	N4BP2L2-IT2	116828
ENSG00000155849	2751.94	-0.195398	0.0650166	-3.00536	0.00265269	0.0404236	ELMO1	ELMO1	9844
ENSG00000197894	2255.8	-0.152884	0.0508709	-3.00533	0.00265296	0.0404236	ADH5	ADH5	128
ENSG00000127884	1938.22	-0.190582	0.0634163	-3.00525	0.00265363	0.0404236	ECHS1	ECHS1	1892
ENSG00000047662	134.482	0.285693	0.0950705	3.00506	0.00265525	0.0404236	FAM184B	FAM184B	27146
ENSG00000182796	172.516	0.372645	0.124012	3.0049	0.00265671	0.0404236	TMEM198B	TMEM198B	440104
MER96:hAT-Tip100:DNA	64.9296	0.429417	0.142944	3.0041	0.00266369	0.0404906	NA	NA	NA
ENSG00000129562	2669.64	-0.202221	0.0673405	-3.00296	0.00267369	0.0405367	DAD1	DAD1	1603
ENSG00000204311	68.5556	0.370726	0.123458	3.00285	0.00267462	0.0405367	PJVK	PJVK	494513
ENSG00000196924	14439.4	-0.355615	0.118446	-3.00235	0.00267906	0.0405367	FLNA	FLNA	2316
ENSG00000100347	1377.46	-0.167454	0.0557745	-3.00233	0.00267918	0.0405367	SAMM50	SAMM50	25813
ENSG00000267680	403.919	0.259203	0.0863351	3.00229	0.0026796	0.0405367	ZNF224	ZNF224	7767
ENSG00000143553	518.949	-0.128928	0.0429508	-3.00176	0.00268421	0.0405673	SNAPIN	SNAPIN	23557
ENSG00000171448	355.684	0.227496	0.0758178	3.00056	0.00269481	0.0406885	ZBTB26	ZBTB26	57684
MamGypLTR3a:Gypsy:LTR	87.2871	0.414725	0.138236	3.00011	0.00269879	0.0407096	NA	NA	NA
ENSG00000152234	14244.4	-0.179772	0.0599339	-2.99951	0.00270417	0.0407516	ATP5F1A	ATP5F1A	498
ENSG00000284906	62.882	0.321424	0.107192	2.99858	0.0027124	0.0407725			NA
MLT2B2:ERVL:LTR	113.437	0.33535	0.111838	2.99854	0.00271278	0.0407725	NA	NA	NA
ENSG00000165392	832.737	0.177498	0.0591959	2.99848	0.00271333	0.0407725	WRN	WRN	7486
ENSG00000251022	782.831	0.25284	0.0843392	2.99789	0.00271854	0.040797	THAP9-AS1	THAP9-AS1	NA
ENSG00000198393	406.966	0.225995	0.075389	2.99771	0.00272015	0.040797	ZNF26	ZNF26	7574
ENSG00000279149	34.5764	0.651077	0.217232	2.99716	0.00272509	0.0408028			NA
ENSG00000154265	1465.39	0.361298	0.12055	2.99709	0.00272572	0.0408028	ABCA5	ABCA5	23461
ENSG00000184110	6246.43	-0.238713	0.079657	-2.99676	0.00272864	0.0408077	EIF3C	EIF3C	8663
ENSG00000262333	17.817	0.343718	0.114723	2.99606	0.00273493	0.0408629	HNRNPA1P16	HNRNPA1P16	NA
ENSG00000284969	706.698	-0.192714	0.0643537	-2.99461	0.00274796	0.0410187			NA
LTR104_Mam:Gypsy:LTR	125.591	0.418979	0.139943	2.99393	0.00275413	0.0410622	NA	NA	NA
ENSG00000178338	122.892	0.319566	0.106746	2.99371	0.0027561	0.0410622	ZNF354B	ZNF354B	117608
ENSG00000162927	370.061	0.182657	0.061037	2.99256	0.00276653	0.0411482	PUS10	PUS10	150962
ENSG00000246596	24.9874	0.514669	0.171987	2.99249	0.0027671	0.0411482			NA
ENSG00000180376	262.629	0.238275	0.0796541	2.99138	0.00277724	0.041244	CCDC66	CCDC66	285331
LTR16E1:ERVL:LTR	134.917	0.390558	0.130569	2.99121	0.00277879	0.041244	NA	NA	NA
ENSG00000141543	2336.87	-0.161344	0.0539504	-2.9906	0.00278432	0.0412871	EIF4A3	EIF4A3	9775
ENSG00000109046	3841.59	0.407044	0.136169	2.98926	0.00279654	0.0414293	WSB1	WSB1	26118
LTR54B:ERV1:LTR	87.0473	0.392406	0.131352	2.98745	0.00281318	0.0416367	NA	NA	NA
SVA_B:SVA:Retroposon	380.581	0.324955	0.108792	2.98694	0.00281783	0.0416374	NA	NA	NA
ENSG00000122435	413.815	0.168968	0.0565704	2.98687	0.00281852	0.0416374	TRMT13	TRMT13	54482
ENSG00000112200	986.394	0.185104	0.0619798	2.98653	0.00282164	0.0416444	ZNF451	ZNF451	26036
MER74A:ERVL:LTR	133.842	0.363495	0.12173	2.98607	0.00282584	0.0416672	NA	NA	NA
ENSG00000237950	41.62	0.491524	0.164698	2.98439	0.00284142	0.0418517	LINC02918	LINC02918	NA
ENSG00000101901	761.69	0.193134	0.0647199	2.98415	0.00284367	0.0418517	ALG13	ALG13	79868
ENSG00000197363	62.8402	0.215679	0.072291	2.98349	0.00284986	0.0419035	ZNF517	ZNF517	340385
ENSG00000167377	179.995	0.188331	0.0631372	2.98288	0.00285551	0.0419419	ZNF23	ZNF23	7571
ENSG00000132716	1422.83	0.148211	0.0496962	2.98234	0.00286053	0.0419419	DCAF8	DCAF8	50717
ENSG00000167615	1926.54	0.420669	0.141164	2.98	0.00288246	0.0419419	LENG8	LENG8	114823
ENSG00000101608	5684.37	-0.216847	0.0727687	-2.97995	0.00288292	0.0419419	MYL12A	MYL12A	10627
ENSG00000261611	164.956	0.17634	0.0591753	2.97995	0.00288294	0.0419419			NA
ENSG00000273373	161.914	0.399767	0.134153	2.97995	0.002883	0.0419419	SLC16A4-AS1	SLC16A4-AS1	NA
ERV3-16A3_I-int:ERVL:LTR	485.649	0.378234	0.126935	2.97975	0.00288487	0.0419419	NA	NA	NA
ENSG00000108774	787.664	-0.154611	0.0518884	-2.97967	0.00288556	0.0419419	RAB5C	RAB5C	5878
ENSG00000123416	24147.3	-0.276006	0.0926344	-2.97952	0.00288697	0.0419419	TUBA1B	TUBA1B	10376
ENSG00000223745	702.43	0.453151	0.1521	2.9793	0.00288906	0.0419419	CCDC18-AS1	CCDC18-AS1	NA
ENSG00000144136	1023.14	0.191142	0.0641571	2.97928	0.00288924	0.0419419	SLC20A1	SLC20A1	6574
ENSG00000105723	951.576	-0.137403	0.0461194	-2.97928	0.00288926	0.0419419	GSK3A	GSK3A	2931
ENSG00000156973	567.975	-0.138016	0.0463254	-2.97928	0.00288927	0.0419419	PDE6D	PDE6D	5147
HERV9N-int:ERV1:LTR	96.8993	0.435809	0.146283	2.97922	0.00288979	0.0419419	NA	NA	NA
ENSG00000146007	2053.26	-0.1633	0.0548294	-2.97833	0.00289828	0.0420264	ZMAT2	ZMAT2	153527
ENSG00000240053	116.111	0.415433	0.1395	2.97801	0.00290124	0.0420305	LY6G5B	LY6G5B	58496
LTR47A:ERVL:LTR	82.7021	0.36788	0.123588	2.97666	0.00291405	0.0421485	NA	NA	NA
ENSG00000010165	1128.49	-0.178349	0.0599171	-2.97659	0.00291474	0.0421485	METTL13	METTL13	51603
ENSG00000277072	162.828	0.252489	0.0848408	2.97603	0.00292002	0.0421861	STAG3L2	STAG3L2	NA
ENSG00000164048	766.906	0.278453	0.0935871	2.97534	0.00292665	0.0422431	ZNF589	ZNF589	51385
ENSG00000257621	613.55	0.288453	0.0969679	2.97473	0.00293248	0.0422884	PSMA3-AS1	PSMA3-AS1	379025
ENSG00000165121	62.9889	0.241303	0.0811283	2.97434	0.00293615	0.0423026			NA
ENSG00000234857	2560.67	-0.114318	0.0384391	-2.974	0.00293943	0.0423079	HNRNPUL2-BSCL2	HNRNPUL2-BSCL2	NA
ENSG00000134884	3007.63	0.305118	0.102604	2.97374	0.0029419	0.0423079	ARGLU1	ARGLU1	55082
ENSG00000279253	20.7963	0.423176	0.142324	2.97333	0.00294584	0.0423125			NA
ENSG00000143799	12159.7	-0.180745	0.0607924	-2.97315	0.00294759	0.0423125	PARP1	PARP1	142
ENSG00000204264	4683.47	-0.170115	0.0572296	-2.97251	0.00295379	0.0423628	PSMB8	PSMB8	5696
LTR18B:ERVL:LTR	42.521	0.430633	0.144909	2.97175	0.00296109	0.0424206	NA	NA	NA
Tigger2:TcMar-Tigger:DNA	958.044	0.377069	0.126894	2.97153	0.00296322	0.0424206	NA	NA	NA
ENSG00000115216	2397.09	-0.154153	0.0518939	-2.97053	0.00297283	0.0424938	NRBP1	NRBP1	29959
ENSG00000228427	57.514	-0.307339	0.103466	-2.97044	0.00297373	0.0424938			107985688
ENSG00000258017	15433.5	-0.282665	0.0951832	-2.96969	0.00298096	0.0425265			NA
ENSG00000255639	917.795	-0.179498	0.0604533	-2.9692	0.00298574	0.0425265			NA
MER81:hAT-Blackjack:DNA	195.325	0.368266	0.124029	2.96918	0.00298595	0.0425265	NA	NA	NA
ENSG00000162517	1378.42	-0.165977	0.0559082	-2.96873	0.0029903	0.0425265	PEF1	PEF1	553115
ENSG00000214826	108.842	0.43347	0.146012	2.96873	0.0029903	0.0425265	DDX12P	DDX12P	NA
ENSG00000198315	740.671	0.274008	0.0923043	2.96853	0.00299223	0.0425265	ZKSCAN8	ZKSCAN8	7745
ENSG00000169230	2319.66	-0.208884	0.0703905	-2.9675	0.00300232	0.0426027	PRELID1	PRELID1	27166
ENSG00000100599	1253.65	-0.422744	0.142461	-2.96743	0.00300301	0.0426027	RIN3	RIN3	79890
ENSG00000134516	7517.85	-0.149604	0.0504295	-2.96659	0.00301119	0.0426802	DOCK2	DOCK2	1794
MLT1O:ERVL-MaLR:LTR	396.542	0.369135	0.124452	2.9661	0.00301607	0.0427109	NA	NA	NA
Ricksha_b:MULE-MuDR:DNA	24.2209	0.34265	0.115569	2.9649	0.00302783	0.0428389	NA	NA	NA
ENSG00000162971	332.461	0.189382	0.0639005	2.9637	0.00303967	0.0429677	TYW5	TYW5	129450
ENSG00000131966	640.972	-0.136729	0.0461554	-2.96236	0.00305286	0.0431155	ACTR10	ACTR10	55860
ENSG00000264324	966.78	-0.136951	0.0462702	-2.95982	0.00307821	0.0434325			NA
HERVH48-int:ERV1:LTR	103.983	0.496186	0.16766	2.95947	0.00308167	0.0434325	NA	NA	NA
ENSG00000136930	2822.44	-0.132809	0.0448787	-2.95928	0.00308359	0.0434325	PSMB7	PSMB7	5695
HERV9-int:ERV1:LTR	145.665	0.477331	0.161327	2.95877	0.00308868	0.0434654	NA	NA	NA
ENSG00000167778	941.51	-0.174619	0.0590343	-2.95793	0.00309717	0.0435458	SPRYD3	SPRYD3	84926
MamGyp-int:Gypsy:LTR	40.6191	0.50146	0.169586	2.95697	0.00310682	0.0436425	NA	NA	NA
ENSG00000130844	254.653	0.262009	0.0886217	2.95649	0.00311164	0.0436712	ZNF331	ZNF331	55422
ENSG00000198105	448.94	0.257452	0.0870992	2.95585	0.00311809	0.0437227	ZNF248	ZNF248	57209
ENSG00000126267	3539.83	-0.194587	0.0659073	-2.95244	0.00315273	0.0441524	COX6B1	COX6B1	1340
ENSG00000131475	1369.67	-0.169689	0.0574771	-2.95228	0.00315435	0.0441524	VPS25	VPS25	84313
ENSG00000236144	263.206	0.227863	0.0772184	2.95089	0.00316856	0.044312	TMEM147-AS1	TMEM147-AS1	100506469
ENSG00000245958	222.861	0.273526	0.0927082	2.9504	0.00317364	0.0443214	SEPTIN7P14	SEPTIN7P14	NA
ENSG00000238197	155.563	0.306459	0.10388	2.95013	0.00317638	0.0443214	PAXBP1-AS1	PAXBP1-AS1	100506215
ENSG00000120662	399.616	0.167227	0.0566919	2.94976	0.00318024	0.0443214	MTRF1	MTRF1	9617
MER70A:ERVL:LTR	30.7355	0.466591	0.158181	2.94973	0.00318051	0.0443214	NA	NA	NA
ENSG00000227896	22.4441	0.389741	0.132205	2.948	0.00319839	0.0445312	WAPL-DT	WAPL-DT	NA
ENSG00000225578	62.4814	0.173711	0.0589534	2.94658	0.00321305	0.0446521	NCBP2-AS1	NCBP2-AS1	100874001
ENSG00000102053	26.1132	0.401513	0.136276	2.94631	0.00321588	0.0446521	ZC3H12B	ZC3H12B	340554
ENSG00000266997	240.458	-0.185464	0.0629508	-2.94617	0.0032174	0.0446521			NA
ENSG00000142507	1646.42	-0.229626	0.0779432	-2.94607	0.00321843	0.0446521	PSMB6	PSMB6	5694
ENSG00000204438	720.102	-0.158351	0.0537703	-2.94495	0.00323008	0.0447744	GPANK1	GPANK1	7918
ENSG00000186812	565.209	0.263067	0.0893433	2.94445	0.00323528	0.0447748	ZNF397	ZNF397	84307
LTR14A:ERVK:LTR	35.4943	0.470432	0.159772	2.9444	0.0032358	0.0447748	NA	NA	NA
ENSG00000120265	1260.44	-0.164998	0.0560609	-2.9432	0.00324837	0.0448979	PCMT1	PCMT1	5110
ENSG00000092330	1317.83	-0.128266	0.0435832	-2.94301	0.00325041	0.0448979	TINF2	TINF2	26277
ENSG00000268173	4858.61	-0.256509	0.0871907	-2.94194	0.00326168	0.045014			NA
ENSG00000138663	1074.8	-0.148332	0.0504334	-2.94115	0.00326995	0.045086	COPS4	COPS4	51138
LTR85b:Gypsy:LTR	55.9145	0.387238	0.13168	2.94075	0.00327414	0.045086	NA	NA	NA
ENSG00000226397	64.4619	-0.68508	0.232971	-2.94063	0.00327549	0.045086	LINC02909	LINC02909	196415
ENSG00000147383	696.604	-0.174719	0.059426	-2.94011	0.00328092	0.0451213	NSDHL	NSDHL	50814
MER34-int:ERV1:LTR	57.7928	0.424463	0.14442	2.93908	0.00329186	0.0452199	NA	NA	NA
ENSG00000267419	49.5425	0.28996	0.0986774	2.93846	0.00329847	0.0452199	ZNF56P	ZNF56P	NA
ENSG00000174125	385.85	0.355255	0.1209	2.93841	0.00329898	0.0452199	TLR1	TLR1	7096
ENSG00000169062	806.038	0.187174	0.0637002	2.93835	0.00329959	0.0452199	UPF3A	UPF3A	65110
MER85:PiggyBac:DNA	97.0703	0.471152	0.160371	2.93788	0.00330466	0.0452327	NA	NA	NA
ENSG00000188811	720.03	0.194591	0.0662387	2.93773	0.00330627	0.0452327	NHLRC3	NHLRC3	387921
SATR1:Satellite:Satellite	70.6256	0.458359	0.156046	2.93733	0.00331048	0.0452369	NA	NA	NA
ENSG00000100109	962.146	-0.115319	0.0392632	-2.93708	0.00331322	0.0452369	TFIP11	TFIP11	24144
ENSG00000260545	45.8048	-0.228378	0.0777652	-2.93677	0.00331653	0.0452369			NA
ENSG00000103051	1365.97	-0.122647	0.0417648	-2.93662	0.00331808	0.0452369	COG4	COG4	25839
ENSG00000272849	23.3844	0.476618	0.162333	2.93606	0.00332411	0.0452799			NA
ENSG00000173611	397.879	0.195691	0.0666733	2.93507	0.0033347	0.0453848	SCAI	SCAI	286205
ENSG00000166261	282.958	0.130728	0.0445577	2.9339	0.0033473	0.0455009	ZNF202	ZNF202	7753
MER44C:TcMar-Tigger:DNA	309.091	0.309213	0.105411	2.93341	0.00335265	0.0455009	NA	NA	NA
THE1-int:ERVL-MaLR:LTR	263.868	-0.177679	0.0605774	-2.93309	0.00335608	0.0455009	NA	NA	NA
LTR89:ERVL:LTR	89.9074	0.457001	0.155809	2.93309	0.00335611	0.0455009	NA	NA	NA
ENSG00000104205	152.334	0.279876	0.0954337	2.93268	0.00336055	0.0455009	SGK3	SGK3	23678
ENSG00000172057	1633.59	-0.208322	0.0710347	-2.93267	0.00336059	0.0455009	ORMDL3	ORMDL3	94103
ENSG00000125818	2279.25	-0.126059	0.0429943	-2.932	0.00336792	0.0455488	PSMF1	PSMF1	9491
ENSG00000264112	495.743	0.521908	0.178016	2.93181	0.00336991	0.0455488			NA
ENSG00000196670	415.816	0.189476	0.0646484	2.93087	0.00338015	0.0456252	ZFP62	ZFP62	643836
ENSG00000232265	40.7661	0.48734	0.166313	2.93025	0.00338688	0.0456252	LINC02805	LINC02805	NA
ENSG00000143436	926.371	-0.139713	0.0476814	-2.93014	0.00338807	0.0456252	MRPL9	MRPL9	65005
MamGypsy2-I:Gypsy:LTR	113.611	0.319709	0.109114	2.93004	0.00338924	0.0456252	NA	NA	NA
ENSG00000272657	111.346	-0.193813	0.0661486	-2.92996	0.00339006	0.0456252			NA
ENSG00000146587	556.435	0.264743	0.0904283	2.92765	0.00341533	0.045926	RBAK	RBAK	57786
ENSG00000260371	91.6284	-0.151647	0.0518197	-2.92644	0.00342866	0.0460659			NA
ENSG00000167751	46.5831	0.613707	0.209738	2.92606	0.00343287	0.0460831	KLK2	KLK2	3817
ENSG00000168883	1345.01	-0.147242	0.050353	-2.9242	0.00345343	0.0463196	USP39	USP39	10713
ENSG00000111364	605.902	0.150554	0.0515132	2.92263	0.00347089	0.0465141	DDX55	DDX55	57696
L1PB2:L1:LINE	508.35	0.555577	0.190155	2.92171	0.00348117	0.0466122	NA	NA	NA
ENSG00000114933	627.979	0.19931	0.0682362	2.92088	0.00349045	0.0466967	INO80D	INO80D	54891
ENSG00000136682	434.872	0.193499	0.0662765	2.91957	0.00350515	0.0468345	ZNG1B	ZNG1B	150472
ENSG00000186020	370.102	0.2856	0.0978299	2.91935	0.0035076	0.0468345	ZNF529	ZNF529	57711
ENSG00000280778	124.116	-0.174088	0.0596364	-2.91917	0.00350968	0.0468345			NA
ENSG00000160961	204.162	0.218595	0.0749012	2.91844	0.00351784	0.0469036	ZNF333	ZNF333	84449
LOR1a:ERV1:LTR	165.138	0.42074	0.144215	2.91744	0.00352916	0.0469865	NA	NA	NA
ENSG00000173193	5102.93	0.254974	0.0873988	2.91736	0.00353003	0.0469865	PARP14	PARP14	54625
ENSG00000065883	1435.81	0.125348	0.0429937	2.9155	0.0035512	0.0472283	CDK13	CDK13	8621
ENSG00000146830	867.71	0.239597	0.0822098	2.91446	0.00356307	0.0473435	GIGYF1	GIGYF1	64599
ENSG00000184831	326.32	-0.213536	0.0732739	-2.91421	0.00356588	0.0473435	APOO	APOO	79135
ENSG00000075785	4684.62	-0.105055	0.0360704	-2.9125	0.00358543	0.0475316	RAB7A	RAB7A	7879
ENSG00000101138	991.754	-0.11652	0.0400077	-2.91245	0.00358609	0.0475316	CSTF1	CSTF1	1477
ENSG00000105323	6460.85	-0.119198	0.0409396	-2.91156	0.00359628	0.0475697	HNRNPUL1	HNRNPUL1	11100
ENSG00000187736	161.863	-0.159636	0.0548296	-2.9115	0.00359698	0.0475697	NHEJ1	NHEJ1	79840
ENSG00000132589	1718.99	-0.449996	0.154578	-2.91113	0.00360129	0.0475697	FLOT2	FLOT2	2319
ENSG00000102181	726.135	-0.206234	0.0708505	-2.91083	0.00360467	0.0475697	CD99L2	CD99L2	83692
ENSG00000184863	1742.65	0.169282	0.0581576	2.91075	0.00360568	0.0475697	RBM33	RBM33	155435
ENSG00000196419	11131.6	-0.164293	0.056446	-2.91062	0.00360711	0.0475697	XRCC6	XRCC6	2547
Kanga1:TcMar-Tc2:DNA	52.9626	0.38473	0.132207	2.91005	0.00361371	0.0476149	NA	NA	NA
ENSG00000228486	49.9997	0.451191	0.155059	2.9098	0.00361659	0.0476149	C2orf92	C2orf92	728537
ENSG00000086475	1336.09	-0.227243	0.0781272	-2.90863	0.00363012	0.047699	SEPHS1	SEPHS1	22929
ENSG00000153093	104.515	-0.732762	0.251936	-2.90853	0.00363136	0.047699	ACOXL	ACOXL	55289
MamTip2:hAT-Tip100:DNA	429.538	0.321687	0.110611	2.90827	0.00363431	0.047699	NA	NA	NA
ENSG00000215305	791.64	-0.145125	0.049902	-2.9082	0.00363511	0.047699	VPS16	VPS16	64601
ENSG00000104824	6380.52	-0.139312	0.047922	-2.90707	0.00364835	0.0478329	HNRNPL	HNRNPL	3191
LTR10B1:ERV1:LTR	80.0657	0.447323	0.15389	2.90677	0.00365181	0.0478385	NA	NA	NA
ENSG00000260238	278.226	-0.19897	0.0684934	-2.90495	0.00367313	0.0480777	PMF1-BGLAP	PMF1-BGLAP	100527963
ENSG00000196476	136.846	0.197578	0.068037	2.90398	0.00368453	0.0481731	C20orf96	C20orf96	140680
ENSG00000125648	3060.28	-0.25972	0.0894411	-2.90381	0.00368654	0.0481731	SLC25A23	SLC25A23	79085
ENSG00000171295	185.809	0.181736	0.0625986	2.9032	0.00369373	0.0482269	ZNF440	ZNF440	126070
ENSG00000139746	2394.49	0.126494	0.0435817	2.90246	0.00370249	0.0483012	RBM26	RBM26	64062
ENSG00000277203	497.105	-0.355656	0.122565	-2.90178	0.00371053	0.048366	NA	NA	NA
ENSG00000071127	7768.22	-0.19269	0.0664143	-2.90134	0.00371572	0.0483936	WDR1	WDR1	9948
ENSG00000101464	501.21	-0.132224	0.045579	-2.90098	0.00372001	0.0484094	PIGU	PIGU	128869
ENSG00000246922	75.0934	0.466299	0.160785	2.90013	0.00373005	0.0484999	UBAP1L	UBAP1L	390595
ENSG00000175203	2263.8	-0.149521	0.0515621	-2.89983	0.00373366	0.0485068	DCTN2	DCTN2	10540
ENSG00000285796	37.1448	0.348979	0.120377	2.89904	0.00374312	0.0485896			NA
ENSG00000255448	57.5397	-0.192674	0.0664754	-2.89842	0.0037505	0.0485902			NA
ENSG00000172757	16173.2	-0.23862	0.0823366	-2.89811	0.00375422	0.0485902	CFL1	CFL1	1072
ENSG00000141968	1478.26	-0.152651	0.0526744	-2.89801	0.00375534	0.0485902	VAV1	VAV1	7409
ENSG00000214717	820.039	-0.18933	0.0653312	-2.898	0.00375553	0.0485902	ZBED1	ZBED1	9189
ENSG00000167881	2460.32	-0.122247	0.0422075	-2.89633	0.00377549	0.0487818	SRP68	SRP68	6730
ENSG00000114529	317.801	0.489528	0.169022	2.89625	0.00377653	0.0487818	C3orf52	C3orf52	79669
ENSG00000113732	2943.08	-0.18545	0.0640764	-2.8942	0.0038012	0.0490459	ATP6V0E1	ATP6V0E1	8992
ENSG00000197217	670.612	0.307377	0.10621	2.89404	0.00380321	0.0490459	ENTPD4	ENTPD4	9583
ENSG00000139163	2539.27	0.15088	0.0521578	2.89275	0.0038188	0.0491969	ETNK1	ETNK1	55500
MLT2F:ERVL:LTR	99.4333	0.341686	0.118126	2.89256	0.00382118	0.0491969	NA	NA	NA
ENSG00000279342	35.9658	0.453798	0.156931	2.89171	0.00383157	0.0492903			NA
ENSG00000196312	603.236	0.187216	0.0647838	2.88986	0.00385413	0.04954	MFSD14CP	MFSD14CP	NA
ENSG00000124762	6994.89	-0.24904	0.0862071	-2.88886	0.00386642	0.0496575	CDKN1A	CDKN1A	1026
MLT1D-int:ERVL-MaLR:LTR	56.5963	0.407186	0.14098	2.88825	0.00387395	0.0496808	NA	NA	NA
ENSG00000136238	2870.93	-0.14189	0.0491275	-2.8882	0.00387455	0.0496808	RAC1	RAC1	5879
MER91A:hAT-Tip100:DNA	353.282	0.379735	0.131511	2.88747	0.00388354	0.0497554	NA	NA	NA
ENSG00000126067	4195.5	-0.193284	0.0669585	-2.88662	0.00389403	0.0498493	PSMB2	PSMB2	5690
LTR81A:Gypsy:LTR	43.4473	0.373176	0.129352	2.88496	0.00391465	0.0500159	NA	NA	NA
ENSG00000138735	60.1801	0.30112	0.104378	2.8849	0.00391543	0.0500159	PDE5A	PDE5A	8654
ENSG00000169258	158.251	-0.397973	0.137955	-2.8848	0.00391658	0.0500159	GPRIN1	GPRIN1	114787
ENSG00000127980	379.362	0.140135	0.048584	2.88438	0.00392181	0.050021	PEX1	PEX1	5189
ENSG00000174132	133.225	-0.1853	0.0642518	-2.88397	0.00392702	0.050021	FAM174A	FAM174A	345757
ENSG00000059769	231.328	0.223895	0.0776391	2.8838	0.00392914	0.050021	DNAJC25	DNAJC25	548645
ENSG00000273486	35.3443	0.346262	0.120073	2.88375	0.0039297	0.050021			NA
ENSG00000144452	212.586	-0.822394	0.285222	-2.88335	0.00393468	0.0500439	ABCA12	ABCA12	26154
ENSG00000167083	411.049	-0.219987	0.0763071	-2.88292	0.00394009	0.0500722	GNGT2	GNGT2	2793
MER61-int:ERV1:LTR	286.843	0.354405	0.12298	2.88181	0.00395397	0.0502081	NA	NA	NA
ENSG00000042088	1363.48	-0.128721	0.0446823	-2.88081	0.00396654	0.0502786	TDP1	TDP1	55775
ENSG00000139641	3261.25	-0.177557	0.0616353	-2.88077	0.00396711	0.0502786	ESYT1	ESYT1	23344
ENSG00000214954	22.7692	0.387849	0.134651	2.8804	0.00397166	0.0502786	LRRC69	LRRC69	100130742
ENSG00000268087	22.4128	0.351949	0.12219	2.88034	0.00397246	0.0502786			NA
ENSG00000172531	3970.29	-0.172261	0.0598107	-2.8801	0.0039755	0.0502786	PPP1CA	PPP1CA	5499
ENSG00000285437	86.2321	0.437601	0.151982	2.87929	0.00398566	0.0503311	POLR2J3	POLR2J3	548644
ENSG00000105483	1636.05	0.161467	0.0560838	2.87902	0.00398909	0.0503311	CARD8	CARD8	22900
ENSG00000250959	25.1901	0.391453	0.135972	2.87893	0.00399032	0.0503311	GLUD1P3	GLUD1P3	NA
ENSG00000135624	8709.82	-0.195793	0.0680131	-2.87876	0.00399245	0.0503311	CCT7	CCT7	10574
MER87B:ERV1:LTR	73.5384	0.443969	0.154328	2.87678	0.00401758	0.0506073	NA	NA	NA
ENSG00000125037	800.438	-0.142388	0.049538	-2.87432	0.00404898	0.0509254	EMC3	EMC3	55831
ENSG00000123353	492.121	-0.162955	0.0566948	-2.87425	0.0040499	0.0509254	ORMDL2	ORMDL2	29095
ENSG00000160075	2089.83	-0.154949	0.0539131	-2.87404	0.00405254	0.0509254	SSU72	SSU72	29101
ENSG00000260914	272.787	-0.146427	0.0509646	-2.87311	0.00406447	0.0510346			NA
ENSG00000160211	1057.52	-0.232838	0.0810489	-2.8728	0.0040685	0.0510444	G6PD	G6PD	2539
ENSG00000050438	85.9826	0.381383	0.132818	2.87147	0.00408567	0.051219	SLC4A8	SLC4A8	9498
ENSG00000273262	102.365	-0.21166	0.0737369	-2.87047	0.00409861	0.0513155			NA
ENSG00000063978	2963.15	-0.115445	0.0402196	-2.87037	0.00409989	0.0513155	RNF4	RNF4	6047
MER83B:ERV1:LTR	70.7151	0.579348	0.201858	2.87008	0.00410372	0.0513226	NA	NA	NA
SVA_E:SVA:Retroposon	156.044	0.335032	0.116754	2.86956	0.00411049	0.0513664	NA	NA	NA
ENSG00000185986	243.83	0.288576	0.100592	2.86878	0.00412057	0.0513768	SDHAP3	SDHAP3	NA
ENSG00000258790	2917.01	-0.170942	0.0595875	-2.86877	0.00412077	0.0513768			9692
MER65C:ERV1:LTR	104.565	0.272437	0.0949675	2.86874	0.00412112	0.0513768	NA	NA	NA
LTR12C:ERV1:LTR	1242.03	0.273452	0.0953418	2.86812	0.00412914	0.051436	NA	NA	NA
ENSG00000065427	5504.61	-0.138294	0.0482343	-2.86713	0.0041421	0.0515567	KARS1	KARS1	3735
ENSG00000271870	69.3396	0.280072	0.0977092	2.86639	0.00415185	0.0516372	NA	NA	NA
ENSG00000166323	55.9944	0.280682	0.0979867	2.86449	0.00417686	0.0519072	C11orf65	C11orf65	160140
ENSG00000124103	292.808	-0.147952	0.0516679	-2.86352	0.00418967	0.0519935	FAM209A	FAM209A	200232
ENSG00000185825	1886.89	-0.197105	0.0688403	-2.86323	0.0041935	0.0519935	BCAP31	BCAP31	10134
ENSG00000148832	127.94	-0.235848	0.0823718	-2.86321	0.00419371	0.0519935	PAOX	PAOX	196743
ENSG00000286699	31.9131	0.385394	0.13462	2.86283	0.00419872	0.0520145	NA	NA	NA
ENSG00000095261	851.006	-0.126079	0.0440714	-2.86078	0.00422595	0.0523107	PSMD5	PSMD5	5711
ENSG00000169976	1881.66	-0.226981	0.0794346	-2.85745	0.00427053	0.052821	SF3B5	SF3B5	83443
MER135:DNA:DNA	26.6544	0.425296	0.148862	2.85697	0.00427706	0.0528602	NA	NA	NA
ENSG00000159917	202.21	0.153118	0.0536134	2.85597	0.0042906	0.0529859	ZNF235	ZNF235	9310
ENSG00000128394	767.517	-0.154315	0.0540614	-2.85445	0.00431115	0.053155	APOBEC3F	APOBEC3F	200316
ENSG00000196976	265.979	-0.267956	0.0938763	-2.85435	0.00431252	0.053155	LAGE3	LAGE3	8270
ENSG00000116754	5217.68	0.161588	0.0566141	2.85421	0.00431443	0.053155	SRSF11	SRSF11	9295
ENSG00000145075	56.7629	0.405418	0.142064	2.85377	0.00432038	0.0531804			NA
MER65-int:ERV1:LTR	193.224	0.250294	0.0877177	2.8534	0.00432539	0.0531804	NA	NA	NA
ENSG00000170385	399.314	0.230539	0.080797	2.85331	0.00432664	0.0531804	SLC30A1	SLC30A1	7779
ENSG00000004779	1436.53	-0.200459	0.0703418	-2.84979	0.00437483	0.053708	NDUFAB1	NDUFAB1	4706
MER57D:ERV1:LTR	36.1597	0.38128	0.133798	2.84968	0.00437639	0.053708	NA	NA	NA
MER95:ERV1:LTR	67.6106	0.272978	0.0958048	2.84932	0.00438129	0.053714	NA	NA	NA
LTR13A:ERVK:LTR	144.269	0.26943	0.0945671	2.84909	0.00438446	0.053714	NA	NA	NA
LTR51:ERV1:LTR	42.0439	0.324898	0.114052	2.84867	0.00439018	0.053714	NA	NA	NA
ENSG00000140471	392.855	0.143034	0.0502112	2.84865	0.00439053	0.053714	LINS1	LINS1	55180
ENSG00000269481	24.2434	0.264308	0.0928507	2.84659	0.004419	0.0540118			NA
ENSG00000065600	339.579	-0.195687	0.068749	-2.84639	0.00442174	0.0540118	PACC1	PACC1	55248
ENSG00000198556	289.941	0.270128	0.0949486	2.84499	0.00444129	0.0542086	ZNF789	ZNF789	285989
ENSG00000167553	3745.02	-0.236412	0.0831194	-2.84425	0.00445163	0.0542927	TUBA1C	TUBA1C	84790
ENSG00000212694	113.738	0.375697	0.132119	2.84363	0.0044603	0.0543563	LINC01089	LINC01089	338799
ENSG00000108883	3625.34	-0.140698	0.0494874	-2.84311	0.00446752	0.0544021	EFTUD2	EFTUD2	9343
ENSG00000101457	418.092	-0.189868	0.0668334	-2.84091	0.0044985	0.054737	DNTTIP1	DNTTIP1	116092
LTR33A_:ERVL:LTR	100.677	0.339843	0.119658	2.84013	0.00450951	0.0548285	NA	NA	NA
ENSG00000198625	1588.71	0.251979	0.0887396	2.83954	0.00451793	0.0548506	MDM4	MDM4	4194
ENSG00000161939	1836	-0.197621	0.069597	-2.83951	0.00451829	0.0548506	RNASEK-C17orf49	RNASEK-C17orf49	NA
ENSG00000168101	379.635	-0.20894	0.0735948	-2.83906	0.00452464	0.0548853	NUDT16L1	NUDT16L1	84309
ENSG00000096384	48192.9	-0.159171	0.0560729	-2.83864	0.00453064	0.0549149	HSP90AB1	HSP90AB1	3326
ENSG00000198863	586.857	-0.103348	0.0364108	-2.8384	0.00453407	0.0549149	RUNDC1	RUNDC1	146923
ENSG00000103005	1099.48	-0.24488	0.0862814	-2.83815	0.0045376	0.0549155	USB1	USB1	79650
ENSG00000116747	1233.08	0.190596	0.0671611	2.83789	0.00454126	0.0549175	RO60	RO60	6738
ENSG00000265148	476.467	-0.126117	0.0444454	-2.83758	0.00454576	0.0549297	TSPOAP1-AS1	TSPOAP1-AS1	100506779
LTR61:ERV1:LTR	98.3782	0.32717	0.115323	2.83699	0.00455417	0.0549524	NA	NA	NA
ENSG00000155368	5339.65	-0.192284	0.0677782	-2.83695	0.00455463	0.0549524	DBI	DBI	1622
ENSG00000242294	139.925	0.361119	0.127306	2.83661	0.00455948	0.0549689	STAG3L5P	STAG3L5P	NA
ENSG00000101104	362.199	0.374108	0.131978	2.83463	0.00458791	0.0552692	PABPC1L	PABPC1L	80336
ENSG00000072062	1189.98	-0.176576	0.0623098	-2.83384	0.00459925	0.0552762	PRKACA	PRKACA	5566
ENSG00000122417	360.389	0.255434	0.0901424	2.83367	0.00460173	0.0552762	ODF2L	ODF2L	57489
ENSG00000269929	139.109	0.306927	0.108317	2.83359	0.0046029	0.0552762	MIRLET7A1HG	MIRLET7A1HG	112903833
ENSG00000198182	172.949	0.215809	0.0761675	2.83335	0.00460631	0.0552762	ZNF607	ZNF607	84775
ENSG00000147854	1413.55	0.174537	0.0616056	2.83314	0.00460937	0.0552762	UHRF2	UHRF2	115426
ENSG00000168152	99.5817	0.212859	0.0751323	2.83312	0.00460957	0.0552762	THAP9	THAP9	79725
L2-1_AMi:L2:LINE	102.58	0.456573	0.161178	2.83272	0.00461536	0.0553035	NA	NA	NA
ENSG00000261796	713.03	-0.117308	0.0414204	-2.83212	0.00462404	0.0553653	ISY1-RAB43	ISY1-RAB43	100534599
ENSG00000132341	17097.9	-0.17561	0.0620275	-2.83117	0.00463777	0.0554875	RAN	RAN	5901
ENSG00000175455	1331.35	0.264239	0.0933535	2.83052	0.00464723	0.0555585	CCDC14	CCDC14	64770
ENSG00000056586	997.507	0.172263	0.060872	2.82993	0.00465587	0.0556007	RC3H2	RC3H2	54542
ENSG00000105568	5268.19	-0.159058	0.0562132	-2.82956	0.00466127	0.0556007	PPP2R1A	PPP2R1A	5518
ENSG00000216490	4599.65	-0.262707	0.0928514	-2.82933	0.00466457	0.0556007	IFI30	IFI30	10437
ENSG00000106692	527.306	0.193518	0.0684029	2.82909	0.00466802	0.0556007	FKTN	FKTN	2218
ENSG00000239883	52.5567	0.382215	0.135103	2.82906	0.00466844	0.0556007	PARGP1	PARGP1	NA
ENSG00000120784	292.992	0.207508	0.073365	2.82843	0.00467777	0.0556697	ZFP30	ZFP30	22835
L1P5:L1:LINE	29.2213	0.506863	0.179285	2.82714	0.00469663	0.055843	NA	NA	NA
ENSG00000198408	4986.68	0.156523	0.0553682	2.82695	0.00469943	0.055843	OGA	OGA	10724
ENSG00000165288	851.953	0.287159	0.101595	2.82651	0.00470587	0.0558774	BRWD3	BRWD3	254065
SVA_D:SVA:Retroposon	1208.37	0.22391	0.0792391	2.82575	0.00471695	0.0559666	NA	NA	NA
ENSG00000156042	32.5013	0.329119	0.116501	2.82504	0.00472745	0.0560236	CFAP70	CFAP70	118491
ENSG00000277502	16.7836	0.287335	0.101713	2.82494	0.00472888	0.0560236			NA
ENSG00000260170	364.506	-0.214743	0.0760319	-2.82438	0.00473718	0.0560464			NA
ENSG00000170234	504.977	0.126629	0.0448349	2.82433	0.00473792	0.0560464	PWWP2A	PWWP2A	114825
ENSG00000281691	54.8735	0.501552	0.177731	2.82198	0.00477282	0.0563771	RBM5-AS1	RBM5-AS1	100775107
ENSG00000132670	1776.37	-0.0851422	0.0301713	-2.82196	0.00477304	0.0563771	PTPRA	PTPRA	5786
ENSG00000206530	142.293	0.36988	0.131105	2.82126	0.00478354	0.0564587	CFAP44	CFAP44	55779
ENSG00000143643	450.066	0.141364	0.0501175	2.82066	0.0047925	0.056522	TTC13	TTC13	79573
HERVIP10B3-int:ERV1:LTR	471.194	0.374947	0.133064	2.8178	0.00483546	0.056986	NA	NA	NA
ENSG00000164631	803.069	0.251753	0.0893737	2.81686	0.00484956	0.0571075	ZNF12	ZNF12	7559
ENSG00000197457	45.3689	0.440613	0.156433	2.81663	0.00485303	0.0571075	STMN3	STMN3	50861
ENSG00000145936	102.56	-0.835281	0.296587	-2.81631	0.0048578	0.0571209	KCNMB1	KCNMB1	3779
L1MEa:L1:LINE	41.9846	0.336037	0.119364	2.81523	0.00487424	0.0572674	NA	NA	NA
ENSG00000178904	556.949	0.182262	0.0647473	2.81498	0.00487807	0.0572674	DPY19L3	DPY19L3	147991
ENSG00000167085	3287.26	-0.20478	0.0727517	-2.81477	0.00488118	0.0572674	PHB1	PHB1	5245
ENSG00000159210	949.586	-0.161703	0.0574556	-2.8144	0.0048869	0.0572918	SNF8	SNF8	11267
ENSG00000163072	21.1671	0.40775	0.144949	2.81306	0.00490728	0.0574723	NOSTRIN	NOSTRIN	115677
ENSG00000197343	1422.44	0.159079	0.0565614	2.8125	0.00491586	0.0574723	ZNF655	ZNF655	79027
ENSG00000101079	682.409	-0.157973	0.0561689	-2.81247	0.00491627	0.0574723	NDRG3	NDRG3	57446
ENSG00000147996	396.978	0.266345	0.0947028	2.81243	0.0049169	0.0574723	ZNG1E	ZNG1E	220869
ENSG00000165813	436.586	0.256939	0.0913856	2.81159	0.00492967	0.0575787	CCDC186	CCDC186	55088
ENSG00000179091	2872.75	-0.180611	0.0642489	-2.81111	0.0049371	0.0576227	CYC1	CYC1	1537
LTR19A:ERV1:LTR	93.4256	0.276585	0.0984298	2.80997	0.00495464	0.0577846	NA	NA	NA
ENSG00000129691	1147.09	-0.120441	0.0428691	-2.80952	0.0049616	0.0578229	ASH2L	ASH2L	9070
ENSG00000172731	521.326	-0.266993	0.0950467	-2.80907	0.00496848	0.0578602	LRRC20	LRRC20	55222
ENSG00000185475	339.997	-0.167619	0.0596867	-2.80832	0.00498008	0.0579524	TMEM179B	TMEM179B	374395
LTR85c:Gypsy:LTR	39.5383	0.40386	0.143849	2.80752	0.00499239	0.0579956	NA	NA	NA
ENSG00000100902	2523.17	-0.177145	0.063099	-2.80741	0.00499415	0.0579956	PSMA6	PSMA6	5687
ENSG00000044115	3675.94	-0.168221	0.0599223	-2.80732	0.0049956	0.0579956	CTNNA1	CTNNA1	1495
ENSG00000139579	1049.84	-0.196895	0.0701528	-2.80666	0.00500586	0.0579956	NABP2	NABP2	79035
ENSG00000101182	3886.35	-0.218735	0.0779355	-2.80662	0.00500646	0.0579956	PSMA7	PSMA7	5688
ENSG00000213742	339.467	0.260976	0.0929952	2.80633	0.00501088	0.0579956	ZNF337-AS1	ZNF337-AS1	102724826
ENSG00000157184	675.136	-0.135324	0.0482313	-2.80572	0.00502038	0.0579956	CPT2	CPT2	1376
ENSG00000145495	2569.95	0.210591	0.0750597	2.80565	0.00502157	0.0579956	MARCHF6	MARCHF6	10299
MLT2E:ERVL:LTR	21.7475	0.441554	0.157382	2.80562	0.00502198	0.0579956	NA	NA	NA
ENSG00000134186	1714.23	0.166316	0.0592817	2.80552	0.00502354	0.0579956	PRPF38B	PRPF38B	55119
ENSG00000109184	670.655	0.170844	0.0608969	2.80547	0.00502434	0.0579956	DCUN1D4	DCUN1D4	23142
ENSG00000178852	95.2949	0.303856	0.108348	2.80444	0.00504034	0.0580652	EFCAB13	EFCAB13	124989
ENSG00000132950	294.612	0.172416	0.0614799	2.80442	0.00504068	0.0580652	ZMYM5	ZMYM5	9205
ENSG00000071054	287.658	-0.671896	0.239589	-2.80437	0.00504145	0.0580652	MAP4K4	MAP4K4	9448
ENSG00000122432	102.248	0.205638	0.0733455	2.80368	0.00505225	0.0581471	SPATA1	SPATA1	100505741
ENSG00000147162	6308.78	0.322116	0.114921	2.80292	0.0050642	0.058242	OGT	OGT	8473
ENSG00000243107	41.5085	0.239555	0.0855069	2.80158	0.00508529	0.0584418			NA
LTR48:ERV1:LTR	96.5708	0.286408	0.102252	2.801	0.00509445	0.0585044	NA	NA	NA
ENSG00000132485	3268.65	0.127659	0.0455976	2.79968	0.00511532	0.0587012	ZRANB2	ZRANB2	9406
ENSG00000140678	192.429	0.748151	0.267275	2.79918	0.00512325	0.0587493	ITGAX	ITGAX	3687
ENSG00000054523	555.177	-0.338332	0.120888	-2.79872	0.00513057	0.0587904	KIF1B	KIF1B	23095
ENSG00000134255	1673.74	0.187694	0.0670739	2.79831	0.00513707	0.0588221	CEPT1	CEPT1	10390
ENSG00000261094	57.1203	0.362397	0.129534	2.79769	0.00514696	0.0588925			NA
ENSG00000163660	2130.25	0.279266	0.0998541	2.79674	0.00516208	0.0590115	CCNL1	CCNL1	57018
ENSG00000067596	1426.91	-0.133437	0.047723	-2.79606	0.00517294	0.0590115	DHX8	DHX8	1659
ENSG00000106244	3447.6	-0.15955	0.0570625	-2.79606	0.00517306	0.0590115	PDAP1	PDAP1	11333
ENSG00000167766	531.134	0.376701	0.134743	2.79571	0.00517865	0.0590115	ZNF83	ZNF83	55769
MER30B:hAT-Charlie:DNA	23.4622	0.395678	0.141531	2.7957	0.00517868	0.0590115	NA	NA	NA
ENSG00000115649	1369.79	-0.16939	0.0605938	-2.79551	0.00518184	0.0590115	CNPPD1	CNPPD1	27013
ENSG00000170469	164.54	-0.151961	0.054361	-2.7954	0.00518362	0.0590115	SPATA24	SPATA24	202051
ENSG00000122122	4843.71	-0.165648	0.0592852	-2.79408	0.00520473	0.059209	SASH3	SASH3	54440
ENSG00000213719	8822.17	-0.200337	0.071707	-2.79383	0.00520876	0.059212	CLIC1	CLIC1	1192
ENSG00000115295	681.202	0.211894	0.0758562	2.79337	0.00521619	0.0592537	CLIP4	CLIP4	79745
ENSG00000100983	1177.13	-0.171192	0.061313	-2.7921	0.00523675	0.0594443	GSS	GSS	2937
ENSG00000163820	408.995	0.24056	0.0861857	2.79119	0.00525153	0.0595691	FYCO1	FYCO1	79443
ENSG00000241014	20.1096	0.379547	0.136001	2.79076	0.00525843	0.0596044	GPR199P	GPR199P	653160
ENSG00000261087	50.8228	0.36278	0.130004	2.79053	0.00526226	0.0596048	ZNNT1	ZNNT1	NA
ENSG00000225828	31.3052	0.476307	0.170733	2.78978	0.00527446	0.0596722	FAM229A	FAM229A	100128071
ENSG00000132612	1396.75	-0.0942221	0.0337751	-2.78969	0.00527579	0.0596722	VPS4A	VPS4A	27183
ENSG00000196230	47908.9	-0.208312	0.0747219	-2.78783	0.00530624	0.0599475	TUBB	TUBB	203068
MER90:ERV1:LTR	126.613	0.420053	0.150679	2.78774	0.00530775	0.0599475	NA	NA	NA
ENSG00000117118	1997.76	-0.14649	0.0525566	-2.78728	0.0053152	0.0599526	SDHB	SDHB	6390
ENSG00000266173	592.316	0.110644	0.0396965	2.78725	0.00531582	0.0599526	STRADA	STRADA	92335
ENSG00000108256	2298.64	0.217809	0.0781847	2.78582	0.0053392	0.0601454	NUFIP2	NUFIP2	57532
ENSG00000160570	417.465	-0.174844	0.0627639	-2.78574	0.00534056	0.0601454	DEDD2	DEDD2	162989
ENSG00000141376	276.771	-0.349818	0.125607	-2.78503	0.00535231	0.0601992	BCAS3	BCAS3	54828
MamRep1894:hAT:DNA	29.1975	0.460524	0.165359	2.78499	0.005353	0.0601992	NA	NA	NA
ENSG00000113971	150.014	0.373088	0.133993	2.78438	0.00536297	0.0602362	NPHP3	NPHP3	27031
ENSG00000206344	53.2688	0.523786	0.18812	2.78432	0.00536394	0.0602362	HCG27	HCG27	253018
ENSG00000108848	3734.65	0.252249	0.0906089	2.78393	0.00537045	0.060238	LUC7L3	LUC7L3	51747
ENSG00000238105	226.294	0.332646	0.119491	2.78385	0.00537176	0.060238	GOLGA2P5	GOLGA2P5	NA
MER68-int:ERVL:LTR	69.253	0.278069	0.0999184	2.78296	0.00538651	0.0603604	NA	NA	NA
ENSG00000249209	1677.61	-0.16007	0.0575633	-2.78077	0.00542303	0.0607263			NA
ENSG00000137486	228.234	-0.757831	0.272678	-2.77921	0.00544906	0.0609744	ARRB1	ARRB1	408
ENSG00000185684	314.695	0.239594	0.08626	2.77758	0.0054765	0.0612379	EP400P1	EP400P1	NA
ENSG00000175416	569.57	-0.248066	0.0893245	-2.77713	0.00548411	0.0612795	CLTB	CLTB	1212
ENSG00000116586	628.175	-0.206118	0.0742345	-2.77659	0.00549332	0.0613388	LAMTOR2	LAMTOR2	28956
ENSG00000082068	721.6	-0.102499	0.0369349	-2.77514	0.00551786	0.0615692	WDR70	WDR70	55100
LTR17:ERV1:LTR	153.174	0.283895	0.102332	2.77425	0.00553292	0.0616935	NA	NA	NA
ENSG00000125445	1289.4	-0.188843	0.0680964	-2.77318	0.00555122	0.0618536	MRPS7	MRPS7	51081
ENSG00000177200	1464.18	0.224463	0.0809556	2.77266	0.00555996	0.0618824	CHD9	CHD9	80205
ENSG00000174227	642.026	0.150945	0.0544423	2.77256	0.00556167	0.0618824	PIGG	PIGG	54872
ENSG00000167283	1771.74	-0.169144	0.0610194	-2.77198	0.00557172	0.0619124	ATP5MG	ATP5MG	10632
LTR2752:ERV1:LTR	27.7161	0.349383	0.126043	2.77195	0.00557223	0.0619124	NA	NA	NA
ENSG00000277791	2412.51	-0.212805	0.0767892	-2.77129	0.00558355	0.0619944	PSMB3	PSMB3	5691
ENSG00000185088	2557.18	-0.200102	0.0722232	-2.77061	0.00559514	0.0620792	RPS27L	RPS27L	51065
LTR90A:LTR:LTR	37.1194	0.289541	0.104526	2.77006	0.00560467	0.0621164	NA	NA	NA
ENSG00000174903	2254.56	-0.171493	0.0619117	-2.76996	0.00560639	0.0621164	RAB1B	RAB1B	81876
ENSG00000174307	522.615	-0.362142	0.130791	-2.76886	0.00562523	0.0622813	PHLDA3	PHLDA3	23612
ENSG00000120798	414.454	0.186678	0.0674979	2.76569	0.00568024	0.0628461	NR2C1	NR2C1	7181
LTR1A2:ERV1:LTR	233.608	0.241647	0.087383	2.76538	0.00568562	0.0628615	NA	NA	NA
ENSG00000204560	1259.13	-0.130204	0.0470983	-2.76453	0.00570051	0.0629818	DHX16	DHX16	8449
ENSG00000140319	4919.81	-0.151349	0.0547724	-2.76324	0.0057231	0.063187	SRP14	SRP14	6727
ENSG00000273284	38.2862	0.544058	0.197046	2.76108	0.00576112	0.0635622			NA
ENSG00000271554	29.3093	0.371234	0.134465	2.76081	0.00576579	0.0635691			NA
HERVH-int:ERV1:LTR	1095.91	0.374655	0.135753	2.75982	0.00578324	0.0636364	NA	NA	NA
MER84:ERV1:LTR	23.7916	0.401962	0.145649	2.7598	0.00578359	0.0636364	NA	NA	NA
ENSG00000116514	621.758	-0.239739	0.0868689	-2.75978	0.00578402	0.0636364	RNF19B	RNF19B	127544
ENSG00000089775	1363.32	0.219542	0.0795719	2.75904	0.00579719	0.0637165	ZBTB25	ZBTB25	7597
ENSG00000230084	61.7734	0.654169	0.237111	2.75891	0.0057994	0.0637165	ZBTB47-AS1	ZBTB47-AS1	NA
ENSG00000258424	227.693	-0.196026	0.0710697	-2.75822	0.00581175	0.0637762			NA
ENSG00000134717	1165.58	-0.106449	0.0385967	-2.75799	0.0058158	0.0637762	BTF3L4	BTF3L4	91408
ENSG00000117625	785.862	0.159941	0.0579964	2.75776	0.00581981	0.0637762	RCOR3	RCOR3	55758
ENSG00000169490	503.135	-0.15339	0.0556245	-2.7576	0.0058228	0.0637762	TM2D2	TM2D2	83877
ENSG00000258653	499.562	-0.108074	0.0391947	-2.75738	0.00582671	0.0637762			NA
MER91C:hAT-Tip100:DNA	69.1159	0.391833	0.142111	2.75724	0.00582916	0.0637762	NA	NA	NA
ENSG00000146433	433.324	0.16601	0.0602151	2.75696	0.00583423	0.0637874	TMEM181	TMEM181	57583
ENSG00000265287	21.5517	0.387899	0.140748	2.75598	0.0058516	0.0638838			NA
ENSG00000197548	874.069	-0.113951	0.0413473	-2.75595	0.00585221	0.0638838	ATG7	ATG7	10533
ENSG00000143801	160.503	-0.249383	0.0904972	-2.7557	0.00585667	0.0638838	PSEN2	PSEN2	5664
ENSG00000268403	36.0567	0.276468	0.100336	2.75543	0.00586152	0.0638838			644656
ENSG00000073050	862.645	-0.146852	0.0532976	-2.75533	0.00586336	0.0638838	XRCC1	XRCC1	7515
ENSG00000160783	564.953	-0.189936	0.0689478	-2.75478	0.00587324	0.0639133	PMF1	PMF1	11243
ENSG00000258092	380.722	-0.24806	0.090049	-2.75472	0.00587419	0.0639133			NA
ENSG00000108953	9821.29	-0.126582	0.0459627	-2.75401	0.00588699	0.0640083	YWHAE	YWHAE	7531
ENSG00000143158	1127.33	-0.212345	0.0771527	-2.75227	0.00591832	0.0643046	MPC2	MPC2	25874
ENSG00000169914	316.992	0.229922	0.0835619	2.75152	0.00593201	0.0644087	OTUD3	OTUD3	23252
ERVL-B4-int:ERVL:LTR	497.452	0.254724	0.0926554	2.74915	0.00597493	0.06483	NA	NA	NA
ENSG00000275700	2198.46	-0.144325	0.0525085	-2.74859	0.00598516	0.0648963	AATF	AATF	26574
ENSG00000143450	89.9895	-0.157884	0.057452	-2.7481	0.00599415	0.064949	OAZ3	OAZ3	51686
ENSG00000145780	760.156	0.240982	0.0877763	2.74542	0.0060434	0.0653591	FEM1C	FEM1C	56929
MamTip3:hAT-Tip100:DNA	61.5788	0.372177	0.135564	2.7454	0.00604363	0.0653591	NA	NA	NA
ENSG00000169246	125.363	0.3903	0.142167	2.74536	0.00604446	0.0653591	NPIPB3	NPIPB3	23117
ENSG00000250067	49.5292	0.452301	0.164801	2.74453	0.00605984	0.0654027	YJEFN3	YJEFN3	374887
ENSG00000160410	1871.43	-0.179425	0.0653786	-2.74439	0.00606226	0.0654027	SHKBP1	SHKBP1	92799
ENSG00000167315	1609.48	-0.161485	0.058849	-2.74406	0.00606841	0.0654027	ACAA2	ACAA2	10449
ENSG00000003756	2207.22	0.184121	0.0670989	2.74403	0.00606905	0.0654027	RBM5	RBM5	10181
ENSG00000197162	198.036	0.186653	0.0680219	2.74402	0.00606928	0.0654027	ZNF785	ZNF785	146540
ENSG00000260942	71.9795	0.31804	0.115929	2.7434	0.00608074	0.0654813	CAPN10-DT	CAPN10-DT	NA
ENSG00000251247	82.9091	0.309579	0.112862	2.74298	0.00608847	0.0655197	ZNF345	ZNF345	25850
ENSG00000119684	669.453	0.169638	0.0618604	2.74228	0.00610143	0.0655699	MLH3	MLH3	27030
ENSG00000141293	1436.8	-0.272508	0.099373	-2.74228	0.00610147	0.0655699	SKAP1	SKAP1	8631
ENSG00000135436	18.345	0.314616	0.114751	2.74172	0.00611176	0.0656357	FAM186B	FAM186B	84070
ENSG00000147118	252.751	0.190924	0.0696479	2.74127	0.00612022	0.0656525	ZNF182	ZNF182	7569
ENSG00000079739	2490.09	-0.182019	0.0664054	-2.74103	0.00612465	0.0656525	PGM1	PGM1	5236
ENSG00000174405	392.555	0.206683	0.0754056	2.74095	0.00612623	0.0656525	LIG4	LIG4	3981
ENSG00000264772	9355.45	-0.141928	0.0517846	-2.74074	0.00613002	0.0656525			NA
LTR71A:ERV1:LTR	22.2783	0.421776	0.153908	2.74044	0.00613578	0.0656696	NA	NA	NA
ENSG00000167468	3296.87	-0.220893	0.0806197	-2.73994	0.00614511	0.065714	GPX4	GPX4	2879
ENSG00000273212	175.462	-0.215717	0.0787356	-2.73977	0.00614829	0.065714			NA
ENSG00000099995	3822.12	-0.129487	0.0473139	-2.73676	0.00620474	0.0661988	SF3A1	SF3A1	10291
ENSG00000198373	949.14	-0.146835	0.0536529	-2.73676	0.0062048	0.0661988	WWP2	WWP2	11060
ENSG00000116288	5203.25	-0.170671	0.0623644	-2.73668	0.00620626	0.0661988	PARK7	PARK7	11315
LTR43B:ERV1:LTR	19.6363	0.405148	0.148056	2.73646	0.0062105	0.066199	NA	NA	NA
ENSG00000109787	471.526	0.579175	0.211932	2.73284	0.00627912	0.0668813	KLF3	KLF3	51274
ENSG00000084463	3341.76	-0.101314	0.0370767	-2.73254	0.00628478	0.0668813	WBP11	WBP11	51729
LTR102_Mam:ERVL:LTR	36.699	0.414269	0.151613	2.73241	0.00628725	0.0668813	NA	NA	NA
ENSG00000235363	87.2435	-0.26371	0.0965575	-2.73112	0.00631204	0.0670996	SNRPGP10	SNRPGP10	NA
ENSG00000198089	939.081	0.247913	0.0907906	2.7306	0.0063219	0.0671201	SFI1	SFI1	9814
ENSG00000259661	136.016	0.243204	0.0890738	2.73037	0.00632634	0.0671201			NA
LTR34:ERV1:LTR	37.2137	0.366843	0.13438	2.72988	0.00633566	0.0671201	NA	NA	NA
ENSG00000111775	1370.22	-0.183896	0.0673645	-2.72986	0.00633604	0.0671201	COX6A1	COX6A1	1337
UCON105:UCON105:Unknown	45.5683	0.255494	0.0935987	2.72967	0.00633973	0.0671201	NA	NA	NA
ENSG00000184076	933.468	-0.207457	0.0760078	-2.72941	0.0063447	0.0671201	UQCR10	UQCR10	29796
MER89-int:ERV1:LTR	60.5901	0.361588	0.132483	2.72931	0.00634665	0.0671201	NA	NA	NA
MER52D:ERV1:LTR	91.2339	0.319503	0.117067	2.72924	0.0063481	0.0671201	NA	NA	NA
ENSG00000100911	7068.14	-0.227845	0.0834912	-2.72896	0.00635336	0.0671306	PSME2	PSME2	5721
LTR105_Mam:ERVL:LTR	42.4293	0.307842	0.112831	2.72836	0.00636507	0.0671482	NA	NA	NA
ENSG00000213699	282.829	-0.190793	0.0699319	-2.72827	0.00636667	0.0671482	SLC35F6	SLC35F6	54978
ENSG00000279278	40.8557	0.504259	0.184831	2.72821	0.00636783	0.0671482			NA
ENSG00000099326	202.965	0.317932	0.11656	2.72762	0.00637933	0.0671885	MZF1	MZF1	7593
ENSG00000256294	132.795	0.186641	0.0684274	2.72757	0.00638019	0.0671885	ZNF225	ZNF225	7768
ENSG00000254995	482.748	0.243919	0.0894447	2.72704	0.00639054	0.0672297	STX16-NPEPL1	STX16-NPEPL1	NA
ENSG00000188467	99.8063	0.325523	0.119374	2.72691	0.00639302	0.0672297	SLC24A5	SLC24A5	283652
ENSG00000101310	3125.86	-0.144192	0.0528815	-2.72671	0.00639692	0.0672297	SEC23B	SEC23B	10483
ENSG00000122482	718.941	0.219839	0.0806334	2.7264	0.00640301	0.067232	ZNF644	ZNF644	84146
ENSG00000005022	8277.99	-0.168034	0.0616359	-2.72624	0.00640608	0.067232	SLC25A5	SLC25A5	292
ENSG00000205531	3342.45	-0.103186	0.0378528	-2.72599	0.00641095	0.067232	NAP1L4	NAP1L4	4676
LTR5_Hs:ERVK:LTR	728.042	0.248105	0.0910203	2.72582	0.00641424	0.067232	NA	NA	NA
ENSG00000172500	1400.95	-0.188216	0.0690694	-2.72503	0.00642961	0.0673217	FIBP	FIBP	9158
ENSG00000172409	408.506	-0.154414	0.0566671	-2.72494	0.00643136	0.0673217	CLP1	CLP1	10978
ENSG00000203326	393.929	0.265733	0.0975534	2.72397	0.00645014	0.0674734	ZNF525	ZNF525	170958
ENSG00000258728	59.5801	0.224437	0.0824268	2.72286	0.00647191	0.0676562			NA
ENSG00000133111	236.076	0.138885	0.0510184	2.72224	0.00648405	0.0676931	RFXAP	RFXAP	5994
ENSG00000092203	1809.31	-0.0688023	0.0252741	-2.72224	0.00648405	0.0676931	TOX4	TOX4	9878
ENSG00000117335	2824.26	0.180864	0.0664451	2.72201	0.00648867	0.0676964	CD46	CD46	4179
ENSG00000090530	597.604	1.25113	0.459737	2.72141	0.00650036	0.0677478	P3H2	P3H2	55214
ENSG00000055070	3837.32	-0.111901	0.04112	-2.72132	0.0065022	0.0677478	SZRD1	SZRD1	26099
ENSG00000177556	1127.77	-0.203001	0.0746185	-2.72052	0.00651802	0.0678676	ATOX1	ATOX1	475
ENSG00000130684	349.054	0.258086	0.0948832	2.72004	0.00652737	0.0678831	ZNF337	ZNF337	26152
ENSG00000189159	3190.34	-0.201847	0.0742084	-2.72	0.00652813	0.0678831	JPT1	JPT1	51155
ENSG00000138107	1993.47	-0.189802	0.0698094	-2.71886	0.00655081	0.0679894	ACTR1A	ACTR1A	10121
ENSG00000272145	62.8876	0.225959	0.0831119	2.71873	0.00655334	0.0679894	NFYC-AS1	NFYC-AS1	NA
ENSG00000124228	1782.47	-0.120481	0.0443161	-2.71867	0.00655449	0.0679894	DDX27	DDX27	55661
ENSG00000287967	477.302	-0.212306	0.0780935	-2.71861	0.00655564	0.0679894			NA
ENSG00000196757	430.12	0.223714	0.0823078	2.71802	0.00656746	0.0680614	ZNF700	ZNF700	90592
ENSG00000157045	591.87	-0.135235	0.0497616	-2.71766	0.00657447	0.0680614	NTAN1	NTAN1	123803
ENSG00000138231	392.428	-0.109112	0.0401531	-2.71741	0.00657951	0.0680614	DBR1	DBR1	51163
ENSG00000125651	2276.64	-0.141553	0.0520916	-2.71739	0.00657988	0.0680614	GTF2F1	GTF2F1	2962
Mam_R4:Dong-R4:LINE	73.229	0.195297	0.07189	2.71661	0.00659545	0.0681776	NA	NA	NA
ENSG00000178188	588.985	0.203965	0.0750934	2.71614	0.0066047	0.0681982	SH2B1	SH2B1	25970
ENSG00000103381	205.058	-0.322608	0.118789	-2.71581	0.00661139	0.0681982	CPPED1	CPPED1	55313
ENSG00000100764	1596.02	-0.152033	0.0559841	-2.71565	0.0066146	0.0681982	PSMC1	PSMC1	5700
ENSG00000284862	138.764	0.30244	0.11137	2.71564	0.00661479	0.0681982	CCDC39	CCDC39	339829
ENSG00000136720	299.279	-0.222684	0.0820102	-2.71532	0.00662122	0.0681983	HS6ST1	HS6ST1	9394
ENSG00000164885	344.417	-0.209042	0.0769892	-2.71521	0.00662346	0.0681983	CDK5	CDK5	1020
ENSG00000178295	1309.76	0.213266	0.0785652	2.71451	0.00663736	0.0682638	GEN1	GEN1	348654
ENSG00000106682	10318.3	-0.112823	0.0415637	-2.71445	0.00663851	0.0682638	EIF4H	EIF4H	7458
ENSG00000002834	4790.61	-0.121052	0.044609	-2.71362	0.0066553	0.0683917	LASP1	LASP1	3927
ENSG00000142227	1319.07	-0.220868	0.0814287	-2.71242	0.00667949	0.0685956	EMP3	EMP3	2014
ENSG00000265784	439.419	-0.134534	0.0496341	-2.71052	0.00671774	0.0689434			NA
ENSG00000175334	2708.02	-0.218126	0.080516	-2.7091	0.00674663	0.0691349	BANF1	BANF1	8815
ENSG00000280537	166.368	-0.142322	0.0525408	-2.7088	0.00675279	0.0691349			NA
LTR3B_:ERVK:LTR	33.6915	0.311397	0.114966	2.70861	0.00675661	0.0691349	NA	NA	NA
ENSG00000111788	135.642	0.363218	0.134111	2.70834	0.00676204	0.0691349			NA
ENSG00000173209	1829.39	0.262849	0.0970541	2.70827	0.00676354	0.0691349	AHSA2P	AHSA2P	130872
ENSG00000196470	267.12	0.14657	0.0541195	2.70826	0.00676363	0.0691349	SIAH1	SIAH1	6477
LTR73:ERV1:LTR	24.0707	0.454581	0.16786	2.70809	0.00676716	0.0691349	NA	NA	NA
ENSG00000123143	3136.56	-0.174217	0.0643425	-2.70766	0.00677601	0.069171	PKN1	PKN1	5585
ENSG00000100227	1897.39	-0.0959297	0.0354313	-2.70749	0.00677949	0.069171	POLDIP3	POLDIP3	84271
ENSG00000221944	68.292	0.268427	0.0991523	2.70722	0.00678495	0.0691819	TIGD1	TIGD1	200765
MLT1C-int:ERVL-MaLR:LTR	78.2133	0.451843	0.166927	2.70683	0.00679294	0.0692185	NA	NA	NA
ENSG00000173588	424.22	0.194543	0.0718822	2.70641	0.00680151	0.0692609	CEP83	CEP83	51134
ENSG00000089486	766.76	-0.413118	0.152668	-2.70599	0.00681011	0.0693036	CDIP1	CDIP1	29965
L1PA11:L1:LINE	1263.58	0.38628	0.142809	2.70488	0.00683297	0.0694914	NA	NA	NA
LTR2C:ERV1:LTR	127.817	0.29448	0.108897	2.70421	0.0068466	0.0695507	NA	NA	NA
ENSG00000166881	1208.56	0.202049	0.0747221	2.70401	0.00685088	0.0695507	NEMP1	NEMP1	23306
ENSG00000164074	393.584	0.155355	0.0574547	2.70395	0.00685206	0.0695507	ABHD18	ABHD18	80167
L1PBa1:L1:LINE	96.705	0.418865	0.15503	2.70183	0.0068959	0.0699505	NA	NA	NA
X9_LINE:L1:LINE	47.2173	0.27475	0.101721	2.70101	0.00691293	0.0700223	NA	NA	NA
LTR16D1:ERVL:LTR	44.6389	0.349688	0.129469	2.70094	0.00691443	0.0700223	NA	NA	NA
L1PBb:L1:LINE	86.7469	0.483849	0.179147	2.70085	0.00691633	0.0700223	NA	NA	NA
ENSG00000006007	718.966	-0.152443	0.0564516	-2.70041	0.00692535	0.0700685	GDE1	GDE1	51573
ENSG00000171604	1584.82	-0.204621	0.0757912	-2.6998	0.00693817	0.0701531	CXXC5	CXXC5	51523
ENSG00000131373	573.355	-0.144104	0.0534096	-2.6981	0.00697363	0.0704049	HACL1	HACL1	26061
ENSG00000197782	391.483	0.166486	0.0617113	2.69783	0.00697937	0.0704049	ZNF780A	ZNF780A	284323
ENSG00000180901	1143.08	-0.139749	0.0518026	-2.69771	0.00698178	0.0704049	KCTD2	KCTD2	23510
ENSG00000266953	1739.57	-0.163364	0.0605569	-2.69769	0.00698216	0.0704049			NA
ENSG00000248643	1070.02	-0.145112	0.0537942	-2.69754	0.00698545	0.0704049	RBM14-RBM4	RBM14-RBM4	100526737
ENSG00000155876	1105.86	-0.13396	0.0496676	-2.69713	0.00699399	0.0704101	RRAGA	RRAGA	10670
ENSG00000136935	638.992	0.177073	0.0656537	2.69708	0.00699502	0.0704101	GOLGA1	GOLGA1	2800
ENSG00000169410	903.862	-0.132171	0.0490089	-2.69687	0.00699948	0.0704101	PTPN9	PTPN9	5780
ENSG00000259363	72.5667	0.453172	0.168055	2.69657	0.00700571	0.0704101			NA
ENSG00000142208	2049.4	-0.142693	0.052919	-2.69645	0.00700834	0.0704101	AKT1	AKT1	207
ENSG00000169188	1122.94	-0.158051	0.058638	-2.69537	0.00703108	0.0705724	APEX2	APEX2	27301
ENSG00000103415	874.933	-0.192392	0.0713836	-2.69519	0.00703482	0.0705724	HMOX2	HMOX2	3163
ENSG00000180979	298.305	0.125199	0.0464551	2.69504	0.00703795	0.0705724	LRRC57	LRRC57	255252
ENSG00000169105	292.091	-0.163002	0.0604908	-2.69466	0.007046	0.0706081	CHST14	CHST14	113189
ENSG00000161960	9399.65	-0.137489	0.0510438	-2.69355	0.00706949	0.0707984	EIF4A1	EIF4A1	1973
ENSG00000102898	1896.98	-0.186289	0.0691761	-2.69297	0.00708179	0.0708765	NUTF2	NUTF2	10204
ENSG00000186409	35.919	0.286276	0.106315	2.69271	0.00708731	0.0708866	CCDC30	CCDC30	728621
HERVK3-int:ERVK:LTR	320.797	0.398757	0.148135	2.69185	0.00710561	0.0710245	NA	NA	NA
MER9a1:ERVK:LTR	67.3485	0.330307	0.122724	2.69146	0.00711407	0.0710639	NA	NA	NA
ENSG00000221978	1381.27	0.222699	0.0827627	2.69082	0.00712777	0.0711211	CCNL2	CCNL2	81669
ENSG00000268292	99.6872	-0.159104	0.0591298	-2.69077	0.00712883	0.0711211			NA
ENSG00000114316	2337.76	-0.107259	0.0398678	-2.69036	0.0071376	0.0711634	USP4	USP4	7375
ENSG00000157429	49.6724	0.180866	0.0672437	2.68971	0.00715147	0.0711823	ZNF19	ZNF19	7567
PABL_B-int:ERV1:LTR	48.0393	0.398949	0.148333	2.68954	0.00715502	0.0711823	NA	NA	NA
ENSG00000100399	42.203	-0.245557	0.0913015	-2.68952	0.00715545	0.0711823	CHADL	CHADL	150356
ENSG00000159216	315.698	0.54461	0.202502	2.68941	0.0071578	0.0711823	RUNX1	RUNX1	861
ENSG00000254003	180.75	-0.251809	0.0936367	-2.68921	0.00716212	0.0711823	SRI-AS1	SRI-AS1	102723885
ENSG00000138085	1125.5	-0.1469	0.0546341	-2.68879	0.00717114	0.071227	ATRAID	ATRAID	51374
ENSG00000115234	2540.59	-0.158857	0.0590867	-2.68854	0.00717642	0.0712345	SNX17	SNX17	9784
ENSG00000145882	355.726	0.169202	0.0629464	2.68803	0.00718746	0.071283	PCYOX1L	PCYOX1L	78991
ENSG00000105171	772.007	-0.152402	0.0566994	-2.6879	0.00719037	0.071283	POP4	POP4	10775
MER21-int:ERVL:LTR	131.755	0.431818	0.16068	2.68744	0.00720018	0.0713353	NA	NA	NA
ENSG00000101084	545.254	-0.21673	0.0806552	-2.68712	0.00720718	0.0713597	RAB5IF	RAB5IF	55969
ENSG00000100104	606.306	-0.096807	0.0360305	-2.68681	0.0072138	0.0713803	SRRD	SRRD	402055
ENSG00000131236	7388.08	-0.136595	0.0508628	-2.68556	0.00724085	0.0716029	CAP1	CAP1	10487
ENSG00000094914	1143.22	-0.126405	0.0470872	-2.68448	0.00726427	0.0717894	AAAS	AAAS	8086
ENSG00000080298	550.065	0.216885	0.0808038	2.6841	0.00727262	0.0718268	RFX3	RFX3	5991
ENSG00000179532	617.058	0.380887	0.141941	2.68342	0.00728742	0.0719278	DNHD1	DNHD1	144132
ENSG00000108799	669.424	0.210034	0.0782921	2.6827	0.00730314	0.0720026	EZH1	EZH1	2145
ENSG00000255062	140.528	-0.159761	0.0595609	-2.68232	0.00731141	0.0720026	TIRAP-AS1	TIRAP-AS1	NA
ENSG00000095564	3303.93	0.350032	0.130498	2.68229	0.00731207	0.0720026	BTAF1	BTAF1	9044
ENSG00000249492	47.6003	0.250593	0.0934303	2.68214	0.00731532	0.0720026			NA
ENSG00000182150	481.949	0.163629	0.0610129	2.68188	0.00732092	0.0720026	ERCC6L2	ERCC6L2	375748
ENSG00000140199	1437.45	0.246478	0.0919073	2.68181	0.00732245	0.0720026	SLC12A6	SLC12A6	9990
ENSG00000259399	630.647	-0.19293	0.0719713	-2.68065	0.00734786	0.0722073	TGIF2-RAB5IF	TGIF2-RAB5IF	100527943
ENSG00000115350	485.236	-0.245855	0.0917272	-2.68028	0.00735601	0.0722423	POLE4	POLE4	56655
ENSG00000038002	321.489	-0.208191	0.0777109	-2.67905	0.00738325	0.0724645	AGA	AGA	175
ENSG00000169564	5561.87	-0.126065	0.0470697	-2.67827	0.00740044	0.0725536	PCBP1	PCBP1	5093
ENSG00000147684	1579.75	-0.175895	0.0656818	-2.67799	0.00740656	0.0725536	NDUFB9	NDUFB9	4715
ENSG00000120656	493.793	-0.162666	0.0607424	-2.67797	0.00740706	0.0725536	TAF12	TAF12	6883
ENSG00000204574	2782.06	-0.133387	0.0498122	-2.6778	0.00741077	0.0725536	ABCF1	ABCF1	23
ENSG00000204356	1209.73	-0.134748	0.0503291	-2.67734	0.00742082	0.0726068	NELFE	NELFE	7936
ENSG00000134278	105.494	0.502143	0.187579	2.67696	0.00742929	0.0726445	SPIRE1	SPIRE1	56907
ENSG00000231074	496.375	0.152447	0.0569938	2.6748	0.00747733	0.0730688	HCG18	HCG18	414777
ENSG00000134250	270.315	0.550506	0.20586	2.67417	0.00749135	0.0731604	NOTCH2	NOTCH2	4853
ENSG00000268465	66.9251	-0.170611	0.0638113	-2.67368	0.00750239	0.0732228			NA
HUERS-P1-int:ERV1:LTR	138.987	0.339764	0.127113	2.67294	0.00751904	0.0733398	NA	NA	NA
ENSG00000165572	204.856	0.183526	0.0686848	2.672	0.00754012	0.0734868	KBTBD6	KBTBD6	89890
ENSG00000075415	11065.1	-0.13732	0.0513951	-2.67185	0.00754346	0.0734868	SLC25A3	SLC25A3	5250
MER48:ERV1:LTR	45.7976	0.262182	0.0981515	2.6712	0.00755816	0.0735485	NA	NA	NA
ENSG00000245149	67.9149	0.326362	0.12218	2.67115	0.00755914	0.0735485	RNF139-DT	RNF139-DT	101927612
ENSG00000116521	1388.08	-0.157433	0.0589452	-2.67084	0.0075661	0.0735708	SCAMP3	SCAMP3	10067
ENSG00000010295	293.289	0.196922	0.0737454	2.67029	0.00757855	0.0736462	IFFO1	IFFO1	25900
ENSG00000135164	1527.68	0.243852	0.0913291	2.67004	0.00758431	0.0736518	DMTF1	DMTF1	9988
ENSG00000188529	4170.86	0.145409	0.0544634	2.66985	0.00758848	0.0736518	SRSF10	SRSF10	10772
ENSG00000066136	1165.26	-0.103243	0.0386772	-2.66935	0.00759975	0.0737157	NFYC	NFYC	4802
ENSG00000160563	414.991	-0.181396	0.0679617	-2.66909	0.00760581	0.073717	MED27	MED27	9442
ENSG00000110063	1227.04	-0.152037	0.0569665	-2.66889	0.00761026	0.073717	DCPS	DCPS	28960
ENSG00000112739	2256.17	0.124518	0.046658	2.66873	0.00761394	0.073717	PRPF4B	PRPF4B	8899
ENSG00000156261	9930.8	-0.152014	0.0569657	-2.66852	0.00761864	0.0737172	CCT8	CCT8	10694
ENSG00000103811	6973.04	-0.285236	0.1069	-2.66825	0.00762479	0.0737313	CTSH	CTSH	1512
ENSG00000138468	437.875	0.237642	0.0890706	2.66802	0.00762997	0.0737361	SENP7	SENP7	57337
ENSG00000186814	514.231	0.212363	0.0796099	2.66754	0.00764086	0.073796	ZSCAN30	ZSCAN30	100101467
L1PA12:L1:LINE	380.241	0.402744	0.150992	2.66732	0.00764584	0.0737988	NA	NA	NA
ENSG00000158711	2329.21	0.17159	0.0643493	2.66654	0.00766362	0.073925	ELK4	ELK4	2005
ENSG00000090432	507.153	-0.167042	0.0626594	-2.66587	0.00767886	0.0740267	MUL1	MUL1	79594
ENSG00000060558	1035.41	-0.426343	0.159993	-2.66475	0.00770445	0.0742279	GNA15	GNA15	2769
ENSG00000100523	2055.8	0.160403	0.0602437	2.66257	0.00775475	0.0746259	DDHD1	DDHD1	80821
ENSG00000268583	78.8155	0.175932	0.0660794	2.66243	0.00775779	0.0746259			NA
ENSG00000208797	20.1639	0.260539	0.0978609	2.66234	0.00776	0.0746259	SNORD73A	SNORD73A	8944
ENSG00000283856	368.862	-0.26142	0.0982541	-2.66065	0.007799	0.0749295	MIR7703	MIR7703	102465801
ENSG00000164576	362.589	-0.11752	0.044171	-2.66056	0.00780109	0.0749295	SAP30L	SAP30L	79685
ENSG00000100280	2910.12	-0.185364	0.0696839	-2.66007	0.00781254	0.074969	AP1B1	AP1B1	162
ENSG00000107742	48.3333	-0.596484	0.224262	-2.65976	0.00781956	0.074969	SPOCK2	SPOCK2	9806
ENSG00000173214	504.569	0.265411	0.0997926	2.65962	0.00782277	0.074969	MFSD4B	MFSD4B	91749
ENSG00000198799	348.958	0.193877	0.0728982	2.65956	0.00782426	0.074969	LRIG2	LRIG2	9860
ENSG00000249592	238.417	0.185954	0.0699351	2.65896	0.00783831	0.0750188	PCGF3-AS1	PCGF3-AS1	100129917
ENSG00000071205	951.007	-0.239554	0.0901009	-2.65873	0.00784365	0.0750188	ARHGAP10	ARHGAP10	79658
ENSG00000171603	2005.04	-0.147517	0.0554843	-2.65872	0.00784376	0.0750188	CLSTN1	CLSTN1	22883
HERVK22-int:ERVK:LTR	158.581	0.393817	0.148137	2.65847	0.0078496	0.075029	NA	NA	NA
ENSG00000213963	51.6909	0.27127	0.102058	2.658	0.00786065	0.0750304			100130691
ENSG00000138050	341.655	0.154448	0.0581075	2.65798	0.00786115	0.0750304	THUMPD2	THUMPD2	80745
ENSG00000197857	221.358	0.184078	0.0692583	2.65785	0.00786405	0.0750304	ZNF44	ZNF44	51710
ENSG00000204308	1098.97	-0.147431	0.0554756	-2.65759	0.00787009	0.0750353	RNF5	RNF5	6048
ENSG00000115641	87.7145	-0.478183	0.179942	-2.65742	0.0078741	0.0750353	FHL2	FHL2	2274
ENSG00000126581	1305.67	-0.0982654	0.0369899	-2.65654	0.00789461	0.0751852	BECN1	BECN1	8678
MER110:ERV1:LTR	28.1427	0.392517	0.147787	2.65597	0.00790813	0.075224	NA	NA	NA
ENSG00000130024	1287.64	0.150977	0.0568447	2.65596	0.00790825	0.075224	PHF10	PHF10	55274
ENSG00000148384	303.796	0.169458	0.063814	2.6555	0.00791908	0.0752815	INPP5E	INPP5E	56623
ENSG00000279407	47.2778	0.38545	0.145174	2.65509	0.00792883	0.0753049			NA
ENSG00000262730	316.33	-0.204771	0.077129	-2.65492	0.00793272	0.0753049			NA
ENSG00000112293	95.6559	0.171609	0.0646447	2.65464	0.00793922	0.0753049	GPLD1	GPLD1	2822
ENSG00000280153	110.377	0.418667	0.157725	2.65441	0.00794466	0.0753049			NA
ENSG00000247774	206.117	-0.359474	0.135427	-2.65438	0.00794547	0.0753049	PCED1B-AS1	PCED1B-AS1	100233209
ENSG00000243317	1265.41	-0.15754	0.0593644	-2.65378	0.00795966	0.0753349	STMP1	STMP1	647087
MER41D:ERV1:LTR	75.5311	0.305485	0.115118	2.65366	0.0079624	0.0753349	NA	NA	NA
ENSG00000168090	1652.95	-0.144735	0.0545423	-2.65363	0.00796301	0.0753349	COPS6	COPS6	10980
ENSG00000184716	117.211	0.231394	0.0872169	2.65308	0.00797604	0.0754129	SERINC4	SERINC4	619189
ENSG00000255513	32.0016	0.525101	0.197984	2.65224	0.00799594	0.0755556			NA
LTR49-int:ERV1:LTR	418.423	0.29656	0.111845	2.65154	0.00801267	0.0756682	NA	NA	NA
ENSG00000138375	804.339	-0.106624	0.0402235	-2.6508	0.00803009	0.0757873	SMARCAL1	SMARCAL1	50485
MER47B:TcMar-Tigger:DNA	63.2319	0.413549	0.156031	2.65042	0.0080391	0.0758269	NA	NA	NA
ENSG00000241468	1251	-0.187749	0.0708441	-2.65018	0.00804496	0.0758367	ATP5MF	ATP5MF	9551
ENSG00000139180	1244.3	-0.156828	0.0591822	-2.64992	0.00805097	0.0758479	NDUFA9	NDUFA9	4704
ENSG00000116221	2724.41	-0.151826	0.0573055	-2.64942	0.00806293	0.075915	MRPL37	MRPL37	51253
Tigger3d:TcMar-Tigger:DNA	32.7426	0.382578	0.144453	2.64845	0.00808615	0.0760881	NA	NA	NA
ENSG00000174243	2839.93	-0.112191	0.042368	-2.64802	0.00809645	0.0761138	DDX23	DDX23	9416
ENSG00000174130	846.76	0.332958	0.125743	2.64793	0.00809855	0.0761138	TLR6	TLR6	10333
ENSG00000159335	1345.14	-0.30495	0.115197	-2.6472	0.00811603	0.0762326	PTMS	PTMS	5763
ENSG00000066855	417.611	0.1454	0.0549536	2.64586	0.00814832	0.0764902	MTFR1	MTFR1	9650
ENSG00000284491	463.994	-0.215722	0.081586	-2.6441	0.00819086	0.0768437	THSD8	THSD8	111644133
ENSG00000004142	2898.77	-0.15208	0.0575513	-2.64251	0.0082294	0.0771592	POLDIP2	POLDIP2	26073
ENSG00000104889	475.035	-0.213636	0.0808933	-2.64096	0.00826707	0.0774662	RNASEH2A	RNASEH2A	10535
CER:Satellite:Satellite	101.161	0.601992	0.228038	2.63988	0.00829355	0.0776258	NA	NA	NA
MLT1A-int:ERVL-MaLR:LTR	57.6096	0.348967	0.132191	2.63986	0.00829397	0.0776258	NA	NA	NA
ENSG00000100216	2008.02	-0.164722	0.0624042	-2.63959	0.00830053	0.0776411	TOMM22	TOMM22	56993
ENSG00000270195	27.4347	0.327941	0.124257	2.63922	0.00830975	0.0776811	NA	NA	NA
ENSG00000196696	71.9459	0.404521	0.153392	2.63717	0.00836014	0.0781058	PDXDC2P-NPIPB14P		283970
ENSG00000083444	2028.73	-0.157341	0.0596724	-2.63675	0.00837038	0.0781471	PLOD1	PLOD1	5351
ENSG00000023516	2403.55	0.216161	0.0819851	2.63659	0.0083745	0.0781471	AKAP11	AKAP11	11215
ENSG00000162004	101.693	0.381263	0.144621	2.6363	0.00838153	0.0781663	CCDC78	CCDC78	124093
ENSG00000078668	3944.78	-0.138422	0.0525227	-2.63548	0.00840193	0.0783102	VDAC3	VDAC3	7419
ENSG00000166333	764.208	-0.102123	0.0387667	-2.63429	0.00843144	0.0785387	ILK	ILK	3611
ENSG00000138834	957.097	0.381796	0.144976	2.63351	0.00845062	0.0786515	MAPK8IP3	MAPK8IP3	23162
ENSG00000103061	783.804	0.125569	0.0476833	2.6334	0.00845355	0.0786515	SLC7A6OS	SLC7A6OS	84138
ENSG00000240356	140.299	0.245314	0.0931632	2.63316	0.00845944	0.0786598	RPL23AP7	RPL23AP7	NA
ENSG00000101745	1281.76	0.23443	0.0890457	2.63269	0.00847113	0.078722	ANKRD12	ANKRD12	23253
ENSG00000134308	6564.57	-0.122102	0.0463955	-2.63177	0.0084941	0.0788885	YWHAQ	YWHAQ	10971
ENSG00000137709	87.3279	-0.885196	0.336403	-2.63136	0.00850443	0.0788885	POU2F3	POU2F3	25833
ENSG00000188163	243.37	-0.268872	0.10218	-2.63135	0.00850473	0.0788885	FAM166A	FAM166A	401565
ENSG00000163728	797.291	0.236822	0.0900075	2.63114	0.00851	0.0788885	TTC14	TTC14	151613
ENSG00000269399	43.1133	0.313513	0.119162	2.63097	0.00851412	0.0788885			NA
ENSG00000196821	5413.51	-0.149831	0.0569703	-2.62998	0.0085389	0.0790715	ILRUN	ILRUN	64771
ENSG00000149547	1572.45	-0.127438	0.0484597	-2.62977	0.00854429	0.0790749	EI24	EI24	9538
ENSG00000127334	600.451	0.270114	0.102746	2.62896	0.00856461	0.0792164	DYRK2	DYRK2	8445
ENSG00000163444	1271.65	-0.114697	0.0436578	-2.62719	0.00860922	0.0795822	TMEM183A	TMEM183A	92703
LTR3A:ERVK:LTR	49.3042	0.316509	0.120495	2.62673	0.00862095	0.0796438	NA	NA	NA
ENSG00000117620	547.686	0.146689	0.0558528	2.62636	0.00863039	0.0796466	SLC35A3	SLC35A3	23443
ENSG00000196873	139.646	0.262607	0.0999906	2.62632	0.00863137	0.0796466	ZNG1C	ZNG1C	445571
ENSG00000140694	1717.23	-0.137278	0.0522765	-2.626	0.00863948	0.0796696	PARN	PARN	5073
ENSG00000231551	24.3045	0.329532	0.125497	2.62582	0.00864399	0.0796696	PDE4DIPP6	PDE4DIPP6	NA
ENSG00000129204	37.6999	0.724245	0.275866	2.62535	0.00865602	0.0797261	USP6	USP6	9098
ENSG00000118762	334.289	0.214825	0.0818323	2.62518	0.00866026	0.0797261	PKD2	PKD2	5311
ENSG00000104964	4588.65	-0.147523	0.0562077	-2.62461	0.00867494	0.0797817	TLE5	TLE5	166
LTR41C:ERVL:LTR	84.2717	0.249181	0.0949476	2.6244	0.00868012	0.0797817	NA	NA	NA
ENSG00000169155	510.719	0.28876	0.110039	2.62417	0.00868615	0.0797817	ZBTB43	ZBTB43	23099
ENSG00000214765	187.315	0.209121	0.0796909	2.62415	0.00868658	0.0797817	SEPTIN7P2	SEPTIN7P2	NA
ENSG00000184117	2105.67	-0.161816	0.0616887	-2.62311	0.0087132	0.0799794	NIPSNAP1	NIPSNAP1	8508
HERVFH21-int:ERV1:LTR	40.4096	0.511591	0.195223	2.62055	0.00877874	0.0805341	NA	NA	NA
ENSG00000128422	46.9434	-0.719526	0.274632	-2.61997	0.00879381	0.0806135	KRT17	KRT17	3872
ENSG00000172081	8559.18	-0.141218	0.0539063	-2.61969	0.00880102	0.0806135	MOB3A	MOB3A	126308
ENSG00000260853	189.47	0.270223	0.103165	2.61932	0.00881045	0.0806135	NFATC2IP-AS1	NFATC2IP-AS1	NA
MSTC-int:ERVL-MaLR:LTR	33.8963	0.443985	0.169509	2.61923	0.00881277	0.0806135	NA	NA	NA
ENSG00000091844	37.3331	0.521247	0.199008	2.61922	0.00881302	0.0806135	RGS17	RGS17	26575
ENSG00000131462	1935.76	-0.23791	0.0908732	-2.61805	0.00884347	0.0808009	TUBG1	TUBG1	7283
ENSG00000102241	1560.91	-0.163847	0.0625888	-2.61783	0.00884907	0.0808009	HTATSF1	HTATSF1	27336
ENSG00000198356	1179.38	-0.162425	0.0620496	-2.61767	0.00885334	0.0808009	GET3	GET3	439
ENSG00000077380	1829.38	-0.112316	0.0429124	-2.61732	0.00886221	0.0808009	DYNC1I2	DYNC1I2	1781
ENSG00000108179	2598.9	-0.173643	0.0663441	-2.61731	0.00886252	0.0808009	PPIF	PPIF	10105
ENSG00000175322	243.068	0.206916	0.0790587	2.61724	0.00886432	0.0808009	ZNF519	ZNF519	162655
ENSG00000134897	473.936	0.131783	0.0503796	2.61581	0.00890164	0.0810433	BIVM	BIVM	54841
MER57E3:ERV1:LTR	100.982	0.391463	0.149671	2.6155	0.00890976	0.0810433	NA	NA	NA
ENSG00000106459	420.37	-0.109717	0.0419489	-2.61549	0.0089099	0.0810433	NRF1	NRF1	4899
ENSG00000135441	421.569	-0.193491	0.0739804	-2.61543	0.00891152	0.0810433	BLOC1S1	BLOC1S1	2647
ENSG00000147437	41.2796	0.40499	0.154943	2.61381	0.00895398	0.0813374	GNRH1	GNRH1	2796
MER45C:hAT-Tip100:DNA	75.8191	0.450979	0.172555	2.61354	0.00896108	0.0813374	NA	NA	NA
MER41E:ERV1:LTR	59.7664	0.349825	0.133852	2.61352	0.00896141	0.0813374	NA	NA	NA
ENSG00000163867	551.672	0.170176	0.0651166	2.6134	0.00896454	0.0813374	ZMYM6	ZMYM6	9204
ENSG00000261799	151.712	0.163549	0.0625931	2.61289	0.00897808	0.0813815			NA
ENSG00000182718	3147.29	-0.229267	0.0877475	-2.61281	0.00898014	0.0813815	ANXA2	ANXA2	302
ENSG00000276259	327.846	-0.096383	0.0368912	-2.61263	0.00898491	0.0813815			NA
ENSG00000214530	296.228	-0.269276	0.103128	-2.6111	0.00902525	0.0816655	STARD10	STARD10	10809
ENSG00000179918	1942.42	-0.200691	0.0768625	-2.61104	0.00902665	0.0816655	SEPHS2	SEPHS2	22928
ENSG00000203667	766.919	0.185508	0.0710696	2.61022	0.00904827	0.0817348	COX20	COX20	116228
ENSG00000254986	1696.53	-0.19071	0.073064	-2.61017	0.0090496	0.0817348	DPP3	DPP3	10072
ENSG00000214753	3615.32	-0.0972207	0.0372488	-2.61003	0.00905334	0.0817348	HNRNPUL2	HNRNPUL2	221092
ENSG00000022840	2607.37	-0.0906363	0.034727	-2.60997	0.00905509	0.0817348	RNF10	RNF10	9921
ENSG00000117280	724.179	-0.286071	0.109627	-2.60949	0.00906769	0.0817781	RAB29	RAB29	8934
ENSG00000217576	38.0229	0.253853	0.0972842	2.60939	0.00907028	0.0817781			NA
ENSG00000143333	1312.22	-0.305198	0.116996	-2.60863	0.00909057	0.0819141	RGS16	RGS16	6004
ENSG00000166908	554.328	-0.122386	0.0469307	-2.60781	0.00911244	0.0820189	PIP4K2C	PIP4K2C	79837
ENSG00000239203	114.146	-0.212434	0.0814611	-2.6078	0.00911263	0.0820189			NA
ENSG00000178502	197.696	0.17382	0.06666	2.60756	0.00911913	0.0820304	KLHL11	KLHL11	55175
ENSG00000008838	1783.61	-0.132726	0.0509158	-2.60678	0.00913989	0.0821702	MED24	MED24	9862
ENSG00000177683	587.942	0.145935	0.0560034	2.60582	0.00916535	0.082352	THAP5	THAP5	168451
ENSG00000146574	572.18	-0.337803	0.129659	-2.60532	0.00917889	0.0824267	CCZ1B	CCZ1B	221960
ENSG00000092140	571.979	0.160313	0.0615393	2.60505	0.00918614	0.0824447	G2E3	G2E3	55632
ENSG00000151553	819.118	0.187862	0.0721209	2.60482	0.00919214	0.0824515	FHIP2A	FHIP2A	57700
ENSG00000104177	775.373	0.284671	0.109311	2.60422	0.00920823	0.0825488	MYEF2	MYEF2	50804
ENSG00000253522	1707.55	0.390292	0.149936	2.60306	0.00923971	0.0827838	MIR3142HG	MIR3142HG	107075116
ENSG00000107020	596.87	-0.185169	0.0711426	-2.60278	0.00924706	0.0828025	PLGRKT	PLGRKT	55848
ENSG00000166913	7500.29	-0.137477	0.0528275	-2.60238	0.00925788	0.0828523	YWHAB	YWHAB	7529
ENSG00000165119	18386	-0.11091	0.0426226	-2.60214	0.00926437	0.0828632	HNRNPK	HNRNPK	3190
ENSG00000181019	495.256	-0.299698	0.115198	-2.60158	0.00927941	0.0829463	NQO1	NQO1	1728
ENSG00000257596	23.7119	0.329771	0.126766	2.60141	0.00928421	0.0829463	SCAT2	SCAT2	112935960
ENSG00000272540	8729.89	-0.205328	0.078948	-2.60081	0.00930051	0.0830315			NA
ENSG00000123636	367.239	0.35229	0.135461	2.60067	0.0093043	0.0830315	BAZ2B	BAZ2B	29994
ENSG00000186141	815.779	-0.0922676	0.0354972	-2.59929	0.00934165	0.0833175	POLR3C	POLR3C	10623
ENSG00000149311	2538.18	0.270818	0.104201	2.599	0.00934945	0.0833399	ATM	ATM	472
ENSG00000186575	952.989	-0.13553	0.0521531	-2.59869	0.0093581	0.0833563	NF2	NF2	4771
ENSG00000171488	455.456	-0.390067	0.15011	-2.59855	0.00936189	0.0833563	LRRC8C	LRRC8C	84230
ENSG00000069966	449.673	-0.214154	0.0824386	-2.59775	0.00938381	0.0835042	GNB5	GNB5	10681
ENSG00000218510	59.8371	0.273321	0.10523	2.59737	0.00939393	0.0835298	LINC00339	LINC00339	29092
ENSG00000178440	200.995	0.190111	0.0731971	2.59724	0.0093975	0.0835298	TIMM23B-AGAP6	TIMM23B-AGAP6	NA
ENSG00000185716	177.568	0.163805	0.0630735	2.59706	0.00940261	0.0835298	MOSMO	MOSMO	730094
ENSG00000135439	587.336	-0.12734	0.0490384	-2.59675	0.00941118	0.0835318	AGAP2	AGAP2	116986
ENSG00000092439	1814.55	0.201004	0.0774113	2.59658	0.00941578	0.0835318	TRPM7	TRPM7	54822
ENSG00000100220	2216.85	-0.133806	0.0515361	-2.59636	0.00942184	0.0835318	RTCB	RTCB	51493
ENSG00000125753	3539.31	-0.172355	0.0663854	-2.59627	0.00942408	0.0835318	VASP	VASP	7408
ENSG00000127824	4718.03	-0.230654	0.0888856	-2.59496	0.00946028	0.0837996	TUBA4A	TUBA4A	7277
ENSG00000198690	655.355	0.203246	0.0783287	2.59479	0.00946494	0.0837996	FAN1	FAN1	22909
ENSG00000132952	544.845	0.15527	0.0598683	2.59352	0.00949985	0.0840614	USPL1	USPL1	10208
ENSG00000013275	1990.21	-0.188763	0.0727909	-2.59322	0.00950828	0.0840887	PSMC4	PSMC4	5704
ENSG00000121851	441.712	-0.162603	0.062718	-2.5926	0.00952537	0.0841925	POLR3GL	POLR3GL	84265
ENSG00000064607	2725.75	0.190268	0.0734286	2.5912	0.00956431	0.0844468	SUGP2	SUGP2	10147
ENSG00000131043	818.325	-0.131328	0.0506846	-2.59108	0.00956745	0.0844468	AAR2	AAR2	25980
MER67A:ERV1:LTR	65.6366	0.26396	0.101876	2.59098	0.00957024	0.0844468	NA	NA	NA
ENSG00000274630	226.612	-0.144707	0.0558546	-2.59078	0.009576	0.0844502			NA
ENSG00000270617	467.128	-0.174002	0.0671684	-2.59053	0.00958293	0.084464	URGCP-MRPS24	URGCP-MRPS24	100534592
ENSG00000047932	1077.35	0.121162	0.0467833	2.58987	0.00960133	0.0845034	GOPC	GOPC	57120
ENSG00000234678	285.173	-0.143519	0.0554162	-2.58984	0.00960205	0.0845034	ELF3-AS1	ELF3-AS1	NA
ENSG00000159322	1600.88	0.111174	0.042928	2.58979	0.00960351	0.0845034	ADPGK	ADPGK	83440
LTR9D:ERV1:LTR	96.6716	0.24551	0.0948068	2.58958	0.0096093	0.084507	NA	NA	NA
ENSG00000177853	1227.8	0.1468	0.0567049	2.58884	0.00962991	0.0846238	ZNF518A	ZNF518A	9849
ENSG00000108561	4973.71	-0.179563	0.0693636	-2.58872	0.00963333	0.0846238	C1QBP	C1QBP	708
ENSG00000167380	394.272	0.175248	0.0677137	2.58807	0.00965161	0.0847033	ZNF226	ZNF226	7769
ENSG00000080823	55.3872	-0.750893	0.290163	-2.58783	0.00965818	0.0847033	MOK	MOK	5891
ENSG00000185627	3241.89	-0.15836	0.0611944	-2.58782	0.00965854	0.0847033	PSMD13	PSMD13	5719
ENSG00000175265	3337.7	0.494503	0.19115	2.58699	0.00968173	0.0848093	GOLGA8A	GOLGA8A	23015
ENSG00000070010	1151.72	-0.138791	0.0536525	-2.58685	0.00968575	0.0848093	UFD1	UFD1	7353
ENSG00000272896	118.646	-0.187789	0.0725946	-2.58681	0.00968679	0.0848093			NA
ENSG00000082512	982.163	0.237191	0.0917154	2.58616	0.00970509	0.0849222	TRAF5	TRAF5	7188
ENSG00000282458	318.617	0.422792	0.163539	2.58527	0.0097304	0.0850881	WASH5P	WASH5P	375690
ENSG00000167862	462.139	-0.163145	0.0631097	-2.58509	0.00973524	0.0850881	MRPL58	MRPL58	3396
ENSG00000108344	3251.38	-0.136798	0.0529221	-2.5849	0.00974079	0.0850881	PSMD3	PSMD3	5709
ENSG00000174684	139.139	-0.192729	0.0745644	-2.58472	0.00974568	0.0850881	B4GAT1	B4GAT1	11041
ENSG00000162148	33.0954	0.438796	0.169797	2.58425	0.00975923	0.0851472	PPP1R32	PPP1R32	220004
ENSG00000144134	131.837	0.260827	0.100935	2.5841	0.00976327	0.0851472	RABL2A	RABL2A	11159
ENSG00000272842	30.8074	0.25637	0.0993148	2.58139	0.00984037	0.085772			NA
ENSG00000103064	1067.27	0.184458	0.071467	2.58103	0.0098507	0.0858126	SLC7A6	SLC7A6	9057
ENSG00000213347	1767.8	-0.148242	0.0574433	-2.58066	0.00986109	0.0858126	MXD3	MXD3	83463
ENSG00000166289	257.07	-0.310517	0.120326	-2.58064	0.00986181	0.0858126	PLEKHF1	PLEKHF1	79156
ENSG00000187778	1056.39	-0.142708	0.0553056	-2.58034	0.00987018	0.0858126	MCRS1	MCRS1	10445
ENSG00000141646	1168.43	0.118919	0.0460879	2.58027	0.00987229	0.0858126	SMAD4	SMAD4	4089
ENSG00000285064	123.278	-0.13937	0.0540217	-2.57989	0.00988316	0.0858311			NA
ENSG00000137547	1141	-0.181863	0.0704947	-2.57981	0.00988534	0.0858311	MRPL15	MRPL15	29088
ENSG00000115232	3421.51	0.234639	0.0909588	2.57962	0.00989087	0.0858318	ITGA4	ITGA4	3676
ENSG00000255526	936.503	-0.153259	0.0594598	-2.57752	0.0099513	0.0863086	NEDD8-MDP1	NEDD8-MDP1	100528064
ENSG00000178878	1091.61	-0.114729	0.0445232	-2.57683	0.00997112	0.0864328	APOLD1	APOLD1	81575
ENSG00000049759	659.002	-0.449736	0.174589	-2.57597	0.00999602	0.0865644	NEDD4L	NEDD4L	23327
ENSG00000260563	54.9457	0.388246	0.150721	2.57592	0.00999731	0.0865644			NA
ENSG00000112695	1906.7	-0.150547	0.0584601	-2.57521	0.0100179	0.0866954	COX7A2	COX7A2	1347
ENSG00000166436	427.718	0.318584	0.123729	2.57486	0.0100282	0.0867362	TRIM66	TRIM66	9866
ENSG00000172053	5464.15	-0.116673	0.0453276	-2.57398	0.0100536	0.0868786	QARS1	QARS1	5859
MLT1I-int:ERVL-MaLR:LTR	52.4973	0.301911	0.117298	2.57388	0.0100564	0.0868786	NA	NA	NA
ENSG00000268043	277.042	0.20025	0.0778056	2.57372	0.0100612	0.0868786	NBPF12	NBPF12	149013
ENSG00000279649	68.1913	0.379312	0.147397	2.5734	0.0100704	0.0869033			NA
ENSG00000126070	599.127	0.147937	0.0574904	2.57324	0.0100751	0.0869033	AGO3	AGO3	192669
ENSG00000119650	179.098	-0.178924	0.0695498	-2.5726	0.0100936	0.0870155	IFT43	IFT43	112752
ENSG00000242622	36.8342	0.328708	0.127813	2.57179	0.0101173	0.0871637	GSK3B-DT	GSK3B-DT	NA
ENSG00000243302	98.9281	0.315213	0.12258	2.57148	0.0101266	0.0871637			NA
ENSG00000120053	1259.75	-0.151959	0.0590949	-2.57145	0.0101275	0.0871637	GOT1	GOT1	2805
ENSG00000260934	73.2809	-0.222701	0.0866215	-2.57097	0.0101415	0.087237			NA
ENSG00000168653	2641.75	-0.223021	0.0867563	-2.57065	0.0101507	0.0872682	NDUFS5	NDUFS5	4725
ENSG00000249855	29.6544	0.334738	0.130248	2.57	0.0101699	0.0873858	EEF1A1P19	EEF1A1P19	NA
ENSG00000279092	56.7774	0.810399	0.315354	2.56981	0.0101755	0.0873858			NA
ENSG00000234911	19.799	0.367725	0.14312	2.56934	0.0101893	0.0874155	TEX21P	TEX21P	NA
ENSG00000156273	789.129	0.280839	0.109312	2.56915	0.0101948	0.0874155	BACH1	BACH1	571
ENSG00000151388	210.843	0.689357	0.268324	2.56912	0.0101956	0.0874155	ADAMTS12	ADAMTS12	81792
ENSG00000071909	140.668	-0.513822	0.200046	-2.56851	0.0102135	0.087516	MYO3B	MYO3B	140469
ENSG00000279672	32.6705	0.470514	0.183218	2.56805	0.0102272	0.087516			NA
ENSG00000163156	648.787	-0.141683	0.055172	-2.56802	0.0102281	0.087516	SCNM1	SCNM1	79005
ENSG00000278217	248.777	0.420149	0.163611	2.56797	0.0102296	0.087516			NA
ENSG00000254004	344.093	0.204947	0.0798171	2.56771	0.0102373	0.0875344	ZNF260	ZNF260	339324
ENSG00000126768	690.296	-0.200676	0.0781678	-2.56724	0.0102511	0.0876047	TIMM17B	TIMM17B	10245
ENSG00000176383	323.98	-0.148978	0.0580448	-2.5666	0.01027	0.0877184	B3GNT4	B3GNT4	79369
ENSG00000240038	183.43	0.38185	0.148906	2.56437	0.0103364	0.0882383	AMY2B	AMY2B	280
ENSG00000070444	258.239	0.156738	0.0611572	2.56286	0.0103813	0.0885731	MNT	MNT	4335
ENSG00000257122	118.966	0.193771	0.0756218	2.56238	0.0103959	0.0885999	RRN3P3	RRN3P3	NA
ENSG00000259536	381.893	-0.214264	0.0836194	-2.56237	0.0103961	0.0885999			NA
ENSG00000182487	832.553	-0.349416	0.136374	-2.56219	0.0104013	0.0885999	NCF1B	NCF1B	NA
ENSG00000149923	1773.63	-0.160738	0.0627463	-2.56171	0.0104157	0.088633	PPP4C	PPP4C	5531
ENSG00000245849	125.112	0.349816	0.136557	2.56169	0.0104165	0.088633	RAD51-AS1	RAD51-AS1	100505648
ENSG00000177888	260.072	0.247885	0.0967871	2.56114	0.010433	0.0887023	ZBTB41	ZBTB41	360023
ENSG00000130997	56.8781	0.157243	0.061398	2.56104	0.0104359	0.0887023	POLN	POLN	353497
ENSG00000235333	66.5006	0.332041	0.129661	2.56084	0.0104421	0.0887069	PVRIG2P	PVRIG2P	NA
ENSG00000143393	1767.54	-0.0785226	0.030676	-2.55974	0.0104751	0.0889394	PI4KB	PI4KB	5298
MamGypLTR3:Gypsy:LTR	24.5156	0.332489	0.12991	2.55938	0.0104858	0.0889822	NA	NA	NA
ENSG00000145247	753.288	-0.162399	0.0634597	-2.55909	0.0104946	0.0890088	OCIAD2	OCIAD2	132299
ENSG00000172331	399.902	-0.187246	0.0731764	-2.55883	0.0105025	0.0890277	BPGM	BPGM	669
MamGypLTR2c:Gypsy:LTR	27.9268	0.390324	0.152646	2.55706	0.0105562	0.0894353	NA	NA	NA
ENSG00000270049	77.4099	0.221979	0.0868193	2.5568	0.0105641	0.0894537	ATP6V0D1-DT	ATP6V0D1-DT	NA
ENSG00000140740	6386.77	-0.0993278	0.03886	-2.55604	0.010587	0.0895995	UQCRC2	UQCRC2	7385
ENSG00000244879	855.376	0.456934	0.178804	2.55551	0.0106033	0.0896895	GABPB1-AS1	GABPB1-AS1	NA
ENSG00000124782	770.075	0.180173	0.0705209	2.55489	0.0106221	0.0897273	RREB1	RREB1	6239
ENSG00000186448	473.107	0.127931	0.0500748	2.55481	0.0106246	0.0897273	ZNF197	ZNF197	10168
PABL_A:ERV1:LTR	109.463	0.356686	0.13962	2.55469	0.0106283	0.0897273	NA	NA	NA
L1M:L1:LINE	39.8899	0.408347	0.159847	2.55461	0.0106306	0.0897273	NA	NA	NA
ENSG00000004059	1469.5	-0.155923	0.0610456	-2.55421	0.0106429	0.0897825	ARF5	ARF5	381
ENSG00000213906	66.7059	0.234305	0.0917808	2.55288	0.0106836	0.0900779	LTB4R2	LTB4R2	56413
ENSG00000084693	1133.67	-0.113371	0.0444127	-2.55267	0.0106902	0.0900835	AGBL5	AGBL5	60509
ENSG00000113593	895.89	0.123925	0.0485529	2.55238	0.0106991	0.0900835	PPWD1	PPWD1	23398
LTR25:ERV1:LTR	274.813	0.314935	0.123393	2.5523	0.0107015	0.0900835	NA	NA	NA
HUERS-P2-int:ERV1:LTR	43.2629	0.405171	0.158766	2.55199	0.0107109	0.0901148	NA	NA	NA
ENSG00000087111	1673.51	-0.135731	0.0532041	-2.55113	0.0107374	0.0902774	PIGS	PIGS	94005
ENSG00000198258	1844.26	-0.170424	0.0668068	-2.55099	0.0107417	0.0902774	UBL5	UBL5	59286
ENSG00000176381	168.169	-0.587632	0.230387	-2.55064	0.0107527	0.0903214	PRR18	PRR18	285800
ENSG00000067560	13124.2	-0.113441	0.0444814	-2.5503	0.0107631	0.0903603	RHOA	RHOA	387
ENSG00000124171	43.4847	0.256329	0.100539	2.54955	0.0107862	0.0905061	PARD6B	PARD6B	84612
ENSG00000256646	2395.35	-0.164051	0.0643861	-2.54793	0.0108364	0.0908084			NA
ENSG00000164087	491.381	-0.200342	0.0786308	-2.54788	0.0108378	0.0908084	POC1A	POC1A	25886
ENSG00000165533	33.6431	0.377631	0.148217	2.54783	0.0108395	0.0908084	TTC8	TTC8	123016
MER34A1:ERV1:LTR	73.3659	0.317614	0.124707	2.54688	0.0108689	0.0909966	NA	NA	NA
ENSG00000185338	486.502	-0.379075	0.148847	-2.54674	0.0108736	0.0909966	SOCS1	SOCS1	8651
ENSG00000109919	2183.46	-0.170793	0.0670709	-2.54646	0.0108822	0.0910209	MTCH2	MTCH2	23788
ENSG00000071462	1695.64	-0.142313	0.0559035	-2.54569	0.0109062	0.0911373	BUD23	BUD23	114049
ENSG00000157800	183.6	0.191195	0.0751067	2.54564	0.0109077	0.0911373	SLC37A3	SLC37A3	84255
LTR10A:ERV1:LTR	66.9437	0.36374	0.142927	2.54493	0.0109299	0.0912737	NA	NA	NA
ENSG00000204623	403.74	0.18015	0.0708152	2.54395	0.0109607	0.0914828	POLR1HASP	POLR1HASP	80862
ENSG00000272994	68.166	0.313994	0.123452	2.54344	0.0109766	0.0915416	C2orf49-DT	C2orf49-DT	NA
ENSG00000104936	262.586	0.23967	0.0942337	2.54335	0.0109794	0.0915416	DMPK	DMPK	1760
ENSG00000276517	21.0168	0.287386	0.113041	2.54232	0.0110118	0.0917333			NA
ENSG00000168010	957.065	0.25368	0.0997982	2.54193	0.0110241	0.0917333	ATG16L2	ATG16L2	89849
ENSG00000126775	332.179	0.154844	0.0609192	2.54179	0.0110285	0.0917333	ATG14	ATG14	22863
ENSG00000227671	712.01	0.328573	0.129273	2.54171	0.0110312	0.0917333	ZNF731P	ZNF731P	NA
ENSG00000227388	47.8481	0.370292	0.145687	2.5417	0.0110316	0.0917333			NA
ENSG00000169231	65.0714	0.367308	0.144558	2.54091	0.0110566	0.091864	THBS3	THBS3	7059
ENSG00000104853	1043.06	-0.138709	0.0545918	-2.54083	0.0110589	0.091864	CLPTM1	CLPTM1	1209
ENSG00000113141	3320.54	-0.108305	0.0426453	-2.53967	0.0110956	0.09212	IK	IK	3550
ENSG00000198563	3994.64	0.121407	0.0478179	2.53894	0.0111187	0.0922176	DDX39B	DDX39B	7919
LTR10G:ERV1:LTR	31.8167	0.347998	0.137065	2.53893	0.0111191	0.0922176	NA	NA	NA
ENSG00000026652	136.926	0.347769	0.136998	2.5385	0.0111329	0.0922757	AGPAT4	AGPAT4	56895
ENSG00000176890	3675.63	-0.170148	0.0670333	-2.53825	0.0111407	0.0922757	TYMS	TYMS	7298
ENSG00000130772	526.051	-0.145577	0.0573552	-2.53816	0.0111437	0.0922757	MED18	MED18	54797
ENSG00000006459	74.0984	0.63139	0.248844	2.53729	0.0111713	0.092431	KDM7A	KDM7A	80853
ENSG00000119383	2042.24	-0.188199	0.0741758	-2.5372	0.0111742	0.092431	PTPA	PTPA	5524
MER92-int:ERV1:LTR	132.158	0.378293	0.149152	2.53629	0.0112033	0.0925786	NA	NA	NA
ENSG00000180667	274.129	0.208693	0.082283	2.53628	0.0112038	0.0925786	YOD1	YOD1	55432
ENSG00000103353	1412.18	-0.12043	0.0474894	-2.53593	0.0112148	0.0926211	UBFD1	UBFD1	56061
ENSG00000080947	29.2346	0.416409	0.164228	2.53555	0.0112272	0.0926541	CROCCP3	CROCCP3	NA
ENSG00000258984	403.245	-0.174442	0.0688034	-2.53537	0.011233	0.0926541	UBE2F-SCLY	UBE2F-SCLY	NA
ENSG00000143740	766.408	-0.140724	0.0555067	-2.53526	0.0112365	0.0926541	SNAP47	SNAP47	116841
ENSG00000163348	1129.68	-0.0990041	0.0390715	-2.53392	0.0112793	0.0929584	PYGO2	PYGO2	90780
ENSG00000245498	71.6458	0.318464	0.125727	2.53298	0.0113099	0.0931601	MSANTD2-AS1	MSANTD2-AS1	100507283
ENSG00000270362	244.287	-0.153972	0.0607913	-2.5328	0.0113156	0.0931601	HMGN3-AS1	HMGN3-AS1	100288198
ENSG00000136169	541.315	0.164538	0.0649794	2.53216	0.0113361	0.0932669	SETDB2	SETDB2	83852
ENSG00000246283	67.5166	0.209692	0.0828157	2.53203	0.0113405	0.0932669	TTBK2-AS1	TTBK2-AS1	NA
ENSG00000122008	858.591	0.259137	0.102357	2.53168	0.0113516	0.0932866	POLK	POLK	51426
ENSG00000164241	172.402	0.215523	0.0851334	2.53159	0.0113547	0.0932866	C5orf63	C5orf63	401207
ENSG00000075407	864.359	0.187717	0.0741812	2.53052	0.0113894	0.0935228	ZNF37A	ZNF37A	7587
ENSG00000171307	653.972	-0.161097	0.0636718	-2.53012	0.0114024	0.0935807	ZDHHC16	ZDHHC16	84287
ENSG00000096080	668.929	-0.152119	0.0601334	-2.5297	0.0114161	0.093624	MRPS18A	MRPS18A	55168
ENSG00000119231	1016.17	0.0987406	0.0390349	2.52954	0.0114211	0.093624	SENP5	SENP5	205564
ENSG00000256861	382.853	-0.105706	0.0417909	-2.52941	0.0114255	0.093624			NA
SATR2:Satellite:Satellite	46.2944	0.55801	0.220652	2.52891	0.0114416	0.0937066	NA	NA	NA
ENSG00000279233	34.8405	0.41928	0.165848	2.5281	0.0114683	0.0938764			NA
ENSG00000119673	354.105	-0.230643	0.0912549	-2.52746	0.0114892	0.0939606	ACOT2	ACOT2	10965
ENSG00000274810	428.818	0.241803	0.0956722	2.52742	0.0114905	0.0939606	NPHP3-ACAD11	NPHP3-ACAD11	NA
ENSG00000084731	52.5905	-0.30034	0.118861	-2.52682	0.01151	0.0940707	KIF3C	KIF3C	3797
ENSG00000125971	847.855	-0.168009	0.0664987	-2.5265	0.0115205	0.0941083	DYNLRB1	DYNLRB1	83658
ENSG00000111481	3291.29	-0.129094	0.0511291	-2.52486	0.0115746	0.094471	COPZ1	COPZ1	22818
ENSG00000122861	108.281	-0.568125	0.225019	-2.52478	0.0115769	0.094471	PLAU	PLAU	5328
ENSG00000198546	293.303	-0.195061	0.0772703	-2.5244	0.0115896	0.0944974	ZNF511	ZNF511	118472
ENSG00000048405	645.749	0.147931	0.0586024	2.52432	0.0115922	0.0944974	ZNF800	ZNF800	168850
ENSG00000104812	2327.85	-0.147364	0.0583841	-2.52403	0.0116017	0.094526	GYS1	GYS1	2997
ENSG00000139644	8355.66	-0.0939468	0.0372382	-2.52286	0.0116403	0.0947454	TMBIM6	TMBIM6	7009
ENSG00000107021	677.395	-0.121853	0.0483018	-2.52274	0.0116446	0.0947454	TBC1D13	TBC1D13	54662
ENSG00000106588	2446.17	-0.161291	0.0639367	-2.52267	0.0116467	0.0947454	PSMA2	PSMA2	5683
ENSG00000147416	1967.31	-0.118165	0.0468448	-2.52248	0.0116531	0.094748	ATP6V1B2	ATP6V1B2	526
ENSG00000236088	243.094	0.224015	0.0888297	2.52185	0.011674	0.0948694	COX10-DT	COX10-DT	100874058
ENSG00000062582	448.94	-0.17784	0.0705271	-2.52159	0.0116826	0.0948901	MRPS24	MRPS24	64951
ENSG00000078804	228.63	0.320831	0.127247	2.52132	0.0116914	0.0949128	TP53INP2	TP53INP2	58476
ENSG00000175063	1420.5	-0.227109	0.0900876	-2.52098	0.0117029	0.0949568	UBE2C	UBE2C	11065
D20S16:Satellite:Satellite	44.1352	0.496855	0.197124	2.52052	0.0117183	0.0949997	NA	NA	NA
ENSG00000110651	3272.88	-0.186207	0.0738782	-2.52046	0.0117202	0.0949997	CD81	CD81	975
ENSG00000111011	1863.25	0.125394	0.0497705	2.51945	0.011754	0.0951779	RSRC2	RSRC2	65117
ENSG00000132300	2119.98	0.102713	0.0407702	2.51931	0.0117585	0.0951779	PTCD3	PTCD3	55037
ENSG00000258441	184.581	0.276912	0.109919	2.51923	0.0117612	0.0951779	LINC00641	LINC00641	283624
ENSG00000120008	1704.49	0.123722	0.049114	2.51907	0.0117664	0.0951779	WDR11	WDR11	55717
ENSG00000197111	8621.37	-0.1099	0.0436317	-2.51881	0.0117751	0.0951779	PCBP2	PCBP2	5094
ENSG00000166452	344.969	-0.181107	0.0719054	-2.51869	0.0117794	0.0951779	AKIP1	AKIP1	56672
ENSG00000162734	3386.81	-0.20867	0.082854	-2.51853	0.0117846	0.0951779	PEA15	PEA15	8682
ENSG00000061987	1194.63	0.172254	0.068402	2.51826	0.0117937	0.0951792	MON2	MON2	23041
MER6C:TcMar-Tigger:DNA	29.143	0.331797	0.131765	2.51809	0.0117992	0.0951792	NA	NA	NA
ENSG00000215252	1529.24	0.46513	0.184732	2.51786	0.011807	0.0951792	GOLGA8B	GOLGA8B	440270
ENSG00000197912	1473.43	0.146982	0.0583772	2.5178	0.0118089	0.0951792	SPG7	SPG7	6687
MLT1E2-int:ERVL-MaLR:LTR	27.7159	0.33366	0.132572	2.51682	0.0118418	0.095395	NA	NA	NA
ENSG00000149262	838.232	-0.0993388	0.0394864	-2.51577	0.0118772	0.0955895	INTS4	INTS4	92105
LTR37-int:ERV1:LTR	121.322	0.274813	0.109237	2.51575	0.0118781	0.0955895	NA	NA	NA
ENSG00000196388	81.8711	0.239399	0.0951722	2.51544	0.0118886	0.0956228	INCA1	INCA1	388324
ENSG00000137817	648.429	0.164803	0.0655217	2.51525	0.0118949	0.0956228	PARP6	PARP6	56965
ENSG00000234290	77.3056	0.37636	0.149641	2.51508	0.0119004	0.0956228	NA	NA	NA
ENSG00000243716	428.454	0.337408	0.134197	2.51427	0.0119278	0.0957938	NPIPB5	NPIPB5	100132247
ENSG00000084754	6963.82	-0.132374	0.0526626	-2.51363	0.0119497	0.095918	HADHA	HADHA	3030
ENSG00000075618	8012.86	-0.32406	0.12893	-2.51346	0.0119555	0.095918	FSCN1	FSCN1	6624
ENSG00000214736	1339.83	-0.176178	0.0701096	-2.51289	0.0119746	0.0960229	TOMM6	TOMM6	100188893
ENSG00000128000	439.241	0.15553	0.0619097	2.51221	0.0119978	0.0961596	ZNF780B	ZNF780B	163131
MER92B:ERV1:LTR	190.862	0.325381	0.129537	2.51187	0.0120094	0.0961773	NA	NA	NA
ENSG00000104343	408.306	0.137638	0.0547972	2.51178	0.0120125	0.0961773	UBE2W	UBE2W	55284
ENSG00000176018	613.618	0.212292	0.0845246	2.51161	0.0120183	0.0961773	LYSMD3	LYSMD3	116068
LTR16A2:ERVL:LTR	86.5595	0.325744	0.129707	2.51139	0.0120257	0.0961874	NA	NA	NA
ENSG00000144567	1572.36	-0.104481	0.041617	-2.51054	0.0120548	0.096347	RETREG2	RETREG2	79137
ENSG00000106605	1149.14	-0.218839	0.0871716	-2.51044	0.012058	0.096347	BLVRA	BLVRA	644
ENSG00000075945	1124.07	-0.179468	0.0714935	-2.51027	0.012064	0.096347	KIFAP3	KIFAP3	22920
ENSG00000174171	265.505	-0.184561	0.0735311	-2.50998	0.0120739	0.0963768			NA
ENSG00000166479	1355	0.123991	0.0494186	2.50899	0.0121078	0.0965985	TMX3	TMX3	54495
ENSG00000103490	235.835	-0.316666	0.126259	-2.50807	0.0121394	0.0968012	PYCARD	PYCARD	29108
ENSG00000105136	177.641	0.202797	0.0808717	2.50764	0.0121542	0.0968701	ZNF419	ZNF419	79744
LTR16C:ERVL:LTR	448.035	0.284726	0.113561	2.50726	0.0121672	0.0969247	NA	NA	NA
ENSG00000066422	855.909	0.179305	0.071536	2.5065	0.0121934	0.0970393	ZBTB11	ZBTB11	27107
ENSG00000090097	202.264	-0.246262	0.0982501	-2.50648	0.0121939	0.0970393	PCBP4	PCBP4	57060
ENSG00000132109	1123.56	-0.159386	0.0636209	-2.50524	0.0122369	0.0972829	TRIM21	TRIM21	6737
ENSG00000179933	821.976	-0.121927	0.048671	-2.50514	0.0122404	0.0972829	C14orf119	C14orf119	55017
ENSG00000284773	41.1574	0.327708	0.130818	2.50506	0.0122431	0.0972829			NA
ENSG00000183978	518.648	-0.195127	0.0779219	-2.50414	0.0122749	0.0974863	COA3	COA3	28958
ENSG00000110200	465.625	-0.19121	0.0763827	-2.50331	0.0123037	0.0976659	ANAPC15	ANAPC15	25906
ENSG00000170855	1077.4	-0.184221	0.0736147	-2.5025	0.0123319	0.0977307	TRIAP1	TRIAP1	51499
ENSG00000177721	43.5076	-0.431531	0.172442	-2.50247	0.0123331	0.0977307	ANXA2R	ANXA2R	389289
ENSG00000237940	40.9493	0.503309	0.201133	2.50237	0.0123364	0.0977307	LINC01238	LINC01238	102723927
ENSG00000135617	168.426	-0.235595	0.0941513	-2.50231	0.0123387	0.0977307	PRADC1	PRADC1	84279
ENSG00000239713	2664.22	-0.153996	0.0615448	-2.50219	0.0123429	0.0977307	APOBEC3G	APOBEC3G	60489
ENSG00000265618	90.682	-0.177351	0.0708929	-2.50167	0.0123609	0.0977764			NA
ENSG00000165494	1755.58	0.127473	0.0509552	2.50166	0.0123611	0.0977764	PCF11	PCF11	51585
ENSG00000162616	236.289	0.196362	0.0785	2.50143	0.0123695	0.0977908	DNAJB4	DNAJB4	11080
ENSG00000124593	1370.92	-0.17121	0.0684498	-2.50126	0.0123754	0.0977908			NA
LTR78B:ERV1:LTR	193.757	0.263276	0.105275	2.50084	0.0123899	0.0978138	NA	NA	NA
ENSG00000058673	1980.46	0.136428	0.0545534	2.50082	0.0123907	0.0978138	ZC3H11A	ZC3H11A	9877
ENSG00000117569	336.353	0.200747	0.0803276	2.4991	0.012451	0.0982402	PTBP2	PTBP2	58155
ENSG00000013374	1625.53	-0.2204	0.0882049	-2.49873	0.012464	0.0982876	NUB1	NUB1	51667
ENSG00000157617	419.877	0.22942	0.0918202	2.49857	0.0124695	0.0982876	C2CD2	C2CD2	25966
ENSG00000162896	335.622	0.761997	0.305025	2.49814	0.0124846	0.0983562	PIGR	PIGR	5284
ENSG00000226696	61.915	0.381184	0.152597	2.49797	0.0124907	0.0983562	LENG8-AS1	LENG8-AS1	104355426
ENSG00000213066	565.986	0.154074	0.0616953	2.49733	0.0125132	0.098484	CEP43	CEP43	11116
[truncated: 13,734 more rows]

## Sheet: C
	ID	Description	setSize	enrichmentScore	NES	pvalue	p.adjust	qvalue	rank	leading_edge	core_enrichment
L1 subfamilies	L1 subfamilies	L1 subfamilies	126	-0.910488	-4.32407	5.17983e-90	5.17983e-89	NA	831	tags=91%, list=5%, signal=87%	L1M:L1:LINE/L1MEg2:L1:LINE/L1MB1:L1:LINE/L1PB2:L1:LINE/L1PBb:L1:LINE/HAL1ME:L1:LINE/L1M3e:L1:LINE/L1M3d:L1:LINE/X9_LINE:L1:LINE/L1M2:L1:LINE/L1MD3:L1:LINE/L1MC:L1:LINE/L1MA10:L1:LINE/L1ME3B:L1:LINE/L1ME5:L1:LINE/L1M3:L1:LINE/L1MA5:L1:LINE/L1M7:L1:LINE/L1MC5a:L1:LINE/L1MB5:L1:LINE/L1MDb:L1:LINE/L1ME4c:L1:LINE/L1MC1:L1:LINE/L1ME4a:L1:LINE/L1M5:L1:LINE/HAL1b:L1:LINE/L1ME3G:L1:LINE/L1MA6:L1:LINE/L1ME…
ERV1 subfamilies	ERV1 subfamilies	ERV1 subfamilies	227	-0.779439	-4.00427	6.22378e-80	3.11189e-79	NA	2691	tags=85%, list=17%, signal=71%	LTR10G:ERV1:LTR/LTR51:ERV1:LTR/MER34C_:ERV1:LTR/HERVS71-int:ERV1:LTR/HERVE_a-int:ERV1:LTR/LTR35B:ERV1:LTR/LTR10D:ERV1:LTR/LTR12E:ERV1:LTR/MER95:ERV1:LTR/MER4CL34:ERV1:LTR/LTR64:ERV1:LTR/ERV24B_Prim-int:ERV1:LTR/HERVP71A-int:ERV1:LTR/MER61E:ERV1:LTR/LTR71B:ERV1:LTR/PRIMA4_LTR:ERV1:LTR/LTR45B:ERV1:LTR/LTR2752:ERV1:LTR/LTR31:ERV1:LTR/LTR24:ERV1:LTR/MER4E1:ERV1:LTR/LTR25:ERV1:LTR/LTR12D:ERV1:LTR/MER3…
hAT-Charlie subfamilies	hAT-Charlie subfamilies	hAT-Charlie subfamilies	69	-0.908218	-3.88905	1.08605e-49	3.62018e-49	NA	965	tags=94%, list=6%, signal=89%	Charlie13a:hAT-Charlie:DNA/MER107:hAT-Charlie:DNA/MER58D:hAT-Charlie:DNA/MER5C:hAT-Charlie:DNA/MER113B:hAT-Charlie:DNA/Charlie3:hAT-Charlie:DNA/Charlie25:hAT-Charlie:DNA/Charlie2b:hAT-Charlie:DNA/Charlie10b:hAT-Charlie:DNA/MER103C:hAT-Charlie:DNA/MER1A:hAT-Charlie:DNA/Charlie8:hAT-Charlie:DNA/Charlie2a:hAT-Charlie:DNA/Charlie21a:hAT-Charlie:DNA/MER102a:hAT-Charlie:DNA/Charlie5:hAT-Charlie:DNA/Cha…
ERVL subfamilies	ERVL subfamilies	ERVL subfamilies	94	-0.844414	-3.7914	9.42824e-48	2.35706e-47	NA	1495	tags=86%, list=10%, signal=78%	MLT2B2:ERVL:LTR/MER70-int:ERVL:LTR/HERV16-int:ERVL:LTR/LTR41B:ERVL:LTR/MER74B:ERVL:LTR/MLT2C1:ERVL:LTR/ERVL47-int:ERVL:LTR/LTR50:ERVL:LTR/LTR86A2:ERVL:LTR/MLT2D:ERVL:LTR/LTR16E1:ERVL:LTR/HERVL66-int:ERVL:LTR/MER76-int:ERVL:LTR/MER21-int:ERVL:LTR/MLT2B3:ERVL:LTR/LTR33A_:ERVL:LTR/LTR41C:ERVL:LTR/LTR40b:ERVL:LTR/LTR82B:ERVL:LTR/LTR33B:ERVL:LTR/LTR33C:ERVL:LTR/LTR84b:ERVL:LTR/MER54A:ERVL:LTR/LTR16B:E…
TcMar-Tigger subfamilies	TcMar-Tigger subfamilies	TcMar-Tigger subfamilies	56	-0.928535	-3.79575	7.58219e-47	1.51644e-46	NA	989	tags=98%, list=6%, signal=92%	MER47C:TcMar-Tigger:DNA/MER44C:TcMar-Tigger:DNA/Tigger3d:TcMar-Tigger:DNA/Tigger6b:TcMar-Tigger:DNA/MERX:TcMar-Tigger:DNA/Tigger6a:TcMar-Tigger:DNA/Tigger17b:TcMar-Tigger:DNA/MER2B:TcMar-Tigger:DNA/MamRep137:TcMar-Tigger:DNA/Tigger12A:TcMar-Tigger:DNA/MamRep434:TcMar-Tigger:DNA/Tigger16a:TcMar-Tigger:DNA/MER46C:TcMar-Tigger:DNA/MER44A:TcMar-Tigger:DNA/MER6B:TcMar-Tigger:DNA/Tigger9b:TcMar-Tigger:…
ERVL-MaLR subfamilies	ERVL-MaLR subfamilies	ERVL-MaLR subfamilies	69	-0.879051	-3.76415	3.30219e-41	5.50365e-41	NA	1591	tags=93%, list=10%, signal=84%	THE1D-int:ERVL-MaLR:LTR/MLT1B-int:ERVL-MaLR:LTR/MLT1C-int:ERVL-MaLR:LTR/THE1B:ERVL-MaLR:LTR/MLT1J1-int:ERVL-MaLR:LTR/MLT1A1:ERVL-MaLR:LTR/THE1A:ERVL-MaLR:LTR/MSTB1-int:ERVL-MaLR:LTR/MLT1J2:ERVL-MaLR:LTR/MSTC-int:ERVL-MaLR:LTR/MLT1F1:ERVL-MaLR:LTR/MLT1J2-int:ERVL-MaLR:LTR/MLT1I-int:ERVL-MaLR:LTR/MLT1G:ERVL-MaLR:LTR/MLT-int:ERVL-MaLR:LTR/MLT1G3:ERVL-MaLR:LTR/MSTA-int:ERVL-MaLR:LTR/MLT1H-int:ERVL-Ma…
Alu subfamilies	Alu subfamilies	Alu subfamilies	43	-0.877641	-3.38666	8.48508e-26	1.21215e-25	NA	850	tags=88%, list=5%, signal=84%	AluYf1:Alu:SINE/AluYk2:Alu:SINE/AluYh3:Alu:SINE/AluYe5:Alu:SINE/AluSc5:Alu:SINE/AluSc:Alu:SINE/AluY:Alu:SINE/FRAM:Alu:SINE/AluYk4:Alu:SINE/AluSp:Alu:SINE/AluSq:Alu:SINE/AluYm1:Alu:SINE/AluYc3:Alu:SINE/AluSg4:Alu:SINE/AluSx:Alu:SINE/AluYj4:Alu:SINE/AluYc:Alu:SINE/AluSg:Alu:SINE/AluSc8:Alu:SINE/AluSg7:Alu:SINE/AluSx4:Alu:SINE/AluSx1:Alu:SINE/AluSq2:Alu:SINE/AluSx3:Alu:SINE/AluSz:Alu:SINE/AluSq4:Alu…
hAT-Tip100 subfamilies	hAT-Tip100 subfamilies	hAT-Tip100 subfamilies	28	-0.836587	-2.8859	6.00919e-14	7.51148e-14	NA	1721	tags=89%, list=11%, signal=80%	Zaphod3:hAT-Tip100:DNA/MER97d:hAT-Tip100:DNA/FordPrefect:hAT-Tip100:DNA/ORSL-2b:hAT-Tip100:DNA/Zaphod:hAT-Tip100:DNA/MER96B:hAT-Tip100:DNA/Arthur1B:hAT-Tip100:DNA/MER91A:hAT-Tip100:DNA/Arthur1A:hAT-Tip100:DNA/MamTip3:hAT-Tip100:DNA/MER91B:hAT-Tip100:DNA/Zaphod2:hAT-Tip100:DNA/ORSL:hAT-Tip100:DNA/MamRep4096:hAT-Tip100:DNA/UCON132b:hAT-Tip100:DNA/MER45A:hAT-Tip100:DNA/MamRep1879:hAT-Tip100:DNA/MER1…
ERVK subfamilies	ERVK subfamilies	ERVK subfamilies	28	-0.80079	-2.76242	9.61288e-12	1.0681e-11	NA	1971	tags=79%, list=13%, signal=69%	LTR5A:ERVK:LTR/LTR13A:ERVK:LTR/LTR5_Hs:ERVK:LTR/MER9a1:ERVK:LTR/MER9a2:ERVK:LTR/LTR14A:ERVK:LTR/LTR3A:ERVK:LTR/LTR13:ERVK:LTR/MER11A:ERVK:LTR/HERVK22-int:ERVK:LTR/MER9a3:ERVK:LTR/HERVK-int:ERVK:LTR/LTR5B:ERVK:LTR/MER11D:ERVK:LTR/HERVK14-int:ERVK:LTR/LTR14B:ERVK:LTR/HERVK9-int:ERVK:LTR/LTR22A:ERVK:LTR/HERVK3-int:ERVK:LTR/HERVK13-int:ERVK:LTR/HERVK11-int:ERVK:LTR/MER11B:ERVK:LTR
Gypsy subfamilies	Gypsy subfamilies	Gypsy subfamilies	19	-0.838582	-2.6207	6.16698e-10	6.16698e-10	NA	1604	tags=89%, list=10%, signal=80%	MamGypLTR1a:Gypsy:LTR/MamGypLTR1b:Gypsy:LTR/MamGypLTR1c:Gypsy:LTR/LTR81A:Gypsy:LTR/MamGypsy2-LTR:Gypsy:LTR/MamGypLTR1d:Gypsy:LTR/LTR85b:Gypsy:LTR/MamGypLTR2b:Gypsy:LTR/LTR81B:Gypsy:LTR/MamGypLTR3a:Gypsy:LTR/LTR88b:Gypsy:LTR/LTR85c:Gypsy:LTR/MamGypLTR3:Gypsy:LTR/LTR104_Mam:Gypsy:LTR/MamGypLTR2c:Gypsy:LTR/MamGyp-int:Gypsy:LTR/MamGypsy2-I:Gypsy:LTR

## Sheet: D
	ID	Description	setSize	enrichmentScore	NES	pvalue	p.adjust	qvalue	rank	leading_edge	core_enrichment
ERV1 subfamilies	ERV1 subfamilies	ERV1 subfamilies	227	0.80358	3.90894	2.54535e-88	2.54535e-87	NA	2199	tags=84%, list=14%, signal=73%	LTR6B:ERV1:LTR/LTR12F:ERV1:LTR/MER4-int:ERV1:LTR/MER57B1:ERV1:LTR/MER65A:ERV1:LTR/MER4C:ERV1:LTR/MER4B-int:ERV1:LTR/LTR45B:ERV1:LTR/LTR37B:ERV1:LTR/MER51C:ERV1:LTR/MER57B2:ERV1:LTR/HERVIP10F-int:ERV1:LTR/LTR56:ERV1:LTR/MER57A-int:ERV1:LTR/MER66C:ERV1:LTR/LTR12E:ERV1:LTR/MER41-int:ERV1:LTR/LTR8:ERV1:LTR/LTR6A:ERV1:LTR/LTR49:ERV1:LTR/MER65D:ERV1:LTR/MER89:ERV1:LTR/LTR9A1:ERV1:LTR/HERVIP10FH-int:ERV…
L1 subfamilies	L1 subfamilies	L1 subfamilies	126	0.889873	4.01498	1.07617e-79	5.38085e-79	NA	1167	tags=92%, list=7%, signal=86%	L1M3de:L1:LINE/L1MD:L1:LINE/L1MA8:L1:LINE/L1MA1:L1:LINE/L1MA2:L1:LINE/L1PA10:L1:LINE/HAL1ME:L1:LINE/L1MB8:L1:LINE/L1ME1:L1:LINE/L1M3f:L1:LINE/L1M2:L1:LINE/L1ME3E:L1:LINE/L1MEd:L1:LINE/L1ME2z:L1:LINE/L1ME3C:L1:LINE/L1ME3A:L1:LINE/L1MD2:L1:LINE/L1MB7:L1:LINE/L1MDa:L1:LINE/L1MEf:L1:LINE/L1ME4a:L1:LINE/L1MC4:L1:LINE/HAL1b:L1:LINE/L1M4:L1:LINE/L1MEi:L1:LINE/L1MB4:L1:LINE/L1ME3:L1:LINE/L1M4c:L1:LINE/L1…
hAT-Charlie subfamilies	hAT-Charlie subfamilies	hAT-Charlie subfamilies	69	0.922142	3.76777	2.01877e-53	6.72922e-53	NA	797	tags=96%, list=5%, signal=91%	MER106A:hAT-Charlie:DNA/Charlie7a:hAT-Charlie:DNA/Charlie21a:hAT-Charlie:DNA/Charlie1b:hAT-Charlie:DNA/Charlie5:hAT-Charlie:DNA/Charlie10a:hAT-Charlie:DNA/Charlie15a:hAT-Charlie:DNA/Charlie26a:hAT-Charlie:DNA/Chap1_Mam:hAT-Charlie:DNA/MER103C:hAT-Charlie:DNA/MER106B:hAT-Charlie:DNA/Charlie4:hAT-Charlie:DNA/MER30:hAT-Charlie:DNA/Charlie19a:hAT-Charlie:DNA/MER105:hAT-Charlie:DNA/Charlie15b:hAT-Char…
ERVL subfamilies	ERVL subfamilies	ERVL subfamilies	94	0.834985	3.60402	1.15518e-44	2.88794e-44	NA	2240	tags=94%, list=14%, signal=81%	LTR41:ERVL:LTR/LTR83:ERVL:LTR/LTR42:ERVL:LTR/MLT2A1:ERVL:LTR/MER21C:ERVL:LTR/LTR53:ERVL:LTR/LTR33C:ERVL:LTR/MER21B:ERVL:LTR/MLT2B4:ERVL:LTR/HERV16-int:ERVL:LTR/MER74B:ERVL:LTR/LTR82B:ERVL:LTR/LTR82A:ERVL:LTR/LTR40a:ERVL:LTR/MLT2B3:ERVL:LTR/MLT2C2:ERVL:LTR/LTR40c:ERVL:LTR/MER77:ERVL:LTR/LTR47B4:ERVL:LTR/MLT2B1:ERVL:LTR/MLT2D:ERVL:LTR/MER54A:ERVL:LTR/MER21A:ERVL:LTR/LTR101_Mam:ERVL:LTR/MER76:ERVL:L…
TcMar-Tigger subfamilies	TcMar-Tigger subfamilies	TcMar-Tigger subfamilies	56	0.916356	3.61736	4.37331e-42	8.74662e-42	NA	1335	tags=98%, list=8%, signal=90%	Tigger2b_Pri:TcMar-Tigger:DNA/MamRep434:TcMar-Tigger:DNA/Tigger12A:TcMar-Tigger:DNA/Tigger5b:TcMar-Tigger:DNA/Tigger2a:TcMar-Tigger:DNA/MER2B:TcMar-Tigger:DNA/Tigger8:TcMar-Tigger:DNA/Tigger3a:TcMar-Tigger:DNA/MER6B:TcMar-Tigger:DNA/Tigger12c:TcMar-Tigger:DNA/MER47A:TcMar-Tigger:DNA/MER44A:TcMar-Tigger:DNA/Tigger1:TcMar-Tigger:DNA/MER2:TcMar-Tigger:DNA/Tigger14a:TcMar-Tigger:DNA/Tigger18a:TcMar-T…
Alu subfamilies	Alu subfamilies	Alu subfamilies	43	0.94108	3.48481	1.66086e-39	2.7681e-39	NA	828	tags=98%, list=5%, signal=93%	AluYc:Alu:SINE/AluYe5:Alu:SINE/AluY:Alu:SINE/AluSc:Alu:SINE/AluSp:Alu:SINE/AluSc8:Alu:SINE/AluYb8:Alu:SINE/AluYm1:Alu:SINE/FLAM_C:Alu:SINE/AluSg4:Alu:SINE/FRAM:Alu:SINE/AluYk4:Alu:SINE/AluYj4:Alu:SINE/AluSx:Alu:SINE/AluYa5:Alu:SINE/AluSq:Alu:SINE/AluSx3:Alu:SINE/AluYg6:Alu:SINE/AluSg:Alu:SINE/FLAM_A:Alu:SINE/AluSq2:Alu:SINE/AluSx1:Alu:SINE/AluYk11:Alu:SINE/AluYk3:Alu:SINE/AluYf1:Alu:SINE/AluSq4:A…
ERVL-MaLR subfamilies	ERVL-MaLR subfamilies	ERVL-MaLR subfamilies	69	0.833449	3.40538	7.46057e-32	1.0658e-31	NA	2196	tags=94%, list=14%, signal=81%	MLT-int:ERVL-MaLR:LTR/MSTD-int:ERVL-MaLR:LTR/MSTA1:ERVL-MaLR:LTR/MSTC:ERVL-MaLR:LTR/MLT1H-int:ERVL-MaLR:LTR/MLT1G3:ERVL-MaLR:LTR/MLT1D:ERVL-MaLR:LTR/MLT1I:ERVL-MaLR:LTR/MSTA-int:ERVL-MaLR:LTR/THE1D:ERVL-MaLR:LTR/MLT1L:ERVL-MaLR:LTR/MLT1G:ERVL-MaLR:LTR/MLT1A0:ERVL-MaLR:LTR/MLT1A1:ERVL-MaLR:LTR/MLT1M:ERVL-MaLR:LTR/MLT1J:ERVL-MaLR:LTR/MLT1E3:ERVL-MaLR:LTR/MLT1B:ERVL-MaLR:LTR/MSTD:ERVL-MaLR:LTR/MSTA:…
ERVK subfamilies	ERVK subfamilies	ERVK subfamilies	28	0.834648	2.80033	1.89928e-13	2.37409e-13	NA	1840	tags=89%, list=12%, signal=79%	MER11B:ERVK:LTR/LTR14B:ERVK:LTR/LTR13:ERVK:LTR/MER11A:ERVK:LTR/MER9a3:ERVK:LTR/HERVK14-int:ERVK:LTR/LTR5B:ERVK:LTR/LTR5A:ERVK:LTR/LTR22A:ERVK:LTR/MER11D:ERVK:LTR/HERVK-int:ERVK:LTR/LTR14A:ERVK:LTR/LTR13A:ERVK:LTR/LTR5_Hs:ERVK:LTR/LTR3B_:ERVK:LTR/HERVK3-int:ERVK:LTR/MER9a1:ERVK:LTR/HERVK22-int:ERVK:LTR/LTR3A:ERVK:LTR/MER9a2:ERVK:LTR/LTR13_:ERVK:LTR/LTR22B2:ERVK:LTR/HERVK11-int:ERVK:LTR/HERVK9-int:…
hAT-Tip100 subfamilies	hAT-Tip100 subfamilies	hAT-Tip100 subfamilies	28	0.825564	2.76985	5.95496e-13	6.61663e-13	NA	1667	tags=86%, list=11%, signal=77%	UCON132b:hAT-Tip100:DNA/hAT-N1_Mam:hAT-Tip100:DNA/Arthur1B:hAT-Tip100:DNA/MER91B:hAT-Tip100:DNA/Zaphod:hAT-Tip100:DNA/MamTip1:hAT-Tip100:DNA/MER45A:hAT-Tip100:DNA/Arthur1:hAT-Tip100:DNA/MamRep4096:hAT-Tip100:DNA/Zaphod2:hAT-Tip100:DNA/Zaphod3:hAT-Tip100:DNA/MER96B:hAT-Tip100:DNA/MamRep1879:hAT-Tip100:DNA/Arthur1C:hAT-Tip100:DNA/MER115:hAT-Tip100:DNA/MER96:hAT-Tip100:DNA/MamTip2:hAT-Tip100:DNA/MER…
Gypsy subfamilies	Gypsy subfamilies	Gypsy subfamilies	19	0.858695	2.65864	1.19342e-10	1.19342e-10	NA	1284	tags=84%, list=8%, signal=77%	LTR88b:Gypsy:LTR/LTR81B:Gypsy:LTR/MamGypLTR1c:Gypsy:LTR/MamGypLTR1b:Gypsy:LTR/MamGypLTR1a:Gypsy:LTR/MamGypLTR1d:Gypsy:LTR/MamGypsy2-LTR:Gypsy:LTR/MamGypLTR3a:Gypsy:LTR/LTR104_Mam:Gypsy:LTR/MamGyp-int:Gypsy:LTR/LTR85b:Gypsy:LTR/MamGypsy2-I:Gypsy:LTR/LTR81A:Gypsy:LTR/LTR85c:Gypsy:LTR/MamGypLTR3:Gypsy:LTR/MamGypLTR2c:Gypsy:LTR

## Sheet: E
	ID	Description	setSize	enrichmentScore	NES	pvalue	p.adjust	qvalue	rank	leading_edge	core_enrichment
Oxidative phosphorylation	Oxidative phosphorylation	Oxidative phosphorylation	198	0.681648	3.47909	9.16187e-46	4.48931e-44	1.54305e-44	2508	tags=63%, list=16%, signal=54%	ENSG00000131100/ENSG00000158864/ENSG00000165637/ENSG00000131143/ENSG00000140740/ENSG00000127184/ENSG00000135390/ENSG00000126267/ENSG00000155463/ENSG00000141385/ENSG00000169021/ENSG00000138029/ENSG00000073578/ENSG00000115944/ENSG00000075415/ENSG00000010256/ENSG00000138495/ENSG00000065518/ENSG00000127884/ENSG00000164919/ENSG00000112695/ENSG00000164258/ENSG00000189043/ENSG00000215021/ENSG00000166136…
Myc targets v1	Myc targets v1	Myc targets v1	200	0.53343	2.7264	4.6634e-21	1.14253e-19	3.92707e-20	3885	tags=50%, list=25%, signal=39%	ENSG00000100353/ENSG00000075914/ENSG00000204568/ENSG00000169714/ENSG00000124614/ENSG00000204392/ENSG00000075415/ENSG00000188846/ENSG00000204628/ENSG00000215021/ENSG00000109475/ENSG00000149273/ENSG00000140988/ENSG00000089157/ENSG00000178741/ENSG00000099341/ENSG00000137154/ENSG00000089009/ENSG00000106682/ENSG00000116251/ENSG00000125743/ENSG00000213585/ENSG00000105202/ENSG00000277791/ENSG00000063177…
Adipogenesis	Adipogenesis	Adipogenesis	163	0.508743	2.51558	1.9938e-15	3.25655e-14	1.11933e-14	3797	tags=48%, list=24%, signal=37%	ENSG00000150991/ENSG00000010256/ENSG00000171135/ENSG00000110871/ENSG00000127884/ENSG00000099977/ENSG00000163541/ENSG00000099968/ENSG00000149925/ENSG00000177469/ENSG00000146701/ENSG00000004455/ENSG00000176340/ENSG00000117118/ENSG00000137767/ENSG00000241837/ENSG00000167315/ENSG00000167468/ENSG00000111775/ENSG00000109519/ENSG00000006831/ENSG00000165678/ENSG00000184076/ENSG00000004779/ENSG00000179091…
Dna repair	Dna repair	Dna repair	146	0.483374	2.34538	1.2104e-11	1.48274e-10	5.09642e-11	5037	tags=63%, list=32%, signal=43%	ENSG00000114956/ENSG00000204356/ENSG00000138495/ENSG00000186184/ENSG00000104221/ENSG00000168002/ENSG00000121851/ENSG00000070501/ENSG00000167468/ENSG00000174446/ENSG00000102978/ENSG00000272047/ENSG00000100387/ENSG00000163882/ENSG00000066379/ENSG00000125651/ENSG00000185608/ENSG00000107223/ENSG00000166337/ENSG00000196839/ENSG00000129562/ENSG00000170540/ENSG00000012061/ENSG00000178035/ENSG00000114784…
Fatty acid metabolism	Fatty acid metabolism	Fatty acid metabolism	123	0.500712	2.36086	6.41553e-11	6.28722e-10	2.16102e-10	4883	tags=54%, list=31%, signal=37%	ENSG00000138029/ENSG00000073578/ENSG00000198721/ENSG00000127884/ENSG00000163541/ENSG00000149925/ENSG00000119689/ENSG00000146701/ENSG00000167315/ENSG00000006831/ENSG00000101365/ENSG00000014641/ENSG00000156587/ENSG00000092010/ENSG00000067829/ENSG00000104823/ENSG00000100577/ENSG00000119673/ENSG00000117592/ENSG00000157184/ENSG00000117305/ENSG00000131828/ENSG00000101473/ENSG00000089248/ENSG00000122971…
P53 pathway	P53 pathway	P53 pathway	168	0.432516	2.16175	8.88805e-10	7.25857e-09	2.49489e-09	5084	tags=52%, list=32%, signal=35%	ENSG00000169567/ENSG00000204628/ENSG00000167565/ENSG00000133639/ENSG00000118640/ENSG00000111716/ENSG00000135148/ENSG00000171720/ENSG00000063177/ENSG00000112306/ENSG00000114023/ENSG00000110651/ENSG00000023892/ENSG00000216490/ENSG00000125657/ENSG00000196839/ENSG00000114738/ENSG00000130255/ENSG00000131669/ENSG00000169738/ENSG00000185088/ENSG00000085117/ENSG00000196154/ENSG00000181467/ENSG00000076604…
Allograft rejection	Allograft rejection	Allograft rejection	141	0.438453	2.12323	1.9435e-08	1.19039e-07	4.09157e-08	5572	tags=57%, list=35%, signal=37%	ENSG00000100353/ENSG00000163682/ENSG00000145425/ENSG00000105372/ENSG00000077238/ENSG00000170889/ENSG00000198918/ENSG00000204592/ENSG00000104998/ENSG00000147168/ENSG00000271503/ENSG00000159128/ENSG00000206503/ENSG00000204287/ENSG00000102265/ENSG00000104312/ENSG00000140968/ENSG00000111679/ENSG00000101017/ENSG00000166710/ENSG00000205220/ENSG00000180353/ENSG00000204257/ENSG00000015285/ENSG00000138378…
Tnfa signaling via nfkb	Tnfa signaling via nfkb	Tnfa signaling via nfkb	162	0.42355	2.09804	1.89645e-08	1.19039e-07	4.09157e-08	6114	tags=62%, list=39%, signal=39%	ENSG00000145901/ENSG00000189067/ENSG00000133639/ENSG00000104856/ENSG00000173812/ENSG00000125733/ENSG00000168884/ENSG00000125657/ENSG00000115956/ENSG00000271503/ENSG00000159128/ENSG00000160888/ENSG00000131669/ENSG00000146232/ENSG00000104312/ENSG00000124145/ENSG00000034152/ENSG00000161011/ENSG00000122861/ENSG00000126561/ENSG00000196449/ENSG00000179094/ENSG00000100906/ENSG00000049249/ENSG00000140379…
Glycolysis	Glycolysis	Glycolysis	159	0.402489	1.99156	1.23957e-07	6.07392e-07	2.08771e-07	5870	tags=53%, list=37%, signal=34%	ENSG00000111669/ENSG00000149925/ENSG00000074800/ENSG00000146701/ENSG00000143575/ENSG00000107902/ENSG00000014641/ENSG00000117448/ENSG00000114023/ENSG00000196262/ENSG00000136810/ENSG00000130313/ENSG00000120053/ENSG00000142168/ENSG00000171314/ENSG00000102144/ENSG00000178802/ENSG00000177156/ENSG00000147383/ENSG00000117308/ENSG00000104812/ENSG00000113552/ENSG00000131724/ENSG00000067225/ENSG00000125166…
Mtorc1 signaling	Mtorc1 signaling	Mtorc1 signaling	195	0.382742	1.95096	1.21984e-07	6.07392e-07	2.08771e-07	5323	tags=48%, list=34%, signal=32%	ENSG00000111669/ENSG00000111640/ENSG00000149925/ENSG00000074800/ENSG00000100804/ENSG00000006831/ENSG00000105220/ENSG00000149257/ENSG00000180817/ENSG00000216490/ENSG00000196262/ENSG00000185627/ENSG00000100554/ENSG00000120053/ENSG00000102144/ENSG00000034152/ENSG00000161011/ENSG00000140612/ENSG00000182199/ENSG00000117450/ENSG00000065833/ENSG00000106244/ENSG00000147155/ENSG00000151552/ENSG00000010278…
Interferon gamma response	Interferon gamma response	Interferon gamma response	175	0.397325	2.00432	1.8289e-07	8.14691e-07	2.80023e-07	5586	tags=53%, list=36%, signal=34%	ENSG00000168899/ENSG00000133639/ENSG00000118640/ENSG00000077238/ENSG00000125148/ENSG00000135148/ENSG00000156587/ENSG00000092010/ENSG00000240065/ENSG00000234745/ENSG00000216490/ENSG00000130303/ENSG00000271503/ENSG00000206503/ENSG00000106588/ENSG00000204264/ENSG00000160932/ENSG00000104312/ENSG00000140968/ENSG00000111679/ENSG00000165949/ENSG00000101017/ENSG00000166710/ENSG00000205220/ENSG00000204257…
Uv response up	Uv response up	Uv response up	121	0.436939	2.06101	2.43614e-07	9.94756e-07	3.41914e-07	4028	tags=43%, list=26%, signal=32%	ENSG00000124702/ENSG00000178980/ENSG00000149925/ENSG00000042753/ENSG00000099804/ENSG00000133639/ENSG00000109519/ENSG00000128524/ENSG00000163882/ENSG00000108179/ENSG00000163932/ENSG00000214026/ENSG00000130741/ENSG00000141480/ENSG00000015475/ENSG00000023330/ENSG00000139644/ENSG00000161011/ENSG00000131748/ENSG00000100292/ENSG00000115694/ENSG00000100906/ENSG00000112576/ENSG00000204231/ENSG00000170345…
Apoptosis	Apoptosis	Apoptosis	130	0.407343	1.94538	1.76803e-06	6.66409e-06	2.29056e-06	5943	tags=58%, list=38%, signal=37%	ENSG00000165637/ENSG00000184047/ENSG00000167468/ENSG00000132676/ENSG00000148180/ENSG00000102265/ENSG00000015475/ENSG00000185825/ENSG00000142168/ENSG00000060558/ENSG00000135046/ENSG00000161011/ENSG00000162734/ENSG00000100292/ENSG00000087088/ENSG00000100300/ENSG00000099860/ENSG00000130066/ENSG00000106211/ENSG00000131979/ENSG00000265972/ENSG00000147155/ENSG00000168394/ENSG00000233276/ENSG00000118971…
Xenobiotic metabolism	Xenobiotic metabolism	Xenobiotic metabolism	118	0.417538	1.95646	2.32424e-06	8.13485e-06	2.79608e-06	4659	tags=49%, list=30%, signal=35%	ENSG00000167642/ENSG00000131373/ENSG00000148834/ENSG00000090013/ENSG00000095059/ENSG00000099977/ENSG00000244005/ENSG00000125148/ENSG00000104823/ENSG00000141753/ENSG00000131669/ENSG00000065427/ENSG00000197894/ENSG00000140968/ENSG00000100983/ENSG00000169738/ENSG00000205220/ENSG00000100612/ENSG00000023330/ENSG00000087008/ENSG00000139644/ENSG00000081181/ENSG00000100292/ENSG00000182199/ENSG00000100024…
Reactive oxygen species pathway	Reactive oxygen species pathway	Reactive oxygen species pathway	47	0.554917	2.17554	2.84934e-06	9.30785e-06	3.19926e-06	4256	tags=55%, list=27%, signal=40%	ENSG00000158864/ENSG00000134248/ENSG00000065518/ENSG00000167468/ENSG00000129355/ENSG00000136810/ENSG00000117592/ENSG00000142168/ENSG00000103415/ENSG00000177556/ENSG00000115694/ENSG00000184983/ENSG00000117450/ENSG00000119383/ENSG00000087086/ENSG00000184470/ENSG00000107438/ENSG00000067057/ENSG00000160211/ENSG00000269858/ENSG00000104884/ENSG00000123131/ENSG00000271303/ENSG00000167815/ENSG00000171867…
Inflammatory response	Inflammatory response	Inflammatory response	123	0.404475	1.9071	8.41201e-06	2.57618e-05	8.85475e-06	5680	tags=50%, list=36%, signal=32%	ENSG00000142227/ENSG00000167995/ENSG00000077238/ENSG00000177105/ENSG00000125726/ENSG00000117091/ENSG00000125657/ENSG00000130303/ENSG00000271503/ENSG00000159128/ENSG00000102265/ENSG00000160932/ENSG00000104312/ENSG00000101017/ENSG00000085117/ENSG00000028137/ENSG00000060558/ENSG00000100906/ENSG00000049249/ENSG00000134470/ENSG00000131979/ENSG00000105246/ENSG00000185885/ENSG00000136514/ENSG00000113070…
Hypoxia	Hypoxia	Hypoxia	144	0.369874	1.78854	2.98239e-05	8.59629e-05	2.95469e-05	5870	tags=49%, list=37%, signal=31%	ENSG00000070495/ENSG00000111669/ENSG00000111640/ENSG00000149925/ENSG00000074800/ENSG00000177469/ENSG00000133639/ENSG00000125148/ENSG00000100075/ENSG00000105220/ENSG00000126432/ENSG00000114023/ENSG00000124145/ENSG00000196154/ENSG00000147872/ENSG00000109107/ENSG00000102144/ENSG00000104812/ENSG00000100292/ENSG00000108039/ENSG00000137106/ENSG00000170345/ENSG00000185022/ENSG00000120129/ENSG00000145287…
Coagulation	Coagulation	Coagulation	56	0.483426	1.98425	7.90244e-05	0.0002038	7.00493e-05	5069	tags=54%, list=32%, signal=36%	ENSG00000162517/ENSG00000148180/ENSG00000172354/ENSG00000115956/ENSG00000102265/ENSG00000068903/ENSG00000148450/ENSG00000135046/ENSG00000102226/ENSG00000122861/ENSG00000159176/ENSG00000131187/ENSG00000159403/ENSG00000010278/ENSG00000185022/ENSG00000085377/ENSG00000168374/ENSG00000136238/ENSG00000105825/ENSG00000164733/ENSG00000261371/ENSG00000113140/ENSG00000071127/ENSG00000119125/ENSG00000140564…
Cholesterol homeostasis	Cholesterol homeostasis	Cholesterol homeostasis	62	0.452991	1.89446	7.65599e-05	0.0002038	7.00493e-05	5031	tags=52%, list=32%, signal=35%	ENSG00000161921/ENSG00000105755/ENSG00000104823/ENSG00000160752/ENSG00000079459/ENSG00000164111/ENSG00000109107/ENSG00000147383/ENSG00000116663/ENSG00000162236/ENSG00000198911/ENSG00000184009/ENSG00000147155/ENSG00000010278/ENSG00000163344/ENSG00000131981/ENSG00000160285/ENSG00000110921/ENSG00000149809/ENSG00000120437/ENSG00000172893/ENSG00000101255/ENSG00000011422/ENSG00000109084/ENSG00000167508…
Interferon alpha response	Interferon alpha response	Interferon alpha response	92	0.397368	1.77906	0.000106927	0.000261972	9.0044e-05	6208	tags=59%, list=39%, signal=36%	ENSG00000077238/ENSG00000135148/ENSG00000156587/ENSG00000092010/ENSG00000240065/ENSG00000216490/ENSG00000130303/ENSG00000204264/ENSG00000160932/ENSG00000104312/ENSG00000165949/ENSG00000166710/ENSG00000204525/ENSG00000185885/ENSG00000265972/ENSG00000135114/ENSG00000136514/ENSG00000019582/ENSG00000141971/ENSG00000168394/ENSG00000185201/ENSG00000068079/ENSG00000132109/ENSG00000060491/ENSG00000125347…
Complement	Complement	Complement	130	0.343821	1.64202	0.000388718	0.00090701	0.000311754	5069	tags=45%, list=32%, signal=30%	ENSG00000103496/ENSG00000177105/ENSG00000240065/ENSG00000149923/ENSG00000172354/ENSG00000115956/ENSG00000271503/ENSG00000102265/ENSG00000163932/ENSG00000164111/ENSG00000167083/ENSG00000177885/ENSG00000177556/ENSG00000159176/ENSG00000015285/ENSG00000160014/ENSG00000159403/ENSG00000198736/ENSG00000108518/ENSG00000108039/ENSG00000117984/ENSG00000065833/ENSG00000167748/ENSG00000114353/ENSG00000107742…
Peroxisome	Peroxisome	Peroxisome	85	0.395604	1.7557	0.000532978	0.00118709	0.000408021	4170	tags=40%, list=27%, signal=30%	ENSG00000169714/ENSG00000139197/ENSG00000198721/ENSG00000213965/ENSG00000104823/ENSG00000126432/ENSG00000160752/ENSG00000134058/ENSG00000012061/ENSG00000214253/ENSG00000117305/ENSG00000162496/ENSG00000101473/ENSG00000131779/ENSG00000142168/ENSG00000150967/ENSG00000182054/ENSG00000142655/ENSG00000100300/ENSG00000117450/ENSG00000157593/ENSG00000197448/ENSG00000198189/ENSG00000164751/ENSG00000060971…
Il6 jak stat3 signaling	Il6 jak stat3 signaling	Il6 jak stat3 signaling	61	0.40894	1.70837	0.000835656	0.00178031	0.000611922	6090	tags=62%, list=39%, signal=38%	ENSG00000143575/ENSG00000077238/ENSG00000147168/ENSG00000159128/ENSG00000115590/ENSG00000177885/ENSG00000028137/ENSG00000100292/ENSG00000131724/ENSG00000185291/ENSG00000134470/ENSG00000105246/ENSG00000227507/ENSG00000067182/ENSG00000010278/ENSG00000185338/ENSG00000135503/ENSG00000175354/ENSG00000125347/ENSG00000184557/ENSG00000107968/ENSG00000243646/ENSG00000105329/ENSG00000030110/ENSG00000115594…
Apical junction	Apical junction	Apical junction	116	0.33688	1.57252	0.00133904	0.00273388	0.000939679	5681	tags=47%, list=36%, signal=30%	ENSG00000118680/ENSG00000103496/ENSG00000125651/ENSG00000044115/ENSG00000139725/ENSG00000128340/ENSG00000039068/ENSG00000125753/ENSG00000108622/ENSG00000002586/ENSG00000108518/ENSG00000038427/ENSG00000105221/ENSG00000110492/ENSG00000184009/ENSG00000114353/ENSG00000126458/ENSG00000075618/ENSG00000186480/ENSG00000137103/ENSG00000269335/ENSG00000185386/ENSG00000075624/ENSG00000103855/ENSG00000064666…
Estrogen response late	Estrogen response late	Estrogen response late	127	0.323552	1.53704	0.00283637	0.00555929	0.00191082	4066	tags=35%, list=26%, signal=26%	ENSG00000164919/ENSG00000090013/ENSG00000166886/ENSG00000108179/ENSG00000141753/ENSG00000132661/ENSG00000079459/ENSG00000039068/ENSG00000111679/ENSG00000169738/ENSG00000156127/ENSG00000158747/ENSG00000182054/ENSG00000117308/ENSG00000105699/ENSG00000159461/ENSG00000105379/ENSG00000170345/ENSG00000138175/ENSG00000114737/ENSG00000110492/ENSG00000112759/ENSG00000010278/ENSG00000152767/ENSG00000107262…
Myogenesis	Myogenesis	Myogenesis	94	0.353004	1.5856	0.00326671	0.00615649	0.00211609	6552	tags=55%, list=42%, signal=32%	ENSG00000034713/ENSG00000121769/ENSG00000108639/ENSG00000148180/ENSG00000160752/ENSG00000099330/ENSG00000152556/ENSG00000196465/ENSG00000068903/ENSG00000136717/ENSG00000071553/ENSG00000099860/ENSG00000105221/ENSG00000113070/ENSG00000149591/ENSG00000107262/ENSG00000166165/ENSG00000163453/ENSG00000143801/ENSG00000113140/ENSG00000087085/ENSG00000108840/ENSG00000105329/ENSG00000108515/ENSG00000197879…
Notch signaling	Notch signaling	Notch signaling	25	0.506244	1.73224	0.00509498	0.00891622	0.00306465	5174	tags=60%, list=33%, signal=40%	ENSG00000113558/ENSG00000117362/ENSG00000100387/ENSG00000205155/ENSG00000106003/ENSG00000114315/ENSG00000110092/ENSG00000143801/ENSG00000110042/ENSG00000135144/ENSG00000091073/ENSG00000112033/ENSG00000137486/ENSG00000198719/ENSG00000072803
Myc targets v2	Myc targets v2	Myc targets v2	58	0.395379	1.64376	0.00491586	0.00891622	0.00306465	6553	tags=66%, list=42%, signal=38%	ENSG00000100029/ENSG00000136718/ENSG00000112578/ENSG00000048162/ENSG00000156502/ENSG00000136270/ENSG00000167085/ENSG00000135446/ENSG00000181163/ENSG00000136933/ENSG00000179115/ENSG00000179958/ENSG00000120158/ENSG00000158050/ENSG00000053372/ENSG00000140263/ENSG00000109084/ENSG00000077348/ENSG00000105447/ENSG00000114767/ENSG00000170515/ENSG00000001497/ENSG00000166851/ENSG00000123545/ENSG00000106305…
Il2 stat5 signaling	Il2 stat5 signaling	Il2 stat5 signaling	158	0.286778	1.41684	0.00958172	0.0161898	0.0055647	6634	tags=56%, list=42%, signal=33%	ENSG00000148834/ENSG00000167468/ENSG00000077238/ENSG00000108639/ENSG00000117091/ENSG00000110063/ENSG00000110651/ENSG00000115590/ENSG00000140968/ENSG00000162496/ENSG00000156127/ENSG00000028137/ENSG00000147872/ENSG00000273749/ENSG00000185291/ENSG00000049249/ENSG00000112576/ENSG00000099860/ENSG00000114737/ENSG00000042493/ENSG00000227507/ENSG00000126249/ENSG00000185022/ENSG00000118971/ENSG00000185338…
Epithelial mesenchymal transition	Epithelial mesenchymal transition	Epithelial mesenchymal transition	92	0.327628	1.46682	0.0100049	0.0163413	0.00561679	6865	tags=53%, list=44%, signal=30%	ENSG00000142227/ENSG00000006016/ENSG00000149257/ENSG00000141753/ENSG00000102265/ENSG00000124145/ENSG00000100097/ENSG00000099860/ENSG00000130066/ENSG00000038427/ENSG00000042493/ENSG00000116132/ENSG00000204262/ENSG00000116260/ENSG00000149591/ENSG00000111674/ENSG00000085063/ENSG00000105825/ENSG00000198959/ENSG00000130309/ENSG00000008517/ENSG00000011422/ENSG00000113140/ENSG00000083444/ENSG00000105329…
Heme metabolism	Heme metabolism	Heme metabolism	149	0.283729	1.38156	0.0113834	0.0179932	0.00618454	4864	tags=36%, list=31%, signal=25%	ENSG00000133606/ENSG00000100225/ENSG00000090013/ENSG00000024862/ENSG00000100897/ENSG00000136732/ENSG00000102575/ENSG00000144659/ENSG00000086232/ENSG00000109854/ENSG00000159346/ENSG00000130313/ENSG00000175567/ENSG00000122490/ENSG00000034152/ENSG00000115317/ENSG00000143321/ENSG00000112576/ENSG00000179262/ENSG00000130560/ENSG00000126088/ENSG00000106605/ENSG00000123240/ENSG00000006007/ENSG00000119801…
Bile acid metabolism	Bile acid metabolism	Bile acid metabolism	71	0.336141	1.44049	0.0183162	0.0280467	0.00964012	5119	tags=45%, list=33%, signal=31%	ENSG00000131373/ENSG00000112357/ENSG00000126432/ENSG00000162735/ENSG00000152556/ENSG00000107537/ENSG00000115425/ENSG00000142168/ENSG00000182054/ENSG00000121680/ENSG00000157593/ENSG00000112759/ENSG00000123240/ENSG00000110628/ENSG00000176894/ENSG00000197448/ENSG00000083807/ENSG00000198189/ENSG00000103150/ENSG00000172817/ENSG00000120915/ENSG00000143149/ENSG00000025423/ENSG00000242110/ENSG00000186350…
Pi3k akt mtor signaling	Pi3k akt mtor signaling	Pi3k akt mtor signaling	88	0.312665	1.38593	0.0200225	0.0297304	0.0102188	5188	tags=41%, list=33%, signal=28%	ENSG00000204435/ENSG00000143761/ENSG00000117676/ENSG00000147168/ENSG00000111229/ENSG00000177885/ENSG00000130159/ENSG00000034152/ENSG00000161011/ENSG00000108518/ENSG00000172531/ENSG00000067182/ENSG00000135446/ENSG00000142208/ENSG00000127191/ENSG00000136238/ENSG00000130669/ENSG00000172757/ENSG00000104825/ENSG00000101255/ENSG00000174775/ENSG00000132155/ENSG00000161203/ENSG00000175387/ENSG00000101412…
Kras signaling up	Kras signaling up	Kras signaling up	100	0.284328	1.29943	0.0588235	0.0847751	0.0291386	6163	tags=50%, list=39%, signal=31%	ENSG00000136732/ENSG00000152348/ENSG00000020181/ENSG00000147168/ENSG00000086730/ENSG00000198839/ENSG00000104894/ENSG00000154589/ENSG00000204264/ENSG00000140968/ENSG00000028137/ENSG00000122861/ENSG00000196449/ENSG00000173933/ENSG00000244405/ENSG00000105221/ENSG00000116132/ENSG00000113070/ENSG00000118971/ENSG00000151651/ENSG00000071575/ENSG00000160255/ENSG00000175832/ENSG00000261371/ENSG00000011422…
G2m checkpoint	G2m checkpoint	G2m checkpoint	194	-0.244241	-1.2273	0.0820896	0.114925	0.0395017	4654	tags=35%, list=30%, signal=25%	ENSG00000006634/ENSG00000135476/ENSG00000139514/ENSG00000091436/ENSG00000112742/ENSG00000117505/ENSG00000145907/ENSG00000109685/ENSG00000164754/ENSG00000007968/ENSG00000169136/ENSG00000072501/ENSG00000173473/ENSG00000129315/ENSG00000120802/ENSG00000097046/ENSG00000072571/ENSG00000136273/ENSG00000137807/ENSG00000198900/ENSG00000090889/ENSG00000136450/ENSG00000103342/ENSG00000111371/ENSG00000091651…
Estrogen response early	Estrogen response early	Estrogen response early	130	0.254417	1.21504	0.0914894	0.124	0.042621	3995	tags=25%, list=25%, signal=19%	ENSG00000118707/ENSG00000090013/ENSG00000108179/ENSG00000141753/ENSG00000132661/ENSG00000079459/ENSG00000162496/ENSG00000158747/ENSG00000159166/ENSG00000159461/ENSG00000170345/ENSG00000138175/ENSG00000114737/ENSG00000152767/ENSG00000114315/ENSG00000162894/ENSG00000107262/ENSG00000102393/ENSG00000075275/ENSG00000008838/ENSG00000085831/ENSG00000172893/ENSG00000198959/ENSG00000181788/ENSG00000136068…
Mitotic spindle	Mitotic spindle	Mitotic spindle	189	-0.24259	-1.21277	0.093633	0.124	0.042621	4128	tags=34%, list=26%, signal=25%	ENSG00000141298/ENSG00000145715/ENSG00000072501/ENSG00000094631/ENSG00000166037/ENSG00000131899/ENSG00000198586/ENSG00000149930/ENSG00000137807/ENSG00000143776/ENSG00000136861/ENSG00000114346/ENSG00000090889/ENSG00000078674/ENSG00000164327/ENSG00000149503/ENSG00000138160/ENSG00000004897/ENSG00000126001/ENSG00000196712/ENSG00000131747/ENSG00000151914/ENSG00000090924/ENSG00000136237/ENSG00000074054…
Angiogenesis	Angiogenesis	Angiogenesis	17	0.457287	1.38616	0.107486	0.1386	0.047639	3731	tags=47%, list=24%, signal=36%	ENSG00000102265/ENSG00000196154/ENSG00000038427/ENSG00000204262/ENSG00000118971/ENSG00000197461/ENSG00000186652/ENSG00000163956
Unfolded protein response	Unfolded protein response	Unfolded protein response	111	0.233586	1.07772	0.289079	0.363202	0.124839	6087	tags=43%, list=39%, signal=27%	ENSG00000164587/ENSG00000187840/ENSG00000177971/ENSG00000128272/ENSG00000161960/ENSG00000141543/ENSG00000130520/ENSG00000114902/ENSG00000140612/ENSG00000172239/ENSG00000174851/ENSG00000145912/ENSG00000173207/ENSG00000181163/ENSG00000059573/ENSG00000171311/ENSG00000178896/ENSG00000167658/ENSG00000175324/ENSG00000065485/ENSG00000100196/ENSG00000164924/ENSG00000179409/ENSG00000077348/ENSG00000114767…
Wnt beta catenin signaling	Wnt beta catenin signaling	Wnt beta catenin signaling	31	0.304027	1.09327	0.324853	0.397945	0.13678	5980	tags=52%, list=38%, signal=32%	ENSG00000141510/ENSG00000118971/ENSG00000138795/ENSG00000103126/ENSG00000163517/ENSG00000143801/ENSG00000081059/ENSG00000108840/ENSG00000168036/ENSG00000112033/ENSG00000196591/ENSG00000204301/ENSG00000198719/ENSG00000213923/ENSG00000004975/ENSG00000101384
Apical surface	Apical surface	Apical surface	25	0.300256	1.0274	0.406072	0.485306	0.166808	3738	tags=32%, list=24%, signal=24%	ENSG00000006831/ENSG00000147168/ENSG00000106211/ENSG00000137103/ENSG00000172005/ENSG00000254087/ENSG00000118507/ENSG00000011422
Tgf beta signaling	Tgf beta signaling	Tgf beta signaling	43	0.255984	0.984005	0.473054	0.551896	0.189696	5609	tags=51%, list=36%, signal=33%	ENSG00000067560/ENSG00000088832/ENSG00000159128/ENSG00000039068/ENSG00000172531/ENSG00000136807/ENSG00000177426/ENSG00000157933/ENSG00000168461/ENSG00000087074/ENSG00000105329/ENSG00000168036/ENSG00000117318/ENSG00000018408/ENSG00000109332/ENSG00000116478/ENSG00000140564/ENSG00000106991/ENSG00000115738/ENSG00000107779/ENSG00000198742/ENSG00000171223
Androgen response	Androgen response	Androgen response	83	0.211907	0.936553	0.565957	0.644928	0.221672	4987	tags=35%, list=32%, signal=24%	ENSG00000101558/ENSG00000155368/ENSG00000103275/ENSG00000166710/ENSG00000101608/ENSG00000102172/ENSG00000183726/ENSG00000112576/ENSG00000130066/ENSG00000186480/ENSG00000168118/ENSG00000142208/ENSG00000117143/ENSG00000120899/ENSG00000087076/ENSG00000110092/ENSG00000103942/ENSG00000140263/ENSG00000081377/ENSG00000196419/ENSG00000170515/ENSG00000130706/ENSG00000065135/ENSG00000154122/ENSG00000067113…
Protein secretion	Protein secretion	Protein secretion	88	0.19155	0.849071	0.779443	0.868016	0.298351	4902	tags=34%, list=31%, signal=24%	ENSG00000042753/ENSG00000135404/ENSG00000125991/ENSG00000143761/ENSG00000122705/ENSG00000205302/ENSG00000047249/ENSG00000163399/ENSG00000123595/ENSG00000142168/ENSG00000116521/ENSG00000105669/ENSG00000106636/ENSG00000131238/ENSG00000104388/ENSG00000102393/ENSG00000176171/ENSG00000161203/ENSG00000177879/ENSG00000109861/ENSG00000087460/ENSG00000124333/ENSG00000092531/ENSG00000141198/ENSG00000105402…
Kras signaling dn	Kras signaling dn	Kras signaling dn	68	-0.194187	-0.82564	0.803883	0.87534	0.300869	3214	tags=24%, list=20%, signal=19%	ENSG00000092295/ENSG00000118515/ENSG00000138376/ENSG00000183508/ENSG00000167548/ENSG00000198018/ENSG00000053702/ENSG00000106804/ENSG00000118596/ENSG00000151690/ENSG00000004766/ENSG00000147166/ENSG00000204410/ENSG00000107864/ENSG00000136603/ENSG00000072858
E2f targets	E2f targets	E2f targets	200	-0.135767	-0.685121	1	1	0.343716	4315	tags=30%, list=27%, signal=22%	ENSG00000137310/ENSG00000111247/ENSG00000115942/ENSG00000072274/ENSG00000164754/ENSG00000171848/ENSG00000072501/ENSG00000077514/ENSG00000156136/ENSG00000139734/ENSG00000120802/ENSG00000072571/ENSG00000136273/ENSG00000024526/ENSG00000165304/ENSG00000122966/ENSG00000090889/ENSG00000136450/ENSG00000103342/ENSG00000091651/ENSG00000135316/ENSG00000170836/ENSG00000177084/ENSG00000130816/ENSG00000124789…
Hedgehog signaling	Hedgehog signaling	Hedgehog signaling	18	0.201531	0.621787	0.946565	1	0.343716	4596	tags=28%, list=29%, signal=20%	ENSG00000205336/ENSG00000075275/ENSG00000140464/ENSG00000087085/ENSG00000157557
Uv response dn	Uv response dn	Uv response dn	96	-0.128729	-0.583748	0.99812	1	0.343716	5577	tags=38%, list=35%, signal=24%	ENSG00000163513/ENSG00000113580/ENSG00000163110/ENSG00000148700/ENSG00000117020/ENSG00000124788/ENSG00000058668/ENSG00000121989/ENSG00000105974/ENSG00000131788/ENSG00000134107/ENSG00000156113/ENSG00000131711/ENSG00000139514/ENSG00000103222/ENSG00000174738/ENSG00000108175/ENSG00000164442/ENSG00000088812/ENSG00000157110/ENSG00000169047/ENSG00000047056/ENSG00000118482/ENSG00000143776/ENSG00000048740…
Spermatogenesis	Spermatogenesis	Spermatogenesis	66	-0.128901	-0.544982	0.996094	1	0.343716	5129	tags=36%, list=33%, signal=25%	ENSG00000032742/ENSG00000121058/ENSG00000114302/ENSG00000064651/ENSG00000144061/ENSG00000006634/ENSG00000112742/ENSG00000119703/ENSG00000087338/ENSG00000165209/ENSG00000177182/ENSG00000162676/ENSG00000100722/ENSG00000078403/ENSG00000152495/ENSG00000164070/ENSG00000198793/ENSG00000106462/ENSG00000157764/ENSG00000010318/ENSG00000119912/ENSG00000115145/ENSG00000105679/ENSG00000163781

## Sheet: F
	ID	Description	setSize	enrichmentScore	NES	pvalue	p.adjust	qvalue	rank	leading_edge	core_enrichment
Oxidative phosphorylation	Oxidative phosphorylation	Oxidative phosphorylation	198	-0.646767	-3.50407	3.90507e-41	1.91348e-39	5.75484e-40	3618	tags=69%, list=23%, signal=54%	ENSG00000099795/ENSG00000156467/ENSG00000127540/ENSG00000164258/ENSG00000138495/ENSG00000060762/ENSG00000171503/ENSG00000104325/ENSG00000124172/ENSG00000136521/ENSG00000107537/ENSG00000127184/ENSG00000117410/ENSG00000178127/ENSG00000132313/ENSG00000169020/ENSG00000115317/ENSG00000165264/ENSG00000110090/ENSG00000071553/ENSG00000110717/ENSG00000131495/ENSG00000183648/ENSG00000168291/ENSG00000131143…
Myc targets v1	Myc targets v1	Myc targets v1	200	-0.599949	-3.25007	2.49626e-32	6.11583e-31	1.83935e-31	4494	tags=68%, list=29%, signal=49%	ENSG00000165672/ENSG00000130332/ENSG00000119335/ENSG00000188846/ENSG00000164109/ENSG00000090621/ENSG00000181163/ENSG00000141759/ENSG00000105618/ENSG00000145386/ENSG00000120705/ENSG00000140988/ENSG00000196591/ENSG00000114767/ENSG00000048162/ENSG00000089157/ENSG00000170144/ENSG00000108424/ENSG00000089009/ENSG00000111906/ENSG00000128951/ENSG00000115875/ENSG00000088205/ENSG00000134001/ENSG00000138668…
E2f targets	E2f targets	E2f targets	200	-0.485133	-2.62808	1.37045e-17	2.2384e-16	6.73204e-17	4176	tags=52%, list=27%, signal=38%	ENSG00000183765/ENSG00000100916/ENSG00000100162/ENSG00000125835/ENSG00000100526/ENSG00000132780/ENSG00000124207/ENSG00000171848/ENSG00000123975/ENSG00000122512/ENSG00000105486/ENSG00000071539/ENSG00000172336/ENSG00000128951/ENSG00000077152/ENSG00000134001/ENSG00000139734/ENSG00000138668/ENSG00000147536/ENSG00000164104/ENSG00000164045/ENSG00000086827/ENSG00000136527/ENSG00000136270/ENSG00000075131…
Dna repair	Dna repair	Dna repair	146	-0.533712	-2.75406	5.79026e-17	7.09307e-16	2.13325e-16	3584	tags=55%, list=23%, signal=43%	ENSG00000006451/ENSG00000105486/ENSG00000147669/ENSG00000170502/ENSG00000128951/ENSG00000138495/ENSG00000198805/ENSG00000070501/ENSG00000066379/ENSG00000175482/ENSG00000122952/ENSG00000196235/ENSG00000163918/ENSG00000099817/ENSG00000213246/ENSG00000128191/ENSG00000170734/ENSG00000100938/ENSG00000141510/ENSG00000148308/ENSG00000188986/ENSG00000014138/ENSG00000101146/ENSG00000106399/ENSG00000170540…
[truncated: 45 more rows]

## Sheet: G
	ID	Description	setSize	enrichmentScore	NES	pvalue	p.adjust	qvalue	rank	leading_edge	core_enrichment
[truncated: 3,270 more rows]

## Sheet: H
	ID	Description	setSize	enrichmentScore	NES	pvalue	p.adjust	qvalue	rank	leading_edge	core_enrichment
[truncated: 3,270 more rows]

## Sheet: I
	ID	Description	setSize	enrichmentScore	NES	pvalue	p.adjust	qvalue	rank	leading_edge	core_enrichment
[truncated: 845 more rows]

[truncated: 12 more sheets: J, K, L, M, N, O, P, Q, R, S, T, U]
