# Supplementary material for: An eQTL-based approach reveals candidate regulators of LINE-1 RNA levels in lymphoblastoid cells
Source: PLoS Genet. 2024 Jun 7;20(6):e1011311. doi: 10.1371/journal.pgen.1011311 (PMC11189215; doi:10.1371/journal.pgen.1011311)
Supplement: S6 Table — (A) All DESeq2 results for IL16 overexpression. (B) All DESeq2 results for STARD5 overexpression. (C) All DESeq2 results for HSD17B12 overexpression. (D) All DESeq2 results for RNF5 overexpression. (E) All GSEA results for IL16 overexpression using MSigDB Hallmark gene sets. (F) All GSEA results for STARD5 overexpression using MSigDB Hallmark gene sets. (G) All GSEA results for HSD17B12 overexpression using MSigDB Hallmark gene sets. (H) All GSEA results for RNF5 overexpression using MSigDB Hallmark gene sets. (I) All GSEA results for IL16 overexpression using GO Biological Process gene sets. (J) All GSEA results for STARD5 overexpression using GO Biological Process gene sets. (K) All GSEA results for HSD17B12 overexpression using GO Biological Process gene sets. (L) All GSEA results for RNF5 overexpression using GO Biological Process gene sets. (M) All GSEA results for IL16 overexpression using Reactome gene sets. (N) All GSEA results for STARD5 overexpression using Reactome gene sets. (O) All GSEA results for HSD17B12 overexpression using Reactome gene sets. (P) All GSEA results for RNF5 overexpression using Reactome gene sets. (Q) All GSEA results for IL16 overexpression using TE family gene sets. (R) All GSEA results for STARD5 overexpression using TE family gene sets. (S) All GSEA results for HSD17B12 overexpression using TE family gene sets. (T) All GSEA results for RNF5 overexpression using TE family gene sets. (U) GSEA with age-stratified L1 family gene sets following IL16 and STARD5 OE. (V) GSEA results for genomic region-stratified TE family gene sets for IL16 OE. (W) GSEA results for genomic region-stratified TE family gene sets for STARD5 OE. (XLSX) [file pgen.1011311.s023.xlsx]

## Sheet: Index
Supplementary Table S6
	A	All DESeq2 results for IL16 overexpression
	B	All DESeq2 results for STARD5 overexpression
	C	All DESeq2 results for HSD17B12 overexpression
	D	All DESeq2 results for RNF5 overexpression
	E	All GSEA results for IL16 overexpression using MSigDB Hallmark gene sets
	F	All GSEA results for STARD5 overexpression using MSigDB Hallmark gene sets
	G	All GSEA results for HSD17B12 overexpression using MSigDB Hallmark gene sets
	H	All GSEA results for RNF5 overexpression using MSigDB Hallmark gene sets
	I	All GSEA results for IL16 overexpression using GO Biological Process gene sets
	J	All GSEA results for STARD5 overexpression using GO Biological Process gene sets
	K	All GSEA results for HSD17B12 overexpression using GO Biological Process gene sets
	L	All GSEA results for RNF5 overexpression using GO Biological Process gene sets
	M	All GSEA results for IL16 overexpression using Reactome gene sets
	N	All GSEA results for STARD5 overexpression using Reactome gene sets
	O	All GSEA results for HSD17B12 overexpression using Reactome gene sets
	P	All GSEA results for RNF5 overexpression using Reactome gene sets
	Q	All GSEA results for IL16 overexpression using TE family gene sets
	R	All GSEA results for STARD5 overexpression using TE family gene sets
	S	All GSEA results for HSD17B12 overexpression using TE family gene sets
	T	All GSEA results for RNF5 overexpression using TE family gene sets
	U	GSEA with age-stratified L1 family gene sets following IL16 and STARD5 OE.
	V	GSEA results for genomic region-stratified TE family gene sets for IL16 OE.
	W	GSEA results for genomic region-stratified TE family gene sets for STARD5 OE.

## Sheet: A
	baseMean	log2FoldChange	lfcSE	stat	pvalue	padj	external_gene_name	hgnc_symbol	entrezgene_id
ENSG00000172349	2705.78	1.88998	0.0582979	32.4194	1.46268e-230	2.4026e-226	IL16	IL16	3603
ENSG00000271725	223.61	2.20461	0.119238	18.4892	2.52438e-76	2.07328e-72			NA
ENSG00000102317	4191.42	0.279163	0.0454872	6.13717	8.40034e-10	4.59946e-06	RBM3	RBM3	5935
ENSG00000160201	201.697	0.977565	0.186449	5.24306	1.57932e-07	0.000648546	U2AF1	U2AF1	7307
ENSG00000106211	2821.95	-0.342576	0.0715126	-4.79043	1.66428e-06	0.00546748	HSPB1	HSPB1	3315
ENSG00000211896	21716.8	0.379842	0.0806267	4.71113	2.46351e-06	0.00674427	IGHG1	IGHG1	NA
ENSG00000211892	442.644	0.384524	0.084174	4.56821	4.91914e-06	0.0115431	IGHG4	IGHG4	NA
ENSG00000211900	1662.42	0.310832	0.0709025	4.38393	1.16556e-05	0.0239319	IGHJ6	IGHJ6	NA
ENSG00000211598	1757.96	0.334545	0.0783696	4.26881	1.9652e-05	0.0358671	IGKV4-1	IGKV4-1	NA
ENSG00000172005	60.1395	-0.862414	0.203603	-4.23577	2.27767e-05	0.037413	MAL	MAL	4118
ENSG00000211592	3070.13	0.334673	0.0795999	4.20444	2.61732e-05	0.0390837	IGKC	IGKC	NA
ENSG00000078081	1590.19	-0.258682	0.062636	-4.12993	3.62868e-05	0.0496706	LAMP3	LAMP3	27074
ENSG00000170476	2482.67	0.200614	0.049604	4.04431	5.24765e-05	0.0630351	MZB1	MZB1	51237
ENSG00000134460	247.882	-0.493176	0.12211	-4.0388	5.37253e-05	0.0630351	IL2RA	IL2RA	3559
ENSG00000135144	94.3551	-0.68668	0.173135	-3.96616	7.30395e-05	0.0799426	DTX1	DTX1	1840
ENSG00000237940	51.3826	0.839672	0.213415	3.93446	8.33851e-05	0.0799426	LINC01238	LINC01238	102723927
ENSG00000270505	146.262	0.526011	0.133932	3.92744	8.58542e-05	0.0799426	IGHV1OR15-1	IGHV1OR15-1	NA
ENSG00000101336	305.816	-0.554048	0.141603	-3.91268	9.12768e-05	0.0799426	HCK	HCK	3055
ENSG00000133026	263.85	-0.484313	0.124252	-3.89782	9.70641e-05	0.0799426	MYH10	MYH10	4628
ENSG00000179331	107.215	0.633728	0.162614	3.89714	9.73366e-05	0.0799426	RAB39A	RAB39A	54734
ENSG00000079931	92.7376	-0.683038	0.178162	-3.83381	0.000126172	0.0986905	MOXD1	MOXD1	26002
ENSG00000211897	1319.02	0.261459	0.068728	3.80426	0.000142232	0.102465	IGHG3	IGHG3	NA
ENSG00000210191	71.0461	0.713342	0.187618	3.8021	0.000143474	0.102465	MT-TL2	MT-TL2	NA
ENSG00000211594	300.583	0.399138	0.105944	3.76744	0.00016493	0.112881	IGKJ4	IGKJ4	NA
ENSG00000276180	359.968	-0.394486	0.105335	-3.74505	0.000180356	0.11708	H4C9	H4C9	8294
ENSG00000267432	164.294	-0.442848	0.11861	-3.73366	0.000188721	0.11708	DNAH17-AS1	DNAH17-AS1	NA
ENSG00000237753	27.9546	-1.06224	0.284881	-3.72873	0.000192449	0.11708	SLC20A1-DT	SLC20A1-DT	NA
ENSG00000226696	113.145	0.521056	0.143365	3.63448	0.000278539	0.163403	LENG8-AS1	LENG8-AS1	104355426
ENSG00000100292	443.377	0.306919	0.0865519	3.54606	0.000391031	0.219052	HMOX1	HMOX1	3162
ENSG00000132465	3315.4	0.270123	0.076305	3.54004	0.000400071	0.219052	JCHAIN	JCHAIN	3512
ENSG00000210184	238.226	0.417085	0.118568	3.51768	0.000435336	0.230672	MT-TS2	MT-TS2	NA
ENSG00000100211	150.26	0.480123	0.137892	3.48189	0.000497892	0.255574	CBY1	CBY1	25776
LTR9D:ERV1:LTR	153.414	-0.430351	0.124601	-3.45382	0.000552707	0.271263	NA	NA	NA
ENSG00000109062	1064.54	0.202215	0.0586205	3.44957	0.000561483	0.271263	NHERF1	NHERF1	9368
ENSG00000198851	56.8856	0.659892	0.19333	3.4133	0.000641802	0.301207	CD3E	CD3E	916
ENSG00000253755	353.544	0.342226	0.10105	3.38671	0.000707367	0.322756	IGHGP	IGHGP	NA
ENSG00000162231	1626.93	-0.241824	0.0716924	-3.37308	0.00074332	0.329994	NXF1	NXF1	10482
ENSG00000117322	4291.52	-0.139829	0.0421476	-3.3176	0.000907929	0.383579	CR2	CR2	1380
ENSG00000185624	9576.17	0.14188	0.042777	3.31675	0.000910726	0.383579	P4HB	P4HB	5034
ENSG00000251002	315.02	-0.311028	0.0941117	-3.30488	0.000950166	0.390186	TRD-AS1	TRD-AS1	105370401
ENSG00000177683	413.826	0.386648	0.118743	3.25618	0.0011292	0.444361	THAP5	THAP5	168451
ENSG00000160183	37.5833	-0.833057	0.25647	-3.24816	0.00116154	0.444361	TMPRSS3	TMPRSS3	64699
ENSG00000177694	111.911	0.552606	0.170365	3.24367	0.00118001	0.444361	NAALADL2	NAALADL2	254827
ENSG00000204388	358.817	0.361651	0.11158	3.24119	0.0011903	0.444361	HSPA1B	HSPA1B	3304
ENSG00000090520	1319.33	0.191065	0.0597186	3.19942	0.00137704	0.493522	DNAJB11	DNAJB11	51726
ENSG00000125898	209.851	0.417709	0.130737	3.19504	0.00139809	0.493522	FAM110A	FAM110A	83541
ENSG00000105373	5328.46	0.197348	0.0618226	3.19216	0.00141212	0.493522	NOP53	NOP53	29997
ENSG00000147144	159.108	0.383535	0.120962	3.1707	0.00152071	0.51065	CCDC120	CCDC120	90060
ENSG00000124613	69.9348	0.567073	0.17891	3.16961	0.00152646	0.51065	ZNF391	ZNF391	346157
ENSG00000055732	85.2275	-0.560394	0.177097	-3.16433	0.00155439	0.51065	MCOLN3	MCOLN3	55283
ENSG00000121807	24.072	-1.02356	0.324845	-3.15091	0.00162763	0.524225	CCR2	CCR2	729230
ENSG00000281179	122.448	0.454576	0.145775	3.11833	0.00181877	0.574523			NA
ENSG00000186889	39.7389	-0.737274	0.239363	-3.08015	0.00206899	0.610017	TMEM17	TMEM17	200728
MER8:TcMar-Tigger:DNA	523.035	0.222699	0.0724021	3.07586	0.00209894	0.610017	NA	NA	NA
ENSG00000215712	117.248	0.427359	0.138951	3.07561	0.00210074	0.610017	TMEM242	TMEM242	729515
Ricksha:MULE-MuDR:DNA	143.601	0.463302	0.150946	3.06932	0.00214544	0.610017	NA	NA	NA
ENSG00000269958	164.881	0.393571	0.12833	3.06686	0.00216317	0.610017			NA
ENSG00000164327	397.066	0.413617	0.134915	3.06577	0.00217113	0.610017	RICTOR	RICTOR	253260
ENSG00000187607	243.63	-0.336498	0.109864	-3.06286	0.00219231	0.610017	ZNF286A	ZNF286A	57335
ENSG00000140995	723.078	0.209007	0.0685966	3.04691	0.0023121	0.610017	DEF8	DEF8	54849
ENSG00000162654	360.591	-0.294204	0.096653	-3.04391	0.00233521	0.610017	GBP4	GBP4	115361
ENSG00000172053	4167.71	0.154797	0.050859	3.04366	0.00233722	0.610017	QARS1	QARS1	5859
ENSG00000144802	600.124	-0.219338	0.0720712	-3.04334	0.00233965	0.610017	NFKBIZ	NFKBIZ	64332
ENSG00000185432	189.261	0.351058	0.11584	3.03055	0.0024411	0.622194	METTL7A	METTL7A	25840
ENSG00000204839	70.5492	0.621662	0.205307	3.02796	0.00246211	0.622194	MROH6	MROH6	642475
ENSG00000173614	369.156	-0.283738	0.0942455	-3.01062	0.00260711	0.648854	NMNAT1	NMNAT1	64802
ENSG00000170385	373.257	-0.256369	0.0859669	-2.98218	0.00286199	0.701098	SLC30A1	SLC30A1	7779
ENSG00000123358	155.877	-0.462716	0.155384	-2.97789	0.00290239	0.701098	NR4A1	NR4A1	3164
ENSG00000169981	230.158	-0.309956	0.104336	-2.97075	0.00297078	0.707217	ZNF35	ZNF35	7584
LTR46-int:ERV1:LTR	40.6673	0.740881	0.250795	2.95412	0.00313558	0.735785	NA	NA	NA
ENSG00000070761	436.139	-0.24937	0.0846082	-2.94735	0.00320514	0.741515	CFAP20	CFAP20	29105
ENSG00000113721	49.6539	-0.628264	0.21438	-2.93062	0.0033829	0.754666	PDGFRB	PDGFRB	5159
ENSG00000085185	180.453	-0.428063	0.146164	-2.92866	0.00340428	0.754666	BCORL1	BCORL1	63035
ENSG00000162631	49.3973	-0.643105	0.219906	-2.92445	0.0034507	0.754666	NTNG1	NTNG1	22854
ENSG00000105856	243.852	0.293368	0.10049	2.91937	0.00350737	0.754666	HBP1	HBP1	26959
LTR78B:ERV1:LTR	352.784	0.309008	0.105911	2.9176	0.00352732	0.754666	NA	NA	NA
ENSG00000197372	219.128	0.331287	0.113583	2.91669	0.00353764	0.754666	ZNF675	ZNF675	171392
ENSG00000197903	687.765	-0.222156	0.0763536	-2.90957	0.0036193	0.755267	H2BC12	H2BC12	85236
ENSG00000134243	76.2519	-0.53787	0.18527	-2.90317	0.00369409	0.755267	SORT1	SORT1	6272
ENSG00000197381	1151.67	0.162372	0.0559656	2.90128	0.00371643	0.755267	ADARB1	ADARB1	104
ENSG00000253234	1321.75	0.271597	0.0936946	2.89875	0.00374654	0.755267	IGLV2-5	IGLV2-5	NA
ENSG00000110237	314.121	-0.257774	0.0889868	-2.89676	0.00377036	0.755267	ARHGEF17	ARHGEF17	9828
ENSG00000168675	503.204	-0.218327	0.0757497	-2.88221	0.00394894	0.776514	LDLRAD4	LDLRAD4	753
ENSG00000132323	734.146	-0.198931	0.0690621	-2.88046	0.00397097	0.776514	ILKAP	ILKAP	80895
ENSG00000160131	1456.34	-0.173303	0.0602962	-2.8742	0.00405046	0.777287	VMA21	VMA21	203547
ENSG00000166188	279.655	-0.289272	0.100731	-2.87172	0.00408238	0.777287	ZNF319	ZNF319	57567
ENSG00000211924	23.1199	0.881939	0.307445	2.86861	0.00412279	0.777287	IGHD3-9	IGHD3-9	NA
ENSG00000210174	235.578	0.400386	0.139729	2.86545	0.0041642	0.777287	MT-TR	MT-TR	NA
ENSG00000104756	447.051	-0.238661	0.0840913	-2.83812	0.00453805	0.831176	KCTD9	KCTD9	54793
ENSG00000147601	450.055	0.25617	0.0902965	2.83699	0.00455411	0.831176	TERF1	TERF1	7013
ENSG00000103510	752.362	-0.186705	0.065966	-2.83033	0.00465007	0.838269	KAT8	KAT8	84148
ENSG00000128228	1306.92	0.188993	0.0669017	2.82493	0.0047291	0.838269	SDF2L1	SDF2L1	23753
ENSG00000148450	127.475	0.392096	0.138855	2.82378	0.00474607	0.838269	MSRB2	MSRB2	22921
ENSG00000123395	364.205	-0.24501	0.0868788	-2.82014	0.00480032	0.83883	ATG101	ATG101	60673
ENSG00000204620	202.553	0.380097	0.136036	2.79408	0.00520473	0.872648			NA
ENSG00000188157	1547.95	-0.164442	0.0588856	-2.79258	0.00522903	0.872648	AGRN	AGRN	375790
ENSG00000169245	407.615	-0.265628	0.0951931	-2.79041	0.00526417	0.872648	CXCL10	CXCL10	3627
ENSG00000141446	391.551	0.306343	0.10979	2.79025	0.00526671	0.872648	ESCO1	ESCO1	114799
ENSG00000155660	5955.15	0.150427	0.0539396	2.7888	0.00529032	0.872648	PDIA4	PDIA4	9601
ENSG00000137959	732.71	0.287287	0.103384	2.77884	0.00545531	0.872648	IFI44L	IFI44L	10964
ENSG00000210077	320.892	0.287944	0.103792	2.77423	0.00553321	0.872648	MT-TV	MT-TV	NA
ENSG00000179743	114.934	-0.436176	0.157286	-2.77314	0.0055518	0.872648	SPEN-AS1	SPEN-AS1	729614
ENSG00000139618	690.359	0.346546	0.125165	2.76872	0.00562764	0.872648	BRCA2	BRCA2	675
LTR4:ERV1:LTR	49.5922	0.660167	0.238496	2.76804	0.00563945	0.872648	NA	NA	NA
ENSG00000101017	2202.43	-0.156266	0.0565574	-2.76296	0.00572807	0.872648	CD40	CD40	958
ENSG00000159176	1374.92	0.150944	0.0546315	2.76294	0.00572825	0.872648	CSRP1	CSRP1	1465
ENSG00000166444	76.3895	-0.47141	0.170757	-2.76071	0.00576762	0.872648	DENND2B	DENND2B	6764
ENSG00000257815	32.275	-0.771781	0.279756	-2.75877	0.00580196	0.872648	PRANCR	PRANCR	101928062
Helitron1Nb_Mam:Helitron:RC	31.0006	-0.832932	0.302134	-2.75683	0.00583642	0.872648	NA	NA	NA
ENSG00000143889	331.74	-0.300679	0.109145	-2.75485	0.00587182	0.872648	HNRNPLL	HNRNPLL	92906
ENSG00000166503	288.599	-0.268985	0.0976902	-2.75345	0.00589699	0.872648	HDGFL3	HDGFL3	50810
ENSG00000167645	743.585	0.216845	0.0789662	2.74604	0.0060319	0.884643	YIF1B	YIF1B	90522
ENSG00000266389	40.9274	-0.620611	0.226422	-2.74095	0.00612618	0.884899	PIK3R5-DT	PIK3R5-DT	NA
ENSG00000136367	140.419	-0.390525	0.142553	-2.73951	0.00615303	0.884899	ZFHX2	ZFHX2	85446
ENSG00000205786	23.633	-0.908421	0.331969	-2.73646	0.00621036	0.884899	LINC01531	LINC01531	100128682
ENSG00000169129	82.7141	-0.483223	0.176874	-2.73202	0.00629479	0.884899	AFAP1L2	AFAP1L2	84632
ENSG00000054179	257.068	-0.287493	0.105343	-2.72912	0.00635036	0.884899	ENTPD2	ENTPD2	954
ENSG00000159217	38.1158	0.68434	0.250786	2.72878	0.00635688	0.884899	IGF2BP1	IGF2BP1	10642
ENSG00000130935	2259.66	-0.15086	0.0554535	-2.72048	0.00651874	0.897124	NOL11	NOL11	25926
ENSG00000204227	555.293	-0.198674	0.0731781	-2.71494	0.00662883	0.897124	RING1	RING1	6015
ENSG00000205981	395.82	-0.230863	0.0850691	-2.71383	0.00665105	0.897124	DNAJC19	DNAJC19	131118
ENSG00000109854	265.268	-0.261706	0.0965197	-2.71143	0.00669938	0.897124	HTATIP2	HTATIP2	10553
ENSG00000140464	1926.39	-0.14481	0.0535257	-2.70542	0.00682175	0.897124	PML	PML	5371
ENSG00000160229	72.473	0.778962	0.288106	2.70373	0.00685651	0.897124	ZNF66	ZNF66	7617
ENSG00000169905	928.247	0.188411	0.0697632	2.70072	0.00691899	0.897124	TOR1AIP2	TOR1AIP2	163590
ENSG00000124782	1118.13	-0.166723	0.0617576	-2.69963	0.0069416	0.897124	RREB1	RREB1	6239
ENSG00000110171	134.262	0.382744	0.141883	2.6976	0.00698406	0.897124	TRIM3	TRIM3	10612
ENSG00000166794	3553.37	0.141909	0.0527479	2.69032	0.00713828	0.897124	PPIB	PPIB	5479
ENSG00000138755	44.9779	-0.678628	0.252416	-2.68854	0.00717661	0.897124	CXCL9	CXCL9	4283
ENSG00000096070	821.927	0.195552	0.0727441	2.68822	0.00718337	0.897124	BRPF3	BRPF3	27154
ENSG00000272825	28.9487	-0.794143	0.295832	-2.68444	0.00726513	0.897124			NA
ENSG00000181019	481.018	0.244605	0.0911308	2.6841	0.00727244	0.897124	NQO1	NQO1	1728
ENSG00000013573	1651.36	0.133635	0.0498107	2.68287	0.00729941	0.897124	DDX11	DDX11	1663
ENSG00000175634	908.166	0.182572	0.0680744	2.68195	0.0073195	0.897124	RPS6KB2	RPS6KB2	6199
ENSG00000150961	1676.4	0.179187	0.0668731	2.6795	0.00737317	0.897124	SEC24D	SEC24D	9871
ENSG00000210164	333.139	0.353735	0.132251	2.67473	0.00747895	0.899783	MT-TG	MT-TG	NA
ENSG00000182544	426.55	-0.22514	0.0842092	-2.67358	0.00750458	0.899783	MFSD5	MFSD5	84975
ENSG00000227155	44.5661	0.589245	0.221117	2.66486	0.00770205	0.910807	DOCK8-AS2	DOCK8-AS2	NA
ENSG00000277089	289.137	-0.288412	0.108238	-2.66462	0.00770743	0.910807	CCL3-AS1	CCL3-AS1	NA
ENSG00000197457	42.5198	-0.637127	0.239367	-2.66172	0.00777425	0.912142	STMN3	STMN3	50861
ENSG00000107833	749.82	-0.194271	0.0732335	-2.65276	0.0079837	0.923091	NPM3	NPM3	10360
ENSG00000244119	23.7634	-0.859746	0.324097	-2.65274	0.00798417	0.923091	PDCL3P4	PDCL3P4	NA
ENSG00000266338	601.356	0.196149	0.0741378	2.64573	0.00815153	0.923091	NBPF15	NBPF15	284565
L1M3d:L1:LINE	92.9181	0.406723	0.153731	2.64568	0.00815268	0.923091	NA	NA	NA
ENSG00000138166	1627.91	-0.166271	0.0628531	-2.64538	0.00815981	0.923091	DUSP5	DUSP5	1847
ENSG00000182700	88.787	0.506479	0.191592	2.64353	0.00820475	0.923091	IGIP	IGIP	492311
ENSG00000119608	28.6883	-0.759686	0.287869	-2.639	0.00831512	0.927486	PROX2	PROX2	283571
ENSG00000088305	24.8833	0.782188	0.296901	2.63451	0.00842589	0.927486	DNMT3B	DNMT3B	1789
ENSG00000100918	1548.39	-0.160081	0.0608001	-2.63292	0.00846551	0.927486	REC8	REC8	9985
ENSG00000128602	314.833	-0.252815	0.0961087	-2.63051	0.00852576	0.927486	SMO	SMO	6608
ENSG00000232884	26.5094	0.77379	0.294162	2.63049	0.00852614	0.927486			NA
ENSG00000100271	82.0025	0.456169	0.173941	2.62255	0.00872736	0.929863	TTLL1	TTLL1	25809
ENSG00000260428	37.681	0.678593	0.258818	2.62189	0.00874425	0.929863	SCX	SCX	642658
ENSG00000211978	28.3396	0.853782	0.325701	2.62137	0.00875772	0.929863	IGHV5-78	IGHV5-78	NA
ENSG00000184371	650.441	-0.201907	0.0770427	-2.62072	0.00877442	0.929863	CSF1	CSF1	1435
ENSG00000182578	23.8804	0.785467	0.300149	2.61692	0.00887268	0.932673	CSF1R	CSF1R	1436
ENSG00000228782	74.3527	0.46264	0.177034	2.61328	0.00896768	0.932673			NA
ENSG00000089050	812.3	0.161176	0.0616788	2.61315	0.00897129	0.932673	RBBP9	RBBP9	10741
ENSG00000261360	38.0273	-0.681674	0.262208	-2.59974	0.00932939	0.953849	OTULIN-DT	OTULIN-DT	728178
ENSG00000259116	38.1195	0.635597	0.24464	2.59809	0.00937448	0.953849	HSPA2-AS1	HSPA2-AS1	102723809
LTR42:ERVL:LTR	135.914	0.377587	0.14536	2.5976	0.00938764	0.953849	NA	NA	NA
ENSG00000113657	26.5321	0.814323	0.313576	2.59689	0.00940725	0.953849	DPYSL3	DPYSL3	1809
ENSG00000168389	417.57	-0.246043	0.0949903	-2.59019	0.00959217	0.963969	MFSD2A	MFSD2A	84879
LTR85a:Gypsy:LTR	390.772	-0.231869	0.0895581	-2.58904	0.00962443	0.963969	NA	NA	NA
UCON107:hAT-Tag1:DNA	37.2002	0.656972	0.254439	2.58204	0.00982187	0.971303	NA	NA	NA
ENSG00000211648	221.324	0.32176	0.124623	2.58186	0.00982683	0.971303	IGLV1-47	IGLV1-47	NA
ENSG00000261159	25.8574	0.752148	0.291656	2.57888	0.00991202	0.971303			NA
ENSG00000132002	899.521	0.162881	0.0631785	2.57811	0.00993419	0.971303	DNAJB1	DNAJB1	3337
ENSG00000161547	6661.2	-0.124651	0.0483944	-2.57574	0.0100025	0.972195	SRSF2	SRSF2	6427
ENSG00000119508	71.487	-0.549731	0.213771	-2.57159	0.0101231	0.978134	NR4A3	NR4A3	8013
ENSG00000156990	678.881	0.176428	0.0687174	2.56745	0.0102449	0.981508	RPUSD3	RPUSD3	285367
ENSG00000134057	2340.13	-0.153562	0.059858	-2.56544	0.0103044	0.981508	CCNB1	CCNB1	891
ENSG00000157869	323.854	-0.281019	0.109588	-2.56434	0.0103373	0.981508	RAB28	RAB28	9364
ENSG00000100802	135.804	0.344964	0.134698	2.56101	0.0104368	0.981795	C14orf93	C14orf93	60686
ENSG00000130338	504.253	0.195621	0.0764071	2.56024	0.0104599	0.981795	TULP4	TULP4	56995
ENSG00000092421	47.6389	-0.563274	0.220399	-2.5557	0.0105975	0.989055	SEMA6A	SEMA6A	57556
ENSG00000214194	525.158	-0.189153	0.0740863	-2.55314	0.0106757	0.990725	SMIM30	SMIM30	401397
ENSG00000166189	706.576	-0.165653	0.0649718	-2.54961	0.0107844	0.995193	HPS6	HPS6	79803
ENSG00000234127	2142.84	0.126411	0.0497225	2.54234	0.0110113	0.999417	TRIM26	TRIM26	7726
ENSG00000059588	2027	-0.135899	0.0534594	-2.54209	0.0110191	0.999417	TARBP1	TARBP1	6894
ENSG00000198752	1181.86	-0.16968	0.0668071	-2.53985	0.0110899	0.999417	CDC42BPB	CDC42BPB	9578
ENSG00000225131	37.3702	0.686709	0.270438	2.53924	0.0111093	0.999417	PSME2P2	PSME2P2	NA
ENSG00000089351	2201.29	-0.142953	0.056315	-2.53845	0.0111344	0.999417	GRAMD1A	GRAMD1A	57655
ENSG00000184164	1358.52	0.151191	0.0596663	2.53394	0.0112787	0.99996	CRELD2	CRELD2	79174
ENSG00000231607	217.4	-0.278052	0.109843	-2.53135	0.0113625	0.99996	DLEU2	DLEU2	8847
ENSG00000106049	445.743	-0.196565	0.0776775	-2.53053	0.011389	0.99996	HIBADH	HIBADH	11112
ENSG00000253210	62.364	-0.487097	0.192538	-2.52988	0.0114101	0.99996	DENND3-AS1	DENND3-AS1	101927963
ENSG00000039068	1143.52	0.168992	0.0669489	2.52419	0.0115965	0.99996	CDH1	CDH1	999
ENSG00000286848	684.786	0.231445	0.0917265	2.52321	0.011629	0.99996			NA
ENSG00000132128	2307.91	-0.12043	0.0477459	-2.52231	0.0116586	0.99996	LRRC41	LRRC41	10489
ENSG00000265806	24.2105	0.842586	0.334873	2.51614	0.0118649	0.99996	MIR4292	MIR4292	100422860
ENSG00000126767	1516.05	-0.13538	0.0538381	-2.51458	0.0119173	0.99996	ELK1	ELK1	2002
ENSG00000196391	83.1544	0.41827	0.166352	2.51436	0.0119248	0.99996	ZNF774	ZNF774	342132
ENSG00000213626	1081	-0.205235	0.0817336	-2.51102	0.0120382	0.99996	LBH	LBH	81606
MER34D:ERV1:LTR	50.7986	-0.591106	0.235488	-2.51013	0.0120688	0.99996	NA	NA	NA
ENSG00000185697	109.28	0.373411	0.148942	2.5071	0.0121727	0.99996	MYBL1	MYBL1	4603
ENSG00000162642	332.952	-0.240318	0.0958618	-2.50693	0.0121786	0.99996	C1orf52	C1orf52	148423
ENSG00000134982	424.146	0.326792	0.130466	2.5048	0.0122521	0.99996	APC	APC	324
ENSG00000264714	35.8119	-0.633679	0.253084	-2.50383	0.0122856	0.99996	KIAA0895LP1	KIAA0895LP1	NA
ENSG00000169962	33.2972	-0.700053	0.280118	-2.49914	0.0124495	0.99996	TAS1R3	TAS1R3	83756
ENSG00000196584	794.144	-0.1741	0.0696757	-2.49871	0.0124646	0.99996	XRCC2	XRCC2	7516
ENSG00000210082	79538.1	0.148663	0.0595005	2.49851	0.0124717	0.99996	MT-RNR2	MT-RNR2	NA
ENSG00000169660	399.743	0.233863	0.093749	2.49456	0.0126112	0.99996	HEXD	HEXD	284004
ENSG00000173599	541.111	-0.204292	0.082019	-2.49079	0.0127459	0.99996	PC	PC	5091
ENSG00000162236	817.807	0.19514	0.0783838	2.48955	0.0127906	0.99996	STX5	STX5	6811
ENSG00000232043	214.168	-0.278977	0.112365	-2.48278	0.0130361	0.99996			NA
ENSG00000169710	7141.38	-0.134073	0.0540825	-2.47904	0.0131735	0.99996	FASN	FASN	2194
ENSG00000122877	709.568	-0.234553	0.094641	-2.47835	0.0131993	0.99996	EGR2	EGR2	1959
MER57B1:ERV1:LTR	141.575	0.353941	0.142881	2.47717	0.0132429	0.99996	NA	NA	NA
ENSG00000070081	524.442	0.246478	0.0996345	2.47382	0.0133678	0.99996	NUCB2	NUCB2	4925
ENSG00000154153	106.708	0.407865	0.165094	2.4705	0.0134925	0.99996	RETREG1	RETREG1	54463
ENSG00000139324	106.389	0.39119	0.158377	2.46999	0.0135117	0.99996	TMTC3	TMTC3	160418
ENSG00000243225	72.6987	-0.446835	0.180989	-2.46885	0.0135547	0.99996			NA
ENSG00000100379	253.669	-0.258284	0.104623	-2.4687	0.0135606	0.99996	KCTD17	KCTD17	79734
ENSG00000154144	586.19	-0.193037	0.0782261	-2.46768	0.013599	0.99996	TBRG1	TBRG1	84897
ENSG00000250539	23.2473	0.797264	0.323415	2.46515	0.0136957	0.99996	KRT8P33	KRT8P33	NA
ENSG00000141580	726.87	-0.164519	0.066739	-2.4651	0.0136974	0.99996	WDR45B	WDR45B	56270
ENSG00000113369	249.279	0.277739	0.112781	2.46265	0.0137916	0.99996	ARRDC3	ARRDC3	57561
ENSG00000163072	51.0095	0.567505	0.230866	2.45816	0.0139652	0.99996	NOSTRIN	NOSTRIN	115677
ENSG00000140463	261.016	0.257306	0.104676	2.45812	0.0139668	0.99996	BBS4	BBS4	585
ENSG00000136010	293.326	0.274549	0.111751	2.4568	0.0140183	0.99996	ALDH1L2	ALDH1L2	160428
ENSG00000087995	644.177	-0.20732	0.0844895	-2.4538	0.0141357	0.99996	METTL2A	METTL2A	339175
ENSG00000133119	1390.62	-0.161963	0.0660504	-2.45211	0.0142021	0.99996	RFC3	RFC3	5983
ENSG00000104946	1445.73	-0.146323	0.0597865	-2.44742	0.0143882	0.99996	TBC1D17	TBC1D17	79735
ENSG00000197020	258.868	0.391828	0.160128	2.44697	0.0144061	0.99996	ZNF100	ZNF100	163227
ENSG00000138182	946.156	0.279285	0.114182	2.44597	0.0144465	0.99996	KIF20B	KIF20B	9585
ENSG00000137285	390.584	-0.239891	0.0981551	-2.444	0.0145255	0.99996	TUBB2B	TUBB2B	347733
ENSG00000247828	509.399	0.326008	0.13368	2.43872	0.0147392	0.99996	TMEM161B-DT	TMEM161B-DT	100505894
ENSG00000127863	1956.97	-0.13899	0.0570213	-2.4375	0.014789	0.99996	TNFRSF19	TNFRSF19	55504
ENSG00000116990	32.1921	-0.71205	0.292415	-2.43506	0.0148892	0.99996	MYCL	MYCL	4610
ENSG00000121104	590.809	0.172832	0.0710625	2.43212	0.0150108	0.99996	FAM117A	FAM117A	81558
ENSG00000104055	447.143	0.193949	0.0797464	2.43207	0.0150128	0.99996	TGM5	TGM5	9333
ENSG00000162999	54.6945	-0.510976	0.210128	-2.43174	0.0150266	0.99996	DUSP19	DUSP19	142679
ENSG00000151689	245.429	0.248572	0.102232	2.43144	0.015039	0.99996	INPP1	INPP1	3628
ENSG00000086598	3274.59	0.127924	0.0526287	2.43069	0.01507	0.99996	TMED2	TMED2	10959
ENSG00000169994	68.7778	-0.442571	0.182144	-2.42979	0.0151078	0.99996	MYO7B	MYO7B	4648
ENSG00000130035	45.859	-0.537786	0.221428	-2.42872	0.0151523	0.99996	GALNT8	GALNT8	26290
ENSG00000138778	1120.46	0.293115	0.120752	2.42741	0.015207	0.99996	CENPE	CENPE	1062
ENSG00000134250	156.646	-0.321077	0.132405	-2.42495	0.0153104	0.99996	NOTCH2	NOTCH2	4853
ENSG00000137267	505.994	-0.202879	0.0837454	-2.42257	0.0154111	0.99996	TUBB2A	TUBB2A	7280
ENSG00000137842	308.332	-0.223749	0.0923903	-2.42178	0.0154447	0.99996	TMEM62	TMEM62	80021
ENSG00000103056	83.3008	0.476797	0.197113	2.41891	0.0155673	0.99996	SMPD3	SMPD3	55512
ENSG00000013588	340.09	-0.29832	0.123508	-2.4154	0.0157181	0.99996	GPRC5A	GPRC5A	9052
MER31B:ERV1:LTR	429.259	0.203789	0.0844277	2.41377	0.0157884	0.99996	NA	NA	NA
ENSG00000270820	683.526	-0.179547	0.0744562	-2.41144	0.0158896	0.99996	USP34-DT	USP34-DT	NA
ENSG00000180263	509.437	-0.245415	0.101909	-2.40818	0.0160322	0.99996	FGD6	FGD6	55785
ENSG00000011590	2098.87	-0.134238	0.0558039	-2.40553	0.0161491	0.99996	ZBTB32	ZBTB32	27033
ENSG00000279187	24.759	0.712239	0.296204	2.40455	0.0161922	0.99996			NA
Zaphod:hAT-Tip100:DNA	200.17	0.295103	0.12282	2.40272	0.0162739	0.99996	NA	NA	NA
ENSG00000159685	103.969	0.419461	0.174656	2.40164	0.0163216	0.99996	CHCHD6	CHCHD6	84303
ENSG00000143878	167.502	-0.3593	0.149926	-2.39652	0.0165515	0.99996	RHOB	RHOB	388
LTR12F:ERV1:LTR	185.218	0.453256	0.189139	2.39642	0.0165563	0.99996	NA	NA	NA
ENSG00000265982	34.2803	0.74482	0.31087	2.39592	0.0165787	0.99996			NA
ENSG00000183484	1488.79	-0.137207	0.0573414	-2.39281	0.0167199	0.99996	GPR132	GPR132	29933
ENSG00000149781	3241.46	0.115237	0.0481958	2.39102	0.0168017	0.99996	FERMT3	FERMT3	83706
ENSG00000141002	1686.44	0.137742	0.0576702	2.38844	0.0169199	0.99996	TCF25	TCF25	22980
ENSG00000178607	544.424	0.209262	0.0876344	2.3879	0.016945	0.99996	ERN1	ERN1	2081
ENSG00000095370	596.03	0.187661	0.0786639	2.38561	0.0170509	0.99996	SH2D3C	SH2D3C	10044
ENSG00000228106	28.8905	0.71491	0.299717	2.38528	0.017066	0.99996	NA	NA	NA
ENSG00000198818	1745.47	-0.126218	0.0529302	-2.3846	0.0170976	0.99996	SFT2D1	SFT2D1	113402
ENSG00000228727	86.9606	0.376154	0.15777	2.3842	0.0171163	0.99996	SAPCD1	SAPCD1	401251
ENSG00000076248	1405.18	-0.140629	0.0590183	-2.38281	0.0171811	0.99996	UNG	UNG	7374
ENSG00000254461	88.263	-0.433479	0.181927	-2.38271	0.0171858	0.99996			NA
ENSG00000228274	97.2859	0.361788	0.151848	2.38258	0.017192	0.99996			NA
ENSG00000205413	549.084	0.30212	0.126824	2.38219	0.0172098	0.99996	SAMD9	SAMD9	54809
ENSG00000123179	442.834	-0.203988	0.085669	-2.38111	0.0172605	0.99996	EBPL	EBPL	84650
Charlie24:hAT-Charlie:DNA	277.241	0.266195	0.111861	2.37971	0.0173264	0.99996	NA	NA	NA
ENSG00000196338	48.0434	-0.533305	0.224144	-2.3793	0.0173458	0.99996	NLGN3	NLGN3	54413
ENSG00000142207	1920.8	-0.126135	0.0531368	-2.37379	0.0176068	0.99996	URB1	URB1	9875
ENSG00000047578	412.486	-0.217417	0.0916096	-2.3733	0.01763	0.99996	KATNIP	KATNIP	23247
ENSG00000102393	415.749	-0.203512	0.0857579	-2.3731	0.0176395	0.99996	GLA	GLA	2717
ENSG00000141458	789.388	-0.169821	0.0716573	-2.3699	0.0177927	0.99996	NPC1	NPC1	4864
L1P2:L1:LINE	883.391	0.175706	0.0742463	2.36653	0.0179559	0.99996	NA	NA	NA
ENSG00000211962	112.615	0.504494	0.213264	2.36558	0.0180018	0.99996	IGHV1-46	IGHV1-46	NA
ENSG00000119820	1007.74	-0.15641	0.0662712	-2.36015	0.0182675	0.99996	YIPF4	YIPF4	84272
ENSG00000196981	123.234	-0.313243	0.132727	-2.36005	0.0182724	0.99996	WDR5B	WDR5B	54554
ENSG00000184216	2688.33	0.119843	0.0509174	2.35368	0.0185886	0.99996	IRAK1	IRAK1	3654
ENSG00000137766	192.61	0.313597	0.13335	2.35168	0.0186888	0.99996	UNC13C	UNC13C	440279
ENSG00000162849	886.144	-0.149929	0.0638295	-2.3489	0.018829	0.99996	KIF26B	KIF26B	55083
ENSG00000235013	208.088	-0.282586	0.120319	-2.34865	0.0188417	0.99996	COX20P2	COX20P2	NA
ENSG00000143507	593.07	-0.177303	0.0755253	-2.3476	0.018895	0.99996	DUSP10	DUSP10	11221
ENSG00000179409	1486.73	-0.178611	0.0761847	-2.34444	0.0190556	0.99996	GEMIN4	GEMIN4	50628
MLT1J-int:ERVL-MaLR:LTR	161.869	0.313036	0.133535	2.34423	0.0190663	0.99996	NA	NA	NA
MLT1F-int:ERVL-MaLR:LTR	142.765	-0.299568	0.128079	-2.33894	0.0193388	0.99996	NA	NA	NA
ENSG00000152700	830.967	-0.160731	0.0687278	-2.33867	0.0193526	0.99996	SAR1B	SAR1B	51128
ENSG00000106991	239.339	-0.26452	0.113185	-2.33706	0.0194358	0.99996	ENG	ENG	2022
ENSG00000086544	207.485	0.252845	0.108194	2.33696	0.0194413	0.99996	ITPKC	ITPKC	80271
ENSG00000124942	4422.77	0.14269	0.0610675	2.3366	0.01946	0.99996	AHNAK	AHNAK	79026
ENSG00000273802	24.0603	-0.701347	0.30019	-2.33635	0.0194732	0.99996	H2BC8	H2BC8	8339
HERVIP10FH-int:ERV1:LTR	240.934	0.269549	0.115434	2.33509	0.0195388	0.99996	NA	NA	NA
ENSG00000173868	138.167	-0.316532	0.135729	-2.3321	0.0196954	0.99996	PHOSPHO1	PHOSPHO1	162466
ENSG00000132635	445.471	-0.192305	0.0824817	-2.33149	0.0197276	0.99996	PCED1A	PCED1A	64773
MER107:hAT-Charlie:DNA	94.5501	-0.391199	0.167841	-2.33077	0.0197653	0.99996	NA	NA	NA
ENSG00000274211	526.231	0.179621	0.0770814	2.33028	0.0197913	0.99996	SOCS7	SOCS7	30837
ENSG00000167613	414.072	0.188043	0.0807531	2.32862	0.0198792	0.99996	LAIR1	LAIR1	3903
ENSG00000269386	121.573	0.326699	0.140477	2.32563	0.0200382	0.99996	RAB11B-AS1	RAB11B-AS1	100507567
LTR7B:ERV1:LTR	626.344	0.160616	0.0690679	2.32547	0.0200466	0.99996	NA	NA	NA
ENSG00000114107	33.7193	0.603357	0.259673	2.32353	0.0201509	0.99996	CEP70	CEP70	80321
ENSG00000108639	7781.66	-0.0948592	0.0408427	-2.32255	0.0202032	0.99996	SYNGR2	SYNGR2	9144
ENSG00000139597	390.418	-0.202761	0.0873172	-2.32212	0.0202267	0.99996	N4BP2L1	N4BP2L1	90634
ENSG00000144452	351.905	0.238988	0.102997	2.32033	0.0203231	0.99996	ABCA12	ABCA12	26154
ENSG00000250337	155.281	0.398691	0.171851	2.31998	0.0203419	0.99996	PURPL	PURPL	643401
LTR23-int:ERV1:LTR	88.8136	0.362909	0.15659	2.31758	0.0204723	0.99996	NA	NA	NA
ENSG00000279267	27.1297	-0.714721	0.308474	-2.31696	0.0205059	0.99996			NA
ENSG00000044574	17027.2	0.175573	0.0758749	2.31398	0.0206689	0.99996	HSPA5	HSPA5	3309
ENSG00000099834	33.2972	0.611693	0.264672	2.31114	0.0208253	0.99996	CDHR5	CDHR5	53841
ENSG00000084112	2127.32	-0.105704	0.0457453	-2.31071	0.0208491	0.99996	SSH1	SSH1	54434
ENSG00000250575	61.1558	-0.442415	0.19152	-2.31002	0.0208872	0.99996			NA
ENSG00000103522	4029.94	-0.112281	0.0486259	-2.30907	0.0209396	0.99996	IL21R	IL21R	50615
LTR1D:ERV1:LTR	39.3655	0.559868	0.24253	2.30845	0.0209743	0.99996	NA	NA	NA
ENSG00000273295	108.204	0.341393	0.147895	2.30834	0.0209801	0.99996			NA
ENSG00000211678	81.4339	0.423043	0.183289	2.30807	0.0209954	0.99996	IGLJ3	IGLJ3	NA
ENSG00000091127	610.127	-0.192378	0.0833552	-2.30793	0.0210031	0.99996	PUS7	PUS7	54517
MSTB:ERVL-MaLR:LTR	1510.85	0.133161	0.0576992	2.30786	0.0210071	0.99996	NA	NA	NA
ENSG00000260798	108.78	0.328228	0.142224	2.30782	0.0210089	0.99996			NA
ENSG00000145734	785.534	0.288679	0.125103	2.30752	0.0210256	0.99996	BDP1	BDP1	55814
ENSG00000160570	419.211	0.25357	0.10991	2.30706	0.0210512	0.99996	DEDD2	DEDD2	162989
ENSG00000143315	353.473	0.222813	0.0967793	2.30228	0.0213192	0.99996	PIGM	PIGM	93183
ENSG00000243335	344.611	-0.212677	0.0924465	-2.30054	0.0214178	0.99996	KCTD7	KCTD7	154881
ENSG00000163479	2275.18	0.127558	0.0554542	2.30023	0.021435	0.99996	SSR2	SSR2	6746
ENSG00000137275	319.07	-0.246034	0.107011	-2.29915	0.0214966	0.99996	RIPK1	RIPK1	8737
ENSG00000116133	4187.14	-0.123464	0.0537101	-2.29871	0.0215215	0.99996	DHCR24	DHCR24	1718
ENSG00000184860	109.882	0.36324	0.15802	2.2987	0.0215221	0.99996	SDR42E1	SDR42E1	93517
ENSG00000144736	1007.39	-0.162118	0.0705624	-2.29751	0.0215895	0.99996	SHQ1	SHQ1	55164
ENSG00000071575	73.8349	-0.45145	0.196496	-2.2975	0.0215901	0.99996	TRIB2	TRIB2	28951
ENSG00000102189	739.842	0.28656	0.124831	2.29558	0.0216999	0.99996	EEA1	EEA1	8411
ENSG00000197361	30.9441	0.608312	0.265256	2.2933	0.0218306	0.99996	FBXL22	FBXL22	283807
ENSG00000152270	123.25	0.366031	0.159637	2.29289	0.0218543	0.99996	PDE3B	PDE3B	5140
ENSG00000269533	36.0961	0.569039	0.248262	2.29209	0.0219005	0.99996			NA
ENSG00000132182	10580.5	-0.0890137	0.0388392	-2.29185	0.0219141	0.99996	NUP210	NUP210	23225
ENSG00000187775	300.315	-0.244843	0.106837	-2.29174	0.0219204	0.99996	DNAH17	DNAH17	8632
ENSG00000173611	355.165	0.2092	0.0914756	2.28694	0.0221991	0.99996	SCAI	SCAI	286205
MER67C:ERV1:LTR	224.248	0.275762	0.120619	2.28623	0.0222411	0.99996	NA	NA	NA
ENSG00000075886	40.3845	0.525616	0.230156	2.28374	0.0223868	0.99996	TUBA3D	TUBA3D	113457
ENSG00000140280	723.931	-0.153248	0.0671278	-2.28293	0.0224344	0.99996	LYSMD2	LYSMD2	256586
ENSG00000242590	86.2053	-0.392083	0.171791	-2.28233	0.02247	0.99996			NA
Charlie20a:hAT-Charlie:DNA	248.926	0.260885	0.114355	2.28137	0.0225268	0.99996	NA	NA	NA
ENSG00000222009	39.2625	-0.595266	0.261188	-2.27907	0.0226629	0.99996	BTBD19	BTBD19	149478
ENSG00000174917	460.165	0.251023	0.110143	2.27906	0.0226637	0.99996	MICOS13	MICOS13	125988
ENSG00000143771	367.35	-0.212878	0.0934668	-2.27758	0.0227516	0.99996	CNIH4	CNIH4	29097
ENSG00000120662	393.927	-0.216576	0.0951002	-2.27734	0.0227656	0.99996	MTRF1	MTRF1	9617
ENSG00000166908	517.142	-0.18232	0.0801537	-2.27463	0.0229283	0.99996	PIP4K2C	PIP4K2C	79837
ENSG00000182307	871.295	-0.144512	0.063571	-2.27324	0.0230119	0.99996	C8orf33	C8orf33	65265
ENSG00000170469	156.149	0.282198	0.12418	2.2725	0.0230561	0.99996	SPATA24	SPATA24	202051
ENSG00000189180	536.975	0.293253	0.129112	2.27131	0.0231285	0.99996	ZNF33A	ZNF33A	7581
MER34C_:ERV1:LTR	102.736	-0.350427	0.154511	-2.26797	0.0233309	0.99996	NA	NA	NA
ENSG00000267697	341.014	-0.24056	0.106178	-2.26563	0.023474	0.99996	NA	NA	NA
ENSG00000138029	1644.83	-0.14071	0.062108	-2.26557	0.0234775	0.99996	HADHB	HADHB	3032
ENSG00000184207	988.354	-0.144991	0.0640367	-2.26419	0.0235623	0.99996	PGP	PGP	283871
ENSG00000271576	26.6141	-0.688882	0.304257	-2.26415	0.0235652	0.99996	PRKACB-DT	PRKACB-DT	NA
ENSG00000167964	23.985	0.701189	0.309703	2.26407	0.0235697	0.99996	RAB26	RAB26	25837
ENSG00000275180	23.852	0.75539	0.333797	2.26302	0.0236343	0.99996			NA
ENSG00000236859	454.276	-0.202953	0.089766	-2.26092	0.0237644	0.99996	NIFK-AS1	NIFK-AS1	254128
ENSG00000165895	183.735	-0.276942	0.122504	-2.26067	0.0237796	0.99996	ARHGAP42	ARHGAP42	143872
ENSG00000105255	77.3754	-0.39099	0.172988	-2.26021	0.023808	0.99996	FSD1	FSD1	79187
ENSG00000177106	130.447	0.322218	0.142563	2.26018	0.0238103	0.99996	EPS8L2	EPS8L2	64787
ENSG00000105750	143.696	0.295878	0.130933	2.25977	0.0238355	0.99996	ZNF85	ZNF85	7639
ENSG00000065413	1514.81	0.122255	0.0541244	2.25878	0.0238974	0.99996	ANKRD44	ANKRD44	91526
ENSG00000116741	26.7776	-0.65433	0.289719	-2.2585	0.0239147	0.99996	RGS2	RGS2	5997
ENSG00000104814	2730.85	0.110473	0.0489156	2.25845	0.0239179	0.99996	MAP4K1	MAP4K1	11184
ENSG00000103121	475.794	-0.182905	0.0809994	-2.2581	0.0239393	0.99996	CMC2	CMC2	56942
ENSG00000139354	47.2367	0.508686	0.225565	2.25517	0.0241229	0.99996	GAS2L3	GAS2L3	283431
ENSG00000156976	7089.73	-0.0914066	0.040541	-2.25467	0.024154	0.99996	EIF4A2	EIF4A2	1974
ENSG00000065485	453.561	0.188804	0.0837516	2.25434	0.0241751	0.99996	PDIA5	PDIA5	10954
ENSG00000088387	58.9672	-0.471778	0.209321	-2.25385	0.0242056	0.99996	DOCK9	DOCK9	23348
ENSG00000269982	37.1678	-0.578275	0.25694	-2.25063	0.0244091	0.99996			NA
ENSG00000266651	34.7556	-0.630221	0.280066	-2.25026	0.0244326	0.99996			NA
ENSG00000227252	36.4581	-0.597539	0.265883	-2.24737	0.0246161	0.99996	COPS8-DT	COPS8-DT	105373951
ENSG00000107551	1107.25	-0.14746	0.065627	-2.24695	0.0246432	0.99996	RASSF4	RASSF4	83937
ENSG00000106346	454.405	0.174302	0.0776284	2.24533	0.0247468	0.99996	USP42	USP42	84132
ENSG00000109787	330.709	-0.199767	0.0890176	-2.24413	0.0248242	0.99996	KLF3	KLF3	51274
ENSG00000048028	801.73	-0.158138	0.0704721	-2.24399	0.0248332	0.99996	USP28	USP28	57646
ENSG00000164292	157.851	-0.328462	0.146508	-2.24193	0.0249656	0.99996	RHOBTB3	RHOBTB3	22836
ENSG00000131725	577.682	-0.223652	0.0997927	-2.24116	0.0250156	0.99996	WDR44	WDR44	54521
ENSG00000197776	23.384	0.777742	0.347326	2.23923	0.0251411	0.99996	KLHDC1	KLHDC1	122773
ENSG00000007545	484.671	0.185245	0.0827921	2.23747	0.0252555	0.99996	CRAMP1	CRAMP1	57585
ENSG00000100354	1129.43	0.137361	0.0614009	2.23712	0.0252784	0.99996	TNRC6B	TNRC6B	23112
ENSG00000250159	104.172	0.358159	0.160198	2.23573	0.0253698	0.99996	PKD2L2-DT	PKD2L2-DT	NA
ENSG00000123130	484.227	-0.190931	0.0855214	-2.23255	0.0255786	0.99996	ACOT9	ACOT9	23597
HERV9NC-int:ERV1:LTR	347.587	0.21117	0.0947981	2.22758	0.0259085	0.99996	NA	NA	NA
ENSG00000259623	73.421	-0.380253	0.170717	-2.22739	0.0259215	0.99996			NA
ENSG00000102897	399.404	0.182469	0.081937	2.22694	0.0259515	0.99996	LYRM1	LYRM1	57149
ENSG00000231663	63.2013	-0.429737	0.193214	-2.22415	0.0261383	0.99996	COA6-AS1	COA6-AS1	NA
ENSG00000113161	1933.46	-0.111772	0.050261	-2.22383	0.0261601	0.99996	HMGCR	HMGCR	3156
ENSG00000170525	1162.82	-0.14306	0.064353	-2.22305	0.0262126	0.99996	PFKFB3	PFKFB3	5209
ENSG00000131351	424.364	-0.188028	0.0846059	-2.2224	0.026256	0.99996	HAUS8	HAUS8	93323
ENSG00000104660	647.533	-0.160835	0.0723759	-2.22221	0.0262691	0.99996	LEPROTL1	LEPROTL1	23484
ENSG00000181222	5436.34	-0.157789	0.0710387	-2.22117	0.0263396	0.99996	POLR2A	POLR2A	5430
ENSG00000103472	56.7295	-0.443549	0.199718	-2.22087	0.0263595	0.99996	RRN3P2	RRN3P2	NA
ENSG00000176142	650.798	0.150595	0.0678399	2.21986	0.0264285	0.99996	TMEM39A	TMEM39A	55254
ENSG00000198015	1453.3	-0.148045	0.0667376	-2.21832	0.0265329	0.99996	MRPL42	MRPL42	28977
ENSG00000156535	97.5348	0.345061	0.155558	2.21822	0.0265399	0.99996	CD109	CD109	135228
ENSG00000116663	266.14	-0.226282	0.102031	-2.21778	0.0265697	0.99996	FBXO6	FBXO6	26270
ENSG00000204536	687.612	0.171509	0.077449	2.21448	0.0267956	0.99996	CCHCR1	CCHCR1	54535
ENSG00000134901	225.865	0.273653	0.123576	2.21444	0.0267985	0.99996	POGLUT2	POGLUT2	79070
ENSG00000145781	246.759	0.243505	0.110026	2.21317	0.026886	0.99996	COMMD10	COMMD10	51397
ENSG00000184716	140.65	-0.28071	0.126882	-2.21237	0.026941	0.99996	SERINC4	SERINC4	619189
ENSG00000262831	2033.87	0.147505	0.0666857	2.21194	0.026971	0.99996			NA
ENSG00000198865	243.995	0.332609	0.150382	2.21176	0.0269832	0.99996	CCDC152	CCDC152	100129792
ENSG00000266088	30.4986	-0.589439	0.266758	-2.20964	0.0271302	0.99996			NA
ENSG00000174326	22.8019	0.872367	0.395306	2.20681	0.027327	0.99996	SLC16A11	SLC16A11	162515
ENSG00000174501	188.98	0.347978	0.157764	2.20569	0.0274057	0.99996	ANKRD36C	ANKRD36C	400986
ENSG00000197191	23.5742	0.760809	0.345216	2.20386	0.0275341	0.99996	CYSRT1	CYSRT1	375791
AmnSINE1:5S-Deu-L2:SINE	415.811	-0.183903	0.0834573	-2.20356	0.0275556	0.99996	NA	NA	NA
ENSG00000168517	70.0441	0.387803	0.176213	2.20077	0.0277526	0.99996	HEXIM2	HEXIM2	124790
ENSG00000196954	460.786	0.190493	0.0866039	2.19958	0.0278364	0.99996	CASP4	CASP4	837
ENSG00000133321	91.0795	0.358286	0.163068	2.19716	0.0280092	0.99996	PLAAT4	PLAAT4	5920
ENSG00000109680	60.1538	-0.456341	0.207715	-2.19696	0.0280234	0.99996	TBC1D19	TBC1D19	55296
ENSG00000159363	684.332	-0.147182	0.066999	-2.19677	0.0280367	0.99996	ATP13A2	ATP13A2	23400
ENSG00000172534	5754.17	-0.126321	0.0575733	-2.19409	0.0282286	0.99996	HCFC1	HCFC1	3054
ENSG00000140479	27.3365	-0.616882	0.281203	-2.19372	0.0282555	0.99996	PCSK6	PCSK6	5046
ENSG00000260924	27.589	-0.611189	0.278625	-2.19359	0.028265	0.99996	LINC01311	LINC01311	NA
ENSG00000235499	39.4092	-0.531917	0.242529	-2.19321	0.0282921	0.99996			NA
ENSG00000172239	872.886	-0.148336	0.0676444	-2.19289	0.0283155	0.99996	PAIP1	PAIP1	10605
ENSG00000234912	256.466	-0.25306	0.115472	-2.19153	0.0284134	0.99996	SNHG20	SNHG20	654434
ENSG00000228696	110.761	-0.38948	0.177829	-2.1902	0.0285099	0.99996	ARL17B	ARL17B	51326
ENSG00000125319	321.291	-0.235476	0.107548	-2.18949	0.0285612	0.99996	HROB	HROB	78995
ENSG00000167978	18559.3	-0.1072	0.0490156	-2.18705	0.0287386	0.99996	SRRM2	SRRM2	23524
ENSG00000121897	523.144	0.174296	0.079701	2.18687	0.0287521	0.99996	LIAS	LIAS	11019
ENSG00000171766	389.649	-0.206181	0.0943099	-2.18621	0.0288006	0.99996	GATM	GATM	2628
ENSG00000135315	208.516	0.394401	0.180442	2.18575	0.0288336	0.99996	CEP162	CEP162	22832
ENSG00000129675	752.083	0.141703	0.0648661	2.18455	0.028922	0.99996	ARHGEF6	ARHGEF6	9459
ENSG00000141378	896.511	-0.145448	0.0666062	-2.18371	0.0289839	0.99996	PTRH2	PTRH2	51651
ENSG00000227896	29.9609	-0.666416	0.305306	-2.18278	0.0290519	0.99996	WAPL-DT	WAPL-DT	NA
ENSG00000173141	1044.08	-0.12566	0.0575982	-2.18166	0.0291349	0.99996	MRPL57	MRPL57	78988
ENSG00000168010	1208.87	0.128563	0.0589312	2.18158	0.0291402	0.99996	ATG16L2	ATG16L2	89849
ENSG00000204257	2917.18	-0.109106	0.0500893	-2.17822	0.0293898	0.99996	HLA-DMA	HLA-DMA	3108
ENSG00000271614	49.299	-0.509531	0.233986	-2.17761	0.0294349	0.99996	ATP2B1-AS1	ATP2B1-AS1	NA
ENSG00000273820	44.561	-0.512639	0.235421	-2.17754	0.0294401	0.99996	USP27X	USP27X	389856
ENSG00000157895	589.942	-0.16904	0.0776295	-2.17752	0.0294419	0.99996	C12orf43	C12orf43	64897
ENSG00000197119	483.222	-0.188505	0.0865894	-2.177	0.0294807	0.99996	SLC25A29	SLC25A29	123096
ENSG00000211660	28814.8	0.127861	0.0587612	2.17594	0.0295595	0.99996	IGLV2-23	IGLV2-23	NA
ENSG00000103150	401.566	0.20622	0.0947829	2.17571	0.0295769	0.99996	MLYCD	MLYCD	23417
ENSG00000226259	194.162	0.335148	0.154117	2.17464	0.0296572	0.99996	GTF2H2B	GTF2H2B	NA
ENSG00000102970	473.888	0.195717	0.0900834	2.17261	0.0298093	0.99996	CCL17	CCL17	6361
ENSG00000088340	32.6122	0.615821	0.283468	2.17245	0.0298214	0.99996	FER1L4	FER1L4	NA
ENSG00000162645	106.956	-0.35996	0.165715	-2.17216	0.0298438	0.99996	GBP2	GBP2	2634
ENSG00000177105	2276.87	-0.123751	0.056977	-2.17195	0.0298595	0.99996	RHOG	RHOG	391
ENSG00000141577	588.16	0.174153	0.0802516	2.17008	0.0300006	0.99996	CEP131	CEP131	22994
ENSG00000213782	1125.38	-0.13706	0.0631737	-2.16957	0.0300394	0.99996	DDX47	DDX47	51202
ENSG00000281026	55.4039	-0.495732	0.228531	-2.16921	0.0300665	0.99996	N4BP2L2-IT2	N4BP2L2-IT2	116828
ENSG00000263847	34.7039	0.560488	0.258422	2.16888	0.0300915	0.99996			NA
ENSG00000166987	746.854	0.143049	0.0659783	2.16812	0.0301498	0.99996	MBD6	MBD6	114785
ENSG00000081803	26.8043	0.724513	0.334598	2.16532	0.0303629	0.99996	CADPS2	CADPS2	93664
ENSG00000182586	52.6956	0.520497	0.240803	2.1615	0.0306564	0.99996	LINC00334	LINC00334	114042
ENSG00000168264	3076.2	-0.126954	0.058807	-2.15883	0.0308637	0.99996	IRF2BP2	IRF2BP2	359948
ENSG00000166266	680.46	0.251844	0.116768	2.1568	0.0310213	0.99996	CUL5	CUL5	8065
LTR1B:ERV1:LTR	72.6131	0.386128	0.179042	2.15664	0.0310337	0.99996	NA	NA	NA
ENSG00000130703	546.477	0.16897	0.0783813	2.15575	0.0311032	0.99996	OSBPL2	OSBPL2	9885
ENSG00000117226	30.7861	-0.594177	0.275663	-2.15545	0.0311268	0.99996	GBP3	GBP3	2635
ENSG00000249898	155.133	-0.278389	0.129177	-2.1551	0.0311544	0.99996	MCPH1-AS1	MCPH1-AS1	NA
ENSG00000178307	425.374	0.194636	0.0903306	2.15471	0.0311845	0.99996	TMEM11	TMEM11	8834
ENSG00000005007	3300.93	-0.107248	0.0497891	-2.15405	0.0312365	0.99996	UPF1	UPF1	5976
ENSG00000165175	789.548	-0.148896	0.069142	-2.15349	0.0312805	0.99996	MID1IP1	MID1IP1	58526
ENSG00000130313	1364.52	0.119132	0.0553232	2.15339	0.031288	0.99996	PGLS	PGLS	25796
ENSG00000267122	136.376	-0.29171	0.135492	-2.15298	0.0313204	0.99996			124904611
ENSG00000163347	246.572	0.231461	0.107646	2.1502	0.0315391	0.99996	CLDN1	CLDN1	9076
ENSG00000139679	60.7348	-0.464997	0.216303	-2.14975	0.0315753	0.99996	LPAR6	LPAR6	10161
ENSG00000285723	82.7174	0.351066	0.163308	2.14972	0.0315775	0.99996	MKKS		8195
Ricksha_0:MULE-MuDR:DNA	78.515	-0.40547	0.188933	-2.14611	0.0318643	0.99996	NA	NA	NA
ENSG00000102580	1486.93	0.153249	0.0714316	2.1454	0.0319207	0.99996	DNAJC3	DNAJC3	5611
ENSG00000112343	1269.56	0.118545	0.0552828	2.14433	0.0320064	0.99996	TRIM38	TRIM38	10475
ENSG00000240041	3529.93	0.126103	0.0588438	2.14301	0.032112	0.99996	IGHJ4	IGHJ4	NA
ENSG00000204934	115.795	0.313324	0.146294	2.14175	0.0322138	0.99996	ATP6V0E2-AS1	ATP6V0E2-AS1	401431
ENSG00000249069	62.4463	-0.467302	0.218274	-2.14089	0.0322827	0.99996	LINC01033	LINC01033	NA
ENSG00000165233	171.743	0.263236	0.123004	2.14006	0.0323501	0.99996	CARD19	CARD19	84270
ENSG00000243323	74.4817	0.37371	0.174665	2.13958	0.0323891	0.99996	PTPRVP	PTPRVP	148713
ENSG00000267179	70.0087	-0.388819	0.181746	-2.13935	0.0324071	0.99996			NA
ENSG00000242125	2404.01	-0.119522	0.055896	-2.1383	0.0324923	0.99996	SNHG3	SNHG3	8420
ENSG00000261499	30.0765	0.619834	0.29001	2.13729	0.0325746	0.99996			NA
ENSG00000179134	1134.62	-0.119005	0.0556906	-2.13689	0.032607	0.99996	SAMD4B	SAMD4B	55095
ENSG00000120875	1085.67	-0.17161	0.0803094	-2.13686	0.0326097	0.99996	DUSP4	DUSP4	1846
ENSG00000262619	106.929	0.36426	0.170465	2.13685	0.0326099	0.99996	LINC00621	LINC00621	NA
ENSG00000115756	150.928	0.265538	0.124303	2.13621	0.0326621	0.99996	HPCAL1	HPCAL1	3241
ENSG00000186185	1066.16	-0.124365	0.0582178	-2.1362	0.0326635	0.99996	KIF18B	KIF18B	146909
ENSG00000267041	154.062	-0.286671	0.134201	-2.13613	0.0326685	0.99996	ZNF850	ZNF850	342892
ENSG00000160305	874.55	0.148014	0.0693127	2.13545	0.0327245	0.99996	DIP2A	DIP2A	23181
ENSG00000100365	404.365	0.205009	0.0960301	2.13484	0.0327744	0.99996	NCF4	NCF4	4689
ENSG00000054654	2159.01	0.372597	0.174641	2.1335	0.0328839	0.99996	SYNE2	SYNE2	23224
ENSG00000167658	66329.1	0.0904747	0.0424477	2.13144	0.0330531	0.99996	EEF2	EEF2	1938
ENSG00000168916	106.925	-0.323495	0.151988	-2.12842	0.0333021	0.99996	ZNF608	ZNF608	57507
ENSG00000144642	28.7884	0.582547	0.273807	2.12758	0.0333716	0.99996	RBMS3	RBMS3	27303
ENSG00000116679	1596.86	-0.128944	0.0606378	-2.12646	0.0334646	0.99996	IVNS1ABP	IVNS1ABP	10625
ENSG00000177917	669.771	-0.151787	0.0714155	-2.1254	0.0335531	0.99996	ARL6IP6	ARL6IP6	151188
ENSG00000066827	1520.35	0.107047	0.0503951	2.12415	0.0336578	0.99996	ZFAT	ZFAT	57623
ENSG00000117475	155.735	0.33396	0.157252	2.12373	0.0336927	0.99996	BLZF1	BLZF1	8548
ENSG00000167657	748.678	-0.136405	0.0642528	-2.12294	0.0337592	0.99996	DAPK3	DAPK3	1613
ENSG00000173230	1440.72	0.411654	0.194336	2.11826	0.0341534	0.99996	GOLGB1	GOLGB1	2804
ENSG00000272476	52.9876	0.497829	0.235031	2.11814	0.0341633	0.99996			NA
ENSG00000277734	1877.21	-0.109257	0.0515838	-2.11806	0.0341704	0.99996	TRAC	TRAC	NA
ENSG00000153094	100.421	-0.320725	0.151433	-2.11794	0.0341806	0.99996	BCL2L11	BCL2L11	10018
MLT2C2:ERVL:LTR	150.842	-0.269352	0.127193	-2.11767	0.0342028	0.99996	NA	NA	NA
ENSG00000249375	527.749	-0.176037	0.083199	-2.11586	0.0343569	0.99996	CASC11	CASC11	100270680
MER135:DNA:DNA	52.8697	0.493067	0.233202	2.11434	0.0344865	0.99996	NA	NA	NA
ENSG00000277632	317.311	-0.228313	0.108043	-2.11316	0.034587	0.99996	CCL3	CCL3	6348
ENSG00000141627	904.973	0.15334	0.0725776	2.11277	0.0346207	0.99996	DYM	DYM	54808
ENSG00000155380	2315.97	-0.106222	0.0502867	-2.11232	0.0346588	0.99996	SLC16A1	SLC16A1	6566
ENSG00000154678	25.5925	-0.625484	0.296124	-2.11224	0.0346659	0.99996	PDE1C	PDE1C	5137
ENSG00000137965	743.575	0.166698	0.0789304	2.11196	0.0346896	0.99996	IFI44	IFI44	10561
ENSG00000106829	653.319	0.149698	0.0709044	2.11126	0.0347499	0.99996	TLE4	TLE4	7091
ENSG00000171522	29.8899	-0.636003	0.301588	-2.10885	0.0349576	0.99996	PTGER4	PTGER4	5734
ENSG00000117984	715.936	0.147817	0.07011	2.10836	0.0349996	0.99996	CTSD	CTSD	1509
ENSG00000144048	704.067	-0.165077	0.078297	-2.10834	0.0350014	0.99996	DUSP11	DUSP11	8446
ENSG00000187608	1444.96	0.165103	0.078318	2.10811	0.0350213	0.99996	ISG15	ISG15	9636
ENSG00000115421	394.761	-0.216661	0.102817	-2.10725	0.0350958	0.99996	PAPOLG	PAPOLG	64895
HERVH48-int:ERV1:LTR	220.896	0.23286	0.110511	2.10712	0.0351075	0.99996	NA	NA	NA
ENSG00000230084	92.5881	0.386783	0.183752	2.10492	0.0352986	0.99996	ZBTB47-AS1	ZBTB47-AS1	NA
ENSG00000216490	2283.55	-0.105196	0.0499889	-2.10438	0.0353449	0.99996	IFI30	IFI30	10437
ENSG00000164303	27.3203	0.676232	0.321495	2.1034	0.0354309	0.99996	ENPP6	ENPP6	133121
ENSG00000272068	55.6215	0.427015	0.20311	2.10238	0.0355196	0.99996	BCAN-AS1	BCAN-AS1	NA
ENSG00000144837	176.594	-0.266389	0.126736	-2.10192	0.0355603	0.99996	PLA1A	PLA1A	51365
ENSG00000196659	84.288	-0.409551	0.194891	-2.10144	0.0356027	0.99996	TTC30B	TTC30B	150737
ENSG00000283805	906.525	-0.125614	0.0597765	-2.10139	0.0356067	0.99996	MIR636	MIR636	693221
ENSG00000125485	818.958	-0.148581	0.0707251	-2.10082	0.0356569	0.99996	DDX31	DDX31	64794
ENSG00000166313	132.12	-0.280789	0.133726	-2.09974	0.035752	0.99996	APBB1	APBB1	322
ENSG00000249624	1220.7	0.133877	0.0637735	2.09926	0.0357937	0.99996	IFNAR2-IL10RB		127882475
ENSG00000101928	143.764	0.277961	0.13243	2.09892	0.0358237	0.99996	MOSPD1	MOSPD1	56180
ENSG00000177788	72.7579	-0.3686	0.175622	-2.09883	0.0358318	0.99996	RAB4A-AS1	RAB4A-AS1	105373159
ENSG00000213983	1338.37	0.124644	0.0594129	2.09793	0.0359115	0.99996	AP1G2	AP1G2	8906
ENSG00000136603	379.793	0.189853	0.090519	2.09738	0.0359601	0.99996	SKIL	SKIL	6498
ENSG00000138231	469.176	-0.196212	0.09356	-2.09717	0.0359781	0.99996	DBR1	DBR1	51163
ENSG00000149428	6883.54	0.111154	0.0530102	2.09683	0.0360082	0.99996	HYOU1	HYOU1	10525
ENSG00000243646	454.46	0.166851	0.0796019	2.09607	0.0360757	0.99996	IL10RB	IL10RB	3588
ENSG00000215784	190.45	-0.26819	0.128159	-2.09263	0.0363823	0.99996	FAM72D	FAM72D	728833
ENSG00000272923	28.4073	0.573921	0.274265	2.09258	0.036387	0.99996	NA	NA	NA
ENSG00000096092	278.884	-0.20175	0.096569	-2.08918	0.0366915	0.99996	TMEM14A	TMEM14A	28978
ENSG00000048707	1076.99	-0.145199	0.069549	-2.08773	0.0368224	0.99996	VPS13D	VPS13D	55187
ENSG00000131779	568.304	-0.15696	0.0751857	-2.08763	0.0368315	0.99996	PEX11B	PEX11B	8799
ENSG00000263266	54.628	-0.52485	0.251627	-2.08583	0.0369943	0.99996	RPS7P1	RPS7P1	NA
ENSG00000135976	292.494	0.309152	0.148265	2.08514	0.037057	0.99996	ANKRD36	ANKRD36	375248
ENSG00000283480	127.627	-0.296306	0.142118	-2.08493	0.0370757	0.99996			NA
ENSG00000133114	676.186	-0.136432	0.0654665	-2.084	0.0371605	0.99996	GPALPP1	GPALPP1	55425
ENSG00000182117	1223.73	-0.143346	0.0688441	-2.08218	0.0373264	0.99996	NOP10	NOP10	55505
ENSG00000261716	125.037	-0.277373	0.13334	-2.08019	0.0375082	0.99996	H2BC20P	H2BC20P	NA
ENSG00000168491	52.9322	0.465818	0.223963	2.07989	0.037536	0.99996	CCDC110	CCDC110	256309
ENSG00000179241	186.308	-0.242693	0.11671	-2.07946	0.0375753	0.99996	LDLRAD3	LDLRAD3	143458
ENSG00000258839	31.8254	-0.578623	0.278557	-2.07721	0.0377819	0.99996	MC1R	MC1R	4157
ENSG00000196535	1544.93	0.132409	0.0638711	2.07306	0.0381663	0.99996	MYO18A	MYO18A	399687
ENSG00000280007	352.979	-0.177326	0.085585	-2.07193	0.0382722	0.99996			NA
ENSG00000065613	712.24	0.249818	0.120626	2.07101	0.0383579	0.99996	SLK	SLK	9748
ENSG00000196116	577.348	-0.148652	0.0718885	-2.06782	0.0386572	0.99996	TDRD7	TDRD7	23424
ENSG00000068308	1451.77	0.115387	0.0558193	2.06715	0.0387198	0.99996	OTUD5	OTUD5	55593
MLT1E1:ERVL-MaLR:LTR	180.259	0.239337	0.115826	2.06635	0.0387958	0.99996	NA	NA	NA
ENSG00000136197	75.8691	-0.366793	0.177542	-2.06595	0.0388332	0.99996	C7orf25	C7orf25	79020
ENSG00000137100	690.376	0.154918	0.0749892	2.06587	0.0388409	0.99996	DCTN3	DCTN3	11258
ENSG00000263731	73.5727	0.385759	0.186785	2.06526	0.0388981	0.99996			NA
ENSG00000226312	513.824	-0.168182	0.0814774	-2.06415	0.0390034	0.99996	CFLAR-AS1	CFLAR-AS1	65072
ENSG00000197483	266.718	-0.23731	0.114979	-2.06394	0.0390231	0.99996	ZNF628	ZNF628	89887
ENSG00000180787	91.2075	0.409544	0.198429	2.06393	0.0390242	0.99996	ZFP3	ZFP3	124961
ENSG00000084070	4364.49	-0.120611	0.0584523	-2.06342	0.0390732	0.99996	SMAP2	SMAP2	64744
ENSG00000069399	630.591	-0.147404	0.0714633	-2.06266	0.0391453	0.99996	BCL3	BCL3	602
ENSG00000166261	367.876	0.182037	0.0883154	2.06121	0.0392827	0.99996	ZNF202	ZNF202	7753
ENSG00000007312	439.882	0.168141	0.081597	2.06063	0.0393386	0.99996	CD79B	CD79B	974
ENSG00000099785	209.627	0.220185	0.106906	2.05961	0.039436	0.99996	MARCHF2	MARCHF2	51257
ENSG00000134255	1346.07	0.129912	0.0631306	2.05783	0.0396063	0.99996	CEPT1	CEPT1	10390
ENSG00000225217	93.0444	-0.353544	0.171818	-2.05767	0.0396218	0.99996	HSPA7	HSPA7	NA
ENSG00000154305	861.953	0.147572	0.0717181	2.05766	0.0396228	0.99996	MIA3	MIA3	375056
ENSG00000186076	47.491	-0.473572	0.230231	-2.05695	0.0396913	0.99996			NA
ENSG00000122986	1485.9	-0.122719	0.0596609	-2.05694	0.0396918	0.99996	HVCN1	HVCN1	84329
ENSG00000188827	756.947	0.145739	0.070891	2.05582	0.0398	0.99996	SLX4	SLX4	84464
ENSG00000162639	106.183	-0.308277	0.149994	-2.05527	0.0398532	0.99996	HENMT1	HENMT1	113802
ENSG00000279672	85.5261	0.376236	0.183098	2.05483	0.039895	0.99996			NA
ENSG00000133315	113.997	0.292537	0.142424	2.05399	0.0399768	0.99996	MACROD1	MACROD1	28992
ENSG00000112685	1035.75	-0.138539	0.0674832	-2.05294	0.0400787	0.99996	EXOC2	EXOC2	55770
ENSG00000074660	66.5181	-0.422987	0.20626	-2.05074	0.0402921	0.99996	SCARF1	SCARF1	8578
ENSG00000198464	288.267	0.538999	0.263083	2.04878	0.040484	0.99996	ZNF480	ZNF480	147657
ENSG00000134001	2544.02	-0.108443	0.0529409	-2.04838	0.0405226	0.99996	EIF2S1	EIF2S1	1965
ENSG00000287581	53.2566	0.421988	0.206059	2.04789	0.0405705	0.99996			NA
LTR10F:ERV1:LTR	67.4366	0.41746	0.203932	2.04705	0.040653	0.99996	NA	NA	NA
ENSG00000105246	5149.66	-0.121328	0.0592782	-2.04676	0.0406821	0.99996	EBI3	EBI3	10148
ENSG00000067064	2153.02	-0.124043	0.0606382	-2.04562	0.0407939	0.99996	IDI1	IDI1	3422
ENSG00000174574	2135.25	-0.106329	0.0519908	-2.04514	0.040841	0.99996	AKIRIN1	AKIRIN1	79647
ENSG00000188738	26.5486	0.676289	0.330975	2.04332	0.0410203	0.99996	FSIP2	FSIP2	401024
ENSG00000134070	261.96	0.211207	0.103371	2.04319	0.0410336	0.99996	IRAK2	IRAK2	3656
ENSG00000145293	1077.61	-0.147773	0.0723674	-2.04199	0.0411525	0.99996	ENOPH1	ENOPH1	58478
ENSG00000163874	522.108	-0.16366	0.0801777	-2.04122	0.0412294	0.99996	ZC3H12A	ZC3H12A	80149
ENSG00000185418	187.804	0.245452	0.120255	2.04111	0.0412403	0.99996	TARS3	TARS3	123283
ENSG00000177888	122.65	0.340731	0.167009	2.0402	0.0413305	0.99996	ZBTB41	ZBTB41	360023
ENSG00000261804	31.4536	-0.603302	0.295739	-2.03999	0.0413518	0.99996			NA
ENSG00000075336	698.508	0.141336	0.0693047	2.03934	0.0414158	0.99996	TIMM21	TIMM21	29090
ENSG00000108826	625.169	0.14209	0.069711	2.03827	0.0415231	0.99996	MRPL27	MRPL27	51264
ENSG00000278771	331.046	-0.217367	0.106723	-2.03673	0.0416768	0.99996	RN7SL3	RN7SL3	378707
ENSG00000187815	89.8519	-0.359678	0.176736	-2.03512	0.0418391	0.99996	ZFP69	ZFP69	339559
ENSG00000201487	33.8384	-0.543756	0.267267	-2.03451	0.0419005	0.99996	SNORD45B	SNORD45B	26804
ENSG00000075089	468.939	-0.169061	0.0831455	-2.03331	0.042021	0.99996	ACTR6	ACTR6	64431
ENSG00000076604	2653.99	-0.109809	0.0540479	-2.03169	0.0421846	0.99996	TRAF4	TRAF4	9618
ENSG00000219545	146.926	-0.356703	0.175589	-2.03147	0.0422073	0.99996	UMAD1	UMAD1	729852
ENSG00000150527	535.256	-0.16001	0.0787674	-2.03142	0.0422125	0.99996	MIA2	MIA2	4253
ENSG00000117090	3934.78	-0.101583	0.0500116	-2.03119	0.0422361	0.99996	SLAMF1	SLAMF1	6504
ENSG00000066279	1317.28	0.386391	0.190241	2.03106	0.0422493	0.99996	ASPM	ASPM	259266
ENSG00000183066	60.2065	-0.402763	0.198324	-2.03084	0.0422715	0.99996	WBP2NL	WBP2NL	164684
ENSG00000122483	730.498	0.218611	0.107736	2.02915	0.0424435	0.99996	CCDC18	CCDC18	343099
ENSG00000119640	188.537	0.23117	0.113927	2.02911	0.0424467	0.99996	ACYP1	ACYP1	97
ENSG00000185745	179.807	0.254574	0.125569	2.02737	0.042625	0.99996	IFIT1	IFIT1	3434
ENSG00000076043	95.6441	-0.362186	0.178656	-2.02728	0.042634	0.99996	REXO2	REXO2	25996
ENSG00000257989	32.9778	-0.573813	0.283188	-2.02626	0.042738	0.99996			NA
ENSG00000184949	29.8528	-0.608347	0.300399	-2.02513	0.0428536	0.99996	FAM227A	FAM227A	646851
ENSG00000105963	286.635	0.209019	0.10325	2.0244	0.0429288	0.99996	ADAP1	ADAP1	11033
ENSG00000188185	167.422	-0.265058	0.130952	-2.02408	0.0429615	0.99996	LINC00265	LINC00265	NA
ENSG00000180535	52.7789	0.470469	0.232435	2.02408	0.0429615	0.99996	BHLHA15	BHLHA15	168620
ENSG00000005059	722.76	0.144123	0.0712406	2.02304	0.0430686	0.99996	MCUB	MCUB	55013
ENSG00000179218	18465.9	0.101631	0.0502727	2.0216	0.0432173	0.99996	CALR	CALR	811
ENSG00000137070	69.8919	0.369985	0.183149	2.02014	0.0433692	0.99996	IL11RA	IL11RA	3590
ENSG00000198440	32.1973	0.529062	0.261945	2.01975	0.0434094	0.99996	ZNF583	ZNF583	147949
ENSG00000228486	90.0727	-0.321232	0.159094	-2.01914	0.0434728	0.99996	C2orf92	C2orf92	728537
ENSG00000237036	192.741	0.235056	0.116423	2.01897	0.0434899	0.99996	ZEB1-AS1	ZEB1-AS1	220930
ENSG00000280077	133.55	-0.345924	0.171383	-2.01843	0.0435465	0.99996			NA
ENSG00000052802	1176.43	-0.145821	0.0722487	-2.01832	0.0435583	0.99996	MSMO1	MSMO1	6307
ENSG00000123374	1593.66	-0.115829	0.0574081	-2.01765	0.0436277	0.99996	CDK2	CDK2	1017
ENSG00000165704	1259.33	-0.140761	0.0697689	-2.01753	0.0436405	0.99996	HPRT1	HPRT1	3251
ENSG00000138303	971.895	0.117773	0.0583814	2.01729	0.0436648	0.99996	ASCC1	ASCC1	51008
ENSG00000284481	44.4097	0.482859	0.239422	2.01677	0.0437192	0.99996	MIR1292	MIR1292	100302138
ENSG00000184588	221.195	-0.25839	0.128189	-2.0157	0.0438313	0.99996	PDE4B	PDE4B	5142
ENSG00000101255	501.363	0.202846	0.100696	2.01444	0.0439633	0.99996	TRIB3	TRIB3	57761
ENSG00000185022	38.0457	0.71116	0.353035	2.01442	0.0439658	0.99996	MAFF	MAFF	23764
ENSG00000119397	1419.28	0.227897	0.113205	2.01314	0.0440996	0.99996	CNTRL	CNTRL	11064
ENSG00000164040	634.746	-0.135442	0.0673161	-2.01203	0.0442165	0.99996	PGRMC2	PGRMC2	10424
ENSG00000162078	113.334	0.31416	0.156145	2.01197	0.0442226	0.99996	ZG16B	ZG16B	124220
ENSG00000224521	32.6918	-0.541266	0.269147	-2.01104	0.044321	0.99996			105373277
ENSG00000171806	149.379	-0.253428	0.126023	-2.01096	0.0443295	0.99996	METTL18	METTL18	92342
ENSG00000131013	378.554	0.222529	0.110673	2.01069	0.0443583	0.99996	PPIL4	PPIL4	85313
ENSG00000068079	407.949	0.177371	0.0882271	2.01039	0.0443901	0.99996	IFI35	IFI35	3430
ENSG00000080845	1104.27	-0.138879	0.0691	-2.00983	0.0444494	0.99996	DLGAP4	DLGAP4	22839
ENSG00000104549	1783.91	-0.115061	0.0572596	-2.00946	0.0444889	0.99996	SQLE	SQLE	6713
ENSG00000135070	425.888	-0.17247	0.0858455	-2.00907	0.0445296	0.99996	ISCA1	ISCA1	81689
ENSG00000135317	929.235	-0.125752	0.0626117	-2.00844	0.0445968	0.99996	SNX14	SNX14	57231
ENSG00000141556	1978.11	0.100056	0.0498277	2.00804	0.0446393	0.99996	TBCD	TBCD	6904
ENSG00000286584	43.9826	0.534862	0.266489	2.00707	0.044742	0.99996			NA
ENSG00000244405	313.663	-0.215503	0.107419	-2.00618	0.044837	0.99996	ETV5	ETV5	2119
ENSG00000187808	74.1337	0.352653	0.175864	2.00526	0.0449349	0.99996	SOWAHD	SOWAHD	347454
ENSG00000156603	270.495	-0.244633	0.122115	-2.0033	0.045145	0.99996	MED19	MED19	219541
ENSG00000264343	26.2935	0.703624	0.351309	2.00286	0.0451922	0.99996	NOTCH2NLA	NOTCH2NLA	388677
ENSG00000157601	2896.12	0.108316	0.0541458	2.00045	0.0454517	0.99996	MX1	MX1	4599
ENSG00000065243	502.867	0.225138	0.112585	1.9997	0.0455323	0.99996	PKN2	PKN2	5586
ENSG00000279348	106.411	0.344067	0.172109	1.99913	0.0455947	0.99996			NA
ENSG00000133059	231.515	0.211671	0.105882	1.99912	0.0455953	0.99996	DSTYK	DSTYK	25778
ENSG00000078177	544.685	0.460622	0.230496	1.99839	0.045674	0.99996	N4BP2	N4BP2	55728
ENSG00000181090	2921.77	-0.0899767	0.0450256	-1.99835	0.0456792	0.99996	EHMT1	EHMT1	79813
ENSG00000258035	65.1435	0.372535	0.186681	1.99558	0.0459802	0.99996			NA
ENSG00000086758	18196.7	-0.100929	0.0505934	-1.99491	0.0460527	0.99996	HUWE1	HUWE1	10075
ENSG00000109084	1225.93	-0.112686	0.0565113	-1.99405	0.0461463	0.99996	TMEM97	TMEM97	27346
ENSG00000259843	29.6978	0.552014	0.277048	1.99248	0.0463179	0.99996	HEATR3-AS1	HEATR3-AS1	NA
ENSG00000163872	1502.21	-0.115702	0.0581048	-1.99126	0.0464527	0.99996	YEATS2	YEATS2	55689
ENSG00000184182	278.943	-0.185026	0.0929546	-1.99049	0.0465366	0.99996	UBE2F	UBE2F	140739
MamGypLTR1c:Gypsy:LTR	161.899	0.242926	0.122065	1.99013	0.0465766	0.99996	NA	NA	NA
ENSG00000256235	232.298	-0.246897	0.124092	-1.98963	0.046632	0.99996	SMIM3	SMIM3	85027
ENSG00000148429	571.617	-0.158249	0.0795465	-1.98939	0.0466577	0.99996	USP6NL	USP6NL	9712
LTR53:ERVL:LTR	146.221	0.274703	0.138088	1.98933	0.0466643	0.99996	NA	NA	NA
ENSG00000067167	2258.3	0.126891	0.0637883	1.98926	0.0466729	0.99996	TRAM1	TRAM1	23471
LTR75:ERVL:LTR	85.4278	0.324547	0.163167	1.98905	0.0466956	0.99996	NA	NA	NA
ENSG00000167842	736.074	-0.129052	0.0649174	-1.98794	0.0468187	0.99996	MIS12	MIS12	79003
LTR28:ERV1:LTR	23.1666	-0.611102	0.307438	-1.98772	0.0468424	0.99996	NA	NA	NA
ENSG00000119669	1264.44	-0.118105	0.0594211	-1.98759	0.0468567	0.99996	IRF2BPL	IRF2BPL	64207
ENSG00000186020	269.375	0.210094	0.105721	1.98724	0.0468956	0.99996	ZNF529	ZNF529	57711
ENSG00000188229	7291.45	-0.0793295	0.039941	-1.98617	0.0470147	0.99996	TUBB4B	TUBB4B	10383
ENSG00000204524	191.278	0.262182	0.132026	1.98583	0.0470521	0.99996	ZNF805	ZNF805	390980
ENSG00000099194	2951.74	-0.184793	0.0930678	-1.98558	0.0470802	0.99996	SCD	SCD	6319
ENSG00000125089	778.569	0.128544	0.0647484	1.98529	0.0471124	0.99996	SH3TC1	SH3TC1	54436
ENSG00000288529	59.0963	-0.382029	0.192514	-1.98442	0.0472092	0.99996			128092253
ENSG00000005884	201.289	0.240777	0.121354	1.98408	0.047247	0.99996	ITGA3	ITGA3	3675
ENSG00000188707	572.057	-0.149154	0.0752274	-1.98271	0.0473997	0.99996	ZBED10P	ZBED10P	NA
ENSG00000159840	2131.37	-0.11437	0.0576914	-1.98244	0.0474302	0.99996	ZYX	ZYX	7791
ENSG00000135605	639.77	-0.159498	0.0804672	-1.98214	0.0474632	0.99996	TEC	TEC	7006
MamGypLTR1d:Gypsy:LTR	60.0901	-0.396182	0.199961	-1.9813	0.0475574	0.99996	NA	NA	NA
ENSG00000151690	1182.97	-0.119217	0.0601791	-1.98104	0.0475871	0.99996	MFSD6	MFSD6	54842
Tigger6b:TcMar-Tigger:DNA	94.7085	0.403339	0.203683	1.98023	0.0476777	0.99996	NA	NA	NA
ENSG00000111832	1086.9	-0.156854	0.0792868	-1.97831	0.0478936	0.99996	RWDD1	RWDD1	51389
ENSG00000120949	5177.08	-0.0849839	0.0429866	-1.97699	0.0480429	0.99996	TNFRSF8	TNFRSF8	943
LTR77:ERV1:LTR	27.2635	0.558141	0.282325	1.97695	0.0480475	0.99996	NA	NA	NA
ENSG00000134597	385.46	0.181254	0.0916871	1.97687	0.0480561	0.99996	RBMX2	RBMX2	51634
ENSG00000232021	26.1775	0.568861	0.287848	1.97626	0.0481257	0.99996	LEF1-AS1	LEF1-AS1	641518
ENSG00000100321	68.7693	0.420609	0.212864	1.97595	0.0481601	0.99996	SYNGR1	SYNGR1	9145
ENSG00000093072	200.831	0.255753	0.129445	1.97577	0.048181	0.99996	ADA2	ADA2	51816
ENSG00000166851	2127.65	-0.0971226	0.0491751	-1.97504	0.0482641	0.99996	PLK1	PLK1	5347
ENSG00000139537	58.7179	0.501873	0.254132	1.97485	0.0482853	0.99996	CCDC65	CCDC65	85478
SVA_D:SVA:Retroposon	3101.6	0.093136	0.0471987	1.97328	0.0484642	0.99996	NA	NA	NA
ENSG00000049245	227.033	0.247166	0.125286	1.97281	0.0485169	0.99996	VAMP3	VAMP3	9341
ENSG00000136811	1424.2	-0.118579	0.0601465	-1.9715	0.0486662	0.99996	ODF2	ODF2	4957
ENSG00000248099	28.3183	-0.630977	0.320176	-1.97072	0.0487565	0.99996	INSL3	INSL3	3640
LTR73:ERV1:LTR	41.6232	0.51579	0.261796	1.9702	0.0488153	0.99996	NA	NA	NA
THE1C-int:ERVL-MaLR:LTR	624.241	0.160075	0.08129	1.96919	0.0489316	0.99996	NA	NA	NA
ENSG00000140368	203.39	0.213659	0.108517	1.96889	0.0489658	0.99996	PSTPIP1	PSTPIP1	9051
ENSG00000116095	385.452	-0.168723	0.0857401	-1.96784	0.0490868	0.99996	PLEKHA3	PLEKHA3	65977
ENSG00000107864	103.651	0.333491	0.169501	1.96749	0.0491268	0.99996	CPEB3	CPEB3	22849
LTR12E:ERV1:LTR	184.649	0.23754	0.12076	1.96703	0.0491795	0.99996	NA	NA	NA
ENSG00000134030	296.224	0.195981	0.0996415	1.96686	0.0491993	0.99996	CTIF	CTIF	9811
ENSG00000101945	562.194	-0.154921	0.0787847	-1.96639	0.049254	0.99996	SUV39H1	SUV39H1	6839
ENSG00000174371	735.065	-0.141887	0.072172	-1.96596	0.0493032	0.99996	EXO1	EXO1	9156
ENSG00000197006	1553.05	0.0997535	0.0507446	1.96579	0.0493224	0.99996	METTL9	METTL9	51108
ENSG00000090932	26.483	-0.640904	0.326095	-1.96539	0.0493687	0.99996	DLL3	DLL3	10683
ENSG00000054277	182.332	-0.22457	0.114374	-1.96348	0.0495908	0.99996	OPN3	OPN3	23596
ENSG00000165959	1153.48	0.116781	0.0595085	1.96243	0.0497128	0.99996	CLMN	CLMN	79789
ENSG00000116254	24.0764	0.639693	0.326065	1.96186	0.0497789	0.99996	CHD5	CHD5	26038
ENSG00000164611	907.956	-0.136129	0.0693952	-1.96165	0.0498035	0.99996	PTTG1	PTTG1	9232
ENSG00000134285	695.322	0.136764	0.0697205	1.9616	0.0498087	0.99996	FKBP11	FKBP11	51303
ENSG00000173653	384.105	-0.184201	0.0939386	-1.96087	0.0498944	0.99996	RCE1	RCE1	9986
ENSG00000152102	2503.67	-0.0933768	0.047621	-1.96083	0.0498987	0.99996	FAM168B	FAM168B	130074
ENSG00000138600	1081.86	-0.123959	0.063249	-1.95985	0.0500129	0.99996	SPPL2A	SPPL2A	84888
ENSG00000120963	1605.4	-0.100772	0.0514211	-1.95975	0.0500255	0.99996	ZNF706	ZNF706	51123
ENSG00000285966	61.5582	-0.447122	0.228158	-1.9597	0.0500305	0.99996			NA
ENSG00000111640	57999	0.0971858	0.0497462	1.95363	0.0507446	0.99996	GAPDH	GAPDH	2597
ENSG00000132744	46.4384	0.445155	0.227911	1.9532	0.0507964	0.99996	ACY3	ACY3	91703
ENSG00000251432	73.4172	-0.390296	0.199862	-1.95283	0.0508396	0.99996	LINC02615	LINC02615	100507487
ENSG00000161929	1528.89	-0.140823	0.0721149	-1.95276	0.050848	0.99996	SCIMP	SCIMP	388325
ENSG00000117523	6561.09	-0.103246	0.0528769	-1.95258	0.0508698	0.99996	PRRC2C	PRRC2C	23215
ENSG00000085872	1735.99	-0.115929	0.0593939	-1.95186	0.0509547	0.99996	CHERP	CHERP	10523
MER4CL34:ERV1:LTR	125.075	0.281081	0.144009	1.95183	0.0509581	0.99996	NA	NA	NA
ENSG00000172893	1422.19	-0.148212	0.0759551	-1.95131	0.0510207	0.99996	DHCR7	DHCR7	1717
ENSG00000106012	340.098	-0.182139	0.09335	-1.95114	0.0510408	0.99996	IQCE	IQCE	23288
ENSG00000187833	22.9955	-0.648687	0.332537	-1.95072	0.0510904	0.99996	C2orf78	C2orf78	388960
L2-3_Crp:L2:LINE	419.015	0.16341	0.0837697	1.95071	0.051092	0.99996	NA	NA	NA
ENSG00000108883	3354.27	-0.102536	0.0525778	-1.95018	0.051155	0.99996	EFTUD2	EFTUD2	9343
ENSG00000287837	48.8085	0.443914	0.227695	1.9496	0.0512238	0.99996			NA
ENSG00000128609	951.154	0.146859	0.0753359	1.94939	0.0512493	0.99996	NDUFA5	NDUFA5	4698
ENSG00000128604	2491.86	-0.0928444	0.0476281	-1.94936	0.0512525	0.99996	IRF5	IRF5	3663
ENSG00000163913	442.701	0.183763	0.0942993	1.94872	0.0513287	0.99996	IFT122	IFT122	55764
ENSG00000090339	2202.16	-0.127596	0.0654848	-1.94848	0.0513572	0.99996	ICAM1	ICAM1	3383
ENSG00000178921	2616.04	-0.0879821	0.0451585	-1.9483	0.0513796	0.99996	PFAS	PFAS	5198
ENSG00000189343	630.53	0.195682	0.100513	1.94684	0.0515545	0.99996	RPS2P46	RPS2P46	NA
ENSG00000099624	1893.48	0.100658	0.0517063	1.94673	0.0515669	0.99996	ATP5F1D	ATP5F1D	513
ENSG00000213024	3461.71	-0.0917443	0.0471284	-1.94669	0.0515722	0.99996	NUP62	NUP62	23636
EBV_gene	49690.4	-0.137974	0.0708773	-1.94666	0.051576	0.99996	NA	NA	NA
ENSG00000284968	83.8625	0.328866	0.169025	1.94566	0.0516956	0.99996			NA
ENSG00000178409	303.704	-0.184311	0.0947374	-1.9455	0.0517151	0.99996	BEND3	BEND3	57673
ENSG00000184162	385.929	0.175072	0.0900261	1.94468	0.0518136	0.99996	NR2C2AP	NR2C2AP	126382
ENSG00000168765	287.342	0.181423	0.0933051	1.94441	0.0518458	0.99996	GSTM4	GSTM4	2948
ENSG00000185518	163.157	-0.230893	0.11875	-1.94436	0.0518517	0.99996	SV2B	SV2B	9899
ENSG00000128218	71.8489	-0.350693	0.180367	-1.94433	0.0518561	0.99996	VPREB3	VPREB3	29802
ENSG00000243207	1326.24	-0.118209	0.0608536	-1.94252	0.0520741	0.99996	PPAN-P2RY11	PPAN-P2RY11	692312
ENSG00000255920	194.983	-0.244431	0.125896	-1.94154	0.0521929	0.99996	CCND2-AS1	CCND2-AS1	103752584
ENSG00000255320	35.0562	-0.480061	0.247284	-1.94134	0.0522174	0.99996			124902694
ENSG00000067606	117.07	-0.269724	0.139001	-1.94045	0.052325	0.99996	PRKCZ	PRKCZ	5590
ENSG00000176749	1301.42	-0.13088	0.0674654	-1.93996	0.0523843	0.99996	CDK5R1	CDK5R1	8851
ENSG00000061656	42.4555	-0.44224	0.228003	-1.93962	0.0524253	0.99996	SPAG4	SPAG4	6676
ENSG00000114013	1667.76	-0.115404	0.0595937	-1.93652	0.0528038	0.99996	CD86	CD86	942
ENSG00000004139	786.736	-0.12987	0.0671097	-1.93519	0.0529674	0.99996	SARM1	SARM1	23098
ENSG00000136999	27.5468	-0.553853	0.286377	-1.934	0.0531131	0.99996	CCN3	CCN3	4856
ENSG00000189337	130.329	-0.263191	0.136156	-1.93301	0.053235	0.99996	KAZN	KAZN	23254
ENSG00000273294	111.089	0.270784	0.140106	1.93272	0.0532712	0.99996	C1QTNF3-AMACR	C1QTNF3-AMACR	NA
PABL_B-int:ERV1:LTR	74.1083	0.33152	0.171579	1.93217	0.0533381	0.99996	NA	NA	NA
ENSG00000049860	790.748	0.123931	0.0641459	1.93202	0.0533577	0.99996	HEXB	HEXB	3074
ENSG00000269968	20964	0.0860629	0.0445497	1.93184	0.053379	0.99996			NA
ENSG00000141933	294.377	-0.199888	0.103523	-1.93085	0.0535016	0.99996	TPGS1	TPGS1	91978
ENSG00000255624	79.5491	0.357179	0.185209	1.92851	0.0537914	0.99996	C10orf88B	C10orf88B	NA
ENSG00000156313	170.761	0.239642	0.124286	1.92814	0.0538375	0.99996	RPGR	RPGR	6103
ENSG00000178585	401.232	0.186546	0.0967946	1.92724	0.05395	0.99996	CTNNBIP1	CTNNBIP1	56998
ENSG00000095321	63.3175	0.447902	0.232485	1.92659	0.054031	0.99996	CRAT	CRAT	1384
ENSG00000225556	30.8331	0.563072	0.292301	1.92634	0.0540616	0.99996	C2CD4D	C2CD4D	100191040
ENSG00000092621	401.928	0.17485	0.090781	1.92606	0.0540972	0.99996	PHGDH	PHGDH	26227
ENSG00000177409	609.455	0.459149	0.238587	1.92445	0.0542978	0.99996	SAMD9L	SAMD9L	219285
ENSG00000204778	23.4813	0.588079	0.305744	1.92344	0.054425	0.99996	ZNG1DP	ZNG1DP	NA
ENSG00000180644	32.9769	-0.623025	0.324139	-1.92209	0.0545941	0.99996	PRF1	PRF1	5551
ENSG00000122224	96.5128	0.315177	0.163983	1.92201	0.0546041	0.99996	LY9	LY9	4063
ENSG00000119723	225.312	0.220851	0.115063	1.91939	0.0549348	0.99996	COQ6	COQ6	51004
ENSG00000164307	2728.81	0.0917721	0.0478842	1.91654	0.0552964	0.99996	ERAP1	ERAP1	51752
ENSG00000165168	887.04	-0.116659	0.060902	-1.91551	0.0554271	0.99996	CYBB	CYBB	1536
ENSG00000160209	1797.97	0.100905	0.0526878	1.91515	0.0554736	0.99996	PDXK	PDXK	8566
ENSG00000023287	541.365	0.195703	0.102244	1.91409	0.0556093	0.99996	RB1CC1	RB1CC1	9821
ENSG00000132361	3807.97	-0.107792	0.0563248	-1.91376	0.0556513	0.99996	CLUH	CLUH	23277
ENSG00000218510	39.3912	0.46499	0.243034	1.91327	0.0557133	0.99996	LINC00339	LINC00339	29092
ENSG00000187838	371.794	0.16522	0.0863953	1.91238	0.0558279	0.99996	PLSCR3	PLSCR3	57048
ENSG00000186283	1243.57	-0.112652	0.0589125	-1.91219	0.0558514	0.99996	TOR3A	TOR3A	64222
ENSG00000213553	104.645	-0.291201	0.152416	-1.91057	0.0560597	0.99996	RPLP0P6	RPLP0P6	NA
ENSG00000272398	204.474	-0.227888	0.119344	-1.9095	0.0561971	0.99996	CD24	CD24	100133941
ENSG00000198298	81.2612	-0.33229	0.174099	-1.90863	0.0563101	0.99996	ZNF485	ZNF485	220992
ENSG00000072121	1248.09	-0.142994	0.0749223	-1.90857	0.0563178	0.99996	ZFYVE26	ZFYVE26	23503
ENSG00000162188	25.2165	-0.567116	0.297146	-1.90854	0.0563211	0.99996	GNG3	GNG3	2785
ENSG00000172671	304.902	0.227806	0.119379	1.90826	0.0563582	0.99996	ZFAND4	ZFAND4	93550
ENSG00000163378	194.696	0.209313	0.109701	1.90804	0.0563861	0.99996	EOGT	EOGT	285203
ENSG00000112149	2268.25	-0.111727	0.0585895	-1.90695	0.0565271	0.99996	CD83	CD83	9308
ENSG00000162971	310.255	0.211236	0.110772	1.90694	0.0565278	0.99996	TYW5	TYW5	129450
ENSG00000204920	81.2082	0.314585	0.16497	1.90692	0.0565315	0.99996	ZNF155	ZNF155	7711
ENSG00000117394	2314.84	-0.117113	0.0614149	-1.90691	0.0565317	0.99996	SLC2A1	SLC2A1	6513
ENSG00000145050	1310.64	0.154202	0.0808848	1.90645	0.0565925	0.99996	MANF	MANF	7873
ENSG00000100401	4160.01	-0.0904021	0.0474288	-1.90606	0.0566424	0.99996	RANGAP1	RANGAP1	5905
ENSG00000228232	28.0363	0.517059	0.271296	1.90589	0.0566649	0.99996	GAPDHP1	GAPDHP1	NA
ENSG00000172954	357.075	-0.195996	0.102878	-1.90512	0.0567647	0.99996	LCLAT1	LCLAT1	253558
ENSG00000160957	1455.8	-0.118372	0.0621752	-1.90385	0.0569301	0.99996	RECQL4	RECQL4	9401
ENSG00000145990	910.991	-0.116819	0.06136	-1.90383	0.0569328	0.99996	GFOD1	GFOD1	54438
ENSG00000102962	20382.8	-0.10746	0.0564571	-1.90338	0.0569904	0.99996	CCL22	CCL22	6367
ENSG00000185896	3442.23	-0.0911365	0.0478967	-1.90277	0.0570704	0.99996	LAMP1	LAMP1	3916
ENSG00000166452	391.393	-0.176091	0.0925583	-1.90249	0.0571073	0.99996	AKIP1	AKIP1	56672
ENSG00000169100	5812.44	0.119087	0.0626323	1.90136	0.0572547	0.99996	SLC25A6	SLC25A6	293
ENSG00000185800	1276.43	-0.107099	0.0563401	-1.90094	0.0573103	0.99996	DMWD	DMWD	1762
ENSG00000187650	156.299	-0.240751	0.126649	-1.90092	0.0573118	0.99996	VMAC	VMAC	400673
ENSG00000162434	2156.89	-0.10535	0.0554268	-1.9007	0.0573408	0.99996	JAK1	JAK1	3716
ENSG00000101473	419.925	-0.193295	0.10171	-1.90046	0.0573733	0.99996	ACOT8	ACOT8	10005
ENSG00000154803	494.157	-0.153644	0.0808679	-1.89994	0.0574415	0.99996	FLCN	FLCN	201163
ENSG00000136710	473.499	0.152273	0.0801589	1.89964	0.0574799	0.99996	CCDC115	CCDC115	84317
ENSG00000259236	30.8147	0.573932	0.302283	1.89866	0.057609	0.99996	GOLGA8VP	GOLGA8VP	NA
ENSG00000141380	1886.35	0.0945497	0.049823	1.89771	0.0577342	0.99996	SS18	SS18	6760
ENSG00000244509	4305.95	0.100904	0.0532006	1.89667	0.0578712	0.99996	APOBEC3C	APOBEC3C	27350
ENSG00000127951	30.6998	-0.510964	0.269421	-1.89653	0.0578904	0.99996	FGL2	FGL2	10875
ENSG00000111665	919.36	-0.154069	0.0812457	-1.89633	0.0579159	0.99996	CDCA3	CDCA3	83461
LTR16B1:ERVL:LTR	126.191	0.339745	0.17927	1.89516	0.0580707	0.99996	NA	NA	NA
ENSG00000171497	759.043	-0.147322	0.0778003	-1.89359	0.0582791	0.99996	PPID	PPID	5481
ENSG00000103226	354.272	0.218689	0.115511	1.89324	0.0583256	0.99996	NOMO3	NOMO3	408050
ENSG00000272391	2536.56	-0.108326	0.0572335	-1.8927	0.0583982	0.99996	POM121C	POM121C	100101267
ENSG00000127561	155.473	0.250474	0.132369	1.89224	0.0584595	0.99996	SYNGR3	SYNGR3	9143
ENSG00000155542	95.718	-0.336165	0.177682	-1.89194	0.0584987	0.99996	SETD9	SETD9	133383
ENSG00000183508	112.33	0.2941	0.155487	1.89147	0.0585613	0.99996	TENT5C	TENT5C	54855
ENSG00000284503	320.956	0.29101	0.153861	1.89138	0.0585731	0.99996	MIR3652	MIR3652	100500842
ENSG00000148300	1040.39	0.120056	0.0635226	1.88998	0.0587609	0.99996	REXO4	REXO4	57109
ENSG00000121691	830.021	-0.117416	0.0621344	-1.8897	0.0587975	0.99996	CAT	CAT	847
ENSG00000023041	1059.17	-0.117205	0.0620504	-1.88887	0.058909	0.99996	ZDHHC6	ZDHHC6	64429
ENSG00000158079	161.026	-0.243595	0.128974	-1.88872	0.0589295	0.99996	PTPDC1	PTPDC1	138639
ENSG00000139193	2049.47	0.103182	0.0546373	1.88849	0.0589606	0.99996	CD27	CD27	939
ENSG00000129473	417.88	0.158242	0.0838523	1.88716	0.0591391	0.99996	BCL2L2	BCL2L2	599
ENSG00000205089	174.615	-0.267759	0.141916	-1.88674	0.0591951	0.99996	CCNI2	CCNI2	645121
Arthur1A:hAT-Tip100:DNA	114.56	0.31339	0.166204	1.88557	0.0593528	0.99996	NA	NA	NA
ENSG00000211676	6147.85	0.0982534	0.0521162	1.88528	0.0593927	0.99996	IGLJ2	IGLJ2	NA
ENSG00000124126	5897	-0.0932284	0.0494888	-1.88383	0.0595879	0.99996	PREX1	PREX1	57580
ENSG00000235946	23.9765	0.634999	0.337279	1.88271	0.0597395	0.99996	H2BW3P	H2BW3P	NA
ENSG00000172530	336.486	0.165283	0.0877902	1.88271	0.0597403	0.99996	BANP	BANP	54971
ENSG00000182134	246.03	-0.200101	0.106291	-1.88257	0.0597589	0.99996	TDRKH	TDRKH	11022
ENSG00000175727	1159.49	-0.123284	0.0654883	-1.88254	0.0597624	0.99996	MLXIP	MLXIP	22877
ENSG00000027697	1706.59	-0.153738	0.0817271	-1.88111	0.0599568	0.99996	IFNGR1	IFNGR1	3459
ENSG00000286909	43.9569	-0.481245	0.255856	-1.88092	0.0599828	0.99996			NA
ENSG00000224934	71.4667	-0.35954	0.191256	-1.87989	0.0601224	0.99996	GOT1-DT	GOT1-DT	NA
ENSG00000285713	75.1351	-0.339644	0.180696	-1.87964	0.0601571	0.99996			NA
ENSG00000068305	1258.89	0.11982	0.063748	1.87959	0.0601633	0.99996	MEF2A	MEF2A	4205
ENSG00000168256	788.121	-0.125231	0.0666524	-1.87887	0.0602627	0.99996	NKIRAS2	NKIRAS2	28511
ENSG00000169026	34.2153	-0.53152	0.28299	-1.87823	0.0603499	0.99996	SLC49A3	SLC49A3	84179
ENSG00000138768	2370.09	0.191184	0.101859	1.87696	0.060524	0.99996	USO1	USO1	8615
ENSG00000071246	128.959	-0.258155	0.137599	-1.87615	0.0606352	0.99996	VASH1	VASH1	22846
LTR1:ERV1:LTR	24.5509	-0.564142	0.300731	-1.87591	0.0606681	0.99996	NA	NA	NA
ENSG00000204231	844.024	-0.122123	0.0651078	-1.8757	0.0606963	0.99996	RXRB	RXRB	6257
ENSG00000131979	993.166	-0.118859	0.0633715	-1.8756	0.0607108	0.99996	GCH1	GCH1	2643
ENSG00000172432	840.215	-0.135032	0.0720451	-1.87427	0.0608928	0.99996	GTPBP2	GTPBP2	54676
MER46C:TcMar-Tigger:DNA	1047.15	0.158184	0.0844611	1.87286	0.0610881	0.99996	NA	NA	NA
ENSG00000243317	729.027	-0.125843	0.0672474	-1.87135	0.0612967	0.99996	STMP1	STMP1	647087
ENSG00000012779	565.044	0.153916	0.0822624	1.87104	0.0613396	0.99996	ALOX5	ALOX5	240
ENSG00000242294	206.643	0.222341	0.118868	1.87048	0.0614165	0.99996	STAG3L5P	STAG3L5P	NA
ENSG00000258210	1019.48	-0.126778	0.0677858	-1.87027	0.0614467	0.99996			NA
ENSG00000104231	550.466	0.178184	0.0953537	1.86866	0.0616697	0.99996	ZFAND1	ZFAND1	79752
ENSG00000198746	203.499	0.213622	0.114325	1.86855	0.0616852	0.99996	GPATCH3	GPATCH3	63906
ENSG00000119699	23.5825	0.618059	0.330782	1.86848	0.0616953	0.99996	TGFB3	TGFB3	7043
ENSG00000255949	241.803	0.197926	0.105936	1.86836	0.0617123	0.99996	RPS6KB2-AS1	RPS6KB2-AS1	NA
ENSG00000285677	620.025	0.140314	0.075104	1.86826	0.061726	0.99996			105371729
ENSG00000125772	1603.11	-0.123051	0.0659071	-1.86703	0.0618969	0.99996	GPCPD1	GPCPD1	56261
ENSG00000142330	706.91	0.131458	0.0704162	1.86688	0.061919	0.99996	CAPN10	CAPN10	11132
ENSG00000076321	270.653	0.199381	0.10682	1.86651	0.0619698	0.99996	KLHL20	KLHL20	27252
ENSG00000184293	211.891	-0.209277	0.112158	-1.86592	0.0620525	0.99996	CLECL1P	CLECL1P	160365
ENSG00000164048	775.037	-0.13828	0.074126	-1.86548	0.0621144	0.99996	ZNF589	ZNF589	51385
ENSG00000186017	109.257	0.330519	0.177178	1.86546	0.0621166	0.99996	ZNF566	ZNF566	84924
ENSG00000244462	2539.54	-0.116153	0.0623108	-1.8641	0.0623083	0.99996	RBM12	RBM12	10137
ENSG00000162894	3159.88	-0.0976757	0.0524148	-1.86351	0.0623903	0.99996	FCMR	FCMR	9214
ENSG00000138434	594.351	0.150104	0.0805557	1.86335	0.0624124	0.99996	ITPRID2	ITPRID2	6744
ENSG00000172687	252.019	-0.204981	0.110016	-1.86319	0.0624353	0.99996	ZNF738	ZNF738	148203
ENSG00000096063	2176.84	-0.0905255	0.0486034	-1.86254	0.0625277	0.99996	SRPK1	SRPK1	6732
ENSG00000159915	25.5389	0.569836	0.306024	1.86206	0.0625943	0.99996	ZNF233	ZNF233	353355
ENSG00000159445	537.073	-0.136749	0.0734526	-1.86174	0.0626404	0.99996	THEM4	THEM4	117145
ENSG00000037749	237.85	0.252077	0.135498	1.86038	0.0628324	0.99996	MFAP3	MFAP3	4238
ENSG00000160753	373.531	-0.164891	0.0886371	-1.86029	0.0628443	0.99996	RUSC1	RUSC1	23623
ENSG00000083290	161.215	-0.242533	0.130384	-1.86015	0.0628649	0.99996	ULK2	ULK2	9706
ENSG00000274417	107.814	0.274662	0.147664	1.86004	0.0628799	0.99996	MIR6515	MIR6515	102466659
ENSG00000026751	5909.19	-0.0721266	0.0387839	-1.8597	0.0629273	0.99996	SLAMF7	SLAMF7	57823
ENSG00000277443	6895.43	-0.0922757	0.0496207	-1.85962	0.0629388	0.99996	MARCKS	MARCKS	4082
ENSG00000134824	3793.37	-0.105471	0.0567282	-1.85923	0.0629949	0.99996	FADS2	FADS2	9415
ENSG00000155099	170.695	-0.227136	0.122203	-1.85867	0.0630736	0.99996	PIP4P2	PIP4P2	55529
ENSG00000168488	4612.51	-0.0925907	0.0498269	-1.85825	0.0631337	0.99996	ATXN2L	ATXN2L	11273
ENSG00000140987	295.731	-0.167607	0.0902673	-1.85678	0.0633419	0.99996	ZSCAN32	ZSCAN32	54925
ENSG00000170456	1063.02	0.133058	0.0716889	1.85604	0.0634477	0.99996	DENND5B	DENND5B	160518
ENSG00000287724	303.267	-0.186568	0.100551	-1.85545	0.0635314	0.99996			NA
ENSG00000188001	405.291	-0.169085	0.0911691	-1.85463	0.0636494	0.99996	TPRG1	TPRG1	285386
ENSG00000130640	1789.61	0.109744	0.0592157	1.8533	0.0638399	0.99996	TUBGCP2	TUBGCP2	10844
ENSG00000010219	202.781	0.203085	0.109585	1.85322	0.0638507	0.99996	DYRK4	DYRK4	8798
ENSG00000155252	529.508	-0.145765	0.0787434	-1.85114	0.0641491	0.99996	PI4K2A	PI4K2A	55361
ENSG00000267123	52.6689	-0.372242	0.20112	-1.85085	0.0641918	0.99996	SCAT1	SCAT1	101928710
ENSG00000099622	2319.14	0.111847	0.0604693	1.84965	0.0643641	0.99996	CIRBP	CIRBP	1153
ENSG00000229320	95.2229	-0.323333	0.174808	-1.84965	0.0643644	0.99996	KRT8P12	KRT8P12	NA
MER51D:ERV1:LTR	32.5567	-0.552423	0.298694	-1.84946	0.0643915	0.99996	NA	NA	NA
ENSG00000115661	468.255	-0.152862	0.0826741	-1.84897	0.064462	0.99996	STK16	STK16	8576
ENSG00000114446	235.877	-0.220966	0.11954	-1.84847	0.0645345	0.99996	IFT57	IFT57	55081
ENSG00000228318	429.87	0.150987	0.0817175	1.84767	0.0646503	0.99996			NA
ENSG00000101400	64.3533	0.368284	0.199432	1.84666	0.0647967	0.99996	SNTA1	SNTA1	6640
ENSG00000174004	872.209	-0.12391	0.0671424	-1.84548	0.0649681	0.99996	NRROS	NRROS	375387
ENSG00000263766	368.123	-0.157011	0.0850921	-1.8452	0.0650091	0.99996	KPNB1-DT	KPNB1-DT	112268184
ENSG00000102057	68.6021	-0.388096	0.210378	-1.84476	0.0650728	0.99996	KCND1	KCND1	3750
ENSG00000188368	130.183	-0.247221	0.134047	-1.84428	0.0651421	0.99996	PRR19	PRR19	284338
ENSG00000228838	35.2016	-0.478326	0.259374	-1.84416	0.06516	0.99996			NA
ENSG00000259207	1542.17	-0.101826	0.0552453	-1.84315	0.0653064	0.99996	ITGB3	ITGB3	3690
ENSG00000105202	3419.46	0.0904441	0.0490736	1.84303	0.0653246	0.99996	FBL	FBL	2091
ENSG00000163840	1636.49	-0.118712	0.0644455	-1.84205	0.0654675	0.99996	DTX3L	DTX3L	151636
ENSG00000235947	84.4817	-0.352848	0.191663	-1.84098	0.0656239	0.99996	EGOT	EGOT	100126791
ENSG00000214253	658.5	0.182536	0.0991807	1.84043	0.0657045	0.99996	FIS1	FIS1	51024
ENSG00000159335	1296.78	-0.118003	0.0641351	-1.83992	0.0657801	0.99996	PTMS	PTMS	5763
ENSG00000204152	304.359	0.16886	0.0917951	1.83953	0.0658368	0.99996	TIMM23B	TIMM23B	100652748
ENSG00000126353	11314.7	-0.0674742	0.0367047	-1.8383	0.0660184	0.99996	CCR7	CCR7	1236
ENSG00000163794	37.2457	0.45964	0.250052	1.83818	0.0660362	0.99996	UCN	UCN	7349
ENSG00000223804	59.0481	-0.371136	0.201918	-1.83805	0.0660548	0.99996			NA
ENSG00000211677	43616.8	0.0911784	0.0496281	1.83723	0.0661755	0.99996	IGLC2	IGLC2	NA
ENSG00000104903	154.169	0.263986	0.143692	1.83716	0.0661866	0.99996	LYL1	LYL1	4066
ENSG00000112394	375.739	-0.159167	0.0866657	-1.83656	0.0662748	0.99996	SLC16A10	SLC16A10	117247
ENSG00000203362	58.2288	0.36574	0.199171	1.83631	0.0663123	0.99996	POLH-AS1	POLH-AS1	NA
ENSG00000169116	1417.85	-0.104909	0.0571678	-1.83511	0.0664895	0.99996	PARM1	PARM1	25849
ENSG00000160326	1140.54	-0.108848	0.0593185	-1.83498	0.0665084	0.99996	SLC2A6	SLC2A6	11182
ENSG00000134760	43.7772	0.476613	0.259748	1.83491	0.0665191	0.99996	DSG1	DSG1	1828
ENSG00000130522	2382.74	-0.105116	0.0573312	-1.83348	0.0667309	0.99996	JUND	JUND	3727
ENSG00000287543	66.5183	-0.349131	0.190425	-1.83343	0.0667384	0.99996			NA
ENSG00000250722	99.5782	0.372892	0.203435	1.83298	0.0668052	0.99996	SELENOP	SELENOP	6414
ENSG00000235098	24.4871	0.684813	0.373687	1.83258	0.0668646	0.99996	ANKRD65	ANKRD65	441869
ENSG00000267855	362.511	-0.15832	0.0863965	-1.83248	0.0668794	0.99996	NDUFA7	NDUFA7	4701
ENSG00000064961	1277.83	0.111368	0.0607792	1.83235	0.0669	0.99996	HMG20B	HMG20B	10362
ENSG00000166562	2259.73	0.0884124	0.0482582	1.83207	0.066941	0.99996	SEC11C	SEC11C	90701
ENSG00000149483	722.928	-0.14679	0.0801568	-1.83128	0.0670581	0.99996	TMEM138	TMEM138	51524
ENSG00000081059	3938.93	-0.0933721	0.0509922	-1.83111	0.0670847	0.99996	TCF7	TCF7	6932
ENSG00000186815	1406.88	-0.101515	0.0554412	-1.83103	0.0670959	0.99996	TPCN1	TPCN1	53373
ENSG00000173992	372.856	0.201626	0.11013	1.83079	0.0671312	0.99996	CCS	CCS	9973
ENSG00000224086	591.317	0.126655	0.0691821	1.83075	0.0671385	0.99996	PPM1F-AS1	PPM1F-AS1	NA
ENSG00000267265	23.1044	-0.640207	0.349797	-1.83022	0.0672164	0.99996	GP6-AS1	GP6-AS1	NA
ENSG00000197563	595.083	0.135074	0.0738269	1.82961	0.0673085	0.99996	PIGN	PIGN	23556
ENSG00000164708	55.7893	-0.388762	0.212491	-1.82955	0.067318	0.99996	PGAM2	PGAM2	5224
ENSG00000148175	1058.49	-0.106329	0.058171	-1.82787	0.067569	0.99996	STOM	STOM	2040
ENSG00000108448	124.902	0.308596	0.168831	1.82784	0.0675739	0.99996	TRIM16L	TRIM16L	NA
ENSG00000182481	6524.33	-0.120029	0.0656981	-1.82698	0.0677024	0.99996	KPNA2	KPNA2	3838
ENSG00000125970	4162.1	0.117388	0.064284	1.82609	0.0678363	0.99996	RALY	RALY	22913
ENSG00000259238	29.139	0.537152	0.294159	1.82606	0.0678419	0.99996			NA
ENSG00000177728	1329.85	-0.127526	0.0698827	-1.82486	0.0680228	0.99996	TMEM94	TMEM94	9772
ENSG00000227354	161.111	0.250119	0.137134	1.8239	0.0681669	0.99996	RBM26-AS1	RBM26-AS1	100505538
ENSG00000173273	773.822	0.130152	0.0713725	1.82356	0.0682184	0.99996	TNKS	TNKS	8658
LTR8A:ERV1:LTR	383.632	0.170854	0.093717	1.82308	0.0682913	0.99996	NA	NA	NA
ENSG00000136235	52.4795	0.394804	0.216605	1.82269	0.0683508	0.99996	GPNMB	GPNMB	10457
ENSG00000258559	29.6106	0.53088	0.291388	1.8219	0.0684699	0.99996			NA
ENSG00000115009	132.709	-0.272301	0.149495	-1.82148	0.0685346	0.99996	CCL20	CCL20	6364
ENSG00000198624	2370.54	0.095087	0.0522256	1.8207	0.0686529	0.99996	CCDC69	CCDC69	26112
ENSG00000013563	231.922	-0.190884	0.104896	-1.81974	0.068798	0.99996	DNASE1L1	DNASE1L1	1774
ENSG00000073050	712.437	0.16338	0.0897969	1.81944	0.068844	0.99996	XRCC1	XRCC1	7515
ENSG00000125967	197.744	0.237334	0.130473	1.81903	0.0689075	0.99996	NECAB3	NECAB3	63941
Mam_R4:Dong-R4:LINE	109.176	-0.268889	0.147842	-1.81876	0.0689486	0.99996	NA	NA	NA
ENSG00000146192	778.508	0.126605	0.069617	1.81859	0.0689743	0.99996	FGD2	FGD2	221472
ENSG00000172179	363.149	-0.155835	0.0857111	-1.81815	0.0690415	0.99996	PRL	PRL	5617
LTR80B:ERVL:LTR	48.9084	-0.534714	0.294112	-1.81806	0.0690546	0.99996	NA	NA	NA
ENSG00000120899	8620.34	-0.0858653	0.0472652	-1.81667	0.0692673	0.99996	PTK2B	PTK2B	2185
ENSG00000161912	55.0262	-0.375239	0.206617	-1.81611	0.0693539	0.99996	ADCY10P1	ADCY10P1	NA
LTR51:ERV1:LTR	68.6234	0.326417	0.179794	1.8155	0.069447	0.99996	NA	NA	NA
ENSG00000178966	493.94	0.253773	0.139836	1.81479	0.0695565	0.99996	RMI1	RMI1	80010
ENSG00000153531	28.9095	0.546283	0.301051	1.81459	0.069587	0.99996	ADPRHL1	ADPRHL1	113622
ENSG00000272077	56.2124	-0.380262	0.209631	-1.81396	0.0696836	0.99996			NA
ENSG00000056558	9054.63	-0.0739011	0.0407553	-1.81329	0.0697877	0.99996	TRAF1	TRAF1	7185
ENSG00000286070	943.565	-0.123166	0.067934	-1.81303	0.0698275	0.99996			NA
ENSG00000284602	24.4393	-0.603197	0.332763	-1.81269	0.0698791	0.99996			NA
ENSG00000259773	77.0453	-0.329624	0.181848	-1.81264	0.0698872	0.99996			NA
ENSG00000104976	307.387	-0.172981	0.095433	-1.81259	0.069895	0.99996	SNAPC2	SNAPC2	6618
ENSG00000100316	43623.8	0.0741671	0.0409217	1.81241	0.0699223	0.99996	RPL3	RPL3	6122
ENSG00000110090	1040.57	0.179852	0.0992362	1.81236	0.0699302	0.99996	CPT1A	CPT1A	1374
ENSG00000153029	1236.57	-0.10789	0.0595401	-1.81206	0.0699773	0.99996	MR1	MR1	3140
ENSG00000166598	17562	0.142398	0.0785987	1.81171	0.070031	0.99996	HSP90B1	HSP90B1	7184
ENSG00000147509	112.737	0.289535	0.159882	1.81093	0.0701518	0.99996	RGS20	RGS20	8601
ALR/Alpha:centr:Satellite	459.532	0.26824	0.148178	1.81025	0.0702564	0.99996	NA	NA	NA
ENSG00000144357	745.286	0.166526	0.0919925	1.81021	0.0702625	0.99996	UBR3	UBR3	130507
ENSG00000261008	48.4306	0.396736	0.219245	1.80955	0.070365	0.99996	LINC01572	LINC01572	101927957
ENSG00000204576	443.532	-0.150079	0.0829434	-1.80941	0.0703866	0.99996	PRR3	PRR3	80742
ENSG00000181666	450.018	0.160188	0.0885493	1.80902	0.0704474	0.99996	ZNF875	ZNF875	284459
ENSG00000148935	437.735	0.144205	0.0797277	1.80871	0.0704955	0.99996	GAS2	GAS2	2620
MLT1E3:ERVL-MaLR:LTR	325.111	0.172875	0.0955938	1.80843	0.0705399	0.99996	NA	NA	NA
ENSG00000283149	430.661	0.15227	0.0842331	1.80772	0.0706503	0.99996			NA
ENSG00000179958	1429.49	-0.105829	0.0585651	-1.80703	0.070757	0.99996	DCTPP1	DCTPP1	79077
ENSG00000103266	1071.09	0.104707	0.0579462	1.80696	0.0707685	0.99996	STUB1	STUB1	10273
ENSG00000204628	23908.6	0.0774856	0.0428841	1.80686	0.0707838	0.99996	RACK1	RACK1	10399
ENSG00000213995	908.283	-0.146074	0.0808613	-1.80647	0.0708448	0.99996	NAXD	NAXD	55739
ENSG00000134453	2088.53	-0.0913276	0.0505573	-1.80642	0.0708532	0.99996	RBM17	RBM17	84991
ENSG00000196712	1401.09	-0.101008	0.0559259	-1.80611	0.0709011	0.99996	NF1	NF1	4763
ENSG00000158623	762.067	0.126891	0.0702582	1.80607	0.0709078	0.99996	COPG2	COPG2	26958
ENSG00000170356	23.3096	-0.55733	0.308598	-1.80601	0.070917	0.99996	OR2A20P	OR2A20P	401428
ENSG00000100325	1582.56	0.0928471	0.0514232	1.80555	0.070989	0.99996	ASCC2	ASCC2	84164
ENSG00000042286	813.525	0.143109	0.0792631	1.80549	0.0709975	0.99996	AIFM2	AIFM2	84883
ENSG00000025423	94.3236	0.292	0.161737	1.8054	0.0710119	0.99996	HSD17B6	HSD17B6	8630
ENSG00000064012	768.277	0.119805	0.0663657	1.80522	0.0710398	0.99996	CASP8	CASP8	841
ENSG00000235989	100.278	-0.276548	0.153212	-1.805	0.0710742	0.99996	MORC2-AS1	MORC2-AS1	150291
ENSG00000261786	233.298	-0.212092	0.117553	-1.80423	0.0711948	0.99996			NA
ENSG00000126460	23.7371	0.570225	0.316107	1.8039	0.0712476	0.99996	PRRG2	PRRG2	5639
ENSG00000272256	151.404	0.259291	0.143764	1.80359	0.0712949	0.99996			NA
ENSG00000124145	23.4708	-0.570159	0.316214	-1.80308	0.0713756	0.99996	SDC4	SDC4	6385
ENSG00000171109	1255.79	-0.124265	0.0689243	-1.80292	0.0714009	0.99996	MFN1	MFN1	55669
ENSG00000120800	1492.08	-0.149913	0.0831935	-1.80198	0.0715482	0.99996	UTP20	UTP20	27340
ENSG00000117242	519.799	0.132941	0.0737775	1.80192	0.0715583	0.99996	PINK1-AS	PINK1-AS	100861548
ENSG00000184557	106.458	-0.262132	0.145539	-1.80111	0.0716854	0.99996	SOCS3	SOCS3	9021
ENSG00000167550	141.357	-0.247107	0.137256	-1.80034	0.0718073	0.99996	RHEBL1	RHEBL1	121268
ENSG00000118600	379.465	-0.156649	0.0870149	-1.80026	0.0718197	0.99996	RXYLT1	RXYLT1	10329
ENSG00000130921	453.01	0.141439	0.0785765	1.80002	0.0718575	0.99996	MTRFR	MTRFR	91574
ENSG00000163817	53.3577	0.371777	0.206569	1.79977	0.0718964	0.99996	SLC6A20	SLC6A20	54716
ENSG00000130193	429.622	-0.165908	0.0922176	-1.79909	0.072004	0.99996	THEM6	THEM6	51337
ENSG00000137486	33.9332	-0.506285	0.281462	-1.79877	0.0720548	0.99996	ARRB1	ARRB1	408
ENSG00000283782	763.392	0.189236	0.105261	1.79778	0.0722121	0.99996			NA
ENSG00000096384	40543.8	-0.0861628	0.047928	-1.79776	0.0722156	0.99996	HSP90AB1	HSP90AB1	3326
ENSG00000130304	175.75	0.224602	0.124938	1.79771	0.0722235	0.99996	SLC27A1	SLC27A1	376497
ENSG00000186001	1426.36	-0.140969	0.0784433	-1.79709	0.072322	0.99996	LRCH3	LRCH3	84859
ENSG00000118412	572.464	0.250495	0.139475	1.79599	0.0724959	0.99996	CASP8AP2	CASP8AP2	9994
ENSG00000081026	52.8972	0.361331	0.201256	1.79538	0.0725928	0.99996	MAGI3	MAGI3	260425
MER91B:hAT-Tip100:DNA	209.895	0.189318	0.105471	1.79499	0.0726559	0.99996	NA	NA	NA
ENSG00000128815	5030.7	-0.0948181	0.0528241	-1.79498	0.0726572	0.99996	WDFY4	WDFY4	57705
ENSG00000255723	44.6822	0.396723	0.221037	1.79483	0.0726814	0.99996			NA
ENSG00000101745	626.805	0.43501	0.24238	1.79474	0.0726944	0.99996	ANKRD12	ANKRD12	23253
ENSG00000283761	728.321	-0.120635	0.067249	-1.79386	0.0728358	0.99996			NA
ENSG00000213025	30.735	-0.555368	0.3097	-1.79324	0.072934	0.99996	COX20P1	COX20P1	NA
ENSG00000210176	61.4384	0.358868	0.200175	1.79277	0.0730099	0.99996	MT-TH	MT-TH	NA
ENSG00000204650	309.944	-0.193724	0.108123	-1.7917	0.0731818	0.99996	LINC02210	LINC02210	147081
ENSG00000109189	524.736	-0.13884	0.0774928	-1.79164	0.07319	0.99996	USP46	USP46	64854
ENSG00000154359	411.101	-0.165834	0.0925779	-1.79129	0.0732469	0.99996	LONRF1	LONRF1	91694
ENSG00000171206	1422.69	-0.104628	0.0584132	-1.79116	0.0732669	0.99996	TRIM8	TRIM8	81603
ENSG00000177853	842.884	0.182825	0.102091	1.79081	0.0733246	0.99996	ZNF518A	ZNF518A	9849
ENSG00000087008	573.201	-0.156858	0.0876025	-1.79057	0.0733621	0.99996	ACOX3	ACOX3	8310
ENSG00000164038	753.552	-0.134693	0.0752533	-1.78986	0.0734771	0.99996	SLC9B2	SLC9B2	133308
ENSG00000233264	31.6082	0.643996	0.360091	1.78843	0.0737074	0.99996			NA
ENSG00000284526	791.12	-0.135595	0.0758317	-1.78811	0.073759	0.99996			122455342
ENSG00000154727	946.792	0.170744	0.0954907	1.78807	0.073764	0.99996	GABPA	GABPA	2551
ENSG00000006118	205.394	-0.260961	0.145957	-1.78794	0.0737864	0.99996	TMEM132A	TMEM132A	54972
ENSG00000205018	43.7304	0.431665	0.241434	1.78792	0.0737888	0.99996			NA
ENSG00000037241	556.221	0.12918	0.0722559	1.78781	0.0738061	0.99996	RPL26L1	RPL26L1	51121
ENSG00000167207	484.579	-0.134658	0.0753358	-1.78744	0.073867	0.99996	NOD2	NOD2	64127
ENSG00000122644	27.1382	0.571805	0.319911	1.78739	0.0738747	0.99996	ARL4A	ARL4A	10124
ENSG00000267551	24.1899	0.562613	0.314807	1.78717	0.0739108	0.99996	GNA15-DT	GNA15-DT	100996351
ENSG00000176624	827.785	0.117562	0.0657842	1.78708	0.0739241	0.99996	MEX3C	MEX3C	51320
ENSG00000259884	24.8313	-0.527599	0.295233	-1.78706	0.0739276	0.99996	NR4A1AS	NR4A1AS	115409980
ENSG00000108984	382.927	-0.147824	0.0827193	-1.78705	0.0739291	0.99996	MAP2K6	MAP2K6	5608
ENSG00000130590	913.799	0.13691	0.0766593	1.78595	0.0741071	0.99996	SAMD10	SAMD10	140700
MER87:ERV1:LTR	31.0234	0.519672	0.291058	1.78546	0.0741874	0.99996	NA	NA	NA
ENSG00000162413	589.4	-0.140163	0.0785036	-1.78544	0.0741901	0.99996	KLHL21	KLHL21	9903
CR1-16_AMi:CR1:LINE	55.8521	0.383273	0.21472	1.78499	0.0742625	0.99996	NA	NA	NA
ENSG00000146205	28.3953	-0.538553	0.301826	-1.78431	0.0743726	0.99996	ANO7	ANO7	50636
ENSG00000154511	240.371	-0.237312	0.13304	-1.78377	0.0744608	0.99996	DIPK1A	DIPK1A	388650
ENSG00000163346	985.868	0.123372	0.0691812	1.78332	0.0745345	0.99996	PBXIP1	PBXIP1	57326
ENSG00000175104	290.782	0.174771	0.0980157	1.78309	0.0745711	0.99996	TRAF6	TRAF6	7189
ENSG00000276291	297.417	0.177091	0.0993179	1.78307	0.0745752	0.99996	FRG1HP	FRG1HP	NA
ENSG00000240344	458.874	0.181782	0.101965	1.78279	0.0746203	0.99996	PPIL3	PPIL3	53938
ENSG00000070404	445.8	-0.145471	0.0816077	-1.78256	0.0746576	0.99996	FSTL3	FSTL3	10272
ENSG00000104951	2159.65	-0.1264	0.070947	-1.78161	0.0748131	0.99996	IL4I1	IL4I1	259307
ENSG00000085662	1732.61	-0.102848	0.0577388	-1.78126	0.0748702	0.99996	AKR1B1	AKR1B1	231
ENSG00000241409	26.4093	0.591464	0.332325	1.77977	0.0751131	0.99996			NA
ENSG00000272910	172.699	-0.239655	0.134664	-1.77965	0.0751339	0.99996			NA
ENSG00000028839	406.817	-0.165134	0.0928007	-1.77945	0.0751667	0.99996	TBPL1	TBPL1	9519
ENSG00000247363	53.8496	0.388902	0.218658	1.77859	0.0753077	0.99996	NUP107-DT	NUP107-DT	100507250
ENSG00000235314	61.6088	0.331306	0.18629	1.77844	0.0753318	0.99996	LINC00957	LINC00957	NA
ENSG00000112297	4836.93	-0.0854024	0.0480235	-1.77834	0.0753474	0.99996	CRYBG1	CRYBG1	202
ENSG00000286837	37.4877	-0.45802	0.257601	-1.77802	0.075401	0.99996			NA
ENSG00000137216	444.944	-0.155516	0.0875327	-1.77666	0.0756246	0.99996	TMEM63B	TMEM63B	55362
ENSG00000100201	13473.6	-0.0776663	0.0437213	-1.77639	0.0756681	0.99996	DDX17	DDX17	10521
ENSG00000113719	3248.92	-0.0798457	0.0449512	-1.77627	0.0756876	0.99996	ERGIC1	ERGIC1	57222
ENSG00000156875	650.247	-0.124006	0.0698214	-1.77605	0.0757251	0.99996	MFSD14A	MFSD14A	64645
ENSG00000083799	2649.39	-0.0822639	0.0463454	-1.77502	0.0758949	0.99996	CYLD	CYLD	1540
ENSG00000127249	25.1837	-0.535951	0.301962	-1.77489	0.0759155	0.99996	ATP13A4	ATP13A4	84239
ENSG00000260563	41.2177	0.430023	0.24229	1.77483	0.075926	0.99996			NA
ENSG00000185507	901.235	0.126968	0.0715547	1.77441	0.0759948	0.99996	IRF7	IRF7	3665
ENSG00000198783	256.819	-0.194017	0.109348	-1.7743	0.0760131	0.99996	ZNF830	ZNF830	91603
ENSG00000170604	627.125	0.153924	0.0867529	1.77429	0.0760159	0.99996	IRF2BP1	IRF2BP1	26145
ENSG00000160691	607.765	0.142736	0.0804998	1.77312	0.0762091	0.99996	SHC1	SHC1	6464
ENSG00000233325	24.2524	0.537513	0.303205	1.77277	0.0762669	0.99996	MIPEPP3	MIPEPP3	NA
ENSG00000211947	13900.4	0.152309	0.0859773	1.77151	0.0764764	0.99996	IGHV3-21	IGHV3-21	NA
ENSG00000116127	552.553	0.222693	0.125717	1.77138	0.0764969	0.99996	ALMS1	ALMS1	7840
ENSG00000156113	567.021	0.129347	0.0730347	1.77103	0.0765553	0.99996	KCNMA1	KCNMA1	3778
ENSG00000116690	57.0928	0.446609	0.252261	1.77043	0.0766563	0.99996	PRG4	PRG4	10216
ENSG00000118680	3328.8	-0.109133	0.0616481	-1.77025	0.0766852	0.99996	MYL12B	MYL12B	103910
ENSG00000283312	24.251	0.538632	0.304272	1.77023	0.0766886	0.99996			NA
ENSG00000267226	107.877	-0.28815	0.16278	-1.77018	0.0766977	0.99996	MALT1-AS1	MALT1-AS1	101927322
ENSG00000243368	113.952	-0.262348	0.14824	-1.76975	0.0767684	0.99996	MCCC1-AS1	MCCC1-AS1	NA
ENSG00000111445	815.156	-0.114067	0.0644567	-1.76967	0.0767816	0.99996	RFC5	RFC5	5985
ENSG00000185433	300.172	-0.169044	0.0955275	-1.76959	0.076796	0.99996	LINC00158	LINC00158	54072
ENSG00000184887	560.223	-0.131235	0.0741643	-1.76952	0.0768077	0.99996	BTBD6	BTBD6	90135
ENSG00000071282	24.9205	0.57559	0.325449	1.7686	0.0769606	0.99996	LMCD1	LMCD1	29995
L4_C_Mam:RTE-X:LINE	1069.06	0.141767	0.0801603	1.76854	0.0769707	0.99996	NA	NA	NA
ENSG00000285948	244.106	0.188879	0.10682	1.7682	0.0770276	0.99996			NA
ENSG00000263126	363.953	0.16106	0.0911052	1.76784	0.0770873	0.99996			NA
Charlie26a:hAT-Charlie:DNA	71.8531	0.36386	0.205896	1.7672	0.0771946	0.99996	NA	NA	NA
ENSG00000168906	6175.2	-0.10173	0.0576082	-1.76589	0.0774147	0.99996	MAT2A	MAT2A	4144
ENSG00000160818	1079.78	0.112152	0.0635454	1.76491	0.0775795	0.99996	GPATCH4	GPATCH4	54865
ENSG00000185442	289.423	-0.195064	0.110561	-1.7643	0.0776813	0.99996	FAM174B	FAM174B	400451
ENSG00000104998	1214.49	0.116516	0.0660475	1.76412	0.0777116	0.99996	IL27RA	IL27RA	9466
ENSG00000162076	294.256	0.181518	0.102942	1.7633	0.0778494	0.99996	FLYWCH2	FLYWCH2	114984
ENSG00000107890	327.311	0.268621	0.152361	1.76306	0.0778908	0.99996	ANKRD26	ANKRD26	22852
ENSG00000272742	490.788	-0.172117	0.097626	-1.76302	0.0778963	0.99996			NA
ENSG00000177674	133.185	0.249186	0.141385	1.76246	0.0779916	0.99996	AGTRAP	AGTRAP	57085
ENSG00000141012	232.21	0.19058	0.108179	1.7617	0.0781202	0.99996	GALNS	GALNS	2588
ENSG00000112139	38.6024	-0.4889	0.27765	-1.76085	0.0782639	0.99996	MDGA1	MDGA1	266727
ENSG00000173818	158.836	-0.228424	0.129733	-1.76072	0.0782862	0.99996	ENDOV	ENDOV	284131
ENSG00000162746	140.627	0.292028	0.165908	1.76018	0.0783779	0.99996	FCRLB	FCRLB	127943
ENSG00000171552	1081.51	-0.105545	0.0599635	-1.76016	0.0783815	0.99996	BCL2L1	BCL2L1	598
ENSG00000101187	477.622	-0.14877	0.0845506	-1.75954	0.0784855	0.99996	SLCO4A1	SLCO4A1	28231
ENSG00000162888	74.3413	-0.312361	0.177598	-1.75881	0.07861	0.99996	IKBKE-AS1	IKBKE-AS1	574431
ENSG00000184792	112.787	-0.247935	0.140989	-1.75854	0.0786549	0.99996	OSBP2	OSBP2	23762
ENSG00000160323	70.5794	-0.367468	0.208987	-1.75833	0.0786919	0.99996	ADAMTS13	ADAMTS13	11093
ENSG00000047662	161.802	-0.216839	0.123368	-1.75766	0.0788049	0.99996	FAM184B	FAM184B	27146
ENSG00000197044	77.4524	0.357905	0.203628	1.75764	0.0788085	0.99996	ZNF441	ZNF441	126068
ENSG00000117009	189.497	-0.200499	0.114075	-1.75761	0.0788145	0.99996	KMO	KMO	8564
ENSG00000131242	638.418	-0.121322	0.0690423	-1.75721	0.0788815	0.99996	RAB11FIP4	RAB11FIP4	84440
ENSG00000253981	47.9748	0.444726	0.25309	1.75718	0.0788866	0.99996	ALG1L13P	ALG1L13P	NA
ENSG00000110446	1246.39	-0.123007	0.0700761	-1.75533	0.0792021	0.99996	SLC15A3	SLC15A3	51296
ENSG00000163820	420.548	-0.169265	0.0964704	-1.75458	0.0793317	0.99996	FYCO1	FYCO1	79443
ENSG00000144591	963.197	0.12106	0.0689987	1.75452	0.0793415	0.99996	GMPPA	GMPPA	29926
ENSG00000137656	535.614	-0.13537	0.0771602	-1.7544	0.0793612	0.99996	BUD13	BUD13	84811
ENSG00000224985	184.068	-0.201024	0.114666	-1.75313	0.0795797	0.99996			NA
ENSG00000003096	48.2833	-0.397858	0.227141	-1.75159	0.0798445	0.99996	KLHL13	KLHL13	90293
ENSG00000232931	587.486	0.230635	0.131723	1.75091	0.0799618	0.99996	LINC00342	LINC00342	NA
ENSG00000153786	1004.23	0.10749	0.0613909	1.75091	0.079962	0.99996	ZDHHC7	ZDHHC7	55625
ENSG00000125810	55.5977	-0.354544	0.202591	-1.75005	0.0801099	0.99996	CD93	CD93	22918
ENSG00000166478	329.145	-0.168616	0.0964684	-1.74788	0.0804841	0.99996	ZNF143	ZNF143	7702
ENSG00000274808	25.9201	-0.517046	0.295862	-1.74759	0.0805347	0.99996	TBC1D3B	TBC1D3B	414059
LTR86B1:ERVL:LTR	39.9755	0.477882	0.273494	1.74733	0.0805807	0.99996	NA	NA	NA
ENSG00000261373	274.904	-0.17073	0.097717	-1.74719	0.080604	0.99996	VPS9D1-AS1	VPS9D1-AS1	100128881
ENSG00000111276	948.496	0.104401	0.0597566	1.74711	0.0806178	0.99996	CDKN1B	CDKN1B	1027
ENSG00000151835	1786.27	0.308417	0.176531	1.7471	0.0806195	0.99996	SACS	SACS	26278
ENSG00000157978	715.633	0.14227	0.0815107	1.74542	0.0809119	0.99996	LDLRAP1	LDLRAP1	26119
ENSG00000082293	169.929	0.2115	0.1212	1.74505	0.0809767	0.99996	COL19A1	COL19A1	1310
ENSG00000280385	127.415	0.309933	0.177626	1.74487	0.081008	0.99996			NA
LTR33A:ERVL:LTR	270.553	0.166606	0.0955117	1.74435	0.0810979	0.99996	NA	NA	NA
Charlie23a:hAT-Charlie:DNA	320.023	0.198597	0.113856	1.74429	0.0811085	0.99996	NA	NA	NA
ENSG00000127578	27.9447	-0.555149	0.31837	-1.74372	0.0812078	0.99996	WFIKKN1	WFIKKN1	117166
ENSG00000164187	427.022	0.189507	0.108718	1.74312	0.0813134	0.99996	LMBRD2	LMBRD2	92255
ENSG00000161021	1403.75	-0.0937021	0.0538051	-1.74151	0.0815942	0.99996	MAML1	MAML1	9794
MER66A:ERV1:LTR	49.8369	0.399889	0.229663	1.7412	0.0816482	0.99996	NA	NA	NA
ENSG00000265218	28.3419	-0.532043	0.3056	-1.74098	0.0816873	0.99996			NA
ENSG00000112200	713.222	0.161895	0.0930661	1.73957	0.0819342	0.99996	ZNF451	ZNF451	26036
ENSG00000127452	472.667	-0.147499	0.0848031	-1.73931	0.0819796	0.99996	FBXL12	FBXL12	54850
ENSG00000126261	2528.24	-0.0917005	0.0527274	-1.73915	0.0820093	0.99996	UBA2	UBA2	10054
ENSG00000168781	563.41	-0.13941	0.0801633	-1.73907	0.0820226	0.99996	PPIP5K1	PPIP5K1	9677
ENSG00000133641	332.23	0.179707	0.103335	1.73907	0.0820227	0.99996	C12orf29	C12orf29	91298
ENSG00000105245	123.515	-0.259703	0.149337	-1.73904	0.0820269	0.99996	NUMBL	NUMBL	9253
ENSG00000125814	386.788	-0.181737	0.104572	-1.73792	0.082225	0.99996	NAPB	NAPB	63908
ENSG00000162772	214.107	-0.188459	0.108453	-1.73771	0.0822626	0.99996	ATF3	ATF3	467
ENSG00000167508	1406.53	-0.101636	0.0584918	-1.73762	0.082278	0.99996	MVD	MVD	4597
ENSG00000196152	247.107	0.173671	0.0999645	1.73733	0.0823291	0.99996	ZNF79	ZNF79	7633
ENSG00000096996	625.835	0.128647	0.0740537	1.73722	0.0823484	0.99996	IL12RB1	IL12RB1	3594
ENSG00000181722	52.1966	0.36877	0.212313	1.73692	0.0824012	0.99996	ZBTB20	ZBTB20	26137
ENSG00000092330	917.841	-0.104372	0.0600958	-1.73677	0.0824284	0.99996	TINF2	TINF2	26277
ENSG00000269737	91.366	0.334437	0.19263	1.73616	0.0825352	0.99996			NA
ENSG00000253661	185.731	0.214649	0.123644	1.73603	0.0825579	0.99996	ZFHX4-AS1	ZFHX4-AS1	NA
ENSG00000156858	880.967	-0.12507	0.0720557	-1.73574	0.0826091	0.99996	PRR14	PRR14	78994
ENSG00000204237	452.677	-0.159207	0.091751	-1.73521	0.0827033	0.99996	OXLD1	OXLD1	339229
ENSG00000167232	286.277	0.219652	0.126594	1.7351	0.0827237	0.99996	ZNF91	ZNF91	7644
ENSG00000279673	116.667	-0.264219	0.152284	-1.73504	0.082733	0.99996			NA
MamGypLTR1a:Gypsy:LTR	97.8906	0.290073	0.1672	1.73489	0.0827611	0.99996	NA	NA	NA
ENSG00000138796	1352.93	-0.108324	0.0624521	-1.73452	0.0828257	0.99996	HADH	HADH	3033
ENSG00000160049	1802	-0.141218	0.0814673	-1.73343	0.0830194	0.99996	DFFA	DFFA	1676
ENSG00000232160	89.2098	0.285568	0.164777	1.73306	0.0830856	0.99996	RAP2C-AS1	RAP2C-AS1	101928578
ENSG00000267128	108.856	0.256972	0.148284	1.73298	0.0830996	0.99996	RNF157-AS1	RNF157-AS1	NA
ENSG00000279369	169.171	-0.232832	0.134376	-1.73269	0.08315	0.99996			NA
ENSG00000278600	165.745	0.259164	0.149611	1.73225	0.0832284	0.99996			NA
ENSG00000238113	501.133	-0.150822	0.087074	-1.73212	0.0832529	0.99996	LINC01410	LINC01410	103352539
ENSG00000213886	29.1589	-0.477489	0.27575	-1.7316	0.083345	0.99996	UBD	UBD	10537
ENSG00000054282	375.664	-0.152145	0.0878736	-1.73141	0.0833788	0.99996	SDCCAG8	SDCCAG8	10806
ENSG00000186871	347.261	-0.21127	0.122037	-1.7312	0.0834166	0.99996	ERCC6L	ERCC6L	54821
ENSG00000126903	400.264	0.143643	0.0830088	1.73045	0.0835497	0.99996	SLC10A3	SLC10A3	8273
ENSG00000197785	1957.74	0.0973306	0.0562642	1.72988	0.0836508	0.99996	ATAD3A	ATAD3A	55210
ENSG00000242110	112.055	0.248155	0.143496	1.72935	0.083746	0.99996	AMACR	AMACR	23600
ENSG00000065559	894.234	-0.117885	0.0681687	-1.72931	0.0837536	0.99996	MAP2K4	MAP2K4	6416
ENSG00000272505	49.7724	0.460231	0.26617	1.72909	0.0837933	0.99996			NA
ENSG00000155304	613.169	0.172955	0.100046	1.72876	0.0838525	0.99996	HSPA13	HSPA13	6782
ENSG00000225470	335.503	0.151332	0.0875418	1.72868	0.0838656	0.99996	JPX	JPX	554203
ERVL47-int:ERVL:LTR	26.2634	0.520701	0.301222	1.72863	0.0838752	0.99996	NA	NA	NA
ENSG00000204611	110.177	0.286605	0.165833	1.72827	0.08394	0.99996	ZNF616	ZNF616	90317
ENSG00000259877	74.098	-0.326347	0.188852	-1.72806	0.083977	0.99996	ZNF778-DT	ZNF778-DT	NA
ENSG00000116521	1484.29	-0.0993305	0.0574857	-1.72792	0.0840034	0.99996	SCAMP3	SCAMP3	10067
ENSG00000119185	811.561	0.13122	0.0759703	1.72725	0.0841222	0.99996	ITGB1BP1	ITGB1BP1	9270
ENSG00000185825	1581.44	-0.109531	0.0634146	-1.72722	0.0841289	0.99996	BCAP31	BCAP31	10134
ENSG00000174718	964.967	0.324195	0.187703	1.72717	0.0841371	0.99996	RESF1	RESF1	55196
ENSG00000115687	2500.8	-0.0949943	0.0550071	-1.72695	0.0841771	0.99996	PASK	PASK	23178
ENSG00000154124	1911.72	-0.102697	0.0594684	-1.72691	0.0841829	0.99996	OTULIN	OTULIN	90268
ENSG00000137103	328.538	-0.170566	0.0987715	-1.72688	0.0841895	0.99996	TMEM8B	TMEM8B	51754
ENSG00000198792	700.677	-0.112237	0.0650413	-1.72562	0.0844154	0.99996	TMEM184B	TMEM184B	25829
ENSG00000111664	73.3442	0.304502	0.176485	1.72537	0.0844615	0.99996	GNB3	GNB3	2784
ENSG00000134698	332.98	-0.170532	0.0988488	-1.72518	0.0844951	0.99996	AGO4	AGO4	192670
ENSG00000250802	29.0837	-0.479069	0.277734	-1.72492	0.0845418	0.99996	ZBED3-AS1	ZBED3-AS1	NA
ENSG00000181788	851.393	-0.109881	0.0637075	-1.72478	0.0845671	0.99996	SIAH2	SIAH2	6478
ENSG00000160447	262.734	0.168751	0.0978563	1.72448	0.0846207	0.99996	PKN3	PKN3	29941
ENSG00000127528	593.414	0.173271	0.100528	1.72361	0.0847785	0.99996	KLF2	KLF2	10365
ENSG00000150093	540.732	-0.140185	0.0813334	-1.72358	0.084783	0.99996	ITGB1	ITGB1	3688
ENSG00000130204	3079.32	0.0888556	0.0515689	1.72305	0.0848801	0.99996	TOMM40	TOMM40	10452
ENSG00000085224	1318.65	0.352632	0.204667	1.72296	0.0848962	0.99996	ATRX	ATRX	546
ENSG00000101843	884.175	-0.126122	0.0732706	-1.72131	0.0851938	0.99996	PSMD10	PSMD10	5716
ENSG00000151702	1427.09	0.100892	0.058619	1.72116	0.0852227	0.99996	FLI1	FLI1	2313
ENSG00000170185	814.139	0.112621	0.0654379	1.72104	0.0852441	0.99996	USP38	USP38	84640
ENSG00000108946	4342.86	-0.0788418	0.0458336	-1.72017	0.0854006	0.99996	PRKAR1A	PRKAR1A	5573
ENSG00000214279	29.3422	0.469494	0.273033	1.71955	0.0855144	0.99996	SCART1	SCART1	619207
ENSG00000197063	848.484	-0.130085	0.0757088	-1.71823	0.0857542	0.99996	MAFG	MAFG	4097
ENSG00000138623	4489.84	-0.104786	0.0609881	-1.71814	0.0857706	0.99996	SEMA7A	SEMA7A	8482
ENSG00000132965	176.131	0.219589	0.127859	1.71743	0.0858999	0.99996	ALOX5AP	ALOX5AP	241
ENSG00000100139	841.524	-0.12086	0.0703775	-1.71731	0.0859219	0.99996	MICALL1	MICALL1	85377
ENSG00000198934	148.313	0.220961	0.128679	1.71715	0.0859513	0.99996	MAGEE1	MAGEE1	57692
ENSG00000272941	169.078	0.218392	0.127206	1.71684	0.0860091	0.99996			NA
ENSG00000268149	102.075	0.274577	0.160089	1.71515	0.0863171	0.99996			NA
ENSG00000104365	1805.48	-0.0990672	0.0577714	-1.71481	0.0863795	0.99996	IKBKB	IKBKB	3551
ENSG00000119866	256.369	-0.18316	0.106811	-1.7148	0.0863817	0.99996	BCL11A	BCL11A	53335
ENSG00000152443	354.387	0.164869	0.0961689	1.71437	0.0864611	0.99996	ZNF776	ZNF776	284309
ENSG00000256673	67.081	0.34957	0.20392	1.71426	0.0864819	0.99996			NA
ENSG00000136143	832.567	0.151729	0.0885147	1.71416	0.0864988	0.99996	SUCLA2	SUCLA2	8803
ENSG00000133101	106.026	-0.266422	0.15546	-1.71377	0.0865718	0.99996	CCNA1	CCNA1	8900
ENSG00000265752	43.387	0.477091	0.278422	1.71356	0.0866103	0.99996	LINC02958	LINC02958	NA
ENSG00000211964	289.858	0.173036	0.101009	1.71308	0.0866974	0.99996	IGHV3-48	IGHV3-48	NA
ENSG00000151914	2915.82	0.332701	0.19434	1.71195	0.0869054	0.99996	DST	DST	667
ENSG00000134602	2276.12	-0.0984909	0.0575435	-1.71159	0.0869721	0.99996	STK26	STK26	51765
ENSG00000184634	1623.79	-0.101673	0.059407	-1.71146	0.0869965	0.99996	MED12	MED12	9968
ENSG00000149932	579.829	-0.136149	0.079557	-1.71134	0.0870185	0.99996	TMEM219	TMEM219	124446
ENSG00000163687	163.411	-0.203632	0.118995	-1.71126	0.0870331	0.99996	DNASE1L3	DNASE1L3	1776
ENSG00000089012	28.645	0.582797	0.340587	1.71116	0.0870522	0.99996	SIRPG	SIRPG	55423
ENSG00000267390	37.8534	-0.485736	0.283864	-1.71115	0.0870528	0.99996	KDSR-DT	KDSR-DT	NA
ENSG00000135090	1417.91	-0.103127	0.060275	-1.71094	0.0870929	0.99996	TAOK3	TAOK3	51347
ENSG00000176058	446.712	-0.164447	0.0961401	-1.71049	0.0871747	0.99996	TPRN	TPRN	286262
ENSG00000076662	1241.73	0.119046	0.0696052	1.71031	0.0872093	0.99996	ICAM3	ICAM3	3385
ENSG00000262624	70.0279	-0.307324	0.179716	-1.71006	0.0872554	0.99996			NA
ENSG00000270008	46.7626	-0.379036	0.221743	-1.70934	0.0873873	0.99996			NA
ENSG00000070718	1245.53	-0.101574	0.0594357	-1.70897	0.0874558	0.99996	AP3M2	AP3M2	10947
ENSG00000155275	297.13	0.159528	0.0933565	1.70881	0.0874868	0.99996	TRMT44	TRMT44	152992
ENSG00000033011	624.502	0.140133	0.0820393	1.70812	0.087615	0.99996	ALG1	ALG1	56052
ENSG00000108821	115.377	0.253472	0.148526	1.70659	0.087898	0.99996	COL1A1	COL1A1	1277
ENSG00000151461	1307.64	0.173527	0.101696	1.70633	0.087947	0.99996	UPF2	UPF2	26019
ENSG00000101162	38.4346	-0.410828	0.240923	-1.70523	0.0881522	0.99996	TUBB1	TUBB1	81027
ENSG00000235245	32.8018	-0.471827	0.276703	-1.70518	0.0881617	0.99996	NA	NA	NA
ENSG00000178741	2436.13	0.0851859	0.0499634	1.70497	0.0882009	0.99996	COX5A	COX5A	9377
ENSG00000184988	335.373	0.151102	0.0886269	1.70492	0.0882092	0.99996	TMEM106A	TMEM106A	113277
ENSG00000286786	142.962	-0.229732	0.134753	-1.70484	0.0882243	0.99996			NA
ENSG00000260193	30.3353	0.486444	0.28542	1.70431	0.0883237	0.99996	LINC02846	LINC02846	NA
LTR46:ERV1:LTR	116.072	0.257147	0.150891	1.70418	0.0883467	0.99996	NA	NA	NA
ENSG00000184967	817.684	0.112334	0.0659282	1.70389	0.0884014	0.99996	NOC4L	NOC4L	79050
ENSG00000005302	1713.9	-0.0960064	0.0563725	-1.70307	0.0885547	0.99996	MSL3	MSL3	10943
ENSG00000034152	747.18	-0.124639	0.073215	-1.70237	0.0886867	0.99996	MAP2K3	MAP2K3	5606
ENSG00000137841	448.376	0.166859	0.0980318	1.70209	0.0887387	0.99996	PLCB2	PLCB2	5330
ENSG00000158805	868.023	0.105798	0.0621718	1.7017	0.0888115	0.99996	ZNF276	ZNF276	92822
ENSG00000261485	38.3936	-0.442638	0.260189	-1.70121	0.088903	0.99996	PAN3-AS1	PAN3-AS1	NA
ENSG00000103942	31.0234	0.521033	0.306342	1.70082	0.0889769	0.99996	HOMER2	HOMER2	9455
ENSG00000205795	144.564	-0.234339	0.137784	-1.70076	0.0889873	0.99996	CYS1	CYS1	192668
LTR35:ERV1:LTR	67.5112	-0.337333	0.19852	-1.69924	0.0892747	0.99996	NA	NA	NA
MSTB2:ERVL-MaLR:LTR	298.647	0.209222	0.12315	1.69892	0.0893338	0.99996	NA	NA	NA
ENSG00000105819	1734.12	-0.0958572	0.0564446	-1.69825	0.0894599	0.99996	PMPCB	PMPCB	9512
ENSG00000162402	2124.46	-0.103074	0.060701	-1.69806	0.0894973	0.99996	USP24	USP24	23358
ENSG00000174206	254.789	0.172922	0.101881	1.69729	0.0896414	0.99996	KICS2	KICS2	144577
ENSG00000124151	4805.56	0.0974986	0.0574827	1.69614	0.0898596	0.99996	NCOA3	NCOA3	8202
ENSG00000266472	989.554	-0.137444	0.0810496	-1.6958	0.0899231	0.99996	MRPS21	MRPS21	54460
ENSG00000129317	648.374	0.344139	0.202936	1.6958	0.0899232	0.99996	PUS7L	PUS7L	83448
ENSG00000164114	159.218	0.260483	0.153613	1.69571	0.0899401	0.99996	MAP9	MAP9	79884
ENSG00000085511	794.287	-0.129633	0.0764512	-1.69563	0.0899563	0.99996	MAP3K4	MAP3K4	4216
ENSG00000087191	2031.52	0.0875254	0.0516196	1.69558	0.0899646	0.99996	PSMC5	PSMC5	5705
ENSG00000167996	10644.2	0.0886463	0.0522907	1.69526	0.0900262	0.99996	FTH1	FTH1	2495
ENSG00000116668	71.294	0.338791	0.19987	1.69505	0.090065	0.99996	SWT1	SWT1	54823
ENSG00000232807	245.198	0.178281	0.105212	1.6945	0.0901702	0.99996			NA
HERVKC4-int:ERVK:LTR	36.4728	0.412074	0.243219	1.69425	0.090217	0.99996	NA	NA	NA
ENSG00000182179	1451.79	0.0952142	0.0562097	1.69391	0.0902823	0.99996	UBA7	UBA7	7318
ENSG00000186517	4032.98	0.0933427	0.0551072	1.69384	0.0902962	0.99996	ARHGAP30	ARHGAP30	257106
ENSG00000183688	272.238	-0.188939	0.111633	-1.6925	0.0905505	0.99996	RFLNB	RFLNB	359845
L1M3f:L1:LINE	216.023	0.198008	0.117	1.69238	0.0905736	0.99996	NA	NA	NA
ENSG00000131981	154.147	0.216342	0.127836	1.69234	0.0905807	0.99996	LGALS3	LGALS3	3958
ENSG00000102606	1877.73	-0.092082	0.0544192	-1.69209	0.0906297	0.99996	ARHGEF7	ARHGEF7	8874
ENSG00000077454	830.051	-0.114762	0.0678285	-1.69194	0.0906579	0.99996	LRCH4	LRCH4	4034
ENSG00000127914	849.963	0.371488	0.219645	1.69131	0.0907778	0.99996	AKAP9	AKAP9	10142
ENSG00000099797	1206.76	-0.10009	0.0591879	-1.69106	0.0908261	0.99996	TECR	TECR	9524
ENSG00000211898	35.3278	0.436235	0.258058	1.69046	0.0909408	0.99996	IGHD	IGHD	NA
ENSG00000198720	334.18	-0.150406	0.0889803	-1.69033	0.0909649	0.99996	ANKRD13B	ANKRD13B	124930
ENSG00000173825	24.8179	0.499048	0.29526	1.6902	0.0909905	0.99996	TIGD3	TIGD3	220359
ENSG00000150990	1891.26	-0.106594	0.0630867	-1.68964	0.0910962	0.99996	DHX37	DHX37	57647
ENSG00000213443	123.676	-0.254277	0.150543	-1.68907	0.0912061	0.99996	NPM1P7	NPM1P7	NA
ENSG00000110060	226.223	0.208877	0.123674	1.68894	0.0912313	0.99996	PUS3	PUS3	83480
ENSG00000007341	161.49	0.199893	0.118417	1.68804	0.0914037	0.99996	ST7L	ST7L	54879
ENSG00000072609	1393.61	-0.089528	0.053037	-1.68803	0.0914054	0.99996	CHFR	CHFR	55743
ENSG00000105516	193.977	0.22561	0.133788	1.68633	0.0917329	0.99996	DBP	DBP	1628
ENSG00000198954	703.056	-0.127077	0.0753996	-1.68538	0.0919155	0.99996	KIFBP	KIFBP	26128
ENSG00000073282	1151.53	-0.111824	0.0663883	-1.68439	0.0921071	0.99996	TP63	TP63	8626
ENSG00000273559	585.874	-0.11848	0.0703454	-1.68426	0.092132	0.99996	CWC25	CWC25	54883
ENSG00000059691	661.444	-0.123617	0.0734	-1.68415	0.0921519	0.99996	GATB	GATB	5188
ENSG00000166359	55.6189	0.341418	0.202817	1.68338	0.0923011	0.99996	WDR88	WDR88	126248
ENSG00000050405	2111.08	-0.102989	0.0611956	-1.68295	0.0923853	0.99996	LIMA1	LIMA1	51474
ENSG00000205707	254.244	-0.17406	0.103479	-1.68208	0.0925536	0.99996	ETFRF1	ETFRF1	144363
ENSG00000103489	451.71	0.137497	0.0817579	1.68176	0.0926154	0.99996	XYLT1	XYLT1	64131
ENSG00000257542	33.0744	0.442381	0.263075	1.68158	0.0926509	0.99996	OR7E47P	OR7E47P	NA
ENSG00000137171	306.633	0.177879	0.105784	1.68153	0.0926607	0.99996	KLC4	KLC4	89953
ENSG00000186827	53.1865	-0.428315	0.254737	-1.6814	0.0926847	0.99996	TNFRSF4	TNFRSF4	7293
ENSG00000133104	865.307	-0.148092	0.0880925	-1.6811	0.0927434	0.99996	SPART	SPART	23111
ENSG00000288398	77.4972	-0.307181	0.182773	-1.68067	0.0928261	0.99996			NA
ENSG00000145730	388.077	0.163195	0.0971432	1.67994	0.092969	0.99996	PAM	PAM	5066
ENSG00000171044	127.979	-0.235747	0.140491	-1.67802	0.0933429	0.99996	XKR6	XKR6	286046
ENSG00000178904	906.952	-0.121493	0.0724347	-1.67727	0.0934889	0.99996	DPY19L3	DPY19L3	147991
ENSG00000010256	2941.91	0.0799825	0.047713	1.67632	0.0936747	0.99996	UQCRC1	UQCRC1	7384
ENSG00000141994	605.989	-0.12353	0.073692	-1.67629	0.0936805	0.99996	DUS3L	DUS3L	56931
ENSG00000206535	58.0076	-0.418299	0.24965	-1.67554	0.0938276	0.99996	LNP1	LNP1	348801
ENSG00000107719	250.971	0.202368	0.120794	1.67531	0.0938742	0.99996	PALD1	PALD1	27143
ENSG00000091592	592.978	0.139633	0.0833478	1.6753	0.0938745	0.99996	NLRP1	NLRP1	22861
ENSG00000233369	573.806	-0.153006	0.0913856	-1.67429	0.0940729	0.99996	GTF2IP4	GTF2IP4	100093631
ENSG00000006282	697.644	0.120737	0.0721264	1.67397	0.0941363	0.99996	SPATA20	SPATA20	64847
ENSG00000102858	2378.13	-0.0817731	0.0488541	-1.67382	0.0941657	0.99996	MGRN1	MGRN1	23295
ENSG00000198711	24.5952	0.589184	0.352092	1.67338	0.0942526	0.99996	SSBP3-AS1	SSBP3-AS1	619518
ENSG00000061676	45.3566	-0.388117	0.231988	-1.67301	0.0943262	0.99996	NCKAP1	NCKAP1	10787
ENSG00000120685	2177.15	-0.12989	0.0776397	-1.67298	0.0943306	0.99996	PROSER1	PROSER1	80209
ENSG00000101452	527.934	-0.12824	0.076664	-1.67276	0.0943752	0.99996	DHX35	DHX35	60625
ENSG00000178467	587.784	0.118883	0.0710914	1.67226	0.0944736	0.99996	P4HTM	P4HTM	54681
ENSG00000173889	1195	0.134275	0.0803133	1.67189	0.0945468	0.99996	PHC3	PHC3	80012
ENSG00000104804	34.4368	0.551394	0.329824	1.67178	0.0945678	0.99996	TULP2	TULP2	7288
ENSG00000135218	523.34	0.172408	0.103136	1.67166	0.0945912	0.99996	CD36	CD36	948
ENSG00000213221	89.7221	0.266854	0.159682	1.67117	0.0946889	0.99996	DNLZ	DNLZ	728489
MER52A:ERV1:LTR	590.173	0.115879	0.0693565	1.67077	0.0947664	0.99996	NA	NA	NA
ENSG00000177200	961.573	0.211757	0.126785	1.67021	0.0948777	0.99996	CHD9	CHD9	80205
ENSG00000231731	125.538	-0.245053	0.146751	-1.66986	0.0949475	0.99996			NA
ENSG00000197989	503.826	-0.158238	0.0947794	-1.66954	0.0950103	0.99996	SNHG12	SNHG12	85028
ENSG00000181817	556.211	-0.122963	0.0736535	-1.66947	0.0950238	0.99996	LSM10	LSM10	84967
ENSG00000213015	534.618	0.125544	0.075228	1.66885	0.095148	0.99996	ZNF580	ZNF580	51157
MER96:hAT-Tip100:DNA	137.551	0.222452	0.133306	1.66873	0.0951708	0.99996	NA	NA	NA
ENSG00000125657	1687.1	-0.0940874	0.0563864	-1.66862	0.095193	0.99996	TNFSF9	TNFSF9	8744
ENSG00000112511	238.057	0.176589	0.105841	1.66844	0.0952294	0.99996	PHF1	PHF1	5252
ENSG00000127191	695.389	0.120043	0.071952	1.66838	0.0952413	0.99996	TRAF2	TRAF2	7186
ENSG00000100024	170.491	-0.206718	0.123926	-1.66808	0.0953004	0.99996	UPB1	UPB1	51733
ENSG00000067113	145.928	-0.227666	0.136533	-1.66749	0.0954178	0.99996	PLPP1	PLPP1	8611
ENSG00000148396	3507.95	-0.0857789	0.0514517	-1.66717	0.09548	0.99996	SEC16A	SEC16A	9919
ENSG00000102967	471.7	0.130651	0.0783859	1.66676	0.0955618	0.99996	DHODH	DHODH	1723
ENSG00000236498	478.42	-0.132699	0.0796216	-1.66662	0.0955892	0.99996			NA
ENSG00000205534	159.555	-0.243703	0.146226	-1.66662	0.0955906	0.99996	SMG1P2	SMG1P2	NA
ENSG00000168291	821.122	-0.10496	0.0630057	-1.66588	0.0957374	0.99996	PDHB	PDHB	5162
LTR72:ERV1:LTR	55.8027	0.363111	0.21802	1.6655	0.0958138	0.99996	NA	NA	NA
ENSG00000237438	271.054	-0.18805	0.112937	-1.6651	0.0958934	0.99996	CECR7	CECR7	NA
ENSG00000121879	642.38	0.17735	0.106532	1.66476	0.0959616	0.99996	PIK3CA	PIK3CA	5290
ENSG00000112699	594.743	-0.124279	0.0746727	-1.66431	0.0960501	0.99996	GMDS	GMDS	2762
ENSG00000255072	269.004	-0.165532	0.0994824	-1.66393	0.0961256	0.99996	PIGY	PIGY	84992
ENSG00000123600	1163.05	-0.102682	0.0617123	-1.66388	0.0961357	0.99996	METTL8	METTL8	79828
ENSG00000153558	42.2351	0.433287	0.26045	1.66361	0.0961911	0.99996	FBXL2	FBXL2	25827
ENSG00000137947	500.174	-0.13469	0.080963	-1.6636	0.0961925	0.99996	GTF2B	GTF2B	2959
ENSG00000101558	2189.64	-0.0853799	0.0513656	-1.6622	0.0964725	0.99996	VAPA	VAPA	9218
ENSG00000225507	28.6581	0.551663	0.33198	1.66174	0.0965659	0.99996			NA
ENSG00000154001	1680.07	-0.102159	0.0615092	-1.66088	0.0967381	0.99996	PPP2R5E	PPP2R5E	5529
ENSG00000145506	28.3485	-0.466313	0.280766	-1.66086	0.096742	0.99996	NKD2	NKD2	85409
ENSG00000086712	977.045	-0.131443	0.0792079	-1.65947	0.0970212	0.99996	TXLNG	TXLNG	55787
ENSG00000239653	31.4691	0.497999	0.300162	1.6591	0.0970958	0.99996	PSMD6-AS2	PSMD6-AS2	100507062
ENSG00000095539	128.46	0.239564	0.144397	1.65907	0.0971025	0.99996	SEMA4G	SEMA4G	57715
ENSG00000180596	23.2832	-0.559797	0.337589	-1.65822	0.0972735	0.99996	H2BC4	H2BC4	8347
ENSG00000090612	273.486	0.213705	0.128883	1.65813	0.0972915	0.99996	ZNF268	ZNF268	10795
ENSG00000226779	273.425	0.25011	0.150841	1.6581	0.0972974	0.99996	NAALADL2-AS2	NAALADL2-AS2	NA
ENSG00000167487	267.446	-0.158111	0.0953729	-1.65781	0.097355	0.99996	KLHL26	KLHL26	55295
ENSG00000173198	356.199	0.185042	0.111622	1.65776	0.0973656	0.99996	CYSLTR1	CYSLTR1	10800
ENSG00000184939	686.442	0.122795	0.0740743	1.65772	0.0973734	0.99996	ZFP90	ZFP90	146198
ENSG00000164733	636.645	-0.123295	0.0744253	-1.65662	0.0975955	0.99996	CTSB	CTSB	1508
CER:Satellite:Satellite	183.151	0.221055	0.133441	1.65658	0.0976051	0.99996	NA	NA	NA
ENSG00000169189	747.417	-0.114277	0.0689845	-1.65656	0.0976079	0.99996	NSMCE1	NSMCE1	197370
ENSG00000120029	986.659	-0.10222	0.0617257	-1.65603	0.097716	0.99996	ARMH3	ARMH3	79591
ENSG00000248254	39.284	-0.404853	0.244615	-1.65507	0.0979112	0.99996			NA
ENSG00000131323	2611.27	-0.0838872	0.0506949	-1.65475	0.0979761	0.99996	TRAF3	TRAF3	7187
ENSG00000084092	1064.95	0.107828	0.065163	1.65475	0.0979761	0.99996	NOA1	NOA1	84273
ENSG00000109046	2486.48	-0.092356	0.0558153	-1.65467	0.0979911	0.99996	WSB1	WSB1	26118
ENSG00000178149	866.91	-0.112965	0.0682712	-1.65465	0.0979959	0.99996	DALRD3	DALRD3	55152
ENSG00000100077	972.241	0.110515	0.0667961	1.65452	0.0980229	0.99996	GRK3	GRK3	157
ENSG00000153006	708.449	0.191633	0.115825	1.6545	0.0980262	0.99996	SREK1IP1	SREK1IP1	285672
ENSG00000162972	336.869	0.179138	0.108289	1.65426	0.0980738	0.99996	MAIP1	MAIP1	79568
ENSG00000184678	86.4672	0.268112	0.162103	1.65397	0.0981338	0.99996	H2BC21	H2BC21	8349
THE1B:ERVL-MaLR:LTR	3881.3	0.0832829	0.0503598	1.65376	0.0981772	0.99996	NA	NA	NA
ENSG00000162378	469.392	0.139334	0.0842672	1.65348	0.0982337	0.99996	ZYG11B	ZYG11B	79699
ENSG00000172428	495.924	-0.139205	0.0841993	-1.65327	0.098275	0.99996	COPS9	COPS9	150678
ENSG00000189057	1335.07	0.544773	0.329545	1.6531	0.0983095	0.99996	FAM111B	FAM111B	374393
ENSG00000087152	1409.61	-0.0953164	0.0576786	-1.65254	0.0984237	0.99996	ATXN7L3	ATXN7L3	56970
ENSG00000168066	7047.18	-0.0742959	0.0449773	-1.65185	0.0985646	0.99996	SF1	SF1	7536
ENSG00000229766	35.3098	-0.46605	0.282183	-1.65159	0.0986184	0.99996	TMX4-AS1	TMX4-AS1	NA
ENSG00000124193	4084.63	-0.0932999	0.056508	-1.65109	0.0987198	0.99996	SRSF6	SRSF6	6431
ENSG00000105376	84.1793	0.300776	0.182217	1.65065	0.0988101	0.99996	ICAM5	ICAM5	7087
ENSG00000242689	23.3851	-0.577557	0.349922	-1.65053	0.0988342	0.99996	CNTF	CNTF	1270
ENSG00000143702	920.815	0.186108	0.112767	1.65038	0.0988662	0.99996	CEP170	CEP170	9859
ENSG00000221829	745.889	0.123768	0.0749958	1.65033	0.0988749	0.99996	FANCG	FANCG	2189
ENSG00000205423	281.499	-0.175792	0.106538	-1.65004	0.0989357	0.99996	CNEP1R1	CNEP1R1	255919
ENSG00000104774	2650.66	0.0907645	0.0550089	1.65	0.0989434	0.99996	MAN2B1	MAN2B1	4125
ENSG00000166024	330.447	0.167619	0.101652	1.64895	0.0991575	0.99996	R3HCC1L	R3HCC1L	27291
ENSG00000259642	68.1507	0.307696	0.186612	1.64885	0.0991783	0.99996	ST20-AS1	ST20-AS1	NA
ENSG00000185338	731.836	-0.130641	0.0792464	-1.64854	0.0992415	0.99996	SOCS1	SOCS1	8651
ENSG00000236871	24.4409	0.49032	0.297515	1.64805	0.0993425	0.99996	LINC00106	LINC00106	751580
ENSG00000280287	89.7414	0.267908	0.162625	1.6474	0.0994767	0.99996			NA
ENSG00000169752	51.5658	0.424067	0.257522	1.64672	0.0996152	0.99996	NRG4	NRG4	145957
ENSG00000246174	86.5345	0.264121	0.16042	1.64643	0.0996743	0.99996	KCTD21-AS1	KCTD21-AS1	100289388
ENSG00000165810	35.8688	0.444736	0.270121	1.64643	0.0996748	0.99996	BTNL9	BTNL9	153579
MER50-int:ERV1:LTR	135.676	0.211952	0.128765	1.64603	0.0997577	0.99996	NA	NA	NA
ENSG00000203896	692.263	0.134493	0.0817128	1.64592	0.0997793	0.99996	LIME1	LIME1	54923
ENSG00000167740	180.906	0.200916	0.122086	1.64569	0.0998271	0.99996	CYB5D2	CYB5D2	124936
ENSG00000187792	144.838	-0.220812	0.13418	-1.64564	0.099838	0.99996	ZNF70	ZNF70	7621
ENSG00000277577	166.048	0.270438	0.164358	1.64542	0.0998832	0.99996			NA
ENSG00000239665	773.285	0.11801	0.0717626	1.64445	0.100083	0.99996	NA	NA	NA
ENSG00000075618	15971.4	-0.082448	0.0501519	-1.64396	0.100184	0.99996	FSCN1	FSCN1	6624
ENSG00000104427	99.8529	0.248925	0.151462	1.64348	0.100283	0.99996	ZC2HC1A	ZC2HC1A	51101
ENSG00000115414	75.0537	-0.32486	0.19776	-1.6427	0.100446	0.99996	FN1	FN1	2335
ENSG00000100106	846.308	0.10418	0.0634453	1.64204	0.100583	0.99996	TRIOBP	TRIOBP	11078
ENSG00000112378	33.045	0.413688	0.252022	1.64148	0.100698	0.99996	PERP	PERP	64065
ENSG00000007237	1388.54	0.0990217	0.0603257	1.64145	0.100704	0.99996	GAS7	GAS7	8522
ENSG00000155096	3740.74	-0.105134	0.0640616	-1.64115	0.100767	0.99996	AZIN1	AZIN1	51582
ENSG00000283228	302.844	0.153911	0.0937979	1.64087	0.100824	0.99996			NA
ENSG00000128039	149.554	0.236166	0.143943	1.6407	0.100861	0.99996	SRD5A3	SRD5A3	79644
ENSG00000260448	26.8099	0.486937	0.296814	1.64054	0.100892	0.99996	LCMT1-AS1	LCMT1-AS1	NA
ENSG00000150403	750.887	0.12488	0.0761366	1.64021	0.100961	0.99996	TMCO3	TMCO3	55002
ENSG00000185495	199.22	0.238616	0.145515	1.6398	0.101048	0.99996	SEPTIN7P13	SEPTIN7P13	NA
ENSG00000136295	2668.54	-0.0808438	0.0493062	-1.63963	0.101083	0.99996	TTYH3	TTYH3	80727
ENSG00000132510	733.111	-0.144519	0.0881544	-1.63938	0.101134	0.99996	KDM6B	KDM6B	23135
ENSG00000175575	607.506	0.113595	0.0693072	1.63901	0.101212	0.99996	PAAF1	PAAF1	80227
ENSG00000253309	38.4133	0.39876	0.2433	1.63897	0.10122	0.99996	SERPINE3	SERPINE3	647174
ENSG00000285508	113.471	0.235065	0.143488	1.63822	0.101376	0.99996	MKKS		8195
ENSG00000038532	1452.16	-0.0957306	0.0584396	-1.63811	0.101399	0.99996	CLEC16A	CLEC16A	23274
ENSG00000158006	225.867	0.210676	0.128624	1.63793	0.101437	0.99996	PAFAH2	PAFAH2	5051
ENSG00000090006	352.525	0.145957	0.0891459	1.63729	0.10157	0.99996	LTBP4	LTBP4	8425
ENSG00000181751	302.827	0.170845	0.104361	1.63705	0.10162	0.99996	MACIR	MACIR	90355
L1MEb:L1:LINE	386.965	0.160629	0.0981378	1.63677	0.101679	0.99996	NA	NA	NA
ENSG00000129003	1628.63	0.369382	0.225725	1.63642	0.101751	0.99996	VPS13C	VPS13C	54832
ENSG00000225963	170.099	0.199214	0.121789	1.63573	0.101897	0.99996			NA
ENSG00000261266	260.477	-0.186699	0.114168	-1.63531	0.101985	0.99996			NA
ENSG00000198730	1829.7	-0.112986	0.0690936	-1.63527	0.101993	0.99996	CTR9	CTR9	9646
ENSG00000275454	511.838	-0.128201	0.0784086	-1.63504	0.102042	0.99996			NA
HERVIP10B3-int:ERV1:LTR	893.628	0.103668	0.0634096	1.6349	0.10207	0.99996	NA	NA	NA
ENSG00000104691	109.118	-0.277703	0.169896	-1.63454	0.102145	0.99996	UBXN8	UBXN8	7993
ENSG00000249456	51.908	-0.348666	0.213419	-1.63372	0.102318	0.99996			NA
ENSG00000204261	975.715	-0.0941211	0.0576126	-1.63369	0.102324	0.99996	PSMB8-AS1	PSMB8-AS1	100507463
ENSG00000198435	166.805	-0.201414	0.123323	-1.63322	0.102423	0.99996	NRARP	NRARP	441478
MER30:hAT-Charlie:DNA	1338.87	0.105403	0.0645474	1.63295	0.102479	0.99996	NA	NA	NA
ENSG00000177272	33.7978	0.459709	0.281528	1.63291	0.102488	0.99996	KCNA3	KCNA3	3738
ENSG00000259431	320.277	0.153649	0.0941102	1.63265	0.102542	0.99996	THTPA	THTPA	79178
LTR40b:ERVL:LTR	253.431	0.172788	0.105853	1.63234	0.102609	0.99996	NA	NA	NA
ENSG00000152291	4022	-0.0750194	0.0459688	-1.63196	0.102687	0.99996	TGOLN2	TGOLN2	10618
ENSG00000054148	886.885	0.122703	0.0752075	1.63152	0.10278	0.99996	PHPT1	PHPT1	29085
ENSG00000176809	79.6793	0.284672	0.174544	1.63095	0.102902	0.99996	LRRC37A3	LRRC37A3	374819
ENSG00000115415	5426.32	0.0777111	0.0476538	1.63074	0.102945	0.99996	STAT1	STAT1	6772
MLT1F2-int:ERVL-MaLR:LTR	90.8669	0.267135	0.163846	1.6304	0.103017	0.99996	NA	NA	NA
ENSG00000146540	1671.92	0.142782	0.0875748	1.6304	0.103017	0.99996	C7orf50	C7orf50	84310
ENSG00000109436	259.18	-0.160783	0.0986266	-1.63022	0.103054	0.99996	TBC1D9	TBC1D9	23158
ENSG00000275895	1205.57	-0.14116	0.0866041	-1.62995	0.103112	0.99996			102724594
ENSG00000166037	1357.71	0.15133	0.0928452	1.62992	0.103118	0.99996	CEP57	CEP57	9702
ENSG00000100721	1199.29	-0.0956193	0.0586935	-1.62913	0.103285	0.99996	TCL1A	TCL1A	8115
ENSG00000242802	997.032	-0.108211	0.0664279	-1.629	0.103313	0.99996	AP5Z1	AP5Z1	9907
ENSG00000250116	28.0946	0.476471	0.292538	1.62875	0.103366	0.99996	RHOQ-AS1	RHOQ-AS1	100506142
ENSG00000268173	2869.6	-0.0792586	0.0486669	-1.62859	0.103399	0.99996			NA
ENSG00000259976	27.0297	0.487694	0.299968	1.62582	0.103988	0.99996			NA
ENSG00000265840	180.842	-0.239298	0.147194	-1.62572	0.104008	0.99996			NA
ENSG00000127993	302.254	-0.184474	0.113475	-1.62568	0.104019	0.99996	RBM48	RBM48	84060
ENSG00000156017	511.892	-0.146076	0.0898606	-1.62558	0.104039	0.99996	CARNMT1	CARNMT1	138199
ENSG00000176018	368.447	0.21577	0.132742	1.62548	0.10406	0.99996	LYSMD3	LYSMD3	116068
ENSG00000135314	86.9568	-0.280368	0.172492	-1.6254	0.104078	0.99996	KHDC1	KHDC1	80759
ENSG00000269834	35.7208	0.451445	0.277775	1.62522	0.104116	0.99996	ZNF528-AS1	ZNF528-AS1	NA
ENSG00000063978	2268.27	-0.0820592	0.0505187	-1.62433	0.104305	0.99996	RNF4	RNF4	6047
ENSG00000106638	699.598	-0.123381	0.0760076	-1.62328	0.10453	0.99996	TBL2	TBL2	26608
ENSG00000114383	657.733	0.126011	0.0776351	1.62312	0.104564	0.99996	TUSC2	TUSC2	11334
ENSG00000074842	917.691	0.12702	0.0782604	1.62305	0.10458	0.99996	MYDGF	MYDGF	56005
L1M3:L1:LINE	1453.74	0.1032	0.0635914	1.62287	0.104618	0.99996	NA	NA	NA
ENSG00000175564	33.2123	0.474418	0.292344	1.62281	0.104631	0.99996	UCP3	UCP3	7352
ENSG00000141258	1113.59	0.110654	0.0681929	1.62266	0.104662	0.99996	SGSM2	SGSM2	9905
ENSG00000187994	778.097	0.117444	0.0723857	1.62247	0.104702	0.99996	RINL	RINL	126432
ENSG00000143363	393.714	-0.16191	0.0998044	-1.62227	0.104746	0.99996	PRUNE1	PRUNE1	58497
ENSG00000238241	27.7205	-0.460867	0.284157	-1.62188	0.10483	0.99996	CCR12P	CCR12P	NA
ENSG00000156642	1038.59	-0.0984787	0.0607362	-1.62142	0.104928	0.99996	NPTN	NPTN	27020
ENSG00000119977	1088.45	-0.0940342	0.0580046	-1.62115	0.104985	0.99996	TCTN3	TCTN3	26123
ENSG00000270049	124.281	0.237212	0.146359	1.62076	0.10507	0.99996	ATP6V0D1-DT	ATP6V0D1-DT	NA
ENSG00000287151	113.628	-0.238007	0.146852	-1.62073	0.105076	0.99996	C2orf27A	C2orf27A	NA
ENSG00000259291	245.178	0.219102	0.135195	1.62063	0.105096	0.99996	ZNF710-AS1	ZNF710-AS1	109729181
ENSG00000051108	2412.41	0.0893746	0.0551616	1.62023	0.105183	0.99996	HERPUD1	HERPUD1	9709
ENSG00000273448	59.5806	0.373954	0.230809	1.62019	0.105193	0.99996			NA
ENSG00000178035	3916.72	0.081632	0.0504013	1.61964	0.105309	0.99996	IMPDH2	IMPDH2	3615
ENSG00000143774	2025.57	0.0891558	0.0550587	1.61929	0.105385	0.99996	GUK1	GUK1	2987
ENSG00000155287	363.64	0.144842	0.0894496	1.61925	0.105393	0.99996	SLC25A28	SLC25A28	81894
ENSG00000268635	34.8154	-0.399079	0.24649	-1.61905	0.105437	0.99996			NA
ENSG00000183153	43.3232	-0.357744	0.221062	-1.6183	0.105599	0.99996	GJD3	GJD3	125111
ENSG00000105568	5139.3	-0.0745715	0.0460815	-1.61825	0.105608	0.99996	PPP2R1A	PPP2R1A	5518
ENSG00000279361	23.0422	-0.575066	0.35552	-1.61753	0.105763	0.99996			NA
ENSG00000163053	72.0551	0.286524	0.177217	1.6168	0.105922	0.99996	SLC16A14	SLC16A14	151473
ENSG00000179431	276.328	-0.196791	0.121717	-1.61678	0.105925	0.99996	FJX1	FJX1	24147
ENSG00000116903	381.555	-0.142118	0.0879069	-1.61669	0.105945	0.99996	EXOC8	EXOC8	149371
ENSG00000261864	95.87	0.266106	0.164615	1.61653	0.105979	0.99996			NA
ENSG00000269688	56.167	0.342916	0.21222	1.61585	0.106127	0.99996			NA
ENSG00000182149	2363.89	-0.0863829	0.0534973	-1.61472	0.106372	0.99996	IST1	IST1	9798
ENSG00000264272	30.5533	-0.444673	0.275391	-1.61469	0.106377	0.99996			NA
MLT1E:ERVL-MaLR:LTR	118.972	0.265505	0.164443	1.61457	0.106404	0.99996	NA	NA	NA
ENSG00000047849	5625.01	-0.0671392	0.0415887	-1.61436	0.106449	0.99996	MAP4	MAP4	4134
Tigger5:TcMar-Tigger:DNA	117.052	0.224693	0.139224	1.61389	0.106551	0.99996	NA	NA	NA
ENSG00000266728	382.981	0.132867	0.0823385	1.61367	0.1066	0.99996			NA
ENSG00000089327	824.857	-0.144571	0.0895984	-1.61355	0.106625	0.99996	FXYD5	FXYD5	53827
ENSG00000161542	662.719	0.131952	0.0817939	1.61323	0.106695	0.99996	PRPSAP1	PRPSAP1	5635
ENSG00000124574	521.026	-0.151382	0.0938388	-1.61322	0.106698	0.99996	ABCC10	ABCC10	89845
ENSG00000099341	2401.61	0.0884195	0.0548123	1.61313	0.106716	0.99996	PSMD8	PSMD8	5714
ENSG00000225190	627.122	-0.11926	0.0739556	-1.6126	0.106832	0.99996	PLEKHM1	PLEKHM1	9842
LTR26B:ERV1:LTR	26.4682	0.510429	0.316598	1.61223	0.106912	0.99996	NA	NA	NA
ENSG00000168275	384.899	-0.144381	0.0895722	-1.6119	0.106985	0.99996	COA6	COA6	388753
ENSG00000140326	496.675	-0.130308	0.080858	-1.61157	0.107056	0.99996	CDAN1	CDAN1	146059
Charlie13b:hAT-Charlie:DNA	170.438	-0.203812	0.126566	-1.61032	0.107328	0.99996	NA	NA	NA
ENSG00000181472	489.109	0.125915	0.078203	1.6101	0.107376	0.99996	ZBTB2	ZBTB2	57621
ENSG00000167535	24.2982	-0.525745	0.32658	-1.60985	0.10743	0.99996	CACNB3	CACNB3	784
ENSG00000119729	947.564	0.127271	0.079068	1.60964	0.107476	0.99996	RHOQ	RHOQ	23433
ENSG00000040633	653.576	-0.112313	0.0698119	-1.6088	0.107661	0.99996	PHF23	PHF23	79142
ENSG00000137166	2264.66	-0.0881885	0.0548377	-1.60817	0.107798	0.99996	FOXP4	FOXP4	116113
ENSG00000100138	2385.51	-0.0809281	0.0503541	-1.60718	0.108015	0.99996	SNU13	SNU13	4809
ENSG00000171467	1258.18	-0.114393	0.0711935	-1.60679	0.108101	0.99996	ZNF318	ZNF318	24149
ENSG00000279748	40.312	-0.463851	0.288742	-1.60646	0.108173	0.99996			NA
ENSG00000196417	246.189	0.238106	0.148277	1.60582	0.108313	0.99996	ZNF765	ZNF765	91661
ENSG00000235590	31.0311	0.450567	0.280634	1.60554	0.108376	0.99996	GNAS-AS1	GNAS-AS1	149775
ENSG00000088854	108.24	0.2716	0.169244	1.60479	0.108541	0.99996	DNAAF9	DNAAF9	25943
ENSG00000186395	322.614	0.148679	0.0926483	1.60476	0.108546	0.99996	KRT10	KRT10	3858
ENSG00000197256	660.476	0.131514	0.0819615	1.60458	0.108585	0.99996	KANK2	KANK2	25959
ENSG00000154263	54.476	0.417045	0.259985	1.60411	0.10869	0.99996	ABCA10	ABCA10	10349
ENSG00000248881	73.3654	0.431887	0.269331	1.60356	0.108812	0.99996			NA
L1MA5A:L1:LINE	865.418	0.141476	0.0882834	1.60252	0.109041	0.99996	NA	NA	NA
ENSG00000134490	352.643	0.167475	0.104536	1.60208	0.109139	0.99996	TMEM241	TMEM241	85019
ENSG00000084710	130.5	-0.292313	0.182545	-1.60132	0.109305	0.99996	EFR3B	EFR3B	22979
ENSG00000113407	3975.47	-0.09067	0.0566287	-1.60113	0.109348	0.99996	TARS1	TARS1	6897
ENSG00000133739	305.958	0.235737	0.147268	1.60073	0.109437	0.99996	LRRCC1	LRRCC1	85444
ENSG00000215458	31.9388	-0.451504	0.282126	-1.60036	0.109518	0.99996	AATBC	AATBC	284837
ENSG00000139842	2397.8	-0.0798972	0.0499415	-1.59982	0.109639	0.99996	CUL4A	CUL4A	8451
ENSG00000080345	1533.85	0.27004	0.168815	1.59962	0.109683	0.99996	RIF1	RIF1	55183
ENSG00000117724	1896.73	0.323375	0.202171	1.59952	0.109706	0.99996	CENPF	CENPF	1063
ENSG00000140548	878.865	-0.110192	0.068908	-1.59912	0.109795	0.99996	ZNF710	ZNF710	374655
ENSG00000189171	57.5252	0.319918	0.200067	1.59905	0.109808	0.99996	S100A13	S100A13	6284
ENSG00000278970	244.11	-0.163739	0.102415	-1.59878	0.109869	0.99996	HEIH	HEIH	643836
ENSG00000166821	61.0413	0.315788	0.197534	1.59865	0.109899	0.99996	PEX11A	PEX11A	8800
ENSG00000210196	1502.53	0.15059	0.0942117	1.59843	0.109948	0.99996	MT-TP	MT-TP	NA
ENSG00000107290	2529.76	0.162462	0.101761	1.59651	0.110375	0.99996	SETX	SETX	23064
ENSG00000274750	29.6487	-0.485022	0.303893	-1.59603	0.110482	0.99996	H3C6	H3C6	8353
ENSG00000162408	1184.67	-0.115359	0.0723053	-1.59544	0.110614	0.99996	NOL9	NOL9	79707
ENSG00000286388	234.484	0.190504	0.119473	1.59454	0.110815	0.99996			NA
ENSG00000146350	80.3111	0.284775	0.178817	1.59256	0.11126	0.99996	TBC1D32	TBC1D32	221322
ENSG00000002549	2455.13	0.0752186	0.0472476	1.59201	0.111383	0.99996	LAP3	LAP3	51056
ENSG00000136527	4806.11	0.0760287	0.0477604	1.59188	0.111413	0.99996	TRA2B	TRA2B	6434
ENSG00000133250	368.493	-0.145326	0.0912976	-1.59178	0.111435	0.99996	ZNF414	ZNF414	84330
ENSG00000255139	206.265	-0.20444	0.1285	-1.59097	0.111616	0.99996			NA
ENSG00000123349	1908.14	-0.105561	0.0663621	-1.59069	0.111679	0.99996	PFDN5	PFDN5	5204
ENSG00000260465	168.154	-0.186576	0.117299	-1.5906	0.1117	0.99996			NA
ENSG00000196588	1594.12	-0.0909912	0.0572088	-1.59051	0.11172	0.99996	MRTFA	MRTFA	57591
ENSG00000255539	23.044	0.507024	0.318869	1.59007	0.111819	0.99996			NA
ENSG00000135124	435.786	-0.168891	0.10624	-1.58971	0.111901	0.99996	P2RX4	P2RX4	5025
ENSG00000197081	2915.87	-0.0839455	0.0528161	-1.58939	0.111972	0.99996	IGF2R	IGF2R	3482
ENSG00000240303	203.897	0.172033	0.10826	1.58907	0.112045	0.99996	ACAD11	ACAD11	84129
ENSG00000162817	222.678	0.171334	0.107822	1.58905	0.11205	0.99996	C1orf115	C1orf115	79762
ENSG00000188856	56.9395	0.371916	0.234121	1.58857	0.112159	0.99996	RPSAP47	RPSAP47	NA
ENSG00000143256	639.667	-0.169265	0.106576	-1.58821	0.112239	0.99996	PFDN2	PFDN2	5202
ENSG00000130764	1343.13	-0.0940528	0.0592293	-1.58794	0.112299	0.99996	LRRC47	LRRC47	57470
Arthur1:hAT-Tip100:DNA	248.065	0.192414	0.121172	1.58794	0.1123	0.99996	NA	NA	NA
ENSG00000147168	2560.5	-0.0725851	0.0457154	-1.58776	0.11234	0.99996	IL2RG	IL2RG	3561
ENSG00000230438	24.619	0.568751	0.358295	1.58738	0.112426	0.99996	SERPINB9P1	SERPINB9P1	NA
ENSG00000092529	171.058	-0.195158	0.122952	-1.58727	0.112452	0.99996	CAPN3	CAPN3	825
ENSG00000100612	888.006	-0.0974241	0.0613869	-1.58705	0.112501	0.99996	DHRS7	DHRS7	51635
ENSG00000128596	59.6138	-0.31325	0.19738	-1.58704	0.112504	0.99996	CCDC136	CCDC136	64753
ENSG00000003393	418.278	-0.141051	0.0888888	-1.58683	0.112552	0.99996	ALS2	ALS2	57679
ENSG00000111641	1077.81	-0.0910352	0.0573708	-1.58679	0.112561	0.99996	NOP2	NOP2	4839
ENSG00000100473	349.342	0.162587	0.102475	1.58661	0.112602	0.99996	COCH	COCH	1690
ENSG00000198420	278.667	-0.156594	0.0987258	-1.58615	0.112704	0.99996	TCAF1	TCAF1	9747
ENSG00000108175	3424.2	-0.0955966	0.0602834	-1.58579	0.112788	0.99996	ZMIZ1	ZMIZ1	57178
ENSG00000113048	2467.42	0.0802333	0.0506111	1.58529	0.1129	0.99996	MRPS27	MRPS27	23107
ENSG00000204954	2509.51	0.130068	0.0820491	1.58525	0.11291	0.99996	UQCC6	UQCC6	728568
ENSG00000197448	1321.39	0.111955	0.0706309	1.58508	0.112949	0.99996	GSTK1	GSTK1	373156
ENSG00000114127	595.625	0.313589	0.197843	1.58504	0.112958	0.99996	XRN1	XRN1	54464
ENSG00000065328	821.821	-0.109078	0.0688181	-1.58502	0.112963	0.99996	MCM10	MCM10	55388
ENSG00000281358	40.8645	0.356962	0.225273	1.58457	0.113064	0.99996	RASSF1-AS1	RASSF1-AS1	102060282
ENSG00000103257	3337.09	-0.0871706	0.0550162	-1.58446	0.11309	0.99996	SLC7A5	SLC7A5	8140
ENSG00000183454	374.577	-0.132666	0.0837342	-1.58436	0.113111	0.99996	GRIN2A	GRIN2A	2903
ENSG00000272047	257.671	0.173466	0.109497	1.5842	0.113147	0.99996	GTF2H5	GTF2H5	404672
LTR90B:LTR:LTR	52.9233	-0.341207	0.215417	-1.58393	0.113209	0.99996	NA	NA	NA
ENSG00000185905	181.222	0.198937	0.125607	1.58381	0.113237	0.99996	C16orf54	C16orf54	283897
ENSG00000234420	494.867	0.193642	0.122263	1.58381	0.113237	0.99996	ZNF37BP	ZNF37BP	100129482
ENSG00000118503	8033.67	-0.0871231	0.055013	-1.58368	0.113266	0.99996	TNFAIP3	TNFAIP3	7128
ENSG00000185386	346.183	0.187842	0.11865	1.58316	0.113384	0.99996	MAPK11	MAPK11	5600
ENSG00000258424	399.676	-0.160134	0.101158	-1.58301	0.11342	0.99996			NA
ENSG00000123213	865.016	-0.0987975	0.062426	-1.58263	0.113505	0.99996	NLN	NLN	57486
ENSG00000143198	376.24	-0.13298	0.0840379	-1.58238	0.113563	0.99996	MGST3	MGST3	4259
ENSG00000260729	379.195	-0.139415	0.0881156	-1.58219	0.113607	0.99996			NA
ENSG00000277194	99.7623	-0.231079	0.146096	-1.58169	0.11372	0.99996	SNORD22	SNORD22	9304
ENSG00000175224	1401.14	-0.0986127	0.0623491	-1.58162	0.113736	0.99996	ATG13	ATG13	9776
ENSG00000170584	571.343	-0.122131	0.0772636	-1.58071	0.113945	0.99996	NUDCD2	NUDCD2	134492
ENSG00000181827	955.153	0.138778	0.0878149	1.58035	0.114028	0.99996	RFX7	RFX7	64864
ENSG00000255733	39.0055	0.385548	0.244046	1.57982	0.114148	0.99996	IFNG-AS1	IFNG-AS1	100885789
ENSG00000175768	801.808	-0.10379	0.0656977	-1.57982	0.114149	0.99996	TOMM5	TOMM5	401505
ENSG00000285171	1918.84	-0.0808608	0.0512036	-1.5792	0.11429	0.99996			NA
ENSG00000149923	2000.49	-0.0907146	0.0574713	-1.57843	0.114467	0.99996	PPP4C	PPP4C	5531
ENSG00000114030	1062.73	-0.0954407	0.0604677	-1.57838	0.114479	0.99996	KPNA1	KPNA1	3836
ENSG00000241973	3492.87	-0.0863989	0.0547413	-1.57831	0.114494	0.99996	PI4KA	PI4KA	5297
ENSG00000146757	345.638	0.163528	0.103653	1.57765	0.114647	0.99996	ZNF92	ZNF92	168374
ENSG00000157064	76.7039	-0.285728	0.181124	-1.57753	0.114674	0.99996	NMNAT2	NMNAT2	23057
ENSG00000138433	442.248	0.140739	0.0892449	1.577	0.114796	0.99996	CIR1	CIR1	9541
ENSG00000257027	28.3329	0.457881	0.290358	1.57695	0.114807	0.99996			NA
ENSG00000172465	135.089	-0.225347	0.142909	-1.57686	0.114828	0.99996	TCEAL1	TCEAL1	9338
ENSG00000038002	307.218	0.151071	0.0958104	1.57677	0.114849	0.99996	AGA	AGA	175
ENSG00000285947	230.811	0.169217	0.107326	1.57666	0.114873	0.99996			NA
ENSG00000183808	870.999	0.113353	0.0718968	1.5766	0.114888	0.99996	RBM12B	RBM12B	389677
L1MA1:L1:LINE	869.624	0.144951	0.0919633	1.57618	0.114984	0.99996	NA	NA	NA
ENSG00000084207	7632.91	0.0811398	0.0514876	1.57591	0.115047	0.99996	GSTP1	GSTP1	2950
ENSG00000122512	654.97	-0.145352	0.0922495	-1.57564	0.115108	0.99996	PMS2	PMS2	5395
ENSG00000152620	245.996	-0.166095	0.105425	-1.57549	0.115144	0.99996	NADK2	NADK2	133686
MER99:hAT:DNA	68.8645	0.29939	0.190089	1.575	0.115257	0.99996	NA	NA	NA
ENSG00000148057	109.174	-0.258819	0.164366	-1.57465	0.115336	0.99996	IDNK	IDNK	414328
ENSG00000088766	599.572	-0.131966	0.0838212	-1.57437	0.115401	0.99996	CRLS1	CRLS1	54675
ENSG00000178297	78.3869	-0.321651	0.204405	-1.57359	0.115582	0.99996	TMPRSS9	TMPRSS9	360200
ENSG00000180353	5308.09	0.0925857	0.0588494	1.57326	0.115658	0.99996	HCLS1	HCLS1	3059
ENSG00000230107	53.2656	0.357171	0.227072	1.57294	0.115732	0.99996			NA
ENSG00000123636	481.653	0.221504	0.140843	1.5727	0.115789	0.99996	BAZ2B	BAZ2B	29994
ENSG00000254469	76.911	-0.262797	0.167113	-1.57257	0.115819	0.99996	XNDC1N	XNDC1N	100133315
ENSG00000125818	1948.99	0.0859501	0.0546727	1.57208	0.115931	0.99996	PSMF1	PSMF1	9491
ENSG00000117139	462.899	-0.149053	0.0948549	-1.57138	0.116094	0.99996	KDM5B	KDM5B	10765
Tigger14a:TcMar-Tigger:DNA	228.667	0.184777	0.117625	1.5709	0.116207	0.99996	NA	NA	NA
ENSG00000142459	682.848	0.10812	0.0688305	1.57081	0.116226	0.99996	EVI5L	EVI5L	115704
ENSG00000123975	1209.9	-0.0939469	0.0598334	-1.57014	0.116382	0.99996	CKS2	CKS2	1164
ENSG00000164080	990.729	0.103547	0.065951	1.57006	0.116402	0.99996	RAD54L2	RAD54L2	23132
ENSG00000163510	656.029	0.207686	0.132284	1.57	0.116415	0.99996	CWC22	CWC22	57703
ENSG00000167723	152.463	-0.202409	0.128942	-1.56977	0.116469	0.99996	TRPV3	TRPV3	162514
ENSG00000119686	85.14	0.264858	0.168745	1.56957	0.116515	0.99996	FLVCR2	FLVCR2	55640
ENSG00000264070	41.0298	-0.389645	0.248253	-1.56955	0.11652	0.99996	DND1P1	DND1P1	NA
ENSG00000269095	48.7145	0.334949	0.213411	1.5695	0.116532	0.99996			NA
ENSG00000113645	93.3537	-0.297188	0.189356	-1.56947	0.11654	0.99996	WWC1	WWC1	23286
ENSG00000133195	357.722	0.137346	0.0875124	1.56944	0.116545	0.99996	SLC39A11	SLC39A11	201266
ENSG00000185420	287.347	0.167928	0.107007	1.56932	0.116574	0.99996	SMYD3	SMYD3	64754
ENSG00000135378	131.424	-0.253724	0.161741	-1.56871	0.116715	0.99996	PRRG4	PRRG4	79056
L1PA12:L1:LINE	815.257	0.173299	0.110492	1.56843	0.11678	0.99996	NA	NA	NA
ENSG00000124103	362.928	-0.140196	0.0893885	-1.56839	0.11679	0.99996	FAM209A	FAM209A	200232
ENSG00000285612	331.393	0.141081	0.08996	1.56826	0.11682	0.99996			NA
MER34B-int:ERV1:LTR	108.324	0.224693	0.14328	1.56821	0.116833	0.99996	NA	NA	NA
ENSG00000100207	1447.16	-0.103496	0.0660009	-1.5681	0.116859	0.99996	TCF20	TCF20	6942
ENSG00000264558	891.751	-0.11639	0.0742374	-1.5678	0.116927	0.99996			NA
ENSG00000196396	3234.1	-0.0781819	0.0498674	-1.56779	0.116929	0.99996	PTPN1	PTPN1	5770
ENSG00000170819	56.5701	-0.34811	0.222081	-1.56749	0.117001	0.99996	BFSP2	BFSP2	8419
ENSG00000166557	1062.35	0.08816	0.0562554	1.56714	0.117082	0.99996	TMED3	TMED3	23423
ENSG00000138185	6593.46	-0.0755482	0.0482169	-1.56684	0.117152	0.99996	ENTPD1	ENTPD1	953
ENSG00000234961	1706.13	0.0834625	0.0532857	1.56632	0.117273	0.99996			NA
ENSG00000186501	572.386	0.114903	0.0733736	1.566	0.117349	0.99996	TMEM222	TMEM222	84065
ENSG00000168522	988.445	0.0979519	0.0625546	1.56586	0.117381	0.99996	FNTA	FNTA	2339
ENSG00000063438	456.378	-0.120977	0.0772717	-1.5656	0.117442	0.99996	AHRR	AHRR	57491
ENSG00000197619	105.617	0.237948	0.152002	1.56542	0.117483	0.99996	ZNF615	ZNF615	284370
MamGyp-int:Gypsy:LTR	59.9246	0.292888	0.187113	1.5653	0.117512	0.99996	NA	NA	NA
ENSG00000188486	5206.71	-0.0854475	0.0545946	-1.56513	0.117553	0.99996	H2AX	H2AX	3014
MER6:TcMar-Tigger:DNA	340.44	-0.158767	0.10146	-1.56482	0.117625	0.99996	NA	NA	NA
ENSG00000111328	1333.54	-0.0991825	0.063405	-1.56427	0.117755	0.99996	CDK2AP1	CDK2AP1	8099
ENSG00000033050	1667.74	-0.0908174	0.0580575	-1.56427	0.117755	0.99996	ABCF2	ABCF2	10061
ENSG00000116096	61.699	-0.290232	0.185559	-1.5641	0.117794	0.99996	SPR	SPR	6697
ENSG00000278311	1221.08	-0.0938287	0.0600104	-1.56354	0.117925	0.99996	GGNBP2	GGNBP2	79893
ENSG00000265784	409.757	0.129177	0.0826534	1.56287	0.118082	0.99996			NA
ENSG00000166341	26.2915	-0.535983	0.342959	-1.56282	0.118095	0.99996	DCHS1	DCHS1	8642
ENSG00000254701	59.9384	0.306765	0.196305	1.5627	0.118123	0.99996			NA
ENSG00000126016	331.665	0.152363	0.0975004	1.56269	0.118125	0.99996	AMOT	AMOT	154796
ENSG00000101384	180.695	-0.178768	0.114409	-1.56253	0.118162	0.99996	JAG1	JAG1	182
ENSG00000239697	35.3943	0.415214	0.265904	1.56152	0.118401	0.99996	TNFSF12	TNFSF12	8742
ENSG00000178878	1297.76	-0.0846222	0.0542062	-1.56112	0.118496	0.99996	APOLD1	APOLD1	81575
ENSG00000101849	701.879	0.113798	0.0728983	1.56105	0.118512	0.99996	TBL1X	TBL1X	6907
ENSG00000275111	98.6583	0.251653	0.161247	1.56067	0.118602	0.99996	ZNF2	ZNF2	7549
ENSG00000160678	31.7146	0.443879	0.284444	1.56051	0.118638	0.99996	S100A1	S100A1	6271
ENSG00000131378	5497.31	-0.0701851	0.0449903	-1.56001	0.118759	0.99996	RFTN1	RFTN1	23180
ENSG00000254364	45.7141	-0.366848	0.235159	-1.56	0.118759	0.99996			NA
ENSG00000263859	30.0726	0.428887	0.274966	1.55978	0.118812	0.99996			NA
ENSG00000130413	361.686	0.13768	0.0882777	1.55962	0.118849	0.99996	STK33	STK33	65975
ENSG00000006695	574.1	-0.114878	0.0736902	-1.55893	0.119012	0.99996	COX10	COX10	1352
ENSG00000020129	954.646	-0.102804	0.0659662	-1.55843	0.11913	0.99996	NCDN	NCDN	23154
ENSG00000170779	1277.78	-0.089363	0.057346	-1.55831	0.119159	0.99996	CDCA4	CDCA4	55038
ENSG00000232859	42.5054	0.391024	0.25096	1.55811	0.119207	0.99996	LYRM9	LYRM9	201229
ENSG00000272870	44.7109	0.462374	0.296801	1.55786	0.119267	0.99996	SAP30-DT	SAP30-DT	105377540
LTR24C:ERV1:LTR	153.492	0.226077	0.145171	1.55732	0.119395	0.99996	NA	NA	NA
ENSG00000260037	34.1585	0.388434	0.24945	1.55716	0.119432	0.99996			NA
ENSG00000061938	896.224	0.101139	0.0649684	1.55674	0.119532	0.99996	TNK2	TNK2	10188
ENSG00000029639	421.673	0.122249	0.0785338	1.55665	0.119555	0.99996	TFB1M	TFB1M	51106
ENSG00000197062	138.334	0.204328	0.131265	1.5566	0.119565	0.99996	ZSCAN26	ZSCAN26	7741
ENSG00000020922	1137.75	0.106237	0.0682556	1.55645	0.119601	0.99996	MRE11	MRE11	4361
ENSG00000145337	877.79	-0.107117	0.0688292	-1.55627	0.119645	0.99996	PYURF	PYURF	100996939
ENSG00000116747	981.961	0.183168	0.11772	1.55597	0.119715	0.99996	RO60	RO60	6738
ENSG00000115841	119.323	-0.227351	0.146127	-1.55584	0.119745	0.99996	RMDN2	RMDN2	151393
ENSG00000130714	363.524	-0.136678	0.08786	-1.55563	0.119795	0.99996	POMT1	POMT1	10585
ENSG00000277599	395.056	0.143558	0.0923111	1.55516	0.119908	0.99996			NA
ENSG00000196408	50.6642	0.39334	0.252964	1.55493	0.119963	0.99996	NOXO1	NOXO1	124056
ENSG00000171843	868.999	-0.121788	0.0783416	-1.55458	0.120045	0.99996	MLLT3	MLLT3	4300
ENSG00000162909	274.102	0.185404	0.119324	1.55379	0.120235	0.99996	CAPN2	CAPN2	824
ENSG00000186462	105.661	0.236543	0.15228	1.55335	0.12034	0.99996	NAP1L2	NAP1L2	4674
ENSG00000214485	40.8018	0.408177	0.262773	1.55334	0.120341	0.99996	RPL7P1	RPL7P1	NA
ENSG00000187189	1061.29	-0.095112	0.0612342	-1.55325	0.120364	0.99996	TSPYL4	TSPYL4	23270
ENSG00000180616	234.469	-0.15874	0.102207	-1.55312	0.120394	0.99996	SSTR2	SSTR2	6752
ENSG00000135486	30602.9	0.0768242	0.0494716	1.5529	0.120448	0.99996	HNRNPA1	HNRNPA1	3178
ENSG00000113448	34.1833	-0.456753	0.294268	-1.55217	0.120622	0.99996	PDE4D	PDE4D	5144
ENSG00000255252	178.938	-0.186622	0.120262	-1.55179	0.120712	0.99996			NA
ENSG00000187097	452.004	0.130612	0.0841728	1.55171	0.120731	0.99996	ENTPD5	ENTPD5	957
MLT1A1-int:ERVL-MaLR:LTR	67.655	0.279468	0.180111	1.55164	0.120748	0.99996	NA	NA	NA
ENSG00000280303	41.1602	-0.406028	0.261768	-1.5511	0.120878	0.99996	ERICD	ERICD	NA
ENSG00000279880	68.6993	-0.288484	0.185995	-1.55103	0.120894	0.99996			NA
ENSG00000284163	23.0058	-0.506711	0.326697	-1.55101	0.120899	0.99996	MIR3620	MIR3620	100500810
ENSG00000163166	1280.16	-0.093147	0.0600784	-1.55042	0.12104	0.99996	IWS1	IWS1	55677
ENSG00000197471	6652.04	-0.0986054	0.0636207	-1.54989	0.121167	0.99996	SPN	SPN	6693
ENSG00000100360	438.492	-0.122074	0.0787641	-1.54986	0.121174	0.99996	IFT27	IFT27	11020
ENSG00000134470	230.969	-0.174987	0.11297	-1.54898	0.121388	0.99996	IL15RA	IL15RA	3601
ENSG00000022567	239.039	-0.160075	0.103381	-1.54839	0.121529	0.99996	SLC45A4	SLC45A4	57210
ENSG00000171067	1180.79	-0.0892852	0.0576649	-1.54835	0.121539	0.99996	C11orf24	C11orf24	53838
ENSG00000273047	484.055	0.146714	0.0947594	1.54828	0.121555	0.99996			NA
ENSG00000111269	654.258	-0.124958	0.0807096	-1.54824	0.121564	0.99996	CREBL2	CREBL2	1389
ENSG00000113742	1003.08	0.13248	0.0856076	1.54753	0.121736	0.99996	CPEB4	CPEB4	80315
ENSG00000175395	111.93	0.233924	0.151279	1.54631	0.122031	0.99996	ZNF25	ZNF25	219749
ENSG00000182903	289.393	0.200919	0.129945	1.54618	0.12206	0.99996	ZNF721	ZNF721	170960
ENSG00000257800	49.2495	0.3447	0.222956	1.54604	0.122094	0.99996	FNBP1P1	FNBP1P1	NA
ENSG00000258682	47.4666	0.3448	0.223047	1.54586	0.122139	0.99996			NA
ENSG00000109971	43321.9	0.0852754	0.0551781	1.54546	0.122236	0.99996	HSPA8	HSPA8	3312
ENSG00000205918	74.9473	0.296664	0.191978	1.5453	0.122273	0.99996	PDPK2P	PDPK2P	NA
ENSG00000130307	45.2088	-0.355903	0.230334	-1.54516	0.122308	0.99996	USHBP1	USHBP1	83878
MER50:ERV1:LTR	495.528	0.116414	0.0753419	1.54514	0.122312	0.99996	NA	NA	NA
ENSG00000213066	457.56	-0.125549	0.0812546	-1.54513	0.122315	0.99996	CEP43	CEP43	11116
ENSG00000123728	1044.62	-0.0989139	0.0640209	-1.54502	0.12234	0.99996	RAP2C	RAP2C	57826
ENSG00000148337	1730.62	0.0854646	0.0553322	1.54457	0.122449	0.99996	CIZ1	CIZ1	25792
ENSG00000257275	188.517	-0.183193	0.118638	-1.54414	0.122553	0.99996			NA
ENSG00000108424	9970.05	-0.0728373	0.0471725	-1.54406	0.122573	0.99996	KPNB1	KPNB1	3837
ENSG00000101190	299.607	-0.165822	0.107501	-1.54252	0.122948	0.99996	TCFL5	TCFL5	10732
ENSG00000178460	143.561	0.205924	0.133514	1.54234	0.122992	0.99996	MCMDC2	MCMDC2	157777
L1P1:L1:LINE	990.319	0.136474	0.088492	1.54222	0.123019	0.99996	NA	NA	NA
ENSG00000250999	31.7666	-0.448692	0.291036	-1.54171	0.123145	0.99996			NA
ENSG00000075188	652.874	-0.121422	0.0787615	-1.54164	0.12316	0.99996	NUP37	NUP37	79023
ENSG00000148334	1386.85	0.0934259	0.0606025	1.54162	0.123167	0.99996	PTGES2	PTGES2	80142
ENSG00000163029	1572.92	0.158717	0.102984	1.54118	0.123272	0.99996	SMC6	SMC6	79677
ENSG00000180425	89.9948	0.25941	0.168347	1.54092	0.123336	0.99996	C11orf71	C11orf71	54494
ENSG00000056050	453.094	0.14551	0.0944456	1.54068	0.123395	0.99996	HPF1	HPF1	54969
ENSG00000226479	781.845	-0.0970085	0.0629661	-1.54065	0.123403	0.99996	TMEM185B	TMEM185B	79134
ENSG00000147419	1041.51	-0.0893188	0.0579772	-1.54058	0.123418	0.99996	CCDC25	CCDC25	55246
ENSG00000134297	94.3661	0.275542	0.178911	1.5401	0.123535	0.99996	PLEKHA8P1	PLEKHA8P1	51054
ENSG00000105726	2221.7	-0.093574	0.0607601	-1.54006	0.123547	0.99996	ATP13A1	ATP13A1	57130
ENSG00000172548	326.088	-0.154465	0.100304	-1.53997	0.123568	0.99996	NIPAL4	NIPAL4	348938
ENSG00000100852	331.526	0.225832	0.146652	1.53991	0.123581	0.99996	ARHGAP5	ARHGAP5	394
ENSG00000116830	3909.72	-0.0685239	0.0445096	-1.53953	0.123674	0.99996	TTF2	TTF2	8458
ENSG00000086289	59.2981	0.322299	0.209365	1.53941	0.123705	0.99996	EPDR1	EPDR1	54749
ENSG00000198502	2368.92	-0.0727825	0.0472822	-1.53932	0.123726	0.99996	HLA-DRB5	HLA-DRB5	3127
ENSG00000177685	288.704	0.165461	0.10752	1.53888	0.123832	0.99996	CRACR2B	CRACR2B	283229
ENSG00000187147	979.184	-0.0991589	0.0644651	-1.53818	0.124005	0.99996	RNF220	RNF220	55182
ENSG00000187790	332.615	0.208932	0.135886	1.53755	0.124158	0.99996	FANCM	FANCM	57697
MER4D1:ERV1:LTR	378.282	0.164862	0.107234	1.53741	0.124194	0.99996	NA	NA	NA
ENSG00000163563	318.623	-0.174013	0.113188	-1.53738	0.1242	0.99996	MNDA	MNDA	4332
ENSG00000010310	446.416	0.175026	0.113858	1.53723	0.124237	0.99996	GIPR	GIPR	2696
ENSG00000256591	446.389	-0.12002	0.0780788	-1.53716	0.124253	0.99996			NA
ENSG00000174010	233.01	-0.166084	0.108053	-1.53706	0.124278	0.99996	KLHL15	KLHL15	80311
ENSG00000158748	549.915	-0.145002	0.0944294	-1.53556	0.124647	0.99996	HTR6	HTR6	3362
ENSG00000227232	233.399	-0.178999	0.11657	-1.53554	0.124651	0.99996	WASH7P	WASH7P	NA
ENSG00000119522	1236.71	-0.096638	0.0629455	-1.53526	0.124719	0.99996	DENND1A	DENND1A	57706
ENSG00000114735	554.715	0.126697	0.082547	1.53485	0.12482	0.99996	HEMK1	HEMK1	51409
ENSG00000274020	87.1696	0.25299	0.164839	1.53477	0.12484	0.99996	LINC01138	LINC01138	NA
ENSG00000267598	971.366	-0.121819	0.0793894	-1.53444	0.124921	0.99996			NA
ENSG00000066322	1212.54	-0.103551	0.0675142	-1.53377	0.125086	0.99996	ELOVL1	ELOVL1	64834
ENSG00000126254	1674.33	0.0881053	0.0574554	1.53346	0.125164	0.99996	RBM42	RBM42	79171
ENSG00000229689	124.103	-0.252975	0.165031	-1.53289	0.125302	0.99996	ANKRD33BP1	ANKRD33BP1	NA
MER110:ERV1:LTR	40.7468	0.389224	0.253933	1.53278	0.12533	0.99996	NA	NA	NA
ENSG00000223509	72.3692	0.284118	0.185368	1.53273	0.125343	0.99996	WHAMMP1	WHAMMP1	NA
ENSG00000233006	28.7068	0.505687	0.330003	1.53237	0.125431	0.99996	MIR3936HG	MIR3936HG	553103
MER76:ERVL:LTR	84.8588	-0.340315	0.222132	-1.53204	0.125513	0.99996	NA	NA	NA
ENSG00000259132	250.056	0.165505	0.10805	1.53175	0.125585	0.99996			NA
ENSG00000239732	87.8899	-0.261883	0.171017	-1.53133	0.125688	0.99996	TLR9	TLR9	54106
ENSG00000270882	48.241	-0.405175	0.264618	-1.53117	0.125728	0.99996	H4C14	H4C14	8370
ENSG00000168301	75.4231	-0.26928	0.175893	-1.53093	0.125786	0.99996	KCTD6	KCTD6	200845
ENSG00000122862	19721.5	-0.0868979	0.0567624	-1.5309	0.125793	0.99996	SRGN	SRGN	5552
ENSG00000135974	327.966	-0.142223	0.0929118	-1.53073	0.125836	0.99996	C2orf49	C2orf49	79074
ENSG00000105948	199.24	-0.208844	0.136452	-1.53053	0.125886	0.99996	TTC26	TTC26	79989
ENSG00000139352	435.771	-0.119994	0.0784423	-1.52971	0.126089	0.99996	ASCL1	ASCL1	429
ENSG00000180423	198.757	-0.173747	0.113582	-1.5297	0.126092	0.99996	HARBI1	HARBI1	283254
ENSG00000132773	495.467	-0.123886	0.081	-1.52946	0.12615	0.99996	TOE1	TOE1	114034
ENSG00000285184	24.1884	-0.463287	0.302954	-1.52923	0.126208	0.99996			NA
ENSG00000274471	94.3759	0.268134	0.175351	1.52913	0.126231	0.99996			NA
ENSG00000137098	30.0334	0.430858	0.281804	1.52893	0.126282	0.99996	SPAG8	SPAG8	26206
ENSG00000151229	24.4027	-0.506701	0.331422	-1.52887	0.126297	0.99996	SLC2A13	SLC2A13	114134
ENSG00000255717	2180.03	-0.102729	0.0672059	-1.52857	0.126372	0.99996	SNHG1	SNHG1	23642
ENSG00000083642	1286.18	0.162544	0.106351	1.52837	0.126421	0.99996	PDS5B	PDS5B	23047
ENSG00000237765	152.415	0.198945	0.1302	1.528	0.126513	0.99996	FAM200B	FAM200B	285550
ENSG00000269656	28.6471	0.439802	0.287846	1.52791	0.126535	0.99996	NOP53-AS1	NOP53-AS1	106144593
ENSG00000165672	3892.26	-0.0859208	0.0562414	-1.52771	0.126583	0.99996	PRDX3	PRDX3	10935
ENSG00000128641	57.1332	-0.342348	0.224195	-1.52701	0.126758	0.99996	MYO1B	MYO1B	4430
ENSG00000218226	64.9966	0.316241	0.207118	1.52686	0.126796	0.99996	TATDN2P2	TATDN2P2	NA
ENSG00000035720	111.47	-0.257345	0.168606	-1.52631	0.126932	0.99996	STAP1	STAP1	26228
ENSG00000181744	480.279	0.11869	0.0777912	1.52575	0.127072	0.99996	DIPK2A	DIPK2A	205428
ENSG00000260917	123.714	0.221126	0.144949	1.52554	0.127125	0.99996			103344931
ENSG00000232063	108.255	-0.246637	0.161715	-1.52514	0.127225	0.99996			NA
ENSG00000068885	436.389	0.169948	0.111465	1.52468	0.127338	0.99996	IFT80	IFT80	57560
ENSG00000100124	472.858	0.122855	0.0805834	1.52457	0.127367	0.99996	ANKRD54	ANKRD54	129138
MER45A:hAT-Tip100:DNA	407.297	0.135076	0.0886073	1.52443	0.127401	0.99996	NA	NA	NA
ENSG00000189241	1187.86	0.0957148	0.0627911	1.52434	0.127425	0.99996	TSPYL1	TSPYL1	7259
ENSG00000227765	161.668	0.187928	0.123286	1.52433	0.127426	0.99996	MYL12BP2	MYL12BP2	NA
ENSG00000159885	38.1551	-0.372906	0.244674	-1.52409	0.127486	0.99996	ZNF222	ZNF222	7673
ENSG00000185339	273.596	-0.154231	0.101234	-1.52352	0.127629	0.99996	TCN2	TCN2	6948
ENSG00000184489	905.766	0.122754	0.0805876	1.52324	0.127699	0.99996	PTP4A3	PTP4A3	11156
ENSG00000110880	3762.62	-0.0678211	0.0445302	-1.52304	0.12775	0.99996	CORO1C	CORO1C	23603
ENSG00000198912	580.617	-0.117121	0.0769036	-1.52295	0.12777	0.99996	C1orf174	C1orf174	339448
ENSG00000259661	148.414	0.186364	0.122389	1.52272	0.127829	0.99996			NA
ENSG00000177103	32.9992	-0.407938	0.267924	-1.52259	0.127861	0.99996	DSCAML1	DSCAML1	57453
ENSG00000234444	656.456	0.111324	0.0731184	1.52252	0.127879	0.99996	ZNF736	ZNF736	728927
ENSG00000178685	1620.48	0.100326	0.0658963	1.52248	0.127888	0.99996	PARP10	PARP10	84875
ENSG00000166788	482.064	-0.121662	0.0799231	-1.52223	0.12795	0.99996	SAAL1	SAAL1	113174
ENSG00000234290	85.7153	0.305574	0.200752	1.52215	0.127972	0.99996	NA	NA	NA
ENSG00000233058	198.021	-0.187961	0.123544	-1.52142	0.128155	0.99996	ATP13A3-DT	ATP13A3-DT	NA
ENSG00000136436	930.838	-0.0961124	0.0631874	-1.52107	0.128243	0.99996	CALCOCO2	CALCOCO2	10241
ENSG00000184517	277.914	0.190031	0.124936	1.52102	0.128254	0.99996	ZFP1	ZFP1	162239
ENSG00000258777	72.8414	-0.298984	0.196614	-1.52067	0.128344	0.99996	HIF1A-AS1	HIF1A-AS1	NA
ENSG00000011376	1216.39	0.095062	0.0625213	1.52047	0.128392	0.99996	LARS2	LARS2	23395
ENSG00000113522	974.052	0.168907	0.111089	1.52046	0.128395	0.99996	RAD50	RAD50	10111
ENSG00000130309	1657.01	-0.0787041	0.0517667	-1.52036	0.12842	0.99996	COLGALT1	COLGALT1	79709
ENSG00000197265	1099.78	-0.0917317	0.0603402	-1.52024	0.12845	0.99996	GTF2E2	GTF2E2	2961
ENSG00000267952	24.9179	0.450274	0.296199	1.52017	0.128467	0.99996			NA
ENSG00000137207	958.216	-0.0915769	0.0602436	-1.52011	0.128483	0.99996	YIPF3	YIPF3	25844
ENSG00000066557	665.908	0.160465	0.105635	1.51905	0.12875	0.99996	LRRC40	LRRC40	55631
ENSG00000196092	6145.32	-0.0709801	0.0467284	-1.51899	0.128764	0.99996	PAX5	PAX5	5079
ENSG00000137221	563.553	-0.106335	0.0700534	-1.51792	0.129036	0.99996	TJAP1	TJAP1	93643
ENSG00000144043	1463.62	-0.0917745	0.060488	-1.51723	0.129208	0.99996	TEX261	TEX261	113419
ENSG00000119969	2228.61	0.114507	0.075474	1.51717	0.129225	0.99996	HELLS	HELLS	3070
ENSG00000161551	96.6129	0.248918	0.164069	1.51716	0.129227	0.99996	ZNF577	ZNF577	84765
ENSG00000226979	1475.35	-0.0948405	0.0625122	-1.51715	0.129228	0.99996	LTA	LTA	4049
ENSG00000275807	255.752	-0.155891	0.102765	-1.51697	0.129273	0.99996			NA
ENSG00000165312	46.5161	-0.369158	0.243378	-1.51681	0.129314	0.99996	OTUD1	OTUD1	220213
ENSG00000264278	99.5049	0.251767	0.166042	1.51629	0.129446	0.99996	ZNF236-DT	ZNF236-DT	100131655
ENSG00000101888	341.08	0.166947	0.110115	1.51611	0.129491	0.99996	NXT2	NXT2	55916
ENSG00000196668	135.643	-0.221204	0.145947	-1.51565	0.129608	0.99996	LINC00173	LINC00173	100287569
ENSG00000101935	630.39	-0.10341	0.0682413	-1.51536	0.129682	0.99996	AMMECR1	AMMECR1	9949
ENSG00000277462	106.26	0.240519	0.158843	1.51419	0.129977	0.99996	ZNF670	ZNF670	93474
ENSG00000163468	9199.12	-0.0622607	0.0411221	-1.51404	0.130015	0.99996	CCT3	CCT3	7203
ENSG00000286431	189.096	0.193155	0.127583	1.51395	0.130038	0.99996			NA
ENSG00000126953	351.165	-0.137503	0.0908368	-1.51373	0.130093	0.99996	TIMM8A	TIMM8A	1678
ENSG00000287261	28.2248	0.527472	0.348469	1.51369	0.130105	0.99996	HPS1-AS1	HPS1-AS1	101927278
Charlie4:hAT-Charlie:DNA	82.9682	0.259865	0.171831	1.51233	0.130449	0.99996	NA	NA	NA
ENSG00000175938	319.334	-0.138676	0.0917162	-1.51201	0.130532	0.99996	ORAI3	ORAI3	93129
ENSG00000258989	113.415	-0.216726	0.143339	-1.51198	0.130539	0.99996			NA
ENSG00000134138	857.613	0.101591	0.0671945	1.51189	0.130561	0.99996	MEIS2	MEIS2	4212
ENSG00000279133	52.6482	-0.375694	0.24857	-1.51142	0.130681	0.99996			NA
ENSG00000131558	950.873	0.107847	0.0713934	1.51061	0.130889	0.99996	EXOC4	EXOC4	60412
ENSG00000148840	1829.93	-0.0930328	0.0616098	-1.51003	0.131035	0.99996	PPRC1	PPRC1	23082
ENSG00000165637	2968.77	-0.0774433	0.0513002	-1.50961	0.131143	0.99996	VDAC2	VDAC2	7417
ENSG00000159164	236.87	0.209981	0.139151	1.50901	0.131295	0.99996	SV2A	SV2A	9900
ENSG00000155666	134.554	-0.215597	0.142918	-1.50854	0.131416	0.99996	KDM8	KDM8	79831
ENSG00000128309	1007.27	0.0889573	0.0589823	1.5082	0.131502	0.99996	MPST	MPST	4357
ENSG00000198355	1350.25	-0.108066	0.0716627	-1.50797	0.131561	0.99996	PIM3	PIM3	415116
ENSG00000064999	346.664	-0.142708	0.0946986	-1.50697	0.131819	0.99996	ANKS1A	ANKS1A	23294
ENSG00000130311	857.338	-0.10153	0.067405	-1.50627	0.131998	0.99996	DDA1	DDA1	79016
ENSG00000140416	23.2061	-0.532209	0.353341	-1.50622	0.132011	0.99996	TPM1	TPM1	7168
ENSG00000080824	35372.1	-0.124663	0.0827922	-1.50573	0.132137	0.99996	HSP90AA1	HSP90AA1	3320
ENSG00000187961	468.759	-0.135099	0.0897525	-1.50524	0.132264	0.99996	KLHL17	KLHL17	339451
ENSG00000272977	60.249	0.365586	0.242891	1.50514	0.132287	0.99996			NA
ENSG00000101084	603.712	-0.112262	0.0745857	-1.50514	0.132288	0.99996	RAB5IF	RAB5IF	55969
ENSG00000065600	379.277	-0.131866	0.0876119	-1.50511	0.132295	0.99996	PACC1	PACC1	55248
ENSG00000054219	3185.92	-0.116569	0.0774873	-1.50436	0.132489	0.99996	LY75	LY75	4065
ENSG00000204149	407.219	-0.124124	0.0825232	-1.50411	0.132553	0.99996	AGAP6	AGAP6	414189
ENSG00000107872	326.712	-0.160198	0.106511	-1.50405	0.132567	0.99996	FBXL15	FBXL15	79176
Tigger4b:TcMar-Tigger:DNA	1003.63	0.134581	0.0894852	1.50394	0.132596	0.99996	NA	NA	NA
ENSG00000181404	197.962	0.171818	0.114258	1.50378	0.132638	0.99996	WASHC1	WASHC1	100287171
ENSG00000155256	729.242	-0.102155	0.0679569	-1.50323	0.132779	0.99996	ZFYVE27	ZFYVE27	118813
ENSG00000170365	243.887	0.158655	0.105588	1.50258	0.132947	0.99996	SMAD1	SMAD1	4086
ENSG00000177169	694.633	-0.110761	0.0737146	-1.50256	0.132952	0.99996	ULK1	ULK1	8408
ENSG00000072858	1279.19	-0.0912034	0.0607049	-1.50241	0.132992	0.99996	SIDT1	SIDT1	54847
MER45C:hAT-Tip100:DNA	441.939	0.119628	0.0796411	1.50209	0.133073	0.99996	NA	NA	NA
ENSG00000145014	195.309	0.174031	0.115876	1.50187	0.133131	0.99996	TMEM44	TMEM44	93109
ENSG00000253358	30.3891	-0.456163	0.303806	-1.5015	0.133227	0.99996			NA
ENSG00000214022	3288.41	-0.0711473	0.0473876	-1.50139	0.133255	0.99996	REPIN1	REPIN1	29803
ENSG00000255663	81.4431	-0.253011	0.168576	-1.50087	0.133388	0.99996			NA
ENSG00000164190	1263.8	0.293955	0.195869	1.50077	0.133414	0.99996	NIPBL	NIPBL	25836
UCON4:UCON4:Unknown	25.9554	0.49189	0.327822	1.50048	0.13349	0.99996	NA	NA	NA
ENSG00000167799	57.3374	0.308136	0.205394	1.50022	0.133557	0.99996	NUDT8	NUDT8	254552
ENSG00000134508	930.95	-0.125257	0.0834924	-1.50022	0.133557	0.99996	CABLES1	CABLES1	91768
ENSG00000171914	67.7807	-0.321376	0.21422	-1.50021	0.133559	0.99996	TLN2	TLN2	83660
ENSG00000183172	649.233	0.129077	0.0860528	1.49997	0.133621	0.99996	SMDT1	SMDT1	91689
ENSG00000047579	306.346	0.142908	0.0952846	1.4998	0.133667	0.99996	DTNBP1	DTNBP1	84062
MER90a:ERV1:LTR	365.627	0.138223	0.0921673	1.4997	0.133693	0.99996	NA	NA	NA
ENSG00000203497	83.508	-0.253299	0.168926	-1.49946	0.133753	0.99996	PDCD4-AS1	PDCD4-AS1	NA
ENSG00000236137	49.0183	-0.334728	0.223239	-1.49942	0.133766	0.99996	CD101-AS1	CD101-AS1	101929099
ENSG00000232434	154.344	0.188252	0.125583	1.49902	0.133868	0.99996	AJM1	AJM1	389813
ENSG00000169641	1090.32	0.0913548	0.0609667	1.49844	0.13402	0.99996	LUZP1	LUZP1	7798
ENSG00000105708	79.4605	0.382482	0.255267	1.49836	0.13404	0.99996	ZNF14	ZNF14	7561
ENSG00000157514	301.37	-0.14584	0.0973816	-1.49761	0.134235	0.99996	TSC22D3	TSC22D3	1831
ENSG00000279965	267.554	-0.172228	0.115004	-1.49758	0.134241	0.99996	LINC03032	LINC03032	NA
ENSG00000104921	8847.12	-0.0749337	0.0500454	-1.49732	0.134311	0.99996	FCER2	FCER2	2208
ENSG00000154016	439.51	0.127745	0.0853362	1.49696	0.134403	0.99996	GRAP	GRAP	10750
ENSG00000257411	1440.07	-0.0781689	0.0522188	-1.49695	0.134406	0.99996			NA
ENSG00000161791	3448.42	-0.0739376	0.0494002	-1.49671	0.13447	0.99996	FMNL3	FMNL3	91010
ENSG00000172613	860.63	0.0914965	0.0611523	1.49621	0.134599	0.99996	RAD9A	RAD9A	5883
ENSG00000072849	907.916	0.100831	0.0674047	1.4959	0.13468	0.99996	DERL2	DERL2	51009
ENSG00000254741	1628.89	0.0821149	0.0549154	1.4953	0.134836	0.99996			NA
ENSG00000158615	1839.73	-0.0819987	0.054848	-1.49502	0.13491	0.99996	PPP1R15B	PPP1R15B	84919
ENSG00000266066	25.8434	0.453281	0.303221	1.49489	0.134944	0.99996	POLRMTP1	POLRMTP1	NA
ENSG00000080822	1764.84	-0.100363	0.0671507	-1.4946	0.13502	0.99996	CLDND1	CLDND1	56650
ENSG00000189339	2071.19	-0.0750994	0.0502569	-1.49431	0.135094	0.99996	SLC35E2B	SLC35E2B	728661
ENSG00000154743	374.852	-0.128299	0.0858652	-1.49419	0.135127	0.99996	TSEN2	TSEN2	80746
ENSG00000110934	666.975	0.103144	0.0690353	1.49408	0.135154	0.99996	BIN2	BIN2	51411
ENSG00000136840	841.263	0.105174	0.0703993	1.49396	0.135187	0.99996	ST6GALNAC4	ST6GALNAC4	27090
ENSG00000084072	923.795	-0.0884129	0.0591992	-1.49348	0.135311	0.99996	PPIE	PPIE	10450
ENSG00000153914	1723.41	0.169279	0.113394	1.49284	0.135479	0.99996	SREK1	SREK1	140890
ENSG00000100380	4871.83	-0.0697299	0.0467261	-1.49231	0.135617	0.99996	ST13	ST13	6767
ENSG00000198824	1719.9	-0.115986	0.0777283	-1.4922	0.135647	0.99996	CHAMP1	CHAMP1	283489
ENSG00000120915	366.786	0.136847	0.0917783	1.49106	0.135945	0.99996	EPHX2	EPHX2	2053
ENSG00000164548	1620.16	0.10173	0.0682361	1.49085	0.136002	0.99996	TRA2A	TRA2A	29896
ENSG00000027869	169.407	-0.225445	0.151222	-1.49082	0.136008	0.99996	SH2D2A	SH2D2A	9047
ENSG00000105329	4556.66	-0.0717399	0.0481217	-1.4908	0.136014	0.99996	TGFB1	TGFB1	7040
ENSG00000251018	113.609	0.211722	0.142056	1.49041	0.136116	0.99996	HMMR-AS1	HMMR-AS1	NA
ENSG00000235298	1511.83	-0.0836238	0.0561209	-1.49007	0.136207	0.99996	HNRNPK-AS1	HNRNPK-AS1	NA
HERVS71-int:ERV1:LTR	80.1006	0.275703	0.185036	1.49	0.136225	0.99996	NA	NA	NA
ENSG00000153201	2763.91	0.270803	0.181748	1.48999	0.136226	0.99996	RANBP2	RANBP2	5903
ENSG00000153898	3186.13	-0.0863274	0.0579666	-1.48926	0.136419	0.99996	MCOLN2	MCOLN2	255231
ENSG00000163932	2102.07	-0.0783929	0.0526497	-1.48895	0.1365	0.99996	PRKCD	PRKCD	5580
ENSG00000285942	270.099	-0.149108	0.100148	-1.48888	0.136519	0.99996			NA
ENSG00000134852	390.58	0.17323	0.116356	1.48879	0.136543	0.99996	CLOCK	CLOCK	9575
ENSG00000280063	114.791	0.266266	0.17889	1.48843	0.136636	0.99996			NA
ENSG00000244257	620.343	-0.10816	0.0726817	-1.48814	0.136714	0.99996	PKD1P1	PKD1P1	NA
ENSG00000181896	599.92	-0.142813	0.0959796	-1.48795	0.136764	0.99996	ZNF101	ZNF101	94039
ENSG00000104522	993.179	-0.0960965	0.0646039	-1.48747	0.13689	0.99996	GFUS	GFUS	7264
ENSG00000285448	24.3491	-0.481017	0.323412	-1.48732	0.136931	0.99996			NA
ENSG00000135241	378.946	0.180173	0.121149	1.4872	0.136961	0.99996	PNPLA8	PNPLA8	50640
ENSG00000168556	148.291	0.216444	0.145564	1.48694	0.137031	0.99996	ING2	ING2	3622
ENSG00000216866	234.958	-0.163928	0.11025	-1.48688	0.137047	0.99996	RPS2P55	RPS2P55	NA
ENSG00000110492	94.6588	0.315774	0.212391	1.48676	0.137079	0.99996	MDK	MDK	4192
ENSG00000213047	231.891	0.201612	0.135671	1.48603	0.137271	0.99996	DENND1B	DENND1B	163486
ENSG00000125449	245.659	-0.194465	0.130868	-1.48597	0.137287	0.99996	ARMC7	ARMC7	79637
ENSG00000196172	49.4368	0.385613	0.259593	1.48545	0.137423	0.99996	ZNF681	ZNF681	148213
ENSG00000273148	26.841	-0.43652	0.29394	-1.48506	0.137527	0.99996	LCDR	LCDR	100270804
ENSG00000253174	225.708	-0.163047	0.109871	-1.48398	0.137813	0.99996			NA
ENSG00000069493	648.938	-0.166134	0.111955	-1.48393	0.137827	0.99996	CLEC2D	CLEC2D	29121
ENSG00000254578	33.3681	0.408565	0.275342	1.48385	0.13785	0.99996			NA
ENSG00000170542	374.822	-0.174591	0.117695	-1.48341	0.137965	0.99996	SERPINB9	SERPINB9	5272
ENSG00000211450	821.635	-0.108316	0.073027	-1.48323	0.138014	0.99996	SELENOH	SELENOH	280636
ENSG00000229097	43.5299	0.351848	0.237223	1.4832	0.138022	0.99996	CALM2P2	CALM2P2	NA
ENSG00000285772	649.379	-0.112091	0.0755793	-1.48309	0.13805	0.99996			NA
ENSG00000258984	586.973	-0.10356	0.0698418	-1.48279	0.138131	0.99996	UBE2F-SCLY	UBE2F-SCLY	NA
ENSG00000088682	705.759	0.114513	0.0772282	1.48279	0.138131	0.99996	COQ9	COQ9	57017
ENSG00000187510	27.5554	0.462554	0.311996	1.48257	0.13819	0.99996	PLEKHG7	PLEKHG7	440107
ENSG00000261188	49.2034	-0.356423	0.240411	-1.48255	0.138193	0.99996	TFIP11-DT	TFIP11-DT	100507599
L1MEh:L1:LINE	493.247	0.130489	0.0880251	1.48241	0.138231	0.99996	NA	NA	NA
ENSG00000159399	1895.14	-0.128533	0.0867151	-1.48225	0.138275	0.99996	HK2	HK2	3099
ENSG00000123892	149.257	0.205568	0.138781	1.48124	0.138544	0.99996	RAB38	RAB38	23682
ENSG00000225420	154.747	0.18211	0.122953	1.48113	0.138573	0.99996			101928371
ENSG00000276045	788.165	-0.0978894	0.0660976	-1.48098	0.138611	0.99996	ORAI1	ORAI1	84876
ENSG00000117305	518.711	-0.140096	0.0946156	-1.48068	0.138691	0.99996	HMGCL	HMGCL	3155
ENSG00000148339	376.008	-0.144455	0.0975663	-1.48058	0.138718	0.99996	SLC25A25	SLC25A25	114789
ENSG00000230797	31.5103	0.386747	0.261213	1.48058	0.138719	0.99996	YY2	YY2	404281
ENSG00000067141	23.2764	-0.631323	0.426467	-1.48036	0.138778	0.99996	NEO1	NEO1	4756
ENSG00000213693	23.0986	-0.485437	0.327949	-1.48022	0.138814	0.99996	SEC14L1P1	SEC14L1P1	NA
ENSG00000272078	119.193	-0.219047	0.147996	-1.48009	0.138849	0.99996			NA
ENSG00000165272	107.582	0.252802	0.170852	1.47966	0.138964	0.99996	AQP3	AQP3	360
MER6B:TcMar-Tigger:DNA	191.753	-0.182779	0.123552	-1.47937	0.139043	0.99996	NA	NA	NA
ENSG00000160221	316.067	-0.155269	0.104956	-1.47936	0.139043	0.99996	GATD3	GATD3	8209
ENSG00000114491	1061.99	-0.0937045	0.0633537	-1.47907	0.139122	0.99996	UMPS	UMPS	7372
ENSG00000186666	147.003	0.190206	0.128622	1.4788	0.139195	0.99996	BCDIN3D	BCDIN3D	144233
ENSG00000090263	697.475	-0.105301	0.0712297	-1.47833	0.13932	0.99996	MRPS33	MRPS33	51650
Charlie3:hAT-Charlie:DNA	187.615	0.171398	0.116005	1.47751	0.139539	0.99996	NA	NA	NA
L1M4b:L1:LINE	1306.55	0.0925333	0.0626451	1.4771	0.139648	0.99996	NA	NA	NA
ENSG00000213058	43.9064	-0.378735	0.256413	-1.47705	0.139663	0.99996			NA
ENSG00000130940	362.11	-0.128572	0.0870846	-1.47641	0.139835	0.99996	CASZ1	CASZ1	54897
ENSG00000153574	1068	-0.0903878	0.0612311	-1.47617	0.139897	0.99996	RPIA	RPIA	22934
ENSG00000143106	2445.62	0.0884127	0.0599154	1.47563	0.140044	0.99996	PSMA5	PSMA5	5686
ENSG00000119812	1914.9	-0.0739757	0.0501362	-1.47549	0.14008	0.99996	FAM98A	FAM98A	25940
LTR16:ERVL:LTR	309.573	-0.135044	0.0915309	-1.47539	0.140108	0.99996	NA	NA	NA
ENSG00000129472	428.788	-0.125846	0.0852976	-1.47538	0.14011	0.99996	RAB2B	RAB2B	84932
ENSG00000102225	1069.33	-0.0978857	0.0663899	-1.47441	0.140372	0.99996	CDK16	CDK16	5127
ENSG00000135637	285.314	-0.154261	0.104652	-1.47405	0.140469	0.99996	CCDC142	CCDC142	84865
ENSG00000116649	4389.83	-0.101595	0.068939	-1.4737	0.140563	0.99996	SRM	SRM	6723
ENSG00000070950	772.041	-0.11288	0.0766397	-1.47286	0.140788	0.99996	RAD18	RAD18	56852
ENSG00000115641	53.7009	-0.469753	0.318982	-1.47266	0.140842	0.99996	FHL2	FHL2	2274
ENSG00000182648	123.405	-0.215514	0.146348	-1.47261	0.140855	0.99996	RNF32-DT	RNF32-DT	100506380
ENSG00000101608	4473.89	-0.0687591	0.0466942	-1.47254	0.140875	0.99996	MYL12A	MYL12A	10627
ENSG00000254762	40.5949	0.351904	0.238985	1.47249	0.140889	0.99996	KLC2-AS2	KLC2-AS2	NA
ENSG00000172123	281.914	-0.17052	0.115856	-1.47182	0.141068	0.99996	SLFN12	SLFN12	55106
ENSG00000121073	817.124	0.109446	0.0743658	1.47172	0.141095	0.99996	SLC35B1	SLC35B1	10237
ENSG00000136770	503.555	0.142178	0.0966109	1.47165	0.141115	0.99996	DNAJC1	DNAJC1	64215
ENSG00000230590	705.021	0.110806	0.0753153	1.47123	0.141229	0.99996	FTX	FTX	100302692
ENSG00000154096	50.9139	-0.328613	0.223412	-1.47088	0.141323	0.99996	THY1	THY1	7070
ENSG00000059915	110.176	-0.227238	0.154537	-1.47044	0.141442	0.99996	PSD	PSD	5662
ENSG00000198839	420.3	0.15277	0.103904	1.4703	0.14148	0.99996	ZNF277	ZNF277	11179
ENSG00000171307	705.214	0.111319	0.0757361	1.46983	0.141607	0.99996	ZDHHC16	ZDHHC16	84287
ENSG00000232545	37.3396	0.365165	0.248471	1.46965	0.141657	0.99996			NA
ENSG00000184117	1490.95	0.0820679	0.055844	1.46959	0.141672	0.99996	NIPSNAP1	NIPSNAP1	8508
ENSG00000230426	41.487	0.344504	0.234466	1.46932	0.141747	0.99996	LINC01036	LINC01036	104169671
ENSG00000172456	93.0937	0.263336	0.179271	1.46892	0.141854	0.99996	FGGY	FGGY	55277
ENSG00000100105	985.208	0.107073	0.0729003	1.46876	0.141899	0.99996	PATZ1	PATZ1	23598
ENSG00000078699	504.546	0.132884	0.0904805	1.46865	0.141929	0.99996	CBFA2T2	CBFA2T2	9139
ENSG00000134253	55.9955	0.317384	0.21613	1.46849	0.141971	0.99996	TRIM45	TRIM45	80263
ENSG00000167515	562.058	0.126984	0.0864795	1.46837	0.142003	0.99996	TRAPPC2L	TRAPPC2L	51693
ENSG00000125817	1904.47	-0.0720428	0.0490632	-1.46837	0.142005	0.99996	CENPB	CENPB	1059
ENSG00000279035	222.119	0.161273	0.109833	1.46836	0.142007	0.99996			NA
ENSG00000070423	1355.92	0.0845147	0.0575676	1.46809	0.142078	0.99996	RNF126	RNF126	55658
ENSG00000149658	1290.85	-0.0806565	0.0549426	-1.46801	0.1421	0.99996	YTHDF1	YTHDF1	54915
ENSG00000166484	294.039	-0.159711	0.108796	-1.46799	0.142107	0.99996	MAPK7	MAPK7	5598
ENSG00000114948	2439.83	0.0939299	0.0640003	1.46765	0.1422	0.99996	ADAM23	ADAM23	8745
ENSG00000164649	1168.07	-0.0864817	0.0589302	-1.46753	0.142232	0.99996	CDCA7L	CDCA7L	55536
ENSG00000235872	38.5304	-0.367992	0.250769	-1.46745	0.142253	0.99996			NA
ENSG00000266208	39.6749	-0.342588	0.233573	-1.46673	0.14245	0.99996	GJD3-AS1	GJD3-AS1	NA
ENSG00000137878	184.569	-0.175534	0.119702	-1.46642	0.142534	0.99996	GCOM1	GCOM1	145781
ENSG00000268047	115.413	0.210184	0.143337	1.46636	0.14255	0.99996			NA
ENSG00000269972	222.308	-0.153032	0.104383	-1.46607	0.14263	0.99996			NA
ENSG00000147536	952.036	-0.111519	0.0761052	-1.46533	0.142831	0.99996	GINS4	GINS4	84296
ENSG00000172336	601.593	0.121941	0.0832194	1.4653	0.14284	0.99996	POP7	POP7	10248
ENSG00000140521	2023.58	-0.0701124	0.0478491	-1.46528	0.142844	0.99996	POLG	POLG	5428
ENSG00000170089	185.498	-0.179217	0.122314	-1.46522	0.142861	0.99996			NA
ENSG00000185862	1175.12	0.174192	0.118903	1.46499	0.142923	0.99996	EVI2B	EVI2B	2124
ENSG00000165837	41.8276	-0.351777	0.240185	-1.46461	0.143027	0.99996	ERICH6B	ERICH6B	220081
ENSG00000185787	4586.72	-0.063708	0.0434998	-1.46456	0.143042	0.99996	MORF4L1	MORF4L1	10933
ENSG00000258602	82.6366	-0.253123	0.172958	-1.4635	0.143332	0.99996	LINC01629	LINC01629	105370578
UCON74:DNA:DNA?	27.6261	0.497861	0.340194	1.46346	0.14334	0.99996	NA	NA	NA
ENSG00000164944	1507.68	-0.0879419	0.0601029	-1.46319	0.143415	0.99996	VIRMA	VIRMA	25962
AluYe6:Alu:SINE	68.3418	0.272506	0.186269	1.46297	0.143475	0.99996	NA	NA	NA
ENSG00000126262	46.8898	-0.307917	0.210474	-1.46297	0.143476	0.99996	FFAR2	FFAR2	2867
ENSG00000152217	434.24	0.135804	0.0928293	1.46295	0.143482	0.99996	SETBP1	SETBP1	26040
ENSG00000081052	319.993	0.138959	0.0949922	1.46285	0.143508	0.99996	COL4A4	COL4A4	1286
ENSG00000183475	339.474	0.150013	0.102563	1.46265	0.143565	0.99996	ASB7	ASB7	140460
ENSG00000230124	893.694	0.112797	0.077119	1.46263	0.143568	0.99996	ACBD6	ACBD6	84320
ENSG00000164078	66.9891	-0.28387	0.194096	-1.46252	0.143598	0.99996	MST1R	MST1R	4486
ENSG00000103540	1177.82	0.297152	0.203231	1.46214	0.143703	0.99996	CCP110	CCP110	9738
ENSG00000134954	4730.92	0.0790853	0.054091	1.46208	0.14372	0.99996	ETS1	ETS1	2113
ENSG00000167522	3151.96	-0.0639743	0.04376	-1.46194	0.143758	0.99996	ANKRD11	ANKRD11	29123
ENSG00000135604	801.127	-0.0939756	0.064284	-1.46188	0.143773	0.99996	STX11	STX11	8676
ENSG00000104763	901.292	-0.111023	0.0759755	-1.4613	0.143933	0.99996	ASAH1	ASAH1	427
ENSG00000109501	206.235	0.171844	0.117618	1.46104	0.144004	0.99996	WFS1	WFS1	7466
ENSG00000163975	1516.88	0.0835332	0.0571765	1.46097	0.144023	0.99996	MELTF	MELTF	4241
ENSG00000055130	1740.17	-0.0867434	0.0593794	-1.46083	0.144061	0.99996	CUL1	CUL1	8454
ENSG00000169564	4799.79	-0.0745892	0.0510603	-1.46081	0.144068	0.99996	PCBP1	PCBP1	5093
ENSG00000111906	615.568	0.136353	0.0933435	1.46077	0.144078	0.99996	HDDC2	HDDC2	51020
ENSG00000089847	56.1355	-0.3493	0.239135	-1.46068	0.144102	0.99996	ANKRD24	ANKRD24	170961
ENSG00000204580	349.279	0.136212	0.0932531	1.46067	0.144107	0.99996	DDR1	DDR1	780
ENSG00000273138	29.2547	0.448913	0.307348	1.4606	0.144126	0.99996			NA
ENSG00000105875	791.892	-0.0938823	0.0642786	-1.46055	0.144138	0.99996	WDR91	WDR91	29062
ENSG00000142541	48522.6	0.072252	0.0494739	1.46041	0.144178	0.99996	RPL13A	RPL13A	23521
ENSG00000043143	2284.29	-0.0727287	0.0498038	-1.46031	0.144206	0.99996	JADE2	JADE2	23338
ENSG00000113615	1434.07	-0.0991934	0.0679294	-1.46024	0.144223	0.99996	SEC24A	SEC24A	10802
ENSG00000274425	1148.68	0.112642	0.0771418	1.46019	0.144237	0.99996			NA
ENSG00000125743	3152.02	-0.0867785	0.059436	-1.46003	0.144281	0.99996	SNRPD2	SNRPD2	6633
ENSG00000182196	806.077	0.107699	0.0738144	1.45906	0.14455	0.99996	ARL6IP4	ARL6IP4	51329
ENSG00000083817	90.254	0.224518	0.153884	1.45901	0.144563	0.99996	ZNF416	ZNF416	55659
ENSG00000125971	632.753	-0.113236	0.0776321	-1.45862	0.14467	0.99996	DYNLRB1	DYNLRB1	83658
ENSG00000163026	545.29	-0.120303	0.0824957	-1.4583	0.144759	0.99996	WDCP	WDCP	80304
ENSG00000163960	3644.37	-0.0946707	0.0649386	-1.45785	0.144882	0.99996	UBXN7	UBXN7	26043
ENSG00000152404	320.756	0.201208	0.138023	1.45779	0.144899	0.99996	CWF19L2	CWF19L2	143884
MLT2C1:ERVL:LTR	256.442	-0.209188	0.143523	-1.45753	0.144971	0.99996	NA	NA	NA
ENSG00000183891	135.49	0.22155	0.152017	1.4574	0.145006	0.99996	TTC32	TTC32	130502
ENSG00000105341	754.365	-0.105666	0.0725153	-1.45715	0.145075	0.99996	DMAC2	DMAC2	55101
ENSG00000158286	512.366	-0.118217	0.0811344	-1.45706	0.145101	0.99996	RNF207	RNF207	388591
ENSG00000263002	223.779	-0.165563	0.113645	-1.45685	0.145159	0.99996	ZNF234	ZNF234	10780
ENSG00000250893	39.484	0.343971	0.236138	1.45665	0.145212	0.99996			NA
ENSG00000105612	283.555	0.142411	0.0977998	1.45615	0.145352	0.99996	DNASE2	DNASE2	1777
[truncated: 14,427 more rows]

## Sheet: B
	baseMean	log2FoldChange	lfcSE	stat	pvalue	padj	external_gene_name	hgnc_symbol	entrezgene_id
ENSG00000286488	409.059	5.20675	0.20148	25.8425	2.95345e-147	5.59827e-143			NA
ENSG00000172345	594.887	2.51201	0.117374	21.4017	1.28814e-101	1.22083e-97	STARD5	STARD5	80765
ENSG00000102317	4452.85	0.425242	0.049088	8.66285	4.60128e-18	2.90724e-14	RBM3	RBM3	5935
ENSG00000106211	2795.95	-0.421913	0.0681477	-6.19116	5.97244e-10	2.83019e-06	HSPB1	HSPB1	3315
ENSG00000172349	1373.38	0.449675	0.0757113	5.93934	2.86177e-09	1.0849e-05	IL16	IL16	3603
ENSG00000160201	199.381	0.860624	0.169063	5.09057	3.56993e-07	0.0011278	U2AF1	U2AF1	7307
ENSG00000281179	132.004	0.718347	0.155755	4.61203	3.98757e-06	0.0107978			NA
ENSG00000052802	1142.17	-0.26808	0.0610499	-4.39115	1.1275e-05	0.0267148	MSMO1	MSMO1	6307
ENSG00000149428	7126.11	0.194776	0.0449763	4.33064	1.48675e-05	0.0313125	HYOU1	HYOU1	10525
ENSG00000210135	2687.79	0.296592	0.0693808	4.27484	1.91278e-05	0.0362567	MT-TN	MT-TN	NA
ENSG00000090520	1363.87	0.280728	0.0662198	4.23934	2.24183e-05	0.0386308	DNAJB11	DNAJB11	51726
ENSG00000204620	221.831	0.60455	0.14519	4.16386	3.12906e-05	0.0442966			NA
ENSG00000270505	148.614	0.626354	0.150561	4.16014	3.18059e-05	0.0442966	IGHV1OR15-1	IGHV1OR15-1	NA
ENSG00000143847	25.864	-1.73447	0.417573	-4.15368	3.27171e-05	0.0442966	PPFIA4	PPFIA4	8497
ENSG00000106554	1794.38	0.210668	0.052886	3.98344	6.79249e-05	0.0858344	CHCHD3	CHCHD3	54927
ENSG00000132002	929.329	0.247999	0.063905	3.88075	0.000104137	0.119701	DNAJB1	DNAJB1	3337
ENSG00000253210	58.4074	-0.790115	0.203988	-3.87334	0.000107355	0.119701	DENND3-AS1	DENND3-AS1	101927963
ENSG00000122884	913.733	-0.289506	0.075141	-3.85284	0.000116755	0.12295	P4HA1	P4HA1	5033
ENSG00000113161	1894.55	-0.200768	0.0526027	-3.81669	0.000135255	0.134935	HMGCR	HMGCR	3156
ENSG00000198959	18.0273	-1.44158	0.381692	-3.77682	0.000158843	0.146172	TGM2	TGM2	7052
ENSG00000128228	1374.5	0.29658	0.0786266	3.772	0.000161942	0.146172	SDF2L1	SDF2L1	23753
ENSG00000223804	53.0393	-0.80665	0.215005	-3.75177	0.000175594	0.146506			NA
ENSG00000148175	1033.06	-0.220546	0.0589283	-3.74261	0.000182116	0.146506	STOM	STOM	2040
ENSG00000152766	12.9448	2.44666	0.654539	3.73799	0.0001855	0.146506	ANKRD22	ANKRD22	118932
ENSG00000067064	2115.27	-0.205094	0.0554481	-3.69885	0.000216579	0.163286	IDI1	IDI1	3422
ENSG00000210184	240.382	0.439586	0.119309	3.68443	0.000229216	0.163286	MT-TS2	MT-TS2	NA
ENSG00000100292	451.589	0.324634	0.0881989	3.68071	0.000232589	0.163286	HMOX1	HMOX1	3162
ENSG00000162433	1974.76	-0.235066	0.0642681	-3.65758	0.000254607	0.167427	AK4	AK4	205
ENSG00000287815	21.9175	-1.25567	0.343452	-3.65603	0.000256153	0.167427			NA
ENSG00000198851	58.7619	0.707457	0.19432	3.64068	0.000271918	0.171807	CD3E	CD3E	916
ENSG00000099194	2825.18	-0.332888	0.0920669	-3.61572	0.000299516	0.183139	SCD	SCD	6319
ENSG00000166794	3635.9	0.205465	0.0569753	3.60621	0.000310699	0.18404	PPIB	PPIB	5479
ENSG00000167700	330.83	-0.340239	0.0953233	-3.56932	0.000357911	0.205582	MFSD3	MFSD3	113655
ENSG00000184164	1404.4	0.209728	0.0592577	3.53925	0.000401268	0.223707	CRELD2	CRELD2	79174
ENSG00000152402	9.95615	1.87902	0.534453	3.51577	0.000438478	0.231098	GUCY1A2	GUCY1A2	2977
ENSG00000170525	1145.01	-0.223715	0.0637082	-3.51156	0.000445489	0.231098	PFKFB3	PFKFB3	5209
ENSG00000203734	14.5801	1.4612	0.416807	3.5057	0.000455404	0.231098	ECT2L	ECT2L	345930
ENSG00000177409	630.117	0.500688	0.143008	3.50113	0.000463293	0.231098	SAMD9L	SAMD9L	219285
ENSG00000132024	815.32	0.223116	0.0639271	3.49016	0.000482739	0.232457	CC2D1A	CC2D1A	54862
ENSG00000204388	351.841	0.318232	0.091292	3.48587	0.000490545	0.232457	HSPA1B	HSPA1B	3304
ENSG00000261159	32.0686	1.03106	0.297238	3.46881	0.000522777	0.241689			NA
ENSG00000141753	646.016	-0.270022	0.0782635	-3.45016	0.000560248	0.24964	IGFBP4	IGFBP4	3487
ENSG00000179218	18894.3	0.157465	0.0456784	3.44725	0.000566316	0.24964	CALR	CALR	811
ENSG00000172809	3879.41	0.344637	0.101005	3.41207	0.000644727	0.277745	RPL38	RPL38	6169
ENSG00000197728	8076.87	0.273233	0.0810044	3.37307	0.000743357	0.313119	RPS26	RPS26	6231
ENSG00000164548	1696.91	0.224758	0.0667673	3.36629	0.000761856	0.313934	TRA2A	TRA2A	29896
ENSG00000100918	1529.64	-0.203336	0.0607248	-3.34848	0.000812563	0.321409	REC8	REC8	9985
ENSG00000077782	222.464	-0.370017	0.110613	-3.34516	0.000822352	0.321409	FGFR1	FGFR1	2260
ENSG00000145287	928.839	-0.204141	0.0610778	-3.3423	0.000830865	0.321409	PLAC8	PLAC8	51316
ENSG00000279069	19.6571	-1.32597	0.399757	-3.31695	0.000910055	0.345002			NA
ENSG00000210191	68.916	0.614517	0.185704	3.30912	0.000935904	0.347844	MT-TL2	MT-TL2	NA
ENSG00000185947	637.997	0.356747	0.108337	3.29294	0.000991469	0.35863	ZNF267	ZNF267	10308
ENSG00000211896	20482.2	0.207196	0.0629821	3.28975	0.00100276	0.35863	IGHG1	IGHG1	NA
ENSG00000076248	1389.02	-0.206827	0.0631138	-3.27704	0.00104901	0.368222	UNG	UNG	7374
ENSG00000100239	1751.36	0.17379	0.0531483	3.2699	0.00107586	0.37078	PPP6R2	PPP6R2	9701
ENSG00000133624	466.263	0.301144	0.0923744	3.26004	0.00111398	0.377061	ZNF767P	ZNF767P	NA
ENSG00000272767	21.2716	-1.07608	0.330666	-3.25426	0.00113687	0.378058	JMJD1C-AS1	JMJD1C-AS1	84989
ENSG00000210144	2682	0.29566	0.0912136	3.2414	0.00118943	0.388718	MT-TY	MT-TY	NA
ENSG00000160305	912.025	0.214898	0.0665806	3.22765	0.00124814	0.394689	DIP2A	DIP2A	23181
ENSG00000101745	638.025	0.440806	0.136584	3.22737	0.00124935	0.394689	ANKRD12	ANKRD12	23253
ENSG00000238098	11.2084	1.61695	0.501783	3.22241	0.00127117	0.395	ABCA17P	ABCA17P	650655
ENSG00000238184	210.737	-0.597639	0.186186	-3.2099	0.00132783	0.405952	CD81-AS1	CD81-AS1	101927682
ENSG00000018869	12.0098	-1.44185	0.452434	-3.18687	0.00143823	0.416848	ZNF582	ZNF582	147948
ENSG00000105373	5346.82	0.19482	0.0611629	3.18526	0.00144622	0.416848	NOP53	NOP53	29997
ENSG00000185432	192.222	0.364815	0.114553	3.18468	0.00144913	0.416848	METTL7A	METTL7A	25840
ENSG00000004660	17.0178	-1.22495	0.385084	-3.18099	0.00146775	0.416848	CAMKK1	CAMKK1	84254
ENSG00000150961	1701.07	0.19691	0.061924	3.17987	0.00147343	0.416848	SEC24D	SEC24D	9871
ENSG00000135205	43.9844	0.802512	0.252781	3.17474	0.00149972	0.418046	CCDC146	CCDC146	57639
ENSG00000134460	251.255	-0.389449	0.1229	-3.16882	0.00153058	0.420464	IL2RA	IL2RA	3559
ENSG00000172893	1377.24	-0.259395	0.0820512	-3.16139	0.00157021	0.425189	DHCR7	DHCR7	1717
ENSG00000065485	473.916	0.265283	0.0841432	3.15275	0.00161738	0.431794	PDIA5	PDIA5	10954
ENSG00000044574	17340.2	0.212659	0.0678815	3.1328	0.00173149	0.455839	HSPA5	HSPA5	3309
ENSG00000169627	56.465	1.05621	0.338915	3.11644	0.00183048	0.470275	BOLA2B	BOLA2B	552900
ENSG00000141002	1717.88	0.169097	0.0543018	3.11402	0.00184559	0.470275	TCF25	TCF25	22980
LTR91:ERVL:LTR	14.0728	1.52461	0.489975	3.1116	0.00186075	0.470275	NA	NA	NA
EBV_gene	49079.6	-0.223002	0.0722159	-3.08799	0.00201515	0.500046	NA	NA	NA
ENSG00000284481	49.6727	0.727979	0.236104	3.0833	0.00204721	0.500046	MIR1292	MIR1292	100302138
ENSG00000143786	70.8416	-0.729506	0.236732	-3.08157	0.00205912	0.500046	CNIH3	CNIH3	149111
ENSG00000136010	301.243	0.327732	0.106578	3.07505	0.00210465	0.500046	ALDH1L2	ALDH1L2	160428
ENSG00000264304	21.7024	1.18204	0.38468	3.07278	0.00212073	0.500046			NA
ENSG00000176381	271.993	-0.349115	0.113699	-3.07052	0.00213684	0.500046	PRR18	PRR18	285800
ENSG00000005020	1005.28	-0.212282	0.0693219	-3.06227	0.00219669	0.507783	SKAP2	SKAP2	8935
ENSG00000210127	914.097	0.337912	0.110887	3.04737	0.00230857	0.52094	MT-TA	MT-TA	NA
ENSG00000131944	138.778	-0.416133	0.136555	-3.04736	0.00230857	0.52094	FAAP24	FAAP24	91442
MER8:TcMar-Tigger:DNA	538.329	0.245478	0.0807588	3.03964	0.00236858	0.528194	NA	NA	NA
ENSG00000182578	26.2877	0.99653	0.329291	3.02629	0.00247579	0.54568	CSF1R	CSF1R	1436
ENSG00000212907	16940.1	0.311569	0.103321	3.01555	0.00256518	0.558884	MT-ND4L	MT-ND4L	4539
ENSG00000163463	388.42	0.263884	0.087802	3.00545	0.0026519	0.571213	KRTCAP2	KRTCAP2	200185
ENSG00000228789	37.7271	-0.733187	0.245135	-2.99095	0.0027811	0.586982	HCG22	HCG22	285834
ENSG00000161714	27.1173	-0.844666	0.282803	-2.98676	0.00281952	0.586982	PLCD3	PLCD3	113026
ENSG00000099622	2471.51	0.24337	0.081596	2.98262	0.00285792	0.586982	CIRBP	CIRBP	1153
ENSG00000186480	1492.95	-0.209332	0.0702904	-2.9781	0.00290038	0.586982	INSIG1	INSIG1	3638
ENSG00000134057	2328.59	-0.180201	0.0606337	-2.97196	0.00295906	0.586982	CCNB1	CCNB1	891
ENSG00000146247	1816.81	0.369237	0.124311	2.97028	0.00297529	0.586982	PHIP	PHIP	55023
ENSG00000078081	1589.88	-0.249786	0.0841528	-2.96825	0.00299503	0.586982	LAMP3	LAMP3	27074
ENSG00000160570	434.233	0.294333	0.0991608	2.96824	0.00299511	0.586982	DEDD2	DEDD2	162989
ENSG00000230082	74.6317	-0.544267	0.183491	-2.96617	0.00301529	0.586982	PRRT3-AS1	PRRT3-AS1	100874032
ENSG00000196584	777.871	-0.237669	0.0801801	-2.96419	0.00303478	0.586982	XRCC2	XRCC2	7516
ENSG00000114446	230.424	-0.336131	0.113819	-2.95322	0.00314483	0.594137	IFT57	IFT57	55081
ENSG00000225697	468.184	0.254343	0.0862598	2.94857	0.00319248	0.594137	SLC26A6	SLC26A6	65010
LTR85a:Gypsy:LTR	389.173	-0.287112	0.0974615	-2.94591	0.00322011	0.594137	NA	NA	NA
ENSG00000123444	349.561	0.273061	0.0927559	2.94387	0.00324141	0.594137	KBTBD4	KBTBD4	55709
ENSG00000084731	48.2908	-0.793032	0.269757	-2.93981	0.00328416	0.594137	KIF3C	KIF3C	3797
ENSG00000113721	50.5387	-0.6651	0.226313	-2.93884	0.00329439	0.594137	PDGFRB	PDGFRB	5159
ENSG00000232884	28.4552	0.903822	0.307763	2.93674	0.00331679	0.594137			NA
ENSG00000089351	2205.41	-0.169703	0.0577997	-2.93605	0.00332423	0.594137	GRAMD1A	GRAMD1A	57655
ENSG00000160746	16.8724	-1.05976	0.361287	-2.93329	0.00335387	0.594137	ANO10	ANO10	55129
ENSG00000092421	46.3767	-0.65211	0.222969	-2.92467	0.00344817	0.605186	SEMA6A	SEMA6A	57556
ENSG00000119669	1245.8	-0.183841	0.0629948	-2.91835	0.00351889	0.609317	IRF2BPL	IRF2BPL	64207
ENSG00000155660	6010.3	0.150469	0.0516159	2.91517	0.00355494	0.609317	PDIA4	PDIA4	9601
ENSG00000177788	70.978	-0.503945	0.172979	-2.91334	0.00357587	0.609317	RAB4A-AS1	RAB4A-AS1	105373159
ENSG00000196517	19.4703	1.07162	0.368101	2.91121	0.00360029	0.609317	SLC6A9	SLC6A9	6536
ENSG00000101447	642.415	-0.21016	0.0722804	-2.90757	0.00364247	0.611	FAM83D	FAM83D	81610
ENSG00000169896	238.523	-0.323469	0.111744	-2.89473	0.00379487	0.63098	ITGAM	ITGAM	3684
ENSG00000163154	120.184	-0.452279	0.156919	-2.88225	0.0039485	0.650816	TNFAIP8L2	TNFAIP8L2	79626
LTR22C:ERVK:LTR	15.5851	1.13069	0.393217	2.8755	0.00403391	0.659162	NA	NA	NA
ENSG00000106868	244.566	-0.316551	0.110315	-2.86952	0.00411092	0.659721	SUSD1	SUSD1	64420
L1MA1:L1:LINE	912.701	0.244217	0.0853485	2.86141	0.00421763	0.659721	NA	NA	NA
ENSG00000278996	44.3777	-1.67081	0.58481	-2.85701	0.00427654	0.659721			NA
ENSG00000233025	16.8116	1.08496	0.380308	2.85285	0.00433291	0.659721	CRYZP1	CRYZP1	NA
ENSG00000127863	1965.8	-0.16764	0.0588027	-2.85089	0.00435964	0.659721	TNFRSF19	TNFRSF19	55504
ENSG00000134285	724.907	0.209911	0.0736335	2.85075	0.00436164	0.659721	FKBP11	FKBP11	51303
ENSG00000130706	1328.43	0.171155	0.0601486	2.84554	0.00443361	0.659721	ADRM1	ADRM1	11047
ENSG00000130881	26.7351	-0.870703	0.306618	-2.8397	0.00451556	0.659721	LRP3	LRP3	4037
ENSG00000135925	407.911	-0.323161	0.11381	-2.83947	0.00451885	0.659721	WNT10A	WNT10A	80326
ENSG00000177879	811.875	-0.179284	0.0631634	-2.83841	0.00453388	0.659721	AP3S1	AP3S1	1176
ENSG00000266325	180.132	-0.48192	0.169811	-2.83798	0.00454007	0.659721	MIR3665	MIR3665	100500861
ENSG00000124942	4475.94	0.171574	0.0604566	2.83797	0.00454015	0.659721	AHNAK	AHNAK	79026
ENSG00000137965	761.298	0.220914	0.0778658	2.83711	0.0045524	0.659721	IFI44	IFI44	10561
ENSG00000251002	320.666	-0.3047	0.107422	-2.83647	0.00456149	0.659721	TRD-AS1	TRD-AS1	105370401
ENSG00000121073	857.875	0.21273	0.0750164	2.83577	0.0045715	0.659721	SLC35B1	SLC35B1	10237
ENSG00000180834	20.9925	-0.935189	0.329967	-2.83419	0.00459421	0.659721	MAP6D1	MAP6D1	79929
ENSG00000172053	4164.79	0.13411	0.0474254	2.82782	0.00468664	0.664392	QARS1	QARS1	5859
ENSG00000068079	425.261	0.257644	0.0911331	2.82712	0.00469684	0.664392	IFI35	IFI35	3430
ENSG00000161547	6715.17	-0.12824	0.0454942	-2.81882	0.00482009	0.676776	SRSF2	SRSF2	6427
ENSG00000134824	3716.26	-0.189343	0.0673786	-2.81014	0.00495202	0.689378	FADS2	FADS2	9415
ENSG00000061938	938.335	0.202077	0.0719955	2.8068	0.00500358	0.689378	TNK2	TNK2	10188
ENSG00000263264	39.6211	-0.649577	0.231515	-2.80576	0.00501974	0.689378	NA	NA	NA
ENSG00000132432	1257.53	0.271287	0.0967726	2.80334	0.00505759	0.689378	SEC61G	SEC61G	23480
MER74B:ERVL:LTR	366.642	0.350578	0.125222	2.79965	0.00511573	0.689378	NA	NA	NA
ENSG00000245910	679.916	0.275676	0.0986409	2.79474	0.00519417	0.689378	SNHG6	SNHG6	NA
ENSG00000149499	1368.92	0.155104	0.0555264	2.79334	0.00521674	0.689378	EML3	EML3	256364
ENSG00000186132	139.042	-0.363781	0.130263	-2.79266	0.00522767	0.689378	C2orf76	C2orf76	130355
ENSG00000277443	6890.35	-0.128255	0.0459353	-2.79207	0.00523716	0.689378	MARCKS	MARCKS	4082
ENSG00000210077	323.159	0.307832	0.110582	2.78375	0.00537341	0.702434	MT-TV	MT-TV	NA
ENSG00000132507	10485.4	0.13847	0.0497925	2.78093	0.00542027	0.703708	EIF5A	EIF5A	1984
ENSG00000173868	136.82	-0.375269	0.135163	-2.77641	0.00549625	0.703803	PHOSPHO1	PHOSPHO1	162466
ENSG00000198707	438.014	0.380099	0.136921	2.77604	0.00550262	0.703803	CEP290	CEP290	80184
ENSG00000174837	288.409	-0.313305	0.112932	-2.77428	0.0055324	0.703803	ADGRE1	ADGRE1	2015
ENSG00000100294	376.774	-0.237756	0.0860166	-2.76407	0.00570851	0.717032	MCAT	MCAT	27349
ENSG00000253520	29.7037	-0.912571	0.33021	-2.76361	0.00571653	0.717032			NA
ENSG00000263809	8737.1	0.19584	0.0709467	2.76039	0.00577328	0.717032			NA
ENSG00000119820	1001.96	-0.184997	0.0670867	-2.75758	0.00582302	0.717032	YIPF4	YIPF4	84272
MER92C:ERV1:LTR	16.2156	1.10943	0.40234	2.75744	0.00582553	0.717032	NA	NA	NA
ENSG00000163687	159.677	-0.342921	0.1248	-2.74776	0.0060004	0.733791	DNASE1L3	DNASE1L3	1776
ENSG00000104059	41.6007	0.73989	0.269805	2.74231	0.00610082	0.738386	ENTREP2	ENTREP2	23359
ENSG00000257103	2626.08	0.130994	0.0477817	2.7415	0.00611589	0.738386	LSM14A	LSM14A	26065
ENSG00000133026	277.561	-0.309618	0.113059	-2.73856	0.00617086	0.738608	MYH10	MYH10	4628
LTR40b:ERVL:LTR	267.426	0.297531	0.108697	2.73724	0.00619566	0.738608	NA	NA	NA
L1P2:L1:LINE	915.548	0.222564	0.0814258	2.73334	0.00626962	0.742754	NA	NA	NA
ENSG00000275708	160.319	-0.384306	0.140794	-2.72956	0.00634189	0.74665	MIR3648-1	MIR3648-1	100500862
ENSG00000221978	1985.54	0.143749	0.0527127	2.72703	0.00639076	0.747758	CCNL2	CCNL2	81669
ENSG00000273218	34.5548	0.699527	0.256944	2.72249	0.00647919	0.751897			NA
ENSG00000211648	235.184	0.384888	0.141443	2.72115	0.00650547	0.751897	IGLV1-47	IGLV1-47	NA
ENSG00000027697	1714.48	-0.168255	0.0619477	-2.71608	0.00660604	0.75444	IFNGR1	IFNGR1	3459
ENSG00000185338	709.394	-0.261007	0.0961402	-2.71486	0.00663047	0.75444	SOCS1	SOCS1	8651
ENSG00000233927	11354.4	0.246665	0.0908848	2.71404	0.00664687	0.75444	RPS28	RPS28	6234
ENSG00000051108	2483.02	0.138109	0.0509584	2.71024	0.00672353	0.758599	HERPUD1	HERPUD1	9709
ENSG00000176845	18.8582	1.00152	0.369948	2.70719	0.00678557	0.761068	METRNL	METRNL	284207
ENSG00000075336	715.52	0.189831	0.0702458	2.70238	0.00688458	0.767631	TIMM21	TIMM21	29090
ENSG00000139324	113.501	0.500071	0.185346	2.69804	0.00697481	0.771762	TMTC3	TMTC3	160418
ENSG00000177917	667.291	-0.224787	0.0833897	-2.69562	0.00702577	0.771762	ARL6IP6	ARL6IP6	151188
ENSG00000169994	68.8817	-0.51534	0.191237	-2.69477	0.00704378	0.771762	MYO7B	MYO7B	4648
ENSG00000161970	8979.07	0.187878	0.0698008	2.69163	0.00711028	0.774571	RPL26	RPL26	6154
ENSG00000198546	307.903	0.24863	0.0927179	2.68158	0.00732758	0.775806	ZNF511	ZNF511	118472
ENSG00000106799	613.749	-0.213621	0.0796741	-2.68119	0.0073361	0.775806	TGFBR1	TGFBR1	7046
ENSG00000161677	235.951	-0.297069	0.110901	-2.67869	0.00739111	0.775806	JOSD2	JOSD2	126119
ENSG00000116679	1587.33	-0.178123	0.0665243	-2.67756	0.007416	0.775806	IVNS1ABP	IVNS1ABP	10625
ENSG00000116133	4112.41	-0.18001	0.067238	-2.67721	0.00742384	0.775806	DHCR24	DHCR24	1718
ENSG00000105193	17560.3	0.164493	0.061444	2.67712	0.00742571	0.775806	RPS16	RPS16	6217
ENSG00000174501	193.63	0.416824	0.155756	2.67613	0.00744781	0.775806	ANKRD36C	ANKRD36C	400986
ENSG00000111906	645.511	0.254149	0.094971	2.67607	0.00744905	0.775806	HDDC2	HDDC2	51020
ENSG00000197008	181.909	0.32238	0.120629	2.67251	0.00752873	0.778126	ZNF138	ZNF138	7697
ENSG00000108100	1355.83	-0.160705	0.0602673	-2.66654	0.00766366	0.778126	CCNY	CCNY	219771
ENSG00000219545	148.001	-0.350902	0.131605	-2.66634	0.00766825	0.778126	UMAD1	UMAD1	729852
ENSG00000227252	36.0148	-0.664853	0.249382	-2.666	0.00767595	0.778126	COPS8-DT	COPS8-DT	105373951
ENSG00000167524	497.247	0.204251	0.0766496	2.66473	0.00770501	0.778126	RSKR	RSKR	124923
ENSG00000185862	1239.36	0.305311	0.114661	2.66272	0.00775119	0.778126	EVI2B	EVI2B	2124
ENSG00000229766	33.358	-0.704386	0.264569	-2.66239	0.00775868	0.778126	TMX4-AS1	TMX4-AS1	NA
ENSG00000109046	2480.48	-0.130283	0.0490378	-2.6568	0.00788864	0.786996	WSB1	WSB1	26118
ENSG00000109971	44579.3	0.163445	0.0616359	2.65178	0.00800691	0.794613	HSPA8	HSPA8	3312
L1HS:L1:LINE	629.306	0.220631	0.0833727	2.64632	0.00813716	0.80203	NA	NA	NA
ENSG00000185658	592.978	0.260934	0.0986473	2.64512	0.00816627	0.80203	BRWD1	BRWD1	54014
ENSG00000189180	564.831	0.38642	0.146431	2.63893	0.00831688	0.802101	ZNF33A	ZNF33A	7581
ENSG00000156603	265.787	-0.33146	0.12565	-2.63797	0.00834031	0.802101	MED19	MED19	219541
ENSG00000215041	931.239	0.180873	0.0686102	2.63624	0.00838308	0.802101	NEURL4	NEURL4	84461
ENSG00000228343	66.8187	0.549702	0.208667	2.63435	0.00842996	0.802101			NA
ENSG00000210082	80212.5	0.202589	0.0769212	2.63373	0.00844534	0.802101	MT-RNR2	MT-RNR2	NA
ENSG00000152404	328.535	0.247844	0.0941058	2.63367	0.00844666	0.802101	CWF19L2	CWF19L2	143884
ENSG00000272742	490.25	-0.218375	0.0829374	-2.63301	0.00846321	0.802101			NA
ENSG00000210174	232.686	0.357199	0.135833	2.6297	0.00854601	0.803254	MT-TR	MT-TR	NA
ENSG00000071575	73.1942	-0.47735	0.181651	-2.62784	0.00859295	0.803254	TRIB2	TRIB2	28951
ENSG00000151702	1468.85	0.148879	0.0566924	2.62609	0.00863723	0.803254	FLI1	FLI1	2313
ENSG00000277437	72.8575	-0.746046	0.284327	-2.6239	0.00869294	0.803254			NA
ENSG00000187833	20.4965	-0.961226	0.366716	-2.62118	0.00876269	0.803254	C2orf78	C2orf78	388960
ENSG00000169245	408.429	-0.266342	0.101803	-2.61626	0.00888995	0.803254	CXCL10	CXCL10	3627
ENSG00000109680	59.6097	-0.543194	0.207829	-2.61367	0.00895766	0.803254	TBC1D19	TBC1D19	55296
ENSG00000207741	18.4588	0.999777	0.382651	2.61277	0.00898129	0.803254	MIR590	MIR590	693175
ENSG00000179409	1495.98	-0.178033	0.0682713	-2.60772	0.00911466	0.803254	GEMIN4	GEMIN4	50628
ENSG00000197223	579.42	-0.210474	0.0807245	-2.60731	0.00912569	0.803254	C1D	C1D	10438
ENSG00000164080	1040.41	0.243386	0.0933589	2.60699	0.00913425	0.803254	RAD54L2	RAD54L2	23132
ENSG00000104946	1445.26	-0.158288	0.0607454	-2.60577	0.00916685	0.803254	TBC1D17	TBC1D17	79735
ENSG00000160229	73.9641	0.751261	0.288382	2.6051	0.00918487	0.803254	ZNF66	ZNF66	7617
ENSG00000276116	57.4136	0.534568	0.205225	2.6048	0.00919291	0.803254	FUT8-AS1	FUT8-AS1	NA
ENSG00000259994	49.7219	-0.568057	0.218246	-2.60283	0.00924579	0.803254			NA
ENSG00000232439	42.5598	0.632674	0.243087	2.60267	0.00925017	0.803254	RPL18AP7	RPL18AP7	NA
ENSG00000132676	2076.63	0.143607	0.0551979	2.60167	0.00927706	0.803254	DAP3	DAP3	7818
ENSG00000273295	112.341	0.382581	0.147159	2.59978	0.00932842	0.803254			NA
ENSG00000112972	1319.85	-0.153848	0.0591796	-2.59967	0.0093313	0.803254	HMGCS1	HMGCS1	3157
ENSG00000210140	5011.5	0.204322	0.078681	2.59684	0.00940864	0.803254	MT-TC	MT-TC	NA
ENSG00000166341	23.1373	-0.897723	0.346291	-2.5924	0.00953101	0.803254	DCHS1	DCHS1	8642
ENSG00000211947	14245.1	0.259558	0.100238	2.58941	0.00961392	0.803254	IGHV3-21	IGHV3-21	NA
ENSG00000169992	33.0887	0.687943	0.265806	2.58814	0.00964954	0.803254	NLGN2	NLGN2	57555
ENSG00000265752	48.3579	0.710527	0.274534	2.58812	0.00965018	0.803254	LINC02958	LINC02958	NA
ENSG00000287724	296.244	-0.267549	0.103389	-2.58778	0.00965969	0.803254			NA
ENSG00000011590	2119.66	-0.14272	0.0551838	-2.58627	0.00970209	0.803254	ZBTB32	ZBTB32	27033
ENSG00000254364	41.8639	-0.614506	0.23768	-2.58544	0.00972547	0.803254			NA
ENSG00000159374	10.9737	1.24165	0.480347	2.5849	0.00974061	0.803254	M1AP	M1AP	130951
ENSG00000086598	3292.69	0.128794	0.0498454	2.58388	0.00976969	0.803254	TMED2	TMED2	10959
ENSG00000173852	221.823	-0.31631	0.122429	-2.58362	0.00977687	0.803254	DPY19L1	DPY19L1	23333
ENSG00000265840	177.759	-0.353613	0.13689	-2.58319	0.00978906	0.803254			NA
ENSG00000084444	24.6472	-0.776458	0.300791	-2.58138	0.0098405	0.803994	FAM234B	FAM234B	57613
ENSG00000156113	585.705	0.194224	0.07531	2.57899	0.00990905	0.80612	KCNMA1	KCNMA1	3778
ENSG00000166068	25.2495	-0.772421	0.300114	-2.57376	0.0100601	0.813364	SPRED1	SPRED1	161742
ENSG00000171843	854.402	-0.177053	0.0688529	-2.57146	0.010127	0.813364	MLLT3	MLLT3	4300
UCON47:UCON47:Unknown	12.9375	1.35763	0.528066	2.57096	0.0101418	0.813364	NA	NA	NA
ENSG00000155090	525.053	-0.260482	0.101453	-2.56753	0.0102426	0.813364	KLF10	KLF10	7071
ENSG00000100325	1617.73	0.136244	0.0530725	2.56712	0.0102546	0.813364	ASCC2	ASCC2	84164
ENSG00000184216	2729.85	0.141617	0.0551743	2.56672	0.0102664	0.813364	IRAK1	IRAK1	3654
ENSG00000073282	1135.11	-0.167681	0.0653563	-2.56564	0.0102985	0.813364	TP63	TP63	8626
ENSG00000210164	325.797	0.28069	0.109664	2.55953	0.0104813	0.824371	MT-TG	MT-TG	NA
ENSG00000146192	801.088	0.171825	0.0671816	2.55762	0.0105392	0.825496	FGD2	FGD2	221472
ENSG00000105856	247.404	0.263257	0.103161	2.55191	0.0107134	0.832138	HBP1	HBP1	26959
ENSG00000235363	31.4569	0.738213	0.289296	2.55175	0.0107183	0.832138	SNRPGP10	SNRPGP10	NA
ENSG00000170100	230.174	0.311537	0.122193	2.54954	0.0107864	0.832138	ZNF778	ZNF778	197320
ENSG00000234608	305.385	-0.236444	0.0927553	-2.54912	0.0107996	0.832138	MAPKAPK5-AS1	MAPKAPK5-AS1	51275
ENSG00000185624	9583.27	0.134096	0.0527181	2.54365	0.0109702	0.835287	P4HB	P4HB	5034
LTR3B:ERVK:LTR	13.0752	1.2436	0.48909	2.54268	0.0110007	0.835287	NA	NA	NA
THE1C-int:ERVL-MaLR:LTR	642.621	0.200909	0.0790622	2.54115	0.0110489	0.835287	NA	NA	NA
ENSG00000171766	390.884	-0.226854	0.0892792	-2.54095	0.0110553	0.835287	GATM	GATM	2628
ENSG00000177103	29.8579	-0.713944	0.281132	-2.53954	0.0111	0.835287	DSCAML1	DSCAML1	57453
ENSG00000089050	822.61	0.178396	0.0703484	2.53589	0.0112163	0.835287	RBBP9	RBBP9	10741
ENSG00000134982	447.523	0.411072	0.162129	2.53546	0.01123	0.835287	APC	APC	324
ENSG00000281912	19.3608	-0.873532	0.344751	-2.53381	0.0112831	0.835287	LINC01144	LINC01144	400752
ENSG00000079459	4423.7	-0.160064	0.063213	-2.53214	0.0113369	0.835287	FDFT1	FDFT1	2222
ENSG00000108946	4334.47	-0.113249	0.0447319	-2.53174	0.0113498	0.835287	PRKAR1A	PRKAR1A	5573
ENSG00000137571	226.754	-0.271667	0.107312	-2.53156	0.0113556	0.835287	SLCO5A1	SLCO5A1	81796
ENSG00000224383	225.043	-0.270624	0.106989	-2.52946	0.0114237	0.835287	PRR29	PRR29	92340
ENSG00000020129	932.778	-0.175065	0.0693288	-2.52514	0.0115652	0.835287	NCDN	NCDN	23154
ENSG00000145050	1349.6	0.208576	0.0826125	2.52475	0.011578	0.835287	MANF	MANF	7873
ENSG00000279488	66.8945	0.454949	0.180287	2.52347	0.0116202	0.835287			NA
ENSG00000111640	58610.6	0.121454	0.0481322	2.52334	0.0116245	0.835287	GAPDH	GAPDH	2597
ENSG00000213626	1075.5	-0.243473	0.0965286	-2.52229	0.0116592	0.835287	LBH	LBH	81606
MER61-int:ERV1:LTR	403.889	0.245079	0.0971804	2.5219	0.0116724	0.835287	NA	NA	NA
ENSG00000258559	32.6627	0.731936	0.290251	2.52174	0.0116777	0.835287			NA
ENSG00000169718	2415.91	0.122836	0.0488579	2.51414	0.0119322	0.844354	DUS1L	DUS1L	64118
ENSG00000170915	967.776	-0.152184	0.0605357	-2.51396	0.0119384	0.844354	PAQR8	PAQR8	85315
ENSG00000184613	9.26269	-1.34512	0.535992	-2.50959	0.0120872	0.844354	NELL2	NELL2	4753
ENSG00000157625	573.975	0.188237	0.0750294	2.50885	0.0121125	0.844354	TAB3	TAB3	257397
ENSG00000156411	1026.17	0.264542	0.105498	2.50755	0.0121572	0.844354	ATP5MJ	ATP5MJ	9556
ENSG00000173585	77.3489	-0.468183	0.186721	-2.50739	0.0121625	0.844354	CCR9	CCR9	10803
ENSG00000008517	293.284	-0.318524	0.127119	-2.5057	0.0122208	0.844354	IL32	IL32	9235
ENSG00000186280	56.1215	0.520096	0.207594	2.50535	0.012233	0.844354	KDM4D	KDM4D	55693
ENSG00000135336	986.454	0.18047	0.0720512	2.50474	0.0122541	0.844354	ORC3	ORC3	23595
ENSG00000237945	457.918	0.234208	0.0935154	2.50449	0.0122629	0.844354	LINC00649	LINC00649	100506334
FordPrefect:hAT-Tip100:DNA	796.868	-0.265246	0.105998	-2.50236	0.0123367	0.844354	NA	NA	NA
ENSG00000171540	458.685	-0.251792	0.100624	-2.5023	0.012339	0.844354	OTP	OTP	23440
ENSG00000272977	65.1237	0.547969	0.219313	2.49856	0.0124697	0.847776			NA
ENSG00000115310	4397.66	-0.10416	0.0416921	-2.49832	0.0124785	0.847776	RTN4	RTN4	57142
ENSG00000110700	9423.45	0.210035	0.0842257	2.49372	0.0126414	0.85295	RPS13	RPS13	6207
ENSG00000185825	1572.65	-0.164788	0.0660906	-2.49337	0.0126537	0.85295	BCAP31	BCAP31	10134
ENSG00000130640	1823.45	0.147846	0.0593242	2.49217	0.0126966	0.85295	TUBGCP2	TUBGCP2	10844
ENSG00000160172	89.018	-0.420759	0.169029	-2.48927	0.0128005	0.85295	FAM86C2P	FAM86C2P	NA
ENSG00000198832	37.6905	0.690212	0.277411	2.48805	0.0128446	0.85295	SELENOM	SELENOM	140606
ENSG00000260063	23.0995	0.871293	0.350479	2.486	0.0129187	0.85295			101928728
ENSG00000089048	673.383	0.272021	0.109465	2.485	0.0129551	0.85295	ESF1	ESF1	51575
ENSG00000074657	20.3622	-1.02136	0.411134	-2.48425	0.0129824	0.85295	ZNF532	ZNF532	55205
ENSG00000226312	513.796	-0.214415	0.0863872	-2.48203	0.0130638	0.85295	CFLAR-AS1	CFLAR-AS1	65072
ENSG00000218283	177.086	-0.315768	0.127352	-2.47949	0.0131571	0.85295	MORF4L1P1	MORF4L1P1	NA
ENSG00000113657	25.9515	0.754218	0.304245	2.47898	0.0131758	0.85295	DPYSL3	DPYSL3	1809
ENSG00000249655	14.8829	-0.939293	0.379068	-2.4779	0.0132158	0.85295			NA
ENSG00000173540	1160.78	0.163606	0.0661615	2.47282	0.0134052	0.85295	GMPPB	GMPPB	29925
ENSG00000213853	47.2817	0.566617	0.229166	2.47252	0.0134165	0.85295	EMP2	EMP2	2013
ENSG00000284602	24.1269	-0.827192	0.334567	-2.47243	0.0134199	0.85295			NA
ENSG00000131188	252.053	-0.25997	0.105195	-2.47132	0.0134614	0.85295	PRR7	PRR7	80758
ENSG00000237940	46.1765	0.556621	0.225353	2.47	0.0135113	0.85295	LINC01238	LINC01238	102723927
ENSG00000159399	1843.1	-0.232467	0.094123	-2.46983	0.0135179	0.85295	HK2	HK2	3099
ENSG00000101190	298.641	-0.236756	0.0959199	-2.46827	0.0135769	0.85295	TCFL5	TCFL5	10732
ENSG00000285171	1891.95	-0.145034	0.0588089	-2.46619	0.013656	0.85295			NA
ENSG00000092010	3504.28	0.136953	0.0555462	2.46558	0.0136793	0.85295	PSME1	PSME1	5720
ENSG00000053747	62.8804	0.47315	0.191983	2.46455	0.0137187	0.85295	LAMA3	LAMA3	3909
ENSG00000278829	18.9692	1.19225	0.483933	2.46368	0.0137519	0.85295			NA
ENSG00000198624	2413.71	0.128563	0.0522094	2.46245	0.013799	0.85295	CCDC69	CCDC69	26112
ENSG00000127578	25.7971	-0.849917	0.345179	-2.46225	0.0138069	0.85295	WFIKKN1	WFIKKN1	117166
ENSG00000171617	1079.72	-0.166188	0.0674966	-2.46217	0.0138101	0.85295	ENC1	ENC1	8507
ENSG00000135317	914.56	-0.16959	0.068884	-2.46196	0.0138179	0.85295	SNX14	SNX14	57231
ENSG00000148337	1776.83	0.136041	0.0552664	2.46156	0.0138336	0.85295	CIZ1	CIZ1	25792
ENSG00000235947	80.5777	-0.448598	0.182292	-2.46088	0.0138596	0.85295	EGOT	EGOT	100126791
ENSG00000114383	675.63	0.19007	0.0773123	2.45847	0.0139531	0.853324	TUSC2	TUSC2	11334
ENSG00000151320	73.2577	-0.458618	0.186551	-2.4584	0.0139557	0.853324	AKAP6	AKAP6	9472
ENSG00000149806	4360.02	0.16882	0.0687624	2.45511	0.014084	0.858399	FAU	FAU	2197
ENSG00000172239	880.794	-0.155074	0.0632239	-2.45278	0.0141758	0.858467	PAIP1	PAIP1	10605
ENSG00000173992	384.657	0.254222	0.103663	2.45239	0.014191	0.858467	CCS	CCS	9973
ENSG00000166503	288.625	-0.250997	0.102379	-2.45163	0.014221	0.858467	HDGFL3	HDGFL3	50810
ENSG00000119950	16.9895	-0.885751	0.362001	-2.44682	0.0144123	0.867257	MXI1	MXI1	4601
MER101-int:ERV1:LTR	525.378	0.199082	0.0814169	2.44522	0.0144763	0.868351	NA	NA	NA
ENSG00000184524	224.205	0.289804	0.118605	2.44343	0.0145483	0.869015	CEND1	CEND1	51286
ENSG00000006210	9.64046	-1.24196	0.508443	-2.44267	0.0145791	0.869015	CX3CL1	CX3CL1	6376
ENSG00000213015	556.882	0.197419	0.0809333	2.43929	0.0147163	0.86922	ZNF580	ZNF580	51157
ENSG00000235946	25.0894	0.735513	0.301642	2.43836	0.014754	0.86922	H2BW3P	H2BW3P	NA
ENSG00000135315	207.28	0.369492	0.151712	2.43548	0.0148719	0.86922	CEP162	CEP162	22832
ENSG00000243199	41.4721	-0.556496	0.228733	-2.43295	0.0149764	0.86922	RPL6P10	RPL6P10	NA
ENSG00000112473	1463.91	0.162265	0.0667014	2.4327	0.0149866	0.86922	SLC39A7	SLC39A7	7922
ENSG00000104921	8786.25	-0.130763	0.0537833	-2.4313	0.0150446	0.86922	FCER2	FCER2	2208
ENSG00000182247	545.978	0.188602	0.0775856	2.43089	0.0150619	0.86922	UBE2E2	UBE2E2	7325
ENSG00000131475	1126.46	0.180369	0.074205	2.43068	0.0150704	0.86922	VPS25	VPS25	84313
ENSG00000197405	17.7363	-0.891619	0.366957	-2.42976	0.0151088	0.86922	C5AR1	C5AR1	728
ENSG00000101336	317.497	-0.365363	0.150557	-2.42674	0.0152352	0.86922	HCK	HCK	3055
ENSG00000105202	3494.94	0.137705	0.0567605	2.42608	0.0152631	0.86922	FBL	FBL	2091
ENSG00000100867	48.4395	0.544374	0.224535	2.42444	0.0153318	0.86922	DHRS2	DHRS2	10202
ENSG00000164047	13.8328	1.04823	0.432721	2.42241	0.0154181	0.86922	CAMP	CAMP	820
ENSG00000211660	29348.8	0.170486	0.070457	2.41972	0.0155326	0.86922	IGLV2-23	IGLV2-23	NA
ENSG00000067829	1219.35	0.147601	0.0610292	2.41854	0.0155831	0.86922	IDH3G	IDH3G	3421
ENSG00000111328	1318.25	-0.172247	0.0712262	-2.4183	0.0155931	0.86922	CDK2AP1	CDK2AP1	8099
ENSG00000203497	79.4209	-0.437453	0.180927	-2.41784	0.0156127	0.86922	PDCD4-AS1	PDCD4-AS1	NA
ENSG00000188816	715.782	-0.160198	0.0662575	-2.41781	0.015614	0.86922	HMX2	HMX2	3167
ENSG00000101972	2157.45	0.282957	0.117097	2.41644	0.0156733	0.86922	STAG2	STAG2	10735
ENSG00000270589	13.8625	1.10612	0.457771	2.41631	0.0156787	0.86922			NA
LTR47A:ERVL:LTR	135.188	0.343925	0.14241	2.41503	0.0157337	0.86922	NA	NA	NA
ENSG00000114738	584.604	0.17527	0.072579	2.41488	0.0157404	0.86922	MAPKAPK3	MAPKAPK3	7867
ENSG00000267984	61.3097	0.481247	0.199308	2.41459	0.0157531	0.86922			NA
ENSG00000130338	506.881	0.195354	0.0809698	2.41268	0.0158357	0.86922	TULP4	TULP4	56995
ENSG00000273447	12.3862	-1.07656	0.446237	-2.41252	0.0158426	0.86922			NA
ENSG00000287729	12.6877	1.25553	0.520473	2.41229	0.0158528	0.86922			NA
ENSG00000075884	939.351	0.177724	0.073711	2.41109	0.0159049	0.86922	ARHGAP15	ARHGAP15	55843
ENSG00000257529	4080.57	0.241858	0.100354	2.41005	0.0159502	0.86922	RPL36A-HNRNPH2	RPL36A-HNRNPH2	100529097
ENSG00000142330	729.371	0.171848	0.0713299	2.4092	0.0159873	0.86922	CAPN10	CAPN10	11132
ENSG00000239732	84.0476	-0.395126	0.164013	-2.40912	0.0159913	0.86922	TLR9	TLR9	54106
ENSG00000226979	1457.88	-0.143144	0.0594395	-2.40823	0.01603	0.86922	LTA	LTA	4049
ENSG00000241343	4116.02	0.240208	0.0997633	2.40778	0.01605	0.86922	RPL36A	RPL36A	6173
ENSG00000196449	693.655	-0.175167	0.0728812	-2.40346	0.016241	0.876065	YRDC	YRDC	79693
ENSG00000269983	32.5242	-0.666023	0.277183	-2.40283	0.0162688	0.876065			NA
ENSG00000267598	978.463	-0.152505	0.0635515	-2.3997	0.0164084	0.878469			NA
ENSG00000149781	3272.25	0.122289	0.0509655	2.39944	0.0164202	0.878469	FERMT3	FERMT3	83706
ENSG00000188997	144.924	0.309866	0.129211	2.39814	0.0164785	0.878469	KCTD21	KCTD21	283219
ENSG00000102901	869.808	0.165566	0.0690522	2.39769	0.0164988	0.878469	CENPT	CENPT	80152
ENSG00000188157	1574.58	-0.147217	0.0615216	-2.39293	0.0167144	0.887454	AGRN	AGRN	375790
ENSG00000156976	7122.97	-0.118968	0.0497983	-2.389	0.0168943	0.8893	EIF4A2	EIF4A2	1974
ENSG00000212769	16.3194	0.975248	0.408405	2.38794	0.016943	0.8893	HMGN2P8	HMGN2P8	NA
ENSG00000202031	22.3318	0.764262	0.320218	2.38669	0.0170008	0.8893	SNORD38A	SNORD38A	94162
ENSG00000121691	824.304	-0.15244	0.0638826	-2.38626	0.0170207	0.8893	CAT	CAT	847
ENSG00000174718	973.771	0.318871	0.133673	2.38545	0.0170583	0.8893	RESF1	RESF1	55196
ENSG00000197980	13.392	-1.11306	0.466692	-2.38501	0.0170789	0.8893	LEKR1	LEKR1	389170
ENSG00000188994	1262.87	0.297334	0.124692	2.38453	0.0171007	0.8893	ZNF292	ZNF292	23036
ENSG00000229325	20.3104	0.883128	0.370436	2.38402	0.0171245	0.8893	ACAP2-IT1	ACAP2-IT1	NA
ENSG00000232860	17.8374	0.88225	0.370579	2.38074	0.0172781	0.89071	SMG7-AS1	SMG7-AS1	NA
ENSG00000177954	12744.1	0.25485	0.107054	2.38057	0.0172858	0.89071	RPS27	RPS27	6232
ENSG00000262801	17.1185	-0.998524	0.419528	-2.38011	0.0173074	0.89071			NA
ENSG00000286018	951.946	-0.165374	0.0695017	-2.37943	0.0173396	0.89071			NA
ENSG00000278771	329.768	-0.332434	0.139812	-2.37773	0.0174198	0.891865	RN7SL3	RN7SL3	378707
ENSG00000154511	234.557	-0.320091	0.134673	-2.3768	0.0174637	0.891865	DIPK1A	DIPK1A	388650
ENSG00000215712	115.938	0.340859	0.143473	2.37576	0.0175127	0.891865	TMEM242	TMEM242	729515
ENSG00000089472	12.9975	-1.12019	0.471965	-2.37346	0.0176221	0.891865	HEPH	HEPH	9843
ENSG00000005812	550.912	-0.228472	0.096301	-2.37248	0.0176691	0.891865	FBXL3	FBXL3	26224
ENSG00000249307	11.3696	-1.1802	0.497688	-2.37137	0.0177223	0.891865	LINC01088	LINC01088	NA
ENSG00000187790	350.478	0.312483	0.131826	2.37043	0.0177674	0.891865	FANCM	FANCM	57697
ENSG00000123146	2271.41	-0.151258	0.0638149	-2.37026	0.0177758	0.891865	ADGRE5	ADGRE5	976
ENSG00000126895	34.7522	-0.685746	0.289363	-2.36985	0.0177953	0.891865	AVPR2	AVPR2	554
ENSG00000048140	386.432	0.249415	0.105279	2.36908	0.0178326	0.891865	TSPAN17	TSPAN17	26262
ENSG00000184588	214.409	-0.289404	0.122254	-2.36724	0.0179212	0.893939	PDE4B	PDE4B	5142
ENSG00000275719	312.91	-0.235784	0.099709	-2.36472	0.0180435	0.894878			NA
ENSG00000286873	11.5004	-1.05841	0.447793	-2.36362	0.0180973	0.894878			NA
ENSG00000232160	92.3996	0.380613	0.161031	2.3636	0.0180982	0.894878	RAP2C-AS1	RAP2C-AS1	101928578
LTR4:ERV1:LTR	49.1694	0.505884	0.214088	2.36297	0.0181289	0.894878	NA	NA	NA
HERVIP10FH-int:ERV1:LTR	246.567	0.274004	0.116012	2.36186	0.0181837	0.895252	NA	NA	NA
ENSG00000155592	224.045	0.28606	0.121192	2.36038	0.018256	0.895311	ZKSCAN2	ZKSCAN2	342357
ENSG00000136527	4914.83	0.104663	0.0443503	2.35991	0.0182794	0.895311	TRA2B	TRA2B	6434
ENSG00000230006	41.1857	0.682916	0.289586	2.35825	0.0183615	0.89625	ANKRD36BP2	ANKRD36BP2	NA
ENSG00000137070	71.9047	0.422543	0.179225	2.35761	0.0183931	0.89625	IL11RA	IL11RA	3590
ENSG00000259827	36.3088	0.622852	0.264331	2.35633	0.0184565	0.896636			NA
ENSG00000166562	2303.43	0.138483	0.0587903	2.35554	0.0184956	0.896636	SEC11C	SEC11C	90701
ENSG00000134253	61.0928	0.488826	0.207675	2.3538	0.0185824	0.898542	TRIM45	TRIM45	80263
ENSG00000268758	18.5068	-0.853794	0.363151	-2.35107	0.0187194	0.900025	ADGRE4P	ADGRE4P	NA
ENSG00000139192	656.249	0.184333	0.0784271	2.35038	0.0187542	0.900025	TAPBPL	TAPBPL	55080
ENSG00000155329	348.43	-0.254608	0.108401	-2.34876	0.0188358	0.900025	ZCCHC10	ZCCHC10	54819
ENSG00000155666	130.792	-0.330174	0.140619	-2.34801	0.0188741	0.900025	KDM8	KDM8	79831
ENSG00000099341	2438.65	0.12361	0.0526803	2.34642	0.0189545	0.900025	PSMD8	PSMD8	5714
ENSG00000101843	888.95	-0.148077	0.063117	-2.34607	0.0189728	0.900025	PSMD10	PSMD10	5716
ENSG00000169981	229.81	-0.324376	0.138293	-2.34558	0.0189975	0.900025	ZNF35	ZNF35	7584
ENSG00000105245	121.696	-0.350281	0.149384	-2.34483	0.0190359	0.900025	NUMBL	NUMBL	9253
ENSG00000102580	1477.11	0.137882	0.0588046	2.34474	0.0190404	0.900025	DNAJC3	DNAJC3	5611
ENSG00000266389	41.0856	-0.590383	0.252033	-2.34249	0.0191557	0.901046	PIK3R5-DT	PIK3R5-DT	NA
ENSG00000103510	765.515	-0.159463	0.0680835	-2.34217	0.019172	0.901046	KAT8	KAT8	84148
ENSG00000001630	743.032	-0.195234	0.0833788	-2.34154	0.0192046	0.901046	CYP51A1	CYP51A1	1595
ENSG00000169418	20.0872	0.818246	0.349846	2.33887	0.0193421	0.905256	NPR1	NPR1	4881
ENSG00000145494	892.938	0.26261	0.112456	2.33523	0.0195312	0.90789	NDUFS6	NDUFS6	4726
ENSG00000116014	79.0151	-0.556858	0.238503	-2.3348	0.0195536	0.90789	KISS1R	KISS1R	84634
ENSG00000086300	617.448	0.200411	0.0858418	2.33466	0.0195614	0.90789	SNX10	SNX10	29887
ENSG00000119508	72.0956	-0.449343	0.192512	-2.33411	0.0195899	0.90789	NR4A3	NR4A3	8013
ENSG00000139737	2261.79	-0.122615	0.052589	-2.33157	0.0197233	0.910193	SLAIN1	SLAIN1	122060
ENSG00000179240	143.996	0.326886	0.140214	2.33134	0.0197357	0.910193	GVQW3	GVQW3	100506127
ENSG00000248487	265.432	0.257579	0.110593	2.32908	0.0198547	0.911219	ABHD14A	ABHD14A	25864
ENSG00000164610	180.56	0.300263	0.129083	2.32611	0.0200125	0.911219	RP9	RP9	6100
ENSG00000111052	165.025	0.35182	0.151365	2.32431	0.0201091	0.911219	LIN7A	LIN7A	8825
ENSG00000205413	550.979	0.291274	0.125358	2.32353	0.0201505	0.911219	SAMD9	SAMD9	54809
ENSG00000066557	678.201	0.175114	0.0753752	2.32323	0.0201671	0.911219	LRRC40	LRRC40	55631
ENSG00000260304	947.853	0.205551	0.0885005	2.3226	0.0202009	0.911219			NA
ENSG00000274750	28.2518	-0.634002	0.272981	-2.32252	0.0202051	0.911219	H3C6	H3C6	8353
ENSG00000110237	317.721	-0.216127	0.0931006	-2.32143	0.0202636	0.911219	ARHGEF17	ARHGEF17	9828
ENSG00000104881	135.987	-0.33222	0.143252	-2.31913	0.0203882	0.911219	PPP1R13L	PPP1R13L	10848
ENSG00000175634	906.999	0.161622	0.0696951	2.31899	0.0203956	0.911219	RPS6KB2	RPS6KB2	6199
ENSG00000105246	5132.3	-0.154685	0.0667098	-2.31878	0.0204071	0.911219	EBI3	EBI3	10148
ENSG00000130669	368.988	0.217735	0.0939289	2.31808	0.0204449	0.911219	PAK4	PAK4	10298
ENSG00000168806	371.323	-0.200876	0.0866619	-2.31793	0.0204533	0.911219	LCMT2	LCMT2	9836
ENSG00000243279	128.361	-0.32986	0.142402	-2.31641	0.0205361	0.911219	PRAF2	PRAF2	11230
ENSG00000104218	340.97	0.256311	0.110689	2.3156	0.0205799	0.911219	CSPP1	CSPP1	79848
ENSG00000111850	187.629	0.310557	0.134122	2.31548	0.0205864	0.911219	SMIM8	SMIM8	57150
ENSG00000275106	18.2542	-0.864979	0.373714	-2.31455	0.0206377	0.911219			NA
ENSG00000172785	773.449	0.169615	0.0733438	2.31261	0.0207443	0.911219	ZNG1A	ZNG1A	55871
ENSG00000256338	10.0153	-1.14819	0.496544	-2.31237	0.0207575	0.911219	RPL41P2	RPL41P2	NA
ENSG00000273002	44.7616	-0.615105	0.266074	-2.31178	0.0207898	0.911219	ARHGEF2-AS2	ARHGEF2-AS2	107985209
ENSG00000197903	696.468	-0.18838	0.0814977	-2.31147	0.0208068	0.911219	H2BC12	H2BC12	85236
ENSG00000224281	1257.06	0.244201	0.105661	2.31118	0.0208227	0.911219	SLC25A5-AS1	SLC25A5-AS1	100303728
ENSG00000183813	77.7144	-0.430674	0.186456	-2.30979	0.0208998	0.911219	CCR4	CCR4	1233
ENSG00000123358	160.517	-0.330949	0.143295	-2.30956	0.0209124	0.911219	NR4A1	NR4A1	3164
UCON49:L2:LINE	16.4821	-0.865514	0.374891	-2.30871	0.0209597	0.911219	NA	NA	NA
ENSG00000163171	1388.32	0.124071	0.0538012	2.3061	0.0211049	0.915433	CDC42EP3	CDC42EP3	10602
ENSG00000277089	301.265	-0.223951	0.0971859	-2.30436	0.0212027	0.917574	CCL3-AS1	CCL3-AS1	NA
ENSG00000286912	15.2577	-0.890305	0.386678	-2.30244	0.0213101	0.920123			NA
ENSG00000117475	163.843	0.383962	0.16684	2.30138	0.02137	0.92061	BLZF1	BLZF1	8548
ENSG00000244270	138.663	-0.304043	0.13233	-2.29761	0.0215843	0.922333	RPL32P29	RPL32P29	NA
ENSG00000104951	2150.08	-0.154112	0.0670853	-2.29726	0.021604	0.922333	IL4I1	IL4I1	259307
ENSG00000270164	106.465	-0.413753	0.180196	-2.29613	0.0216684	0.922333	LINC01480	LINC01480	NA
ENSG00000266338	606.085	0.186231	0.0811177	2.29581	0.0216865	0.922333	NBPF15	NBPF15	284565
ENSG00000074842	945.676	0.197571	0.0860826	2.29513	0.0217256	0.922333	MYDGF	MYDGF	56005
ENSG00000285793	64.8204	0.465333	0.202895	2.29346	0.0218214	0.922333	ANAPC1P2		285074
ENSG00000205356	725.166	0.174295	0.0760574	2.29162	0.0219276	0.922333	TECPR1	TECPR1	25851
ENSG00000232653	10.2557	-1.11794	0.487912	-2.29128	0.0219472	0.922333	GOLGA8N	GOLGA8N	643699
ENSG00000247796	82.7946	0.387267	0.169053	2.29081	0.0219746	0.922333	MOCS2-DT	MOCS2-DT	257396
ENSG00000161243	48.6206	-0.49903	0.217955	-2.2896	0.0220446	0.922333	FBXO27	FBXO27	126433
ENSG00000171786	26.4744	0.682169	0.29814	2.28808	0.0221329	0.922333	NHLH1	NHLH1	4807
ENSG00000276045	780.592	-0.160656	0.0702147	-2.28807	0.0221335	0.922333	ORAI1	ORAI1	84876
ENSG00000269958	161.003	0.303597	0.132768	2.28666	0.0222156	0.922333			NA
ENSG00000240399	16.6134	1.36636	0.5976	2.28641	0.0222305	0.922333			NA
ENSG00000188396	14.5895	1.1012	0.481632	2.28639	0.0222315	0.922333	DYNLT4	DYNLT4	343521
ENSG00000198435	166.818	-0.3001	0.131287	-2.28584	0.0222637	0.922333	NRARP	NRARP	441478
ENSG00000179743	118.157	-0.36473	0.159639	-2.28472	0.0223293	0.922333	SPEN-AS1	SPEN-AS1	729614
ENSG00000042493	684.636	0.224653	0.098353	2.28415	0.0223625	0.922333	CAPG	CAPG	822
ENSG00000155275	307.163	0.247268	0.108275	2.28371	0.0223888	0.922333	TRMT44	TRMT44	152992
ENSG00000179085	159.587	0.350116	0.153317	2.28361	0.0223944	0.922333	DPM3	DPM3	54344
ENSG00000179115	2423.24	0.119046	0.0521472	2.28289	0.022437	0.922333	FARSA	FARSA	2193
ENSG00000132510	731.178	-0.189342	0.0829929	-2.28142	0.0225235	0.922333	KDM6B	KDM6B	23135
ENSG00000273319	22.8106	0.81735	0.358396	2.28057	0.0225736	0.922333			NA
ENSG00000070081	520.032	0.217351	0.0953083	2.2805	0.0225778	0.922333	NUCB2	NUCB2	4925
ENSG00000235194	327.752	0.218687	0.0959316	2.27961	0.0226307	0.922507	PPP1R3E	PPP1R3E	90673
ENSG00000186854	11.6471	-1.01226	0.444263	-2.27852	0.0226957	0.92317	TRABD2A	TRABD2A	129293
ENSG00000160131	1484.32	-0.156028	0.0685638	-2.27566	0.0228666	0.926769	VMA21	VMA21	203547
ENSG00000095380	722.063	0.161859	0.0711584	2.27463	0.0229281	0.926769	NANS	NANS	54187
ENSG00000206535	53.5517	-0.576164	0.253305	-2.27458	0.0229309	0.926769	LNP1	LNP1	348801
ENSG00000101473	421.69	-0.223683	0.098401	-2.27318	0.0230153	0.927955	ACOT8	ACOT8	10005
ENSG00000197021	588.149	0.167653	0.0738132	2.27132	0.0231277	0.927955	EOLA2	EOLA2	541578
LTR33:ERVL:LTR	1407.81	0.141075	0.062116	2.27115	0.0231377	0.927955	NA	NA	NA
ENSG00000169710	7131.36	-0.159199	0.0701053	-2.27085	0.023156	0.927955	FASN	FASN	2194
L1PA10:L1:LINE	3668.18	0.127389	0.0561739	2.26776	0.0233439	0.933508	NA	NA	NA
ENSG00000107485	18.5046	-0.809485	0.357341	-2.2653	0.0234942	0.935697	GATA3	GATA3	2625
ENSG00000279481	13.1534	-1.13649	0.50172	-2.26519	0.023501	0.935697			NA
ENSG00000268584	20.2889	-0.853514	0.37692	-2.26445	0.0235467	0.935697			NA
ENSG00000188732	175.108	-0.279068	0.123317	-2.26301	0.0236353	0.936951	FAM221A	FAM221A	340277
ENSG00000285676	44.7283	-0.533171	0.235673	-2.26233	0.0236771	0.936951			NA
ENSG00000270099	159.115	-0.279117	0.123432	-2.26131	0.0237399	0.937478			NA
ENSG00000090861	3862.78	0.118793	0.0525884	2.25891	0.0238887	0.941395	AARS1	AARS1	16
ENSG00000145293	1081.34	-0.161538	0.0715438	-2.25789	0.0239524	0.941947	ENOPH1	ENOPH1	58478
MER89:ERV1:LTR	196.213	0.293635	0.130144	2.25623	0.024056	0.942596	NA	NA	NA
ENSG00000188313	325.288	-0.221603	0.0982267	-2.25604	0.0240684	0.942596	PLSCR1	PLSCR1	5359
ENSG00000139428	396.117	-0.205241	0.0910264	-2.25474	0.0241495	0.943822	MMAB	MMAB	326625
ENSG00000146205	26.7807	-0.697696	0.309587	-2.25363	0.0242192	0.944597	ANO7	ANO7	50636
ENSG00000272825	30.6453	-0.621562	0.276095	-2.25126	0.0243693	0.945516			NA
ENSG00000101335	20.3719	-0.754373	0.335213	-2.25043	0.0244218	0.945516	MYL9	MYL9	10398
ENSG00000008513	476.118	-0.185588	0.0825249	-2.24888	0.0245204	0.945516	ST3GAL1	ST3GAL1	6482
ENSG00000253661	196.038	0.285584	0.12699	2.24887	0.0245211	0.945516	ZFHX4-AS1	ZFHX4-AS1	NA
ENSG00000244509	4380.46	0.147178	0.0654468	2.24883	0.0245236	0.945516	APOBEC3C	APOBEC3C	27350
ENSG00000061918	10.6322	-1.03834	0.461873	-2.2481	0.02457	0.945516	GUCY1B1	GUCY1B1	2983
ENSG00000184677	1102.86	0.133872	0.0595786	2.24699	0.0246407	0.945516	ZBTB40	ZBTB40	9923
ENSG00000210195	964.066	0.226301	0.100722	2.24678	0.0246542	0.945516	MT-TT	MT-TT	NA
ENSG00000132182	10562.7	-0.120746	0.0538041	-2.24419	0.0248202	0.945516	NUP210	NUP210	23225
ENSG00000255234	12.6159	0.96711	0.430954	2.24412	0.0248249	0.945516	CCDC90B-AS1	CCDC90B-AS1	NA
ENSG00000091136	18.8498	0.79095	0.352479	2.24396	0.0248348	0.945516	LAMB1	LAMB1	3912
ENSG00000133111	332.045	-0.221092	0.098532	-2.24386	0.0248413	0.945516	RFXAP	RFXAP	5994
ENSG00000149328	78.1412	0.386765	0.17254	2.24159	0.0249877	0.948939	GLB1L2	GLB1L2	89944
ENSG00000279672	88.227	0.410468	0.183195	2.24061	0.0250512	0.948939			NA
ENSG00000136877	2023.73	0.147166	0.065695	2.24015	0.0250814	0.948939	FPGS	FPGS	2356
ENSG00000184277	526.404	-0.188873	0.0843588	-2.23892	0.0251612	0.949314	TM2D3	TM2D3	80213
ENSG00000257923	1523.38	-0.13001	0.0580804	-2.23845	0.0251915	0.949314	CUX1	CUX1	1523
ENSG00000103024	453.727	-0.209745	0.0938612	-2.23463	0.0254418	0.953928	NME3	NME3	4832
ENSG00000117322	4362.25	-0.127551	0.0571046	-2.23364	0.0255067	0.953928	CR2	CR2	1380
ENSG00000130748	491.516	-0.186437	0.0834936	-2.23295	0.0255523	0.953928	TMEM160	TMEM160	54958
ENSG00000229750	20.4722	0.779516	0.349319	2.23153	0.0256461	0.953928			NA
ENSG00000169213	10.6271	-1.03633	0.464404	-2.23152	0.0256465	0.953928	RAB3B	RAB3B	5865
ENSG00000133805	537.438	-0.192316	0.0862007	-2.23103	0.0256792	0.953928	AMPD3	AMPD3	272
ENSG00000132465	3237.98	0.178614	0.0801157	2.22945	0.0257842	0.953928	JCHAIN	JCHAIN	3512
ENSG00000137413	734.779	-0.153194	0.0687364	-2.22872	0.0258328	0.953928	TAF8	TAF8	129685
ENSG00000139193	2059.22	0.116869	0.0524469	2.22834	0.0258582	0.953928	CD27	CD27	939
ENSG00000260920	57.0069	-0.470152	0.211043	-2.22776	0.0258967	0.953928			NA
ENSG00000142541	49295.8	0.11199	0.0502985	2.22651	0.0259803	0.953928	RPL13A	RPL13A	23521
ENSG00000116685	1663.82	-0.132356	0.0594521	-2.22626	0.0259968	0.953928	KIAA2013	KIAA2013	90231
ENSG00000147099	311.535	0.206483	0.0927796	2.22552	0.0260462	0.953928	HDAC8	HDAC8	55869
ENSG00000189067	3801.34	-0.129048	0.0579889	-2.22539	0.0260552	0.953928	LITAF	LITAF	9516
MER70B:ERVL:LTR	25.9395	0.666813	0.299667	2.22518	0.0260688	0.953928	NA	NA	NA
ENSG00000064309	11.1221	-0.987274	0.444049	-2.22335	0.0261925	0.956607	CDON	CDON	50937
ENSG00000075886	41.2092	0.538049	0.243011	2.21409	0.0268225	0.976654	TUBA3D	TUBA3D	113457
ENSG00000068024	286.159	-0.225164	0.101717	-2.21363	0.0268539	0.976654	HDAC4	HDAC4	9759
ENSG00000286656	21.8497	0.781325	0.353058	2.21302	0.026896	0.976654			NA
ENSG00000213782	1136.81	-0.140143	0.0634197	-2.20976	0.0271216	0.980635	DDX47	DDX47	51202
ENSG00000277916	11.72	0.942143	0.426472	2.20915	0.0271639	0.980635			NA
ENSG00000275557	43.6491	-0.607486	0.275026	-2.20883	0.0271862	0.980635			NA
ENSG00000225855	1557.64	-0.131042	0.0593551	-2.20777	0.0272606	0.980635	RUSC1-AS1	RUSC1-AS1	284618
ENSG00000142751	914.284	-0.144309	0.065385	-2.20707	0.027309	0.980635	GPN2	GPN2	54707
ENSG00000144712	25.3709	-0.662794	0.300318	-2.20697	0.027316	0.980635	CAND2	CAND2	23066
ENSG00000160613	1972.66	0.10769	0.0488547	2.20429	0.027504	0.983871	PCSK7	PCSK7	9159
ENSG00000133874	155.05	-0.303606	0.13774	-2.2042	0.02751	0.983871	RNF122	RNF122	79845
ENSG00000163960	3651.08	-0.108179	0.0491318	-2.20181	0.0276787	0.988042	UBXN7	UBXN7	26043
ENSG00000235989	99.781	-0.348842	0.158528	-2.20051	0.0277711	0.988333	MORC2-AS1	MORC2-AS1	150291
ENSG00000271918	31.5767	0.625622	0.284392	2.19986	0.027817	0.988333			NA
ENSG00000270820	685.099	-0.198803	0.0903863	-2.19949	0.0278433	0.988333	USP34-DT	USP34-DT	NA
ENSG00000072133	109.061	-0.419345	0.191121	-2.19413	0.0282262	0.99443	RPS6KA6	RPS6KA6	27330
ENSG00000235621	312.427	-0.219012	0.0998417	-2.19359	0.028265	0.99443	LINC00494	LINC00494	284749
ENSG00000233297	9.35894	-1.37133	0.625176	-2.19351	0.0282706	0.99443	RASA4DP	RASA4DP	NA
ENSG00000233264	32.8118	0.623904	0.284506	2.19294	0.0283116	0.99443			NA
ENSG00000145545	393.1	-0.217448	0.0992211	-2.19155	0.0284123	0.99443	SRD5A1	SRD5A1	6715
ENSG00000160785	1169.92	0.164713	0.075197	2.19041	0.0284942	0.99443	SLC25A44	SLC25A44	9673
ENSG00000256060	70.5302	0.383681	0.175166	2.19039	0.0284962	0.99443	TRAPPC2B	TRAPPC2B	10597
ENSG00000269937	150.439	-0.276357	0.126197	-2.18989	0.0285322	0.99443			NA
ENSG00000175518	13.4968	-0.891687	0.407396	-2.18875	0.0286151	0.99443	UBQLNL	UBQLNL	143630
ENSG00000234431	152.335	-0.275111	0.125702	-2.1886	0.0286262	0.99443			NA
ENSG00000135976	290.073	0.265679	0.121393	2.18859	0.0286265	0.99443	ANKRD36	ANKRD36	375248
ENSG00000288031	16.8848	-0.82478	0.377013	-2.18767	0.0286938	0.99443			NA
ENSG00000283496	49.4107	0.517731	0.236664	2.18762	0.0286971	0.99443	ZNF511-PRAP1	ZNF511-PRAP1	104326056
ENSG00000165806	626.707	-0.154753	0.0708539	-2.18412	0.0289534	0.994867	CASP7	CASP7	840
ENSG00000125531	10.8751	-1.08721	0.497877	-2.18369	0.0289852	0.994867	FNDC11	FNDC11	79025
ENSG00000136425	76.2738	-0.392453	0.179725	-2.18363	0.0289894	0.994867	CIB2	CIB2	10518
MLT1F1-int:ERVL-MaLR:LTR	42.6987	-0.556444	0.254851	-2.18341	0.0290055	0.994867	NA	NA	NA
ENSG00000239763	18.2073	0.756277	0.346665	2.18158	0.0291406	0.994867	RPL21P118	RPL21P118	NA
ENSG00000287952	169.586	0.300177	0.137599	2.18153	0.0291442	0.994867			NA
ENSG00000122025	11.345	1.01229	0.464292	2.18029	0.0292356	0.994867	FLT3	FLT3	2322
ENSG00000155324	180.346	-0.274634	0.125964	-2.18026	0.0292382	0.994867	GRAMD2B	GRAMD2B	65983
ENSG00000273088	320.452	0.20808	0.0954641	2.17967	0.0292821	0.994867			NA
ENSG00000186153	194.555	0.256085	0.11749	2.17963	0.0292849	0.994867	WWOX	WWOX	51741
ENSG00000103150	404.101	0.209946	0.0963674	2.17859	0.0293618	0.994867	MLYCD	MLYCD	23417
ENSG00000143889	333.307	-0.245474	0.112694	-2.17824	0.0293883	0.994867	HNRNPLL	HNRNPLL	92906
ENSG00000284197	16.6489	-0.836272	0.38393	-2.17819	0.029392	0.994867	MIR658	MIR658	724028
ENSG00000032219	351.147	0.311035	0.142902	2.17656	0.0295131	0.995881	ARID4A	ARID4A	5926
ENSG00000182903	315.353	0.368107	0.169271	2.17467	0.0296552	0.995881	ZNF721	ZNF721	170960
AluYa8:Alu:SINE	58.0067	0.432575	0.198948	2.17431	0.0296817	0.995881	NA	NA	NA
ENSG00000166557	1090.57	0.1537	0.070701	2.17395	0.0297089	0.995881	TMED3	TMED3	23423
ENSG00000117226	29.4675	-0.656543	0.302038	-2.17371	0.0297268	0.995881	GBP3	GBP3	2635
ENSG00000157020	1810.48	0.112232	0.0516347	2.17357	0.0297372	0.995881	SEC13	SEC13	6396
ENSG00000136295	2662.76	-0.107175	0.0493627	-2.17117	0.0299186	0.997484	TTYH3	TTYH3	80727
ENSG00000186076	46.5311	-0.52912	0.243914	-2.16929	0.0300605	0.997484			NA
ENSG00000268530	59.9387	0.423813	0.195419	2.16874	0.0301025	0.997484			NA
ENSG00000116544	19.7957	-0.878612	0.405145	-2.16864	0.0301103	0.997484	DLGAP3	DLGAP3	58512
ENSG00000147168	2547.57	-0.10803	0.0498419	-2.16745	0.0302005	0.997484	IL2RG	IL2RG	3561
ENSG00000115255	20.2883	-0.778007	0.358996	-2.16718	0.0302214	0.997484	REEP6	REEP6	92840
MamRep38:hAT:DNA	453.789	0.324678	0.149903	2.16593	0.0303166	0.997484	NA	NA	NA
ENSG00000075089	475.243	-0.186464	0.08609	-2.16592	0.0303172	0.997484	ACTR6	ACTR6	64431
ENSG00000090447	461.624	-0.211857	0.0978288	-2.16559	0.0303425	0.997484	TFAP4	TFAP4	7023
ENSG00000197930	2188.19	-0.125299	0.0579152	-2.1635	0.0305029	0.997484	ERO1A	ERO1A	30001
ENSG00000112699	598.022	-0.158726	0.0733692	-2.16338	0.0305118	0.997484	GMDS	GMDS	2762
ENSG00000270427	8.87804	-1.07304	0.496044	-2.16319	0.0305265	0.997484	NRBF2P5	NRBF2P5	NA
ENSG00000179431	277.694	-0.211062	0.0975701	-2.16319	0.0305269	0.997484	FJX1	FJX1	24147
ENSG00000116663	265.917	-0.233463	0.107931	-2.16307	0.0305361	0.997484	FBXO6	FBXO6	26270
L1PB4:L1:LINE	1403.26	0.171661	0.0793783	2.16257	0.0305744	0.997484	NA	NA	NA
ENSG00000163249	265.355	0.247412	0.114486	2.16107	0.03069	0.998363	CCNYL1	CCNYL1	151195
ENSG00000054654	2208.91	0.40223	0.186263	2.15947	0.0308139	0.998363	SYNE2	SYNE2	23224
ENSG00000184716	142.543	-0.297387	0.137765	-2.15865	0.0308773	0.998363	SERINC4	SERINC4	619189
ENSG00000135241	391.613	0.236001	0.109521	2.15484	0.0311743	0.998363	PNPLA8	PNPLA8	50640
ENSG00000135842	4642.99	0.134994	0.062652	2.15466	0.0311885	0.998363	NIBAN1	NIBAN1	116496
ENSG00000178162	134.037	-0.300125	0.139309	-2.15438	0.0312104	0.998363	FAR2P2	FAR2P2	NA
ENSG00000267080	344.188	0.195416	0.0907734	2.15279	0.0313353	0.998363	ASB16-AS1	ASB16-AS1	339201
ENSG00000129691	1049.92	0.133787	0.0621564	2.15242	0.0313645	0.998363	ASH2L	ASH2L	9070
ENSG00000235837	21.0031	-0.710982	0.330508	-2.15118	0.0314622	0.998363			NA
ENSG00000260917	130.569	0.330778	0.153857	2.14991	0.0315624	0.998363			103344931
ENSG00000242622	41.7362	-0.499775	0.232509	-2.14949	0.0315957	0.998363	GSK3B-DT	GSK3B-DT	NA
ENSG00000277971	44.6355	-0.492966	0.229389	-2.14904	0.0316311	0.998363			NA
ENSG00000196214	440.511	-0.179602	0.0835988	-2.14838	0.0316839	0.998363	ZNF766	ZNF766	90321
ENSG00000254101	16.342	0.825788	0.384612	2.14707	0.0317878	0.998363	LINC02055	LINC02055	107986980
ENSG00000271138	9.86906	1.09695	0.511183	2.1459	0.0318814	0.998363	IGLVIVOR22-1	IGLVIVOR22-1	NA
ENSG00000269815	12.9621	1.09606	0.510789	2.14581	0.0318878	0.998363			NA
ENSG00000235508	20.1049	-0.875089	0.407817	-2.14579	0.03189	0.998363	RPS2P7	RPS2P7	NA
ENSG00000147684	1085.2	0.173097	0.0807095	2.14469	0.0319776	0.998363	NDUFB9	NDUFB9	4715
ENSG00000147852	85.0783	-0.401137	0.187051	-2.14453	0.0319903	0.998363	VLDLR	VLDLR	7436
ENSG00000165097	689.882	-0.151455	0.0706283	-2.1444	0.0320008	0.998363	KDM1B	KDM1B	221656
ENSG00000116396	49.8554	-0.457065	0.213257	-2.14326	0.0320924	0.998363	KCNC4	KCNC4	3749
ENSG00000132953	1571.86	-0.167662	0.0782309	-2.14317	0.0320992	0.998363	XPO4	XPO4	64328
ENSG00000164114	165.971	0.345815	0.161368	2.14302	0.0321113	0.998363	MAP9	MAP9	79884
ENSG00000049245	231.82	0.253781	0.118625	2.13936	0.0324062	0.998363	VAMP3	VAMP3	9341
ENSG00000243302	311.694	0.214519	0.100294	2.13889	0.0324442	0.998363			NA
ENSG00000149231	741.876	0.266158	0.12444	2.13885	0.032448	0.998363	CCDC82	CCDC82	79780
ENSG00000119608	29.1294	-0.601855	0.281432	-2.13855	0.0324725	0.998363	PROX2	PROX2	283571
ENSG00000226174	261.978	0.216726	0.10139	2.13756	0.0325528	0.998363	TEX22	TEX22	647310
ENSG00000264235	1602.25	-0.112348	0.0525938	-2.13615	0.0326671	0.998363	MYL12-AS1	MYL12-AS1	104968399
ENSG00000101391	682.962	0.161181	0.075455	2.13612	0.0326696	0.998363	CDK5RAP1	CDK5RAP1	51654
ENSG00000102755	38.0855	-0.577608	0.270579	-2.13471	0.0327848	0.998363	FLT1	FLT1	2321
ENSG00000204954	2553.76	0.16729	0.0783736	2.13452	0.0327999	0.998363	UQCC6	UQCC6	728568
ENSG00000197093	52.5316	-0.483455	0.226505	-2.13442	0.0328087	0.998363	GAL3ST4	GAL3ST4	79690
ENSG00000114268	135.299	-1.06378	0.498612	-2.13349	0.0328848	0.998363	PFKFB4	PFKFB4	5210
ENSG00000089280	6452.51	0.136064	0.063778	2.1334	0.0328923	0.998363	FUS	FUS	2521
ENSG00000151276	19.3501	-0.833694	0.391034	-2.13202	0.0330048	0.998363	MAGI1	MAGI1	9223
ENSG00000266049	31.6688	0.611315	0.286754	2.13184	0.0330197	0.998363			NA
ENSG00000059915	105.098	-0.366783	0.172222	-2.12971	0.0331953	0.998363	PSD	PSD	5662
MER77B:ERVL:LTR	333.43	0.233604	0.109729	2.12892	0.0332606	0.998363	NA	NA	NA
ENSG00000165102	1075.34	0.140397	0.0660231	2.12649	0.0334627	0.998363	HGSNAT	HGSNAT	138050
LTR54:ERV1:LTR	248.634	0.272042	0.127975	2.12574	0.033525	0.998363	NA	NA	NA
ENSG00000164327	387.924	0.302676	0.142422	2.1252	0.0335697	0.998363	RICTOR	RICTOR	253260
ENSG00000161996	998.798	0.179986	0.0847556	2.12359	0.0337046	0.998363	WDR90	WDR90	197335
ENSG00000121807	27.0999	-0.644796	0.303687	-2.12323	0.0337348	0.998363	CCR2	CCR2	729230
ENSG00000140829	1789.06	0.111017	0.0522903	2.12308	0.0337468	0.998363	DHX38	DHX38	9785
ENSG00000287878	15.8328	0.95208	0.448512	2.12275	0.0337746	0.998363			NA
ENSG00000140749	17.7406	-0.75982	0.358022	-2.12228	0.0338146	0.998363	IGSF6	IGSF6	10261
ENSG00000274791	82.4092	-0.380728	0.179419	-2.122	0.0338375	0.998363	NA	NA	NA
MER83:ERV1:LTR	286.485	-0.209548	0.0987847	-2.12126	0.0339001	0.998363	NA	NA	NA
ENSG00000072310	300.196	-0.27344	0.128915	-2.12108	0.0339151	0.998363	SREBF1	SREBF1	6720
ENSG00000088035	387.163	-0.175536	0.0827821	-2.12046	0.0339674	0.998363	ALG6	ALG6	29929
ENSG00000245970	3998.06	0.156436	0.0737749	2.12046	0.0339676	0.998363	RPL30-AS1	RPL30-AS1	NA
ENSG00000174827	19.5355	-0.889782	0.420137	-2.11784	0.0341888	0.998363	PDZK1	PDZK1	5174
ENSG00000181355	20.1963	0.714416	0.337379	2.11755	0.0342132	0.998363	OFCC1	OFCC1	NA
ENSG00000137941	25.555	0.692121	0.326852	2.11754	0.0342144	0.998363	TTLL7	TTLL7	79739
ENSG00000082458	16.1277	-0.766862	0.3623	-2.11665	0.0342898	0.998363	DLG3	DLG3	1741
ENSG00000286063	17.2232	0.758025	0.358199	2.11621	0.0343267	0.998363			NA
ENSG00000182544	435.191	-0.188382	0.0890799	-2.11475	0.0344512	0.998363	MFSD5	MFSD5	84975
ENSG00000181163	26756.7	0.0864888	0.0409118	2.11403	0.0345124	0.998363	NPM1	NPM1	4869
ENSG00000271949	88.7794	-0.349564	0.165373	-2.11379	0.0345332	0.998363			NA
ENSG00000157873	1705.73	0.144946	0.0686779	2.11052	0.0348135	0.998363	TNFRSF14	TNFRSF14	8764
ENSG00000283667	62.4122	-0.429058	0.203306	-2.11041	0.0348233	0.998363			NA
ENSG00000213888	85.3656	-0.391718	0.185648	-2.11	0.0348582	0.998363	LINC01521	LINC01521	NA
ENSG00000134243	76.6013	-0.422369	0.200184	-2.1099	0.0348667	0.998363	SORT1	SORT1	6272
ENSG00000267365	13.9859	1.0104	0.478929	2.1097	0.0348842	0.998363	KCNJ2-AS1	KCNJ2-AS1	400617
ENSG00000101365	1319	0.131352	0.0622783	2.10911	0.0349354	0.998363	IDH3B	IDH3B	3420
ENSG00000219747	18.0755	0.785714	0.372574	2.10888	0.0349552	0.998363	RPL32P16	RPL32P16	NA
ENSG00000070018	210.665	-0.259011	0.122827	-2.10875	0.0349662	0.998363	LRP6	LRP6	4040
ENSG00000110651	2469.02	-0.116109	0.0550683	-2.10846	0.0349916	0.998363	CD81	CD81	975
ENSG00000108298	23227.1	0.128129	0.0607754	2.10824	0.0350099	0.998363	RPL19	RPL19	6143
ENSG00000259456	74.1556	-0.417501	0.1982	-2.10646	0.035164	0.998363	ADNP-AS1	ADNP-AS1	101927631
ENSG00000206341	760.938	-0.161011	0.0764485	-2.10614	0.035192	0.998363	HLA-H	HLA-H	NA
ENSG00000063241	1321.94	0.128709	0.0611283	2.10556	0.0352425	0.998363	ISOC2	ISOC2	79763
ENSG00000264272	30.0053	-0.572484	0.272104	-2.10392	0.0353857	0.998363			NA
ENSG00000185591	1454.47	0.124433	0.0591453	2.10386	0.0353906	0.998363	SP1	SP1	6667
ENSG00000140464	1939.83	-0.144708	0.0688121	-2.10295	0.0354705	0.998363	PML	PML	5371
ENSG00000162413	595.091	-0.17863	0.0849521	-2.10272	0.0354902	0.998363	KLHL21	KLHL21	9903
ENSG00000225335	205.738	-0.234692	0.111651	-2.10202	0.0355519	0.998363			NA
ENSG00000181991	753.828	0.143934	0.0684809	2.10181	0.0355703	0.998363	MRPS11	MRPS11	64963
ENSG00000130475	641.86	0.168605	0.0802524	2.10094	0.0356466	0.998363	FCHO1	FCHO1	23149
ENSG00000155380	2305.22	-0.120027	0.0571352	-2.10075	0.0356626	0.998363	SLC16A1	SLC16A1	6566
ENSG00000132967	205.677	-0.321296	0.153111	-2.09845	0.0358659	0.998363	HMGB1P5	HMGB1P5	NA
ENSG00000106400	1185.15	0.135834	0.0647825	2.09677	0.0360139	0.998363	ZNHIT1	ZNHIT1	10467
ENSG00000198938	116525	0.119063	0.0567902	2.09653	0.0360351	0.998363	MT-CO3	MT-CO3	4514
ENSG00000068438	1031.16	0.127809	0.0609635	2.09648	0.0360394	0.998363	FTSJ1	FTSJ1	24140
ENSG00000140365	880.859	0.13686	0.0653235	2.09512	0.0361606	0.998363	COMMD4	COMMD4	54939
ENSG00000196275	53.8213	0.45535	0.217345	2.09506	0.0361657	0.998363	GTF2IRD2	GTF2IRD2	84163
ENSG00000278740	10.6295	-0.961791	0.459129	-2.09481	0.0361875	0.998363			NA
ENSG00000285692	25.8241	0.626414	0.299109	2.09426	0.0362364	0.998363			NA
ENSG00000178814	35.2863	-0.67649	0.32315	-2.09342	0.0363116	0.998363	OPLAH	OPLAH	26873
ENSG00000166682	10.5093	-1.01264	0.483757	-2.09329	0.0363234	0.998363	TMPRSS5	TMPRSS5	80975
ENSG00000197603	317.104	0.28096	0.134254	2.09274	0.0363723	0.998363	CPLANE1	CPLANE1	65250
ENSG00000233325	25.567	0.602852	0.288075	2.09269	0.0363767	0.998363	MIPEPP3	MIPEPP3	NA
ENSG00000248593	64.5475	0.399061	0.190822	2.09127	0.0365041	0.998363	DSTNP2	DSTNP2	NA
ENSG00000119922	651.882	-0.160487	0.0767522	-2.09098	0.0365301	0.998363	IFIT2	IFIT2	3433
ENSG00000277734	1886.42	-0.115618	0.0552997	-2.09075	0.0365506	0.998363	TRAC	TRAC	NA
ENSG00000109684	73.7644	-0.415479	0.198781	-2.09013	0.0366057	0.998363	CLNK	CLNK	116449
ENSG00000026036	590.656	0.151966	0.0727565	2.08869	0.0367354	0.998363	RTEL1-TNFRSF6B	RTEL1-TNFRSF6B	NA
ENSG00000267458	1266.98	0.149661	0.0716782	2.08796	0.0368013	0.998363			NA
ENSG00000279133	51.0531	-0.53053	0.254263	-2.08654	0.0369298	0.998363			NA
ENSG00000185674	19.573	0.760643	0.364593	2.08628	0.0369534	0.998363	LYG2	LYG2	254773
ENSG00000165672	3925.28	-0.108135	0.0518353	-2.08612	0.0369678	0.998363	PRDX3	PRDX3	10935
ENSG00000105486	1756.11	0.119392	0.0572346	2.08601	0.0369775	0.998363	LIG1	LIG1	3978
ENSG00000248738	18.8972	-0.734456	0.352569	-2.08315	0.0372373	0.998363			101929237
ENSG00000168517	71.7307	0.407479	0.19571	2.08205	0.0373379	0.998363	HEXIM2	HEXIM2	124790
ENSG00000064989	107.987	0.352379	0.169428	2.07982	0.0375422	0.998363	CALCRL	CALCRL	10203
ENSG00000211592	2952.76	0.200579	0.0964442	2.07974	0.0375492	0.998363	IGKC	IGKC	NA
ENSG00000068308	1472.11	0.124966	0.0600896	2.07967	0.0375562	0.998363	OTUD5	OTUD5	55593
ENSG00000224985	182.28	-0.246888	0.118755	-2.07897	0.0376201	0.998363			NA
ENSG00000139168	1007.26	0.146579	0.0705276	2.07832	0.0376801	0.998363	ZCRB1	ZCRB1	85437
ENSG00000182326	16.7144	0.826414	0.397645	2.07827	0.0376845	0.998363	C1S	C1S	716
ENSG00000286760	11.2548	-0.93989	0.452361	-2.07775	0.0377328	0.998363			100289495
ENSG00000157349	437.39	0.18896	0.0909523	2.07757	0.0377485	0.998363	DDX19B	DDX19B	11269
ENSG00000176749	1303.46	-0.146027	0.0703035	-2.07709	0.0377932	0.998363	CDK5R1	CDK5R1	8851
ENSG00000287574	10.5817	1.09313	0.526722	2.07535	0.0379545	0.998363			NA
ENSG00000153551	394.547	-0.177299	0.0854682	-2.07445	0.0380377	0.998363	CMTM7	CMTM7	112616
ENSG00000182687	13.6197	0.890232	0.429272	2.07382	0.0380962	0.998363	GALR2	GALR2	8811
ENSG00000166189	718.061	-0.159886	0.0771102	-2.07347	0.0381283	0.998363	HPS6	HPS6	79803
ENSG00000167658	66803.5	0.100375	0.0484111	2.0734	0.0381352	0.998363	EEF2	EEF2	1938
ENSG00000166598	17904.1	0.18433	0.0889114	2.07319	0.0381546	0.998363	HSP90B1	HSP90B1	7184
ENSG00000186665	224.455	0.261226	0.126221	2.0696	0.0384898	0.998363	C17orf58	C17orf58	284018
ENSG00000261604	247.448	-0.208536	0.100786	-2.06909	0.0385377	0.998363			NA
ENSG00000206579	41.2314	-0.488978	0.236451	-2.06799	0.0386413	0.998363	XKR4	XKR4	114786
ENSG00000197483	269.25	-0.216496	0.104761	-2.06656	0.0387756	0.998363	ZNF628	ZNF628	89887
ENSG00000106615	558.928	0.162346	0.0785864	2.06582	0.0388451	0.998363	RHEB	RHEB	6009
ENSG00000160050	793.94	0.172457	0.0834862	2.06569	0.0388574	0.998363	CCDC28B	CCDC28B	79140
ENSG00000137171	315.475	0.232218	0.112444	2.0652	0.0389044	0.998363	KLC4	KLC4	89953
ENSG00000260912	74.5165	-0.423744	0.205321	-2.06382	0.039035	0.998363			NA
ENSG00000142186	1449.78	0.132026	0.0639872	2.06332	0.0390821	0.998363	SCYL1	SCYL1	57410
ENSG00000184110	3996.3	0.115822	0.0561354	2.06326	0.039088	0.998363	EIF3C	EIF3C	8663
ENSG00000146540	1704.13	0.185818	0.0900961	2.06244	0.0391656	0.998363	C7orf50	C7orf50	84310
ENSG00000085415	1369.51	-0.151069	0.0732572	-2.06217	0.0391916	0.998363	SEH1L	SEH1L	81929
ENSG00000165915	337.976	0.181752	0.0881872	2.06098	0.0393052	0.998363	SLC39A13	SLC39A13	91252
ENSG00000188856	55.5038	0.413058	0.200553	2.05959	0.0394375	0.998363	RPSAP47	RPSAP47	NA
ENSG00000184205	529.393	0.169434	0.0823687	2.05702	0.0396843	0.998363	TSPYL2	TSPYL2	64061
ENSG00000142530	62.6499	0.416114	0.202311	2.0568	0.0397051	0.998363	GARIN5A	GARIN5A	112703
ENSG00000166689	248.873	0.235363	0.114486	2.05582	0.0397998	0.998363	PLEKHA7	PLEKHA7	144100
ENSG00000218537	3975.26	-0.127525	0.0620623	-2.05478	0.0398998	0.998363	MIF-AS1	MIF-AS1	NA
ENSG00000001497	1863.73	0.103662	0.0504562	2.05449	0.0399287	0.998363	LAS1L	LAS1L	81887
ENSG00000280351	23.0062	-0.713917	0.347596	-2.05387	0.0399883	0.998363			NA
ENSG00000242288	192.227	0.236072	0.115038	2.05212	0.0401582	0.998363	BMS1P4-AGAP5	BMS1P4-AGAP5	113939925
ENSG00000239653	32.9506	0.58702	0.286217	2.05096	0.0402706	0.998363	PSMD6-AS2	PSMD6-AS2	100507062
ENSG00000130164	603.691	-0.170162	0.0829786	-2.05067	0.0402987	0.998363	LDLR	LDLR	3949
Arthur1A:hAT-Tip100:DNA	118.487	0.38704	0.18885	2.04946	0.0404176	0.998363	NA	NA	NA
ENSG00000117586	1131.69	-0.12959	0.0632536	-2.04874	0.0404871	0.998363	TNFSF4	TNFSF4	7292
MER77:ERVL:LTR	508.796	0.169193	0.082592	2.04854	0.0405067	0.998363	NA	NA	NA
ENSG00000188486	5247.44	-0.09913	0.0483921	-2.04847	0.0405136	0.998363	H2AX	H2AX	3014
ENSG00000091317	2292.21	-0.110811	0.0540988	-2.04831	0.0405299	0.998363	CMTM6	CMTM6	54918
LTR47B3:ERVL:LTR	19.4669	0.704468	0.343996	2.0479	0.04057	0.998363	NA	NA	NA
ENSG00000167004	7474.11	0.114092	0.0557164	2.04772	0.0405873	0.998363	PDIA3	PDIA3	2923
ENSG00000161179	971.4	-0.12684	0.061958	-2.04719	0.040639	0.998363	YDJC	YDJC	150223
ENSG00000206418	268.832	-0.207111	0.10117	-2.04715	0.0406429	0.998363	RAB12	RAB12	201475
ENSG00000240137	21.0818	0.665349	0.325054	2.04689	0.0406689	0.998363	ERICH6-AS1	ERICH6-AS1	101928085
ENSG00000185551	99.4	-0.402067	0.196568	-2.04543	0.0408122	0.998363	NR2F2	NR2F2	7026
ENSG00000255135	84.0125	0.373288	0.182502	2.0454	0.0408157	0.998363	EMSY-DT	EMSY-DT	124902718
UCON35:UCON35:Unknown	149.12	-0.267675	0.130904	-2.04481	0.0408731	0.998363	NA	NA	NA
ENSG00000285772	638.396	-0.179365	0.0877228	-2.04468	0.0408862	0.998363			NA
ENSG00000138231	472.694	-0.183439	0.0898184	-2.04233	0.0411187	0.998363	DBR1	DBR1	51163
ENSG00000260466	210.754	-0.247615	0.121293	-2.04146	0.0412054	0.998363			NA
ENSG00000166575	268.936	-0.222686	0.109149	-2.04021	0.0413292	0.998363	TMEM135	TMEM135	65084
ENSG00000155850	387.869	-0.178865	0.0876894	-2.03976	0.0413741	0.998363	SLC26A2	SLC26A2	1836
ENSG00000242590	88.4798	-0.331048	0.162301	-2.03971	0.041379	0.998363			NA
ENSG00000240972	3939.02	-0.127866	0.0626911	-2.03963	0.0413875	0.998363	MIF	MIF	4282
ENSG00000259877	70.7663	-0.402361	0.197374	-2.03857	0.0414926	0.998363	ZNF778-DT	ZNF778-DT	NA
ENSG00000214562	65.2011	-0.38993	0.191313	-2.03818	0.0415317	0.998363	NUTM2D	NUTM2D	728130
ENSG00000277632	329.234	-0.188325	0.0924581	-2.03687	0.0416635	0.998363	CCL3	CCL3	6348
ENSG00000219665	114.831	0.290826	0.142824	2.03625	0.0417249	0.998363	ZNF433-AS1	ZNF433-AS1	101928464
ENSG00000005022	6557.47	0.118255	0.0580758	2.03622	0.0417287	0.998363	SLC25A5	SLC25A5	292
ENSG00000180891	21.5724	0.649192	0.318901	2.03572	0.041779	0.998363	CUEDC1	CUEDC1	404093
MLT1J-int:ERVL-MaLR:LTR	161.611	0.259385	0.127446	2.03526	0.0418247	0.998363	NA	NA	NA
ENSG00000105967	45.5607	0.492548	0.242025	2.03511	0.0418399	0.998363	TFEC	TFEC	22797
ENSG00000174384	17.7177	0.95498	0.469307	2.03487	0.0418637	0.998363	PMS2P6	PMS2P6	NA
ENSG00000232977	39.2342	0.527974	0.259521	2.03442	0.0419095	0.998363	LINC00327	LINC00327	100506697
ENSG00000179403	74.664	-0.397236	0.195259	-2.03441	0.0419103	0.998363	VWA1	VWA1	64856
ENSG00000088812	637.927	0.150608	0.0740675	2.03338	0.0420138	0.998363	ATRN	ATRN	8455
ENSG00000095203	29.2753	-0.641434	0.315625	-2.03226	0.0421269	0.998363	EPB41L4B	EPB41L4B	54566
ENSG00000188827	764.719	0.155901	0.0767324	2.03175	0.0421786	0.998363	SLX4	SLX4	84464
MSTB:ERVL-MaLR:LTR	1517.89	0.124474	0.0612651	2.03172	0.0421819	0.998363	NA	NA	NA
ENSG00000174628	46.5465	0.44783	0.220444	2.03149	0.0422054	0.998363	IQCK	IQCK	124152
ENSG00000284378	2031.79	-0.175975	0.086636	-2.0312	0.0422344	0.998363	MIR1244-1	MIR1244-1	100302285
ENSG00000135469	85.6339	0.38834	0.191248	2.03056	0.0422997	0.998363	COQ10A	COQ10A	93058
ENSG00000076662	1251.03	0.129929	0.0640084	2.02987	0.0423698	0.998363	ICAM3	ICAM3	3385
ENSG00000071205	864.809	0.149532	0.073668	2.02981	0.0423762	0.998363	ARHGAP10	ARHGAP10	79658
ENSG00000124574	526.679	-0.160893	0.0793209	-2.02838	0.042521	0.998363	ABCC10	ABCC10	89845
LTR7B:ERV1:LTR	630.699	0.145878	0.0719355	2.0279	0.0425708	0.998363	NA	NA	NA
ENSG00000130035	47.2117	-0.441554	0.217853	-2.02685	0.042678	0.998363	GALNT8	GALNT8	26290
ENSG00000283149	435.831	0.175759	0.0867183	2.02678	0.0426847	0.998363			NA
ENSG00000230409	14.2282	-0.843835	0.416406	-2.02647	0.0427164	0.998363	TCEA1P2	TCEA1P2	NA
UCON44:UCON44:Unknown	10.9676	1.01544	0.501122	2.02633	0.0427307	0.998363	NA	NA	NA
ENSG00000160999	1642.3	-0.118536	0.0585116	-2.02585	0.04278	0.998363	SH2B2	SH2B2	10603
ENSG00000103978	613.46	-0.167757	0.0828155	-2.02567	0.0427989	0.998363	TMEM87A	TMEM87A	25963
ENSG00000168765	295.484	0.20867	0.103064	2.02467	0.0429012	0.998363	GSTM4	GSTM4	2948
ENSG00000266962	206.62	-0.241639	0.119373	-2.02424	0.0429458	0.998363	HSD17B1-AS1	HSD17B1-AS1	108783654
ENSG00000185220	125.449	-0.270858	0.13382	-2.02404	0.0429656	0.998363	PGBD2	PGBD2	267002
ENSG00000167964	23.7088	0.636115	0.314452	2.02293	0.04308	0.998363	RAB26	RAB26	25837
ENSG00000236591	58.9426	-0.489759	0.242128	-2.02273	0.0431015	0.998363	UST-AS2	UST-AS2	NA
ENSG00000156381	95.7315	-0.410355	0.202985	-2.02161	0.043217	0.998363	ANKRD9	ANKRD9	122416
Charlie24:hAT-Charlie:DNA	276.067	0.224072	0.110868	2.02107	0.0432722	0.998363	NA	NA	NA
ENSG00000236015	10.008	-0.982512	0.486382	-2.02004	0.0433792	0.998363			NA
ENSG00000174177	513.619	0.161359	0.0799106	2.01925	0.0434616	0.998363	CTU2	CTU2	348180
ENSG00000146757	354.44	0.215758	0.106921	2.01793	0.043599	0.998363	ZNF92	ZNF92	168374
ENSG00000167740	187.284	0.238981	0.118434	2.01784	0.0436083	0.998363	CYB5D2	CYB5D2	124936
ENSG00000196227	545.798	-0.168503	0.0835158	-2.01762	0.043631	0.998363	FAM217B	FAM217B	63939
ENSG00000184349	175.429	0.29252	0.145008	2.01727	0.0436677	0.998363	EFNA5	EFNA5	1946
ENSG00000089505	13.6142	0.8308	0.411915	2.01692	0.0437038	0.998363	CMTM1	CMTM1	113540
ENSG00000082805	1048.37	-0.160332	0.0794969	-2.01683	0.0437131	0.998363	ERC1	ERC1	23085
ENSG00000111269	646.103	-0.182812	0.0906437	-2.01682	0.0437139	0.998363	CREBL2	CREBL2	1389
ENSG00000066279	1355	0.438506	0.217509	2.01603	0.0437965	0.998363	ASPM	ASPM	259266
ENSG00000149809	458.21	-0.174481	0.0865847	-2.01515	0.0438893	0.998363	TM7SF2	TM7SF2	7108
ENSG00000109854	272.8	-0.194328	0.0964395	-2.01503	0.0439019	0.998363	HTATIP2	HTATIP2	10553
ENSG00000182473	1457.02	0.111354	0.0552804	2.01435	0.0439731	0.998363	EXOC7	EXOC7	23265
ENSG00000169733	348.832	-0.216355	0.107421	-2.01409	0.0440002	0.998363	RFNG	RFNG	5986
ENSG00000087086	17067.8	0.0898843	0.0446331	2.01385	0.0440256	0.998363	FTL	FTL	2512
ENSG00000173230	1523.04	0.52824	0.262385	2.01323	0.0440906	0.998363	GOLGB1	GOLGB1	2804
MER34D:ERV1:LTR	53.8293	-0.463241	0.230182	-2.0125	0.0441676	0.998363	NA	NA	NA
ENSG00000224790	22.2193	-0.668888	0.332461	-2.01193	0.0442274	0.998363	HLCS-AS1	HLCS-AS1	NA
ENSG00000100288	568.537	0.168685	0.0838829	2.01096	0.0443298	0.998363	CHKB	CHKB	1120
ENSG00000158717	448.147	0.156521	0.0778427	2.01073	0.0443539	0.998363	RNF166	RNF166	115992
ENSG00000263798	1373.67	0.118292	0.0588683	2.00943	0.0444914	0.998363			NA
ENSG00000102970	482.039	0.2105	0.104764	2.00928	0.0445073	0.998363	CCL17	CCL17	6361
ENSG00000164406	35.9106	-0.551774	0.274615	-2.00926	0.0445093	0.998363	LEAP2	LEAP2	116842
ENSG00000158050	3169.51	-0.165646	0.0824691	-2.00858	0.0445815	0.998363	DUSP2	DUSP2	1844
ENSG00000104774	2680.72	0.0954668	0.0475399	2.00814	0.0446285	0.998363	MAN2B1	MAN2B1	4125
ENSG00000161267	993.188	0.163847	0.0815927	2.0081	0.0446324	0.998363	BDH1	BDH1	622
ENSG00000160961	235.992	0.22952	0.114315	2.0078	0.0446648	0.998363	ZNF333	ZNF333	84449
ENSG00000204536	694.077	0.163362	0.0813908	2.00713	0.0447354	0.998363	CCHCR1	CCHCR1	54535
ENSG00000155463	2988.1	0.10321	0.0514443	2.00625	0.0448291	0.998363	OXA1L	OXA1L	5018
ENSG00000174744	915.997	0.139084	0.0693638	2.00513	0.0449489	0.998363	BRMS1	BRMS1	25855
ENSG00000267500	15.8714	0.856107	0.426984	2.00501	0.0449622	0.998363	ZNF887P	ZNF887P	NA
ENSG00000203778	26.5123	-0.590214	0.294435	-2.00457	0.0450095	0.998363	FAM229B	FAM229B	619208
ENSG00000101746	712.324	-0.142085	0.0709192	-2.00347	0.0451264	0.998363	NOL4	NOL4	8715
ENSG00000033030	743.392	-0.145611	0.0727165	-2.00245	0.0452368	0.998363	ZCCHC8	ZCCHC8	55596
ENSG00000242474	31.7612	-0.58558	0.292601	-2.00129	0.0453606	0.998363	LINC03015	LINC03015	NA
ENSG00000076043	96.3981	-0.354916	0.177387	-2.0008	0.0454137	0.998363	REXO2	REXO2	25996
ENSG00000276180	378.733	-0.239569	0.119801	-1.99972	0.0455303	0.998363	H4C9	H4C9	8294
ENSG00000107281	53.3306	-0.439623	0.219876	-1.99941	0.0455638	0.998363	NPDC1	NPDC1	56654
ENSG00000233493	157.324	-0.434472	0.217326	-1.99918	0.0455893	0.998363	TMEM238	TMEM238	388564
ENSG00000128602	322.29	-0.203203	0.101677	-1.99851	0.0456618	0.998363	SMO	SMO	6608
ENSG00000137601	335.396	0.252842	0.126519	1.99845	0.0456677	0.998363	NEK1	NEK1	4750
ENSG00000138430	2532.28	0.116566	0.0583414	1.99799	0.045718	0.998363	OLA1	OLA1	29789
ENSG00000124067	933.358	0.135438	0.0678719	1.99549	0.0459894	0.998363	SLC12A4	SLC12A4	6560
ENSG00000119138	51.909	-0.469229	0.235148	-1.99546	0.0459922	0.998363	KLF9	KLF9	687
ENSG00000229816	10.7448	-0.988596	0.495565	-1.99489	0.0460554	0.998363	DDX50P1	DDX50P1	NA
ENSG00000147274	6376.64	0.0871519	0.0436948	1.99456	0.0460911	0.998363	RBMX	RBMX	27316
ENSG00000146918	1650.99	0.121189	0.0607647	1.99441	0.0461078	0.998363	NCAPG2	NCAPG2	54892
ENSG00000204070	230.27	-0.210501	0.105549	-1.99435	0.0461143	0.998363	SYS1	SYS1	90196
ENSG00000285723	83.8194	0.365409	0.183225	1.99432	0.0461172	0.998363	MKKS		8195
ENSG00000162188	25.124	-0.578353	0.29023	-1.99274	0.0462895	0.998363	GNG3	GNG3	2785
ENSG00000287109	11.4788	-0.917785	0.460605	-1.99256	0.0463092	0.998363			NA
ENSG00000179954	13.7202	0.970322	0.487047	1.99225	0.0463431	0.998363	SSC5D	SSC5D	284297
ENSG00000211900	1581.45	0.155566	0.0780943	1.99202	0.0463685	0.998363	IGHJ6	IGHJ6	NA
ENSG00000177732	568.558	-0.186359	0.0936117	-1.99076	0.0465069	0.998363	SOX12	SOX12	6666
ENSG00000228782	72.1349	0.349749	0.175878	1.98859	0.0467469	0.998363			NA
ENSG00000287697	10.5059	-0.933072	0.46952	-1.98729	0.0468905	0.998363			NA
ENSG00000137100	696.939	0.14591	0.0735235	1.98453	0.0471964	0.998363	DCTN3	DCTN3	11258
ENSG00000110756	960.955	-0.145246	0.073204	-1.98413	0.0472418	0.998363	HPS5	HPS5	11234
ENSG00000197191	23.2287	0.684982	0.345262	1.98395	0.0472617	0.998363	CYSRT1	CYSRT1	375791
ENSG00000277851	13.977	0.836895	0.421836	1.98393	0.0472634	0.998363	LINC02391	LINC02391	NA
ENSG00000166037	1396.44	0.204845	0.103255	1.98387	0.0472707	0.998363	CEP57	CEP57	9702
ENSG00000100401	4154.49	-0.0989552	0.0498859	-1.98363	0.0472968	0.998363	RANGAP1	RANGAP1	5905
ENSG00000287434	24.5987	0.596791	0.300872	1.98354	0.0473072	0.998363			NA
ENSG00000124171	44.5957	0.536912	0.270778	1.98285	0.0473846	0.998363	PARD6B	PARD6B	84612
ENSG00000110172	1485	0.163911	0.0826658	1.98282	0.047388	0.998363	CHORDC1	CHORDC1	26973
ENSG00000170476	2490.47	0.171446	0.0864704	1.98272	0.047399	0.998363	MZB1	MZB1	51237
ENSG00000169129	84.3337	-0.352198	0.177675	-1.98226	0.0474506	0.998363	AFAP1L2	AFAP1L2	84632
ENSG00000091073	496.39	-0.177368	0.0895083	-1.98158	0.047526	0.998363	DTX2	DTX2	113878
ENSG00000079931	99.3036	-0.419686	0.211863	-1.98093	0.0475997	0.998363	MOXD1	MOXD1	26002
MER70C:ERVL:LTR	32.6119	0.559348	0.282522	1.97984	0.0477216	0.998363	NA	NA	NA
ENSG00000136319	348.025	-0.189375	0.0956544	-1.97979	0.0477276	0.998363	TTC5	TTC5	91875
ENSG00000168264	3136.58	-0.117494	0.0593503	-1.97967	0.0477404	0.998363	IRF2BP2	IRF2BP2	359948
ENSG00000163704	1111.01	-0.132212	0.0668046	-1.97909	0.0478063	0.998363	PRRT3	PRRT3	285368
ENSG00000196890	21.9502	-0.711983	0.360007	-1.97769	0.0479637	0.998363	H2BC26	H2BC26	128312
ENSG00000127914	871.636	0.404487	0.20453	1.97764	0.0479693	0.998363	AKAP9	AKAP9	10142
ENSG00000184343	81.8309	0.37255	0.18839	1.97754	0.0479802	0.998363	SRPK3	SRPK3	26576
ENSG00000211594	282.696	0.230471	0.116546	1.97752	0.0479834	0.998363	IGKJ4	IGKJ4	NA
ENSG00000160791	18.2205	0.754556	0.381598	1.97736	0.0480011	0.998363	CCR5	CCR5	1234
ENSG00000124275	817.795	-0.146959	0.0743233	-1.97729	0.0480087	0.998363	MTRR	MTRR	4552
ENSG00000256663	66.4317	-0.371061	0.187668	-1.97723	0.0480159	0.998363			NA
ENSG00000127586	1287.71	0.146132	0.0739289	1.97666	0.0480797	0.998363	CHTF18	CHTF18	63922
ENSG00000126262	44.14	-0.464372	0.234999	-1.97606	0.0481475	0.998363	FFAR2	FFAR2	2867
MLT2A1:ERVL:LTR	470.138	-0.163797	0.0829077	-1.97565	0.0481939	0.998363	NA	NA	NA
ENSG00000250159	101.944	0.296552	0.150153	1.975	0.048268	0.998363	PKD2L2-DT	PKD2L2-DT	NA
ENSG00000186889	42.5905	-0.463027	0.234567	-1.97397	0.0483854	0.998363	TMEM17	TMEM17	200728
ENSG00000106809	17.0119	-0.979692	0.496356	-1.97377	0.0484078	0.998363	OGN	OGN	4969
ENSG00000215347	15.1225	-0.768331	0.389355	-1.97334	0.0484567	0.998363	SLC25A5P1	SLC25A5P1	NA
ENSG00000189343	642.521	0.259975	0.131783	1.97275	0.0485246	0.998363	RPS2P46	RPS2P46	NA
ENSG00000159363	693.928	-0.133099	0.0674781	-1.97248	0.0485548	0.998363	ATP13A2	ATP13A2	23400
ENSG00000272942	10.8516	0.98812	0.50101	1.97225	0.0485806	0.998363			NA
ENSG00000175567	2410.19	-0.124715	0.0632601	-1.97147	0.0486706	0.998363	UCP2	UCP2	7351
ENSG00000165525	998.949	0.213634	0.108372	1.9713	0.0486901	0.998363	NEMF	NEMF	9147
ENSG00000249207	50.6869	0.431501	0.218929	1.97097	0.0487279	0.998363			NA
ENSG00000279483	91.4931	0.500125	0.253841	1.97023	0.0488121	0.998363			NA
ENSG00000272505	49.8033	0.477286	0.242291	1.96989	0.0488513	0.998363			NA
ENSG00000202441	11.2188	1.13921	0.578372	1.96969	0.0488742	0.998363	RNY4P10	RNY4P10	NA
ENSG00000168209	1815.3	-0.172553	0.0876204	-1.96932	0.0489162	0.998363	DDIT4	DDIT4	54541
ENSG00000145919	359.328	-0.184494	0.0937345	-1.96826	0.0490379	0.998363	BOD1	BOD1	91272
ENSG00000169100	5825.14	0.117177	0.0595436	1.96792	0.0490771	0.998363	SLC25A6	SLC25A6	293
ENSG00000237133	62.0893	-0.367588	0.186798	-1.96783	0.0490874	0.998363	NA	NA	NA
ENSG00000148300	1046.17	0.125257	0.0636578	1.96766	0.0491067	0.998363	REXO4	REXO4	57109
ENSG00000173930	11.3574	-0.964351	0.490811	-1.96481	0.0494362	0.998363	SLCO4C1	SLCO4C1	353189
ENSG00000103035	1535.31	0.123283	0.0627459	1.96479	0.0494381	0.998363	PSMD7	PSMD7	5713
ENSG00000164300	194.056	-0.233954	0.119172	-1.96317	0.0496267	0.998363	SERINC5	SERINC5	256987
ENSG00000113369	245.948	0.214453	0.109242	1.96311	0.0496338	0.998363	ARRDC3	ARRDC3	57561
ENSG00000261338	41.8979	0.492182	0.250864	1.96195	0.0497682	0.998363			NA
ENSG00000263873	11.8876	-0.855453	0.436115	-1.96153	0.0498171	0.998363	THY1-AS1	THY1-AS1	NA
ENSG00000131013	383.123	0.232413	0.11852	1.96097	0.0498829	0.998363	PPIL4	PPIL4	85313
ENSG00000217648	14.7341	0.896548	0.457319	1.96044	0.049944	0.998363	PARLP2	PARLP2	NA
ENSG00000257038	20.8722	-0.62529	0.319038	-1.95992	0.0500048	0.998363	ARHGEF17-AS1	ARHGEF17-AS1	NA
ENSG00000286214	11.8508	0.896588	0.457748	1.95869	0.0501489	0.998363	COPG2IT1	COPG2IT1	NA
ENSG00000163510	656.833	0.20668	0.105523	1.95863	0.0501561	0.998363	CWC22	CWC22	57703
ENSG00000158748	550.466	-0.178761	0.0912739	-1.95852	0.0501696	0.998363	HTR6	HTR6	3362
ENSG00000257489	60.3173	0.391253	0.199794	1.95828	0.050197	0.998363			NA
ENSG00000100316	44116.4	0.0845518	0.0431798	1.95813	0.0502144	0.998363	RPL3	RPL3	6122
ENSG00000258458	16.7697	-0.758608	0.387422	-1.95809	0.0502192	0.998363	OXA1L-DT	OXA1L-DT	NA
LTR85b:Gypsy:LTR	112.169	0.323752	0.165407	1.95731	0.0503114	0.998363	NA	NA	NA
ENSG00000112139	37.7455	-0.493719	0.252311	-1.95679	0.050372	0.998363	MDGA1	MDGA1	266727
ENSG00000133195	365.986	0.168686	0.0862099	1.95669	0.0503833	0.998363	SLC39A11	SLC39A11	201266
ENSG00000126903	410.055	0.169764	0.0867796	1.95626	0.0504344	0.998363	SLC10A3	SLC10A3	8273
ENSG00000138760	447.693	0.180183	0.0921263	1.95583	0.0504853	0.998363	SCARB2	SCARB2	950
ENSG00000063015	13.5971	0.831517	0.425323	1.95503	0.0505801	0.998363	SEZ6	SEZ6	124925
ENSG00000264920	46.2024	0.460696	0.235677	1.95478	0.0506093	0.998363	SP2-DT	SP2-DT	102724532
ENSG00000280537	128.929	0.265534	0.135841	1.95474	0.0506139	0.998363			NA
ENSG00000125657	1698.87	-0.122844	0.0628457	-1.95469	0.0506199	0.998363	TNFSF9	TNFSF9	8744
ENSG00000197976	1018.4	0.135602	0.0693912	1.95417	0.0506812	0.998363	AKAP17A	AKAP17A	8227
ENSG00000197381	1151	0.139868	0.0715843	1.95389	0.0507143	0.998363	ADARB1	ADARB1	104
ENSG00000287543	65.4916	-0.36532	0.186977	-1.95383	0.0507218	0.998363			NA
ENSG00000117724	1982.64	0.406165	0.207922	1.95344	0.0507669	0.998363	CENPF	CENPF	1063
ENSG00000117020	98.9532	-0.319369	0.163518	-1.95311	0.0508062	0.998363	AKT3	AKT3	10000
ENSG00000265168	130.289	-0.32385	0.165887	-1.95223	0.050911	0.998363			NA
ENSG00000167657	761.549	-0.130431	0.0668218	-1.95193	0.050947	0.998363	DAPK3	DAPK3	1613
ENSG00000286616	11.3823	-0.891762	0.457002	-1.95133	0.0510176	0.998363			NA
ENSG00000204628	24099.2	0.0923242	0.0473211	1.95102	0.0510549	0.998363	RACK1	RACK1	10399
ENSG00000121903	106.688	-0.29017	0.148805	-1.95	0.0511761	0.998363	ZSCAN20	ZSCAN20	7579
ENSG00000132128	2334.47	-0.102489	0.0525646	-1.94977	0.0512033	0.998363	LRRC41	LRRC41	10489
ENSG00000263366	17.2525	-0.693313	0.355629	-1.94954	0.0512308	0.998363	ABHD17AP5	ABHD17AP5	NA
ENSG00000261766	20.9798	0.650824	0.333922	1.94903	0.051292	0.998363			NA
ENSG00000267390	36.2196	-0.658587	0.338214	-1.94725	0.0515045	0.998363	KDSR-DT	KDSR-DT	NA
ENSG00000213983	1350.86	0.113513	0.0583409	1.94569	0.0516924	0.998363	AP1G2	AP1G2	8906
ENSG00000057252	986.865	-0.154302	0.0793374	-1.94489	0.0517883	0.998363	SOAT1	SOAT1	6646
ENSG00000156990	682.097	0.148364	0.0762856	1.94485	0.0517932	0.998363	RPUSD3	RPUSD3	285367
ENSG00000149485	1153.11	-0.163182	0.0839152	-1.94461	0.0518223	0.998363	FADS1	FADS1	3992
ENSG00000138587	132.814	0.270718	0.139251	1.94411	0.0518826	0.998363	MNS1	MNS1	55329
ENSG00000163808	872.258	0.189997	0.0977497	1.94371	0.0519302	0.998363	KIF15	KIF15	56992
ENSG00000119862	94.4502	-0.302786	0.155867	-1.94259	0.0520656	0.998363	LGALSL	LGALSL	29094
ENSG00000165704	1280.71	-0.124727	0.0642211	-1.94214	0.0521197	0.998363	HPRT1	HPRT1	3251
ENSG00000164292	163.658	-0.241903	0.12461	-1.94128	0.0522248	0.998363	RHOBTB3	RHOBTB3	22836
ENSG00000156482	4635.84	0.138909	0.0715671	1.94096	0.0522628	0.998363	RPL30	RPL30	6156
ENSG00000167863	957.374	0.130359	0.067164	1.94091	0.0522694	0.998363	ATP5PD	ATP5PD	10476
ENSG00000215193	2882.64	-0.128286	0.0660984	-1.94083	0.0522793	0.998363	PEX26	PEX26	55670
ENSG00000285728	265.578	0.199607	0.102921	1.93943	0.0524494	0.998363			NA
ENSG00000167380	271.081	0.205035	0.105737	1.9391	0.0524888	0.998363	ZNF226	ZNF226	7769
ENSG00000159899	136.505	-0.258015	0.133071	-1.93893	0.0525099	0.998363	NPR2	NPR2	4882
ENSG00000145348	552.986	-0.186696	0.0963555	-1.93758	0.0526745	0.998363	TBCK	TBCK	93627
ENSG00000120055	56.2474	-0.386477	0.19948	-1.93742	0.0526936	0.998363	C10orf95	C10orf95	79946
LTR10F:ERV1:LTR	66.6317	0.402709	0.207869	1.93732	0.0527059	0.998363	NA	NA	NA
ENSG00000275454	511.273	-0.172798	0.0892045	-1.9371	0.0527328	0.998363			NA
ENSG00000251867	12.4828	-0.841299	0.434402	-1.93668	0.0527839	0.998363			NA
ENSG00000279192	18.9498	0.685394	0.353902	1.93668	0.0527846	0.998363	PWAR5	PWAR5	NA
ENSG00000136811	1432.03	-0.11397	0.0588551	-1.93645	0.0528122	0.998363	ODF2	ODF2	4957
ENSG00000244151	253.445	0.193076	0.0997107	1.93636	0.052824	0.998363			NA
ENSG00000178460	147.641	0.272394	0.140702	1.93597	0.0528718	0.998363	MCMDC2	MCMDC2	157777
ENSG00000229044	131.863	0.26299	0.135845	1.93596	0.0528731	0.998363			NA
ENSG00000153006	715.508	0.212584	0.109852	1.93518	0.0529684	0.998363	SREK1IP1	SREK1IP1	285672
ENSG00000179241	184.715	-0.244594	0.126433	-1.93457	0.0530429	0.998363	LDLRAD3	LDLRAD3	143458
ENSG00000165916	2798.21	0.0961981	0.0497295	1.93443	0.0530604	0.998363	PSMC3	PSMC3	5702
ENSG00000258602	79.8847	-0.37109	0.191835	-1.93442	0.0530613	0.998363	LINC01629	LINC01629	105370578
ENSG00000167747	2658.38	0.109883	0.0568102	1.93421	0.0530869	0.998363	C19orf48P	C19orf48P	84798
ENSG00000120688	441.841	0.213143	0.110201	1.93414	0.0530963	0.998363	WBP4	WBP4	11193
ENSG00000107175	563.931	0.173883	0.0899458	1.9332	0.0532115	0.998363	CREB3	CREB3	10488
ENSG00000147854	1521.91	-0.159482	0.0825024	-1.93305	0.0532296	0.998363	UHRF2	UHRF2	115426
ENSG00000145241	607.454	0.223999	0.115886	1.93293	0.0532447	0.998363	CENPC	CENPC	1060
ENSG00000287252	89.5008	-0.327322	0.169367	-1.93262	0.0532829	0.998363			NA
ENSG00000113648	3539.38	0.0947438	0.0490494	1.9316	0.053409	0.998363	MACROH2A1	MACROH2A1	9555
ENSG00000245904	1088.64	-0.129637	0.0671555	-1.9304	0.0535569	0.998363	BTG1-DT	BTG1-DT	NA
ENSG00000185596	378.01	0.169028	0.0875712	1.93017	0.0535855	0.998363	WASH3P	WASH3P	NA
ENSG00000210196	1519.04	0.202736	0.105058	1.92975	0.0536374	0.998363	MT-TP	MT-TP	NA
ENSG00000261684	696.669	-0.142138	0.0736582	-1.9297	0.0536435	0.998363			NA
ENSG00000284195	222.573	-0.206684	0.107114	-1.92957	0.0536603	0.998363	MIR6852	MIR6852	102465513
ENSG00000279078	12.2133	0.901482	0.467252	1.92933	0.0536901	0.998363	SND1-IT1	SND1-IT1	27099
ENSG00000227500	937.448	-0.145193	0.0752714	-1.92893	0.0537396	0.998363	SCAMP4	SCAMP4	113178
ENSG00000181019	474.37	0.1872	0.0970569	1.92876	0.0537606	0.998363	NQO1	NQO1	1728
ENSG00000176155	700.304	0.19154	0.0993129	1.92865	0.0537742	0.998363	CCDC57	CCDC57	284001
LTR16B1:ERVL:LTR	124.92	0.310008	0.160812	1.92777	0.0538842	0.998363	NA	NA	NA
ENSG00000180263	518.691	-0.175878	0.0912369	-1.92771	0.0538912	0.998363	FGD6	FGD6	55785
ENSG00000140931	667.919	-0.146041	0.0757733	-1.92734	0.0539375	0.998363	CMTM3	CMTM3	123920
ENSG00000214194	538.201	-0.148093	0.0768829	-1.92622	0.0540774	0.998363	SMIM30	SMIM30	401397
ENSG00000197345	745.014	0.148817	0.0773017	1.92515	0.0542107	0.998363	MRPL21	MRPL21	219927
ENSG00000008086	704.088	0.171627	0.0891843	1.9244	0.054304	0.998363	CDKL5	CDKL5	6792
ENSG00000254503	33.9177	0.523802	0.272265	1.92387	0.0543708	0.998363			NA
ENSG00000187736	124.825	0.265913	0.13828	1.923	0.0544797	0.998363	NHEJ1	NHEJ1	79840
ENSG00000261490	103.859	0.280604	0.14593	1.92286	0.0544975	0.998363	NA	NA	NA
ENSG00000100106	856.649	0.119325	0.0620676	1.92251	0.0545421	0.998363	TRIOBP	TRIOBP	11078
ENSG00000144591	971.632	0.125279	0.0651682	1.9224	0.0545553	0.998363	GMPPA	GMPPA	29926
ENSG00000135144	104.016	-0.327836	0.170557	-1.92215	0.0545872	0.998363	DTX1	DTX1	1840
ENSG00000273402	11.6469	-0.945048	0.492051	-1.92063	0.0547785	0.998363			NA
MER4A1:ERV1:LTR	545.093	0.148713	0.0774859	1.91923	0.0549555	0.998363	NA	NA	NA
ENSG00000165943	400.335	-0.186795	0.0973503	-1.9188	0.0550102	0.998363	MOAP1	MOAP1	64112
ENSG00000137841	450.935	0.160118	0.0834484	1.91877	0.0550139	0.998363	PLCB2	PLCB2	5330
ENSG00000148154	1566.58	-0.119339	0.0622102	-1.91832	0.0550709	0.998363	UGCG	UGCG	7357
ENSG00000110958	7422	-0.105295	0.0549053	-1.91776	0.055142	0.998363	PTGES3	PTGES3	10728
ENSG00000065621	15.7526	-0.809317	0.422311	-1.9164	0.0553141	0.998363	GSTO2	GSTO2	119391
ENSG00000160888	1497.91	-0.133931	0.0699166	-1.91558	0.0554182	0.998363	IER2	IER2	9592
ENSG00000272341	77.4686	-0.452759	0.236363	-1.91553	0.0554256	0.998363			NA
ENSG00000132313	998.752	0.115413	0.0602546	1.91543	0.0554381	0.998363	MRPL35	MRPL35	51318
ENSG00000160783	549.133	0.154719	0.0807771	1.91538	0.055444	0.998363	PMF1	PMF1	11243
ENSG00000132964	635.218	-0.154735	0.0807917	-1.91523	0.0554627	0.998363	CDK8	CDK8	1024
ENSG00000116903	372.831	-0.19775	0.103275	-1.91479	0.0555196	0.998363	EXOC8	EXOC8	149371
ENSG00000158769	1031.1	-0.135179	0.0706048	-1.91459	0.0555446	0.998363	F11R	F11R	50848
ENSG00000205189	170.051	-0.257412	0.1345	-1.91384	0.0556405	0.998363	ZBTB10	ZBTB10	65986
ENSG00000241316	10.6001	0.862529	0.450741	1.91358	0.0556739	0.998363	SUCLG2-DT	SUCLG2-DT	101927111
ENSG00000230551	958.127	-0.127073	0.0664162	-1.91328	0.0557124	0.998363			NA
ENSG00000187010	22.6163	-0.642676	0.336013	-1.91265	0.0557925	0.998363	RHD	RHD	6007
ENSG00000112343	1274.64	0.116153	0.0607378	1.91236	0.0558299	0.998363	TRIM38	TRIM38	10475
ENSG00000276070	19.9963	-0.633467	0.331284	-1.91216	0.0558558	0.998363	CCL4L2	CCL4L2	9560
ENSG00000118620	231.558	0.298447	0.156179	1.91093	0.0560139	0.998363	ZNF430	ZNF430	80264
ENSG00000197045	1208.6	0.196492	0.102895	1.90965	0.0561786	0.998363	GMFB	GMFB	2764
LTR16:ERVL:LTR	307.009	-0.178126	0.0933175	-1.90881	0.0562861	0.998363	NA	NA	NA
ENSG00000148824	700.514	0.127431	0.0667939	1.90783	0.0564135	0.998363	MTG1	MTG1	92170
ENSG00000283480	131.522	-0.292314	0.15341	-1.90543	0.0567236	0.998363			NA
ENSG00000160145	20.9664	-0.709826	0.37264	-1.90486	0.0567984	0.998363	KALRN	KALRN	8997
ENSG00000124201	1908.85	-0.116156	0.0609884	-1.90456	0.0568368	0.998363	ZNFX1	ZNFX1	57169
LTR1B:ERV1:LTR	72.297	0.334023	0.175401	1.90434	0.0568663	0.998363	NA	NA	NA
ENSG00000253522	705.975	-0.155056	0.0814234	-1.90432	0.0568684	0.998363	MIR3142HG	MIR3142HG	107075116
ENSG00000182004	1389.31	0.16939	0.0889808	1.90367	0.0569529	0.998363	SNRPE	SNRPE	6635
AluYi6_4d:Alu:SINE	27.7131	0.593676	0.311957	1.90307	0.0570316	0.998363	NA	NA	NA
MER67C:ERV1:LTR	222.676	0.224802	0.118161	1.9025	0.0571059	0.998363	NA	NA	NA
MER4C:ERV1:LTR	185.15	0.244115	0.128334	1.90218	0.0571472	0.998363	NA	NA	NA
ENSG00000163479	2269.13	0.103554	0.0544652	1.90129	0.0572644	0.998363	SSR2	SSR2	6746
ENSG00000023330	1648.07	0.11196	0.0589176	1.90029	0.0573957	0.998363	ALAS1	ALAS1	211
ENSG00000160352	313.341	-0.182051	0.0958047	-1.90023	0.0574023	0.998363	ZNF714	ZNF714	148206
ENSG00000182196	829.079	0.163496	0.0860641	1.8997	0.0574721	0.998363	ARL6IP4	ARL6IP4	51329
ENSG00000065559	891.403	-0.138523	0.0729339	-1.89929	0.0575265	0.998363	MAP2K4	MAP2K4	6416
ENSG00000100201	13673.9	-0.0736413	0.0387868	-1.89862	0.0576146	0.998363	DDX17	DDX17	10521
ENSG00000176022	796.669	-0.124794	0.0657435	-1.8982	0.0576696	0.998363	B3GALT6	B3GALT6	126792
ENSG00000105255	80.2083	-0.318577	0.167861	-1.89787	0.0577135	0.998363	FSD1	FSD1	79187
ENSG00000228838	36.4646	-0.489838	0.258149	-1.8975	0.0577622	0.998363			NA
ENSG00000165175	802.813	-0.15718	0.0828464	-1.89725	0.0577948	0.998363	MID1IP1	MID1IP1	58526
ENSG00000163577	32.2834	0.565306	0.297978	1.89714	0.0578097	0.998363	EIF5A2	EIF5A2	56648
ENSG00000196850	1714.04	-0.0986404	0.0520138	-1.89643	0.0579035	0.998363	PPTC7	PPTC7	160760
ENSG00000116586	510.764	0.210967	0.111333	1.89492	0.0581034	0.998363	LAMTOR2	LAMTOR2	28956
ENSG00000227232	233.971	-0.224579	0.118538	-1.89457	0.0581494	0.998363	WASH7P	WASH7P	NA
ENSG00000213025	31.4141	-0.582551	0.307517	-1.89437	0.0581757	0.998363	COX20P1	COX20P1	NA
MER102c:hAT-Charlie:DNA	806.321	0.128076	0.0676253	1.8939	0.0582383	0.998363	NA	NA	NA
ENSG00000229052	11.0714	1.03956	0.5492	1.89286	0.0583764	0.998363			NA
ENSG00000137959	713.094	0.178627	0.0943705	1.89282	0.0583813	0.998363	IFI44L	IFI44L	10964
ENSG00000230138	11.0081	-0.888356	0.469351	-1.89273	0.0583938	0.998363	LINC02812	LINC02812	NA
ENSG00000197530	714.072	-0.147986	0.0782193	-1.89193	0.0584999	0.998363	MIB2	MIB2	142678
ENSG00000177627	59.7464	0.396263	0.209507	1.89141	0.0585698	0.998363	C12orf54	C12orf54	121273
ENSG00000216775	242.026	-0.201997	0.106861	-1.89028	0.0587207	0.998363			NA
ENSG00000182944	7939.93	0.0968541	0.0512452	1.89001	0.0587564	0.998363	EWSR1	EWSR1	2130
ENSG00000259488	255.311	-0.208839	0.110501	-1.88993	0.0587677	0.998363	DUT-AS1	DUT-AS1	NA
ENSG00000258839	33.9715	-0.481742	0.254908	-1.88987	0.0587759	0.998363	MC1R	MC1R	4157
ENSG00000226085	104.603	0.313724	0.166033	1.88953	0.0588205	0.998363	UQCRFS1P1	UQCRFS1P1	NA
ENSG00000164008	182.39	0.24055	0.127332	1.88916	0.0588709	0.998363	C1orf50	C1orf50	79078
ENSG00000267122	138.273	-0.243918	0.129172	-1.88831	0.0589838	0.998363			124904611
ENSG00000067057	2823.82	-0.135354	0.0716867	-1.88814	0.0590075	0.998363	PFKP	PFKP	5214
ENSG00000273117	62.6756	-0.460457	0.243887	-1.888	0.0590261	0.998363	INSIG1-DT	INSIG1-DT	NA
ENSG00000264558	894.843	-0.127274	0.0674214	-1.88774	0.0590609	0.998363			NA
ENSG00000163170	286.792	0.188367	0.0998714	1.8861	0.0592815	0.998363	BOLA3	BOLA3	388962
ENSG00000188707	585.496	-0.135571	0.0719002	-1.88554	0.059357	0.998363	ZBED10P	ZBED10P	NA
ENSG00000211898	36.1686	0.511192	0.271126	1.88544	0.0593701	0.998363	IGHD	IGHD	NA
ENSG00000237877	16.2404	0.712751	0.378031	1.88543	0.059372	0.998363	LINC01473	LINC01473	NA
ENSG00000265118	332.04	0.21038	0.11166	1.88412	0.0595483	0.998363			NA
ENSG00000158481	13.8559	0.759631	0.403224	1.8839	0.0595792	0.998363	CD1C	CD1C	911
ENSG00000175564	34.096	0.5333	0.283094	1.88383	0.0595882	0.998363	UCP3	UCP3	7352
ENSG00000105821	849.388	0.147892	0.0785568	1.88262	0.0597523	0.998363	DNAJC2	DNAJC2	27000
ENSG00000254413	993.681	0.123699	0.0657406	1.88162	0.0598877	0.998363	CHKB-CPT1B	CHKB-CPT1B	NA
ENSG00000166086	63.7468	0.358203	0.190435	1.88097	0.0599761	0.998363	JAM3	JAM3	83700
ENSG00000165868	79.5243	-0.38014	0.202132	-1.88065	0.0600195	0.998363	HSPA12A	HSPA12A	259217
ENSG00000164105	441.013	-0.178483	0.0949129	-1.88049	0.0600418	0.998363	SAP30	SAP30	8819
ENSG00000152931	12.2238	0.835469	0.444397	1.88	0.0601076	0.998363	PART1	PART1	25859
ENSG00000067900	1861.74	0.211103	0.112436	1.87754	0.0604446	0.998363	ROCK1	ROCK1	6093
ENSG00000103496	512.214	0.160955	0.085776	1.87645	0.0605928	0.998363	STX4	STX4	6810
ENSG00000115414	75.4174	-0.367093	0.195674	-1.87604	0.0606495	0.998363	FN1	FN1	2335
ENSG00000000457	533.979	0.163376	0.0870968	1.87579	0.0606837	0.998363	SCYL3	SCYL3	57147
ENSG00000105281	2043.81	-0.0943105	0.0502939	-1.87519	0.0607671	0.998363	SLC1A5	SLC1A5	6510
ENSG00000250410	40.5594	0.4271	0.227842	1.87454	0.0608556	0.998363	LRP2BP-AS1	LRP2BP-AS1	NA
ENSG00000163013	1743.56	-0.123596	0.0659367	-1.87446	0.0608667	0.998363	FBXO41	FBXO41	150726
UCON23:hAT-Tip100:DNA	10.2352	-0.955051	0.509669	-1.87387	0.0609488	0.998363	NA	NA	NA
ENSG00000147231	358.183	-0.184685	0.0985688	-1.87367	0.0609761	0.998363	RADX	RADX	55086
ENSG00000255561	199.261	-0.221768	0.118428	-1.8726	0.0611231	0.998363	FDXACB1	FDXACB1	91893
ENSG00000188064	20.3346	0.653878	0.349198	1.87251	0.0611357	0.998363	WNT7B	WNT7B	7477
ENSG00000114125	570.573	-0.15082	0.0805602	-1.87214	0.0611878	0.998363	RNF7	RNF7	9616
ENSG00000154305	870.189	0.161147	0.0860849	1.87196	0.0612122	0.998363	MIA3	MIA3	375056
ENSG00000278970	241.874	-0.190496	0.101779	-1.87165	0.0612544	0.998363	HEIH	HEIH	643836
ENSG00000140479	28.512	-0.549043	0.293361	-1.87157	0.0612667	0.998363	PCSK6	PCSK6	5046
ENSG00000269220	201.726	0.250131	0.133696	1.8709	0.0613595	0.998363	LINC00528	LINC00528	200298
Ricksha_0:MULE-MuDR:DNA	78.3868	-0.398807	0.213191	-1.87065	0.061393	0.998363	NA	NA	NA
ENSG00000070950	762.251	-0.158719	0.0848632	-1.87029	0.0614429	0.998363	RAD18	RAD18	56852
ENSG00000140995	721.105	0.152065	0.0813162	1.87005	0.0614776	0.998363	DEF8	DEF8	54849
ENSG00000178467	602.333	0.1347	0.072039	1.86982	0.0615091	0.998363	P4HTM	P4HTM	54681
ENSG00000258892	61.2882	-0.417952	0.223629	-1.86895	0.0616291	0.998363			NA
ENSG00000196976	350.523	-0.204312	0.109323	-1.86889	0.0616376	0.998363	LAGE3	LAGE3	8270
ENSG00000136942	12459.3	0.153738	0.0822828	1.8684	0.0617059	0.998363	RPL35	RPL35	11224
ENSG00000021300	14.8308	0.759939	0.406984	1.86724	0.0618676	0.998363	PLEKHB1	PLEKHB1	58473
ENSG00000131174	1549.45	0.198461	0.10629	1.86716	0.0618795	0.998363	COX7B	COX7B	1349
ENSG00000232956	817.471	-0.155129	0.0830991	-1.8668	0.0619297	0.998363	SNHG15	SNHG15	285958
ENSG00000130522	2388.56	-0.134332	0.0720019	-1.86567	0.0620875	0.998363	JUND	JUND	3727
ENSG00000048028	807.745	-0.128463	0.0688668	-1.86539	0.0621267	0.998363	USP28	USP28	57646
ENSG00000240303	210.203	0.213739	0.114592	1.86521	0.0621522	0.998363	ACAD11	ACAD11	84129
L1P1:L1:LINE	1008.08	0.157842	0.0846671	1.86427	0.0622841	0.998363	NA	NA	NA
ENSG00000273033	21.8678	-0.597155	0.32037	-1.86396	0.0623279	0.998363	LINC02035	LINC02035	100129550
ENSG00000136206	60.7935	0.351256	0.188465	1.86378	0.0623528	0.998363	SPDYE1	SPDYE1	285955
ENSG00000198785	13.7375	-0.761894	0.408849	-1.86351	0.0623908	0.998363	GRIN3A	GRIN3A	116443
ENSG00000116095	392.876	-0.161859	0.0868787	-1.86304	0.0624564	0.998363	PLEKHA3	PLEKHA3	65977
ENSG00000069509	149.794	0.229794	0.123355	1.86287	0.0624808	0.998363	FUNDC1	FUNDC1	139341
ENSG00000263731	75.582	0.36206	0.194376	1.86268	0.0625075	0.998363			NA
ENSG00000155189	4021.29	-0.100004	0.053719	-1.86162	0.0626569	0.998363	AGPAT5	AGPAT5	55326
ENSG00000286433	60.3998	0.371034	0.199392	1.86083	0.0627687	0.998363			NA
ENSG00000155115	996.376	0.13456	0.0723139	1.86077	0.0627764	0.998363	GTF3C6	GTF3C6	112495
ENSG00000269352	304.783	0.18078	0.097154	1.86076	0.0627782	0.998363	PTOV1-AS2	PTOV1-AS2	NA
ENSG00000174428	228.247	0.240051	0.129053	1.8601	0.0628719	0.998363	GTF2IRD2B	GTF2IRD2B	389524
ENSG00000102554	78.1802	-0.325713	0.175153	-1.8596	0.0629427	0.998363	KLF5	KLF5	688
ENSG00000112039	396.591	0.15905	0.0855301	1.85958	0.0629455	0.998363	FANCE	FANCE	2178
ENSG00000167508	1413.28	-0.11484	0.0617637	-1.85934	0.0629788	0.998363	MVD	MVD	4597
ENSG00000072110	14.8453	-0.77881	0.419085	-1.85836	0.0631179	0.998363	ACTN1	ACTN1	87
ENSG00000237158	10.0998	0.985286	0.530486	1.85733	0.0632647	0.998363			NA
ENSG00000133063	22.4822	0.606826	0.326773	1.85702	0.0633078	0.998363	CHIT1	CHIT1	1118
ENSG00000271581	8858.85	0.106945	0.0576198	1.85605	0.0634462	0.998363			NA
ENSG00000280353	16.7268	0.734538	0.395765	1.856	0.0634539	0.998363			NA
ENSG00000124279	241.532	-0.241427	0.130207	-1.85418	0.0637139	0.998363	FASTKD3	FASTKD3	79072
ENSG00000196968	443.317	-0.199767	0.107802	-1.85308	0.0638704	0.998363	FUT11	FUT11	170384
ENSG00000215458	30.9533	-0.551462	0.297639	-1.85279	0.0639129	0.998363	AATBC	AATBC	284837
ENSG00000244627	223.331	-0.228239	0.123223	-1.85225	0.06399	0.998363	TPTEP2	TPTEP2	NA
ENSG00000198712	104437	0.148077	0.0799469	1.85219	0.0639987	0.998363	MT-CO2	MT-CO2	4513
ENSG00000119711	620.643	-0.155824	0.0841314	-1.85215	0.0640042	0.998363	ALDH6A1	ALDH6A1	4329
ENSG00000250565	115.96	-0.28719	0.155088	-1.85179	0.0640559	0.998363	ATP6V1E2	ATP6V1E2	90423
ENSG00000105426	261.23	-0.219515	0.11855	-1.85167	0.0640736	0.998363	PTPRS	PTPRS	5802
ENSG00000184517	281.862	0.20339	0.109859	1.85138	0.0641147	0.998363	ZFP1	ZFP1	162239
ENSG00000146067	1052.51	0.132848	0.0718033	1.85017	0.0642892	0.998363	FAM193B	FAM193B	54540
ENSG00000134759	1793.49	-0.118379	0.0639927	-1.84989	0.0643294	0.998363	ELP2	ELP2	55250
LTR19C:ERV1:LTR	64.7913	-0.393807	0.212903	-1.8497	0.0643573	0.998363	NA	NA	NA
ENSG00000163348	1113.55	0.119584	0.0646556	1.84955	0.0643781	0.998363	PYGO2	PYGO2	90780
ENSG00000237094	65.714	0.41505	0.224486	1.84889	0.0644733	0.998363			NA
ENSG00000162702	776.545	-0.128777	0.0696564	-1.84875	0.064494	0.998363	ZNF281	ZNF281	23528
ENSG00000284669	14.7521	-0.813394	0.44008	-1.84829	0.0645606	0.998363			NA
ENSG00000155719	22.3298	-0.719825	0.389496	-1.84809	0.0645886	0.998363	OTOA	OTOA	146183
ENSG00000110801	409.748	0.158214	0.0856223	1.84781	0.06463	0.998363	PSMD9	PSMD9	5715
ENSG00000222038	310.424	-0.310344	0.167979	-1.84752	0.0646722	0.998363	POTEJ	POTEJ	653781
ENSG00000197457	46.6342	-0.423841	0.229457	-1.84715	0.064726	0.998363	STMN3	STMN3	50861
ENSG00000109436	255.993	-0.1852	0.100275	-1.84691	0.0647603	0.998363	TBC1D9	TBC1D9	23158
ENSG00000204389	676.726	0.159423	0.0863753	1.84571	0.064935	0.998363	HSPA1A	HSPA1A	3303
ENSG00000166444	81.7389	-0.321693	0.174307	-1.84555	0.0649571	0.998363	DENND2B	DENND2B	6764
ENSG00000256100	1418.11	0.159053	0.0861903	1.84537	0.0649841	0.998363			NA
ENSG00000146242	50.0787	-0.395454	0.214308	-1.84526	0.0649994	0.998363	TPBG	TPBG	7162
ENSG00000116652	17.0875	0.74406	0.403286	1.845	0.0650381	0.998363	DLEU2L	DLEU2L	NA
ENSG00000157613	35.5881	-0.554765	0.3007	-1.84491	0.0650505	0.998363	CREB3L1	CREB3L1	90993
MER101:ERV1:LTR	92.3584	0.308768	0.167365	1.84488	0.0650553	0.998363	NA	NA	NA
ENSG00000198198	1822.88	0.097502	0.0528677	1.84426	0.0651446	0.998363	SZT2	SZT2	23334
ENSG00000170677	137.098	-0.286131	0.155151	-1.84421	0.0651522	0.998363	SOCS6	SOCS6	9306
ENSG00000132744	45.2057	0.422646	0.229233	1.84374	0.0652213	0.998363	ACY3	ACY3	91703
ENSG00000169919	1120.7	0.104646	0.0567768	1.84311	0.0653127	0.998363	GUSB	GUSB	2990
ENSG00000122483	745.802	0.23279	0.126336	1.84262	0.0653838	0.998363	CCDC18	CCDC18	343099
ENSG00000114796	288.675	-0.175195	0.0950843	-1.84253	0.0653979	0.998363	KLHL24	KLHL24	54800
ENSG00000183458	742.851	-0.151482	0.0822205	-1.84238	0.0654192	0.998363	PKD1P3	PKD1P3	NA
ENSG00000280054	12.5046	-0.838597	0.455183	-1.84233	0.0654267	0.998363			NA
ENSG00000275294	27.4576	0.519605	0.28222	1.84114	0.0656017	0.998363	LINC02340	LINC02340	NA
ENSG00000150977	1554.43	0.152575	0.0828712	1.84111	0.065606	0.998363	RILPL2	RILPL2	196383
ENSG00000181830	367.433	-0.160824	0.0873567	-1.84101	0.0656202	0.998363	SLC35C1	SLC35C1	55343
ENSG00000119705	830.431	0.176433	0.0958663	1.84041	0.065708	0.998363	SLIRP	SLIRP	81892
ENSG00000237441	356.091	-0.201448	0.10947	-1.84022	0.0657363	0.998363	RGL2	RGL2	5863
ENSG00000188766	9.85421	0.937413	0.509411	1.84019	0.0657406	0.998363	SPRED3	SPRED3	399473
ENSG00000116857	345.972	-0.169373	0.0920917	-1.83918	0.0658883	0.998363	TMEM9	TMEM9	252839
ENSG00000272884	63.1589	-0.387018	0.21046	-1.83891	0.065928	0.998363			NA
ENSG00000164611	901.212	-0.16308	0.0887234	-1.83807	0.0660515	0.998363	PTTG1	PTTG1	9232
ENSG00000198553	35.9686	-0.476346	0.259205	-1.83772	0.0661041	0.998363	KCNRG	KCNRG	283518
ENSG00000079805	4312.49	0.0877877	0.047772	1.83764	0.0661157	0.998363	DNM2	DNM2	1785
ENSG00000229931	46.987	-0.430786	0.234508	-1.83698	0.0662128	0.998363	ATXN1-AS1	ATXN1-AS1	NA
ENSG00000110171	130.069	0.260664	0.141906	1.83688	0.0662282	0.998363	TRIM3	TRIM3	10612
ENSG00000065154	189.259	0.209772	0.114201	1.83687	0.0662285	0.998363	OAT	OAT	4942
ENSG00000104907	1215.35	0.12688	0.0690856	1.83656	0.066275	0.998363	TRMT1	TRMT1	55621
ENSG00000287710	12.8687	-0.784538	0.42724	-1.83629	0.0663145	0.998363			NA
ENSG00000215440	342.461	0.223168	0.121601	1.83524	0.0664699	0.998363	NPEPL1	NPEPL1	79716
ENSG00000103707	286.222	-0.196631	0.107145	-1.83519	0.0664782	0.998363	MTFMT	MTFMT	123263
ENSG00000226314	26.5112	-0.561584	0.306103	-1.83462	0.0665618	0.998363	ZKSCAN8P1	ZKSCAN8P1	NA
ENSG00000076604	2697.62	-0.0969866	0.0528876	-1.83382	0.0666803	0.998363	TRAF4	TRAF4	9618
ENSG00000229097	44.1599	0.430706	0.234869	1.83381	0.0666815	0.998363	CALM2P2	CALM2P2	NA
ENSG00000131788	304.01	-0.168545	0.0919213	-1.83358	0.0667162	0.998363	PIAS3	PIAS3	10401
ENSG00000270977	67.3344	0.431784	0.235572	1.83291	0.0668153	0.998363			NA
ENSG00000177380	38.2123	-0.448343	0.24461	-1.83288	0.0668198	0.998363	PPFIA3	PPFIA3	8541
ENSG00000108384	902.861	0.144228	0.0786959	1.83273	0.0668432	0.998363	RAD51C	RAD51C	5889
MER68B:ERVL:LTR	322.464	0.170672	0.0931653	1.83193	0.0669617	0.998363	NA	NA	NA
ENSG00000059377	257.242	0.207667	0.113365	1.83184	0.066975	0.998363	TBXAS1	TBXAS1	6916
ENSG00000287797	51.6369	-0.397827	0.217237	-1.8313	0.0670553	0.998363			124904219
ENSG00000111790	780.82	0.161137	0.0880001	1.8311	0.0670861	0.998363	FGFR1OP2	FGFR1OP2	26127
ENSG00000198792	703.728	-0.155591	0.0849765	-1.83099	0.0671022	0.998363	TMEM184B	TMEM184B	25829
ENSG00000153531	28.9453	0.544672	0.297512	1.83076	0.0671368	0.998363	ADPRHL1	ADPRHL1	113622
ENSG00000135439	635.083	-0.142145	0.0776511	-1.83056	0.0671663	0.998363	AGAP2	AGAP2	116986
ENSG00000198799	372.028	0.16702	0.0912456	1.83045	0.0671828	0.998363	LRIG2	LRIG2	9860
ENSG00000283805	917.112	-0.134295	0.0733716	-1.83034	0.0671994	0.998363	MIR636	MIR636	693221
ENSG00000261609	92.3417	-0.28187	0.154017	-1.83012	0.0672319	0.998363	GAN	GAN	8139
ENSG00000145734	823.638	0.371447	0.202995	1.82983	0.0672751	0.998363	BDP1	BDP1	55814
ENSG00000106733	180.56	0.211977	0.115936	1.8284	0.0674903	0.998363	NMRK1	NMRK1	54981
ENSG00000123636	487.626	0.220159	0.120412	1.82837	0.0674937	0.998363	BAZ2B	BAZ2B	29994
ENSG00000243701	16.6392	-0.883219	0.483399	-1.8271	0.0676845	0.998363	DUBR	DUBR	344595
ENSG00000116711	28.1505	0.583938	0.319649	1.82681	0.067728	0.998363	PLA2G4A	PLA2G4A	5321
ENSG00000271204	14.1955	0.875261	0.479128	1.82678	0.0677328	0.998363			NA
ENSG00000285077	223.999	0.188296	0.103109	1.82618	0.0678231	0.998363	ARHGAP11B	ARHGAP11B	89839
ENSG00000273058	12.6048	0.7774	0.425765	1.82589	0.0678671	0.998363			NA
ENSG00000105852	22.3547	-0.583459	0.319565	-1.82579	0.0678816	0.998363	PON3	PON3	5446
MER31B:ERV1:LTR	434.73	0.196834	0.10784	1.82524	0.0679648	0.998363	NA	NA	NA
ENSG00000091409	20.4901	-0.68956	0.377871	-1.82485	0.0680233	0.998363	ITGA6	ITGA6	3655
ENSG00000260916	162.665	0.319641	0.17518	1.82465	0.0680544	0.998363	CCPG1	CCPG1	9236
ENSG00000274417	106.704	0.269954	0.147972	1.82436	0.0680975	0.998363	MIR6515	MIR6515	102466659
ENSG00000168916	106.194	-0.277063	0.151874	-1.8243	0.0681073	0.998363	ZNF608	ZNF608	57507
ENSG00000131748	815.897	-0.12204	0.0669207	-1.82365	0.0682053	0.998363	STARD3	STARD3	10948
ENSG00000105227	65.2688	0.370621	0.203408	1.82206	0.0684457	0.998363	PRX	PRX	57716
ENSG00000169203	71.7075	-0.345544	0.189648	-1.82203	0.0684508	0.998363	NPIPB12	NPIPB12	440353
ENSG00000243224	25.2661	-0.592494	0.325193	-1.82198	0.0684584	0.998363	TWF2-DT	TWF2-DT	101929054
ENSG00000205643	190.508	-0.225658	0.123919	-1.82101	0.0686048	0.998363	CDPF1	CDPF1	150383
ENSG00000009413	780.129	0.236214	0.129732	1.82079	0.0686386	0.998363	REV3L	REV3L	5980
ENSG00000256028	606.138	0.172163	0.0945645	1.82059	0.0686688	0.998363			NA
ENSG00000103222	2390.22	-0.122093	0.0670775	-1.82018	0.0687317	0.998363	ABCC1	ABCC1	4363
ENSG00000221381	19.6071	0.642136	0.3528	1.82011	0.0687416	0.998363	SNORD88B	SNORD88B	NA
ENSG00000177576	296.179	-0.185153	0.101738	-1.8199	0.0687741	0.998363	C18orf32	C18orf32	497661
ENSG00000067334	1266.07	0.186475	0.102479	1.81964	0.0688142	0.998363	DNTTIP2	DNTTIP2	30836
ENSG00000168653	2013.47	0.155447	0.0854348	1.81948	0.0688381	0.998363	NDUFS5	NDUFS5	4725
ENSG00000105640	23604.1	0.10075	0.0553734	1.81946	0.0688409	0.998363	RPL18A	RPL18A	6142
ENSG00000128965	27.2087	0.523484	0.287976	1.8178	0.0690943	0.998363	CHAC1	CHAC1	79094
ENSG00000137449	367.384	-0.185383	0.101995	-1.81757	0.0691294	0.998363	CPEB2	CPEB2	132864
ENSG00000164038	750.553	-0.157655	0.0867533	-1.81729	0.0691734	0.998363	SLC9B2	SLC9B2	133308
ENSG00000214199	10.1295	-0.855597	0.471036	-1.81641	0.069307	0.998363	EEF1A1P12	EEF1A1P12	NA
ENSG00000149609	13.3781	-0.75632	0.416425	-1.81622	0.0693365	0.998363	C20orf144	C20orf144	128864
ENSG00000184497	19.2125	0.676381	0.372533	1.81562	0.0694281	0.998363	TMEM255B	TMEM255B	348013
ENSG00000276529	36.4781	0.466367	0.256893	1.81541	0.0694602	0.998363			NA
ENSG00000155542	97.0267	-0.313282	0.172577	-1.81532	0.069475	0.998363	SETD9	SETD9	133383
ENSG00000096070	812.671	0.134095	0.0738701	1.81528	0.069481	0.998363	BRPF3	BRPF3	27154
ENSG00000272170	21.9769	0.585772	0.322718	1.81512	0.0695054	0.998363	KLC4-AS1	KLC4-AS1	NA
ENSG00000233369	564.589	-0.193579	0.106653	-1.81503	0.0695193	0.998363	GTF2IP4	GTF2IP4	100093631
ENSG00000173548	39.5113	-0.473261	0.260755	-1.81497	0.0695291	0.998363	SNX33	SNX33	257364
ENSG00000178035	3993.45	0.125475	0.0691362	1.81489	0.0695406	0.998363	IMPDH2	IMPDH2	3615
ENSG00000136197	78.8425	-0.31913	0.175851	-1.81477	0.0695591	0.998363	C7orf25	C7orf25	79020
L1PA15:L1:LINE	1934.62	0.140665	0.0775365	1.81418	0.06965	0.998363	NA	NA	NA
ENSG00000119681	11.7375	-0.832433	0.458985	-1.81364	0.0697335	0.998363	LTBP2	LTBP2	4053
ENSG00000246366	51.5729	0.389054	0.214559	1.81327	0.0697904	0.998363	LACTB2-AS1	LACTB2-AS1	286190
ENSG00000158006	226.673	0.224318	0.123719	1.81312	0.0698133	0.998363	PAFAH2	PAFAH2	5051
ENSG00000166126	111.315	-0.267916	0.147871	-1.81182	0.0700141	0.998363	AMN	AMN	81693
ENSG00000243762	139.975	0.233815	0.12906	1.81168	0.0700353	0.998363			NA
ENSG00000065413	1520.62	0.112404	0.0620476	1.81158	0.0700518	0.998363	ANKRD44	ANKRD44	91526
ENSG00000185697	106.048	0.281816	0.155626	1.81086	0.0701633	0.998363	MYBL1	MYBL1	4603
ENSG00000259078	38.5471	0.47112	0.260196	1.81063	0.0701977	0.998363	PTBP1P	PTBP1P	NA
ENSG00000254122	30.6844	0.53375	0.294847	1.81026	0.0702558	0.998363	PCDHGB7	PCDHGB7	56099
HERV1_LTRd:ERV1:LTR	36.8635	-0.476079	0.26299	-1.81025	0.0702564	0.998363	NA	NA	NA
ENSG00000101052	411.467	0.166676	0.0920836	1.81005	0.0702886	0.998363	IFT52	IFT52	51098
ENSG00000234405	14.8636	-0.728042	0.402365	-1.80941	0.070388	0.998363			NA
ENSG00000116668	70.9889	0.351202	0.194128	1.80912	0.070432	0.998363	SWT1	SWT1	54823
ENSG00000142544	339.823	-0.17975	0.099361	-1.80906	0.0704421	0.998363	CTU1	CTU1	90353
ENSG00000151461	1348.75	0.232068	0.128285	1.809	0.0704509	0.998363	UPF2	UPF2	26019
ENSG00000198783	254.792	-0.25663	0.141906	-1.80846	0.0705353	0.998363	ZNF830	ZNF830	91603
ENSG00000024526	405.163	0.222379	0.122977	1.8083	0.0705606	0.998363	DEPDC1	DEPDC1	55635
ENSG00000049769	123.821	0.245336	0.13572	1.80767	0.0706581	0.998363	PPP1R3F	PPP1R3F	89801
ENSG00000110921	628.428	-0.163785	0.090652	-1.80674	0.0708027	0.998363	MVK	MVK	4598
ENSG00000223358	13.3856	-0.75671	0.418828	-1.80673	0.0708041	0.998363	EHHADH-AS1	EHHADH-AS1	339926
ENSG00000167216	38.0554	0.456457	0.25269	1.80639	0.0708573	0.998363	KATNAL2	KATNAL2	83473
ENSG00000109861	8512.74	-0.0781302	0.0432831	-1.8051	0.0710597	0.998363	CTSC	CTSC	1075
ENSG00000274810	238.261	0.194909	0.107978	1.80507	0.071063	0.998363	NPHP3-ACAD11	NPHP3-ACAD11	NA
ENSG00000178878	1304.26	-0.101088	0.0560049	-1.80498	0.071078	0.998363	APOLD1	APOLD1	81575
LTR60B:ERV1:LTR	31.1985	0.526546	0.291738	1.80486	0.0710965	0.998363	NA	NA	NA
ENSG00000148343	659.667	0.140676	0.0779664	1.80432	0.0711817	0.998363	MIGA2	MIGA2	84895
ENSG00000255142	19.0873	0.662915	0.367545	1.80363	0.0712891	0.998363			NA
ENSG00000236528	25.6238	-0.538008	0.298309	-1.80353	0.0713053	0.998363			NA
ENSG00000089558	16.8361	0.705134	0.391165	1.80265	0.0714428	0.998363	KCNH4	KCNH4	23415
ENSG00000170324	52.635	0.386949	0.214819	1.80128	0.0716585	0.998363	FRMPD2	FRMPD2	143162
ENSG00000162825	107.376	-0.313002	0.173798	-1.80095	0.0717106	0.998363	NBPF20	NBPF20	100288142
ENSG00000212916	151.173	-0.264176	0.146693	-1.80087	0.0717233	0.998363	MAP10	MAP10	54627
ENSG00000160326	1150.45	-0.100793	0.0559899	-1.80021	0.0718279	0.998363	SLC2A6	SLC2A6	11182
ENSG00000181873	261.851	-0.215211	0.119592	-1.79954	0.071933	0.998363	IBA57	IBA57	200205
ENSG00000112062	1688.34	-0.103499	0.0575487	-1.79846	0.0721036	0.998363	MAPK14	MAPK14	1432
ENSG00000267379	215.732	-0.216139	0.120183	-1.79841	0.0721124	0.998363			NA
ENSG00000196792	310.254	-0.196808	0.109441	-1.7983	0.0721292	0.998363	STRN3	STRN3	29966
ENSG00000254741	1644.7	0.0936482	0.0520855	1.79797	0.0721814	0.998363			NA
ENSG00000247373	309.464	0.213514	0.118759	1.79788	0.0721959	0.998363	TMED2-DT	TMED2-DT	NA
ENSG00000173599	552.093	-0.15643	0.0870435	-1.79714	0.0723132	0.998363	PC	PC	5091
MLT1F1:ERVL-MaLR:LTR	809.793	0.156645	0.0871788	1.79683	0.072363	0.998363	NA	NA	NA
ENSG00000144749	313.797	-0.175246	0.0975598	-1.7963	0.0724474	0.998363	LRIG1	LRIG1	26018
ENSG00000141425	949.806	-0.112193	0.0624746	-1.79582	0.0725233	0.998363	RPRD1A	RPRD1A	55197
ENSG00000092208	362.645	-0.160325	0.0892928	-1.7955	0.0725745	0.998363	GEMIN2	GEMIN2	8487
ENSG00000225131	34.8002	0.522774	0.291276	1.79477	0.0726905	0.998363	PSME2P2	PSME2P2	NA
ENSG00000267139	44.9641	-0.397642	0.221724	-1.79341	0.0729079	0.998363			NA
ENSG00000188738	25.7164	0.642823	0.358596	1.79261	0.0730355	0.998363	FSIP2	FSIP2	401024
ENSG00000177888	128.362	0.342868	0.191276	1.79253	0.0730477	0.998363	ZBTB41	ZBTB41	360023
ENSG00000198840	14337.4	0.302671	0.168874	1.79229	0.0730865	0.998363	MT-ND3	MT-ND3	4537
ENSG00000183153	43.1251	-0.406722	0.226975	-1.79192	0.0731456	0.998363	GJD3	GJD3	125111
ENSG00000186193	588.784	-0.171794	0.0958802	-1.79176	0.0731718	0.998363	SAPCD2	SAPCD2	89958
ENSG00000237737	53.2043	0.383711	0.214177	1.79156	0.0732033	0.998363	DCTN1-AS1	DCTN1-AS1	100189589
ENSG00000171988	1267.06	0.232832	0.12998	1.79129	0.0732469	0.998363	JMJD1C	JMJD1C	221037
ENSG00000176340	1506.38	0.174678	0.0975223	1.79116	0.0732684	0.998363	COX8A	COX8A	1351
ENSG00000170653	567.554	0.151298	0.0844733	1.79107	0.0732817	0.998363	ATF7	ATF7	11016
ENSG00000142669	1264.06	0.124846	0.0697643	1.78955	0.0735271	0.998363	SH3BGRL3	SH3BGRL3	83442
Zaphod:hAT-Tip100:DNA	199.141	0.218624	0.122189	1.78922	0.073579	0.998363	NA	NA	NA
ENSG00000127364	17.737	-0.933576	0.521788	-1.78919	0.073585	0.998363	TAS2R4	TAS2R4	50832
ENSG00000273305	10.7476	-0.838584	0.468768	-1.78891	0.0736296	0.998363			NA
ENSG00000135245	261.733	-0.280254	0.156665	-1.78888	0.0736346	0.998363	HILPDA	HILPDA	29923
ENSG00000254461	93.4732	-0.282141	0.157764	-1.78837	0.0737157	0.998363			NA
ENSG00000110057	791.665	-0.141709	0.0792428	-1.78829	0.0737292	0.998363	UNC93B1	UNC93B1	81622
ENSG00000250138	44.8494	0.417455	0.233456	1.78816	0.0737508	0.998363			NA
ENSG00000276988	13.4877	0.865464	0.484107	1.78775	0.0738159	0.998363	Metazoa_SRP		NA
ENSG00000171466	583.041	-0.12545	0.0701863	-1.78739	0.0738753	0.998363	ZNF562	ZNF562	54811
ENSG00000227155	43.1406	0.441315	0.24693	1.78721	0.0739039	0.998363	DOCK8-AS2	DOCK8-AS2	NA
ENSG00000216490	2306.04	-0.107798	0.0603164	-1.78721	0.0739043	0.998363	IFI30	IFI30	10437
ENSG00000101150	1598.68	0.0981948	0.0549717	1.78628	0.074054	0.998363	TPD52L2	TPD52L2	7165
ENSG00000139343	1202.64	0.124094	0.0694837	1.78594	0.0741085	0.998363	SNRPF	SNRPF	6636
ENSG00000099385	251.406	0.19638	0.109983	1.78555	0.0741722	0.998363	BCL7C	BCL7C	9274
ENSG00000115459	350.707	0.162429	0.090972	1.78549	0.0741825	0.998363	ELMOD3	ELMOD3	84173
ENSG00000112787	1698.21	-0.102817	0.0575944	-1.7852	0.0742292	0.998363	FBRSL1	FBRSL1	57666
ENSG00000125740	17.8631	-0.690442	0.386764	-1.78517	0.0742332	0.998363	FOSB	FOSB	2354
ENSG00000221923	194.075	0.268707	0.150606	1.78418	0.0743952	0.998363	ZNF880	ZNF880	400713
ENSG00000253755	337.016	0.211973	0.11882	1.78398	0.0744273	0.998363	IGHGP	IGHGP	NA
ENSG00000144802	619.981	-0.16449	0.0922252	-1.78357	0.074493	0.998363	NFKBIZ	NFKBIZ	64332
ENSG00000132680	1427.15	0.105693	0.0592666	1.78336	0.0745283	0.998363	KHDC4	KHDC4	22889
ENSG00000279035	225.398	0.194307	0.108965	1.78321	0.0745526	0.998363			NA
ENSG00000047410	2976	0.430403	0.241435	1.78269	0.0746366	0.998363	TPR	TPR	7175
ENSG00000026751	5892.77	-0.100216	0.0562522	-1.78156	0.0748216	0.998363	SLAMF7	SLAMF7	57823
ENSG00000105982	104.665	-0.25978	0.145903	-1.7805	0.0749941	0.998363	RNF32	RNF32	140545
ENSG00000179344	2956.97	-0.0825228	0.0463604	-1.78003	0.0750713	0.998363	HLA-DQB1	HLA-DQB1	3119
ENSG00000275302	91.8888	-0.299476	0.168293	-1.77949	0.0751597	0.998363	CCL4	CCL4	6351
ENSG00000221883	91.8792	0.279075	0.156881	1.7789	0.0752568	0.998363	ARIH2OS	ARIH2OS	NA
ENSG00000164659	142.222	0.270938	0.152308	1.77889	0.0752582	0.998363	ELAPOR2	ELAPOR2	222223
ENSG00000114745	518.95	0.138669	0.0779551	1.77884	0.0752667	0.998363	GORASP1	GORASP1	64689
ENSG00000151694	583.639	0.135007	0.0759058	1.77862	0.0753029	0.998363	ADAM17	ADAM17	6868
ENSG00000227036	84.1596	-0.327284	0.184012	-1.7786	0.075305	0.998363	LINC00511	LINC00511	400619
ENSG00000152454	44.0322	0.40862	0.229796	1.77819	0.0753729	0.998363	ZNF256	ZNF256	10172
ENSG00000139190	941.286	0.115054	0.0647268	1.77753	0.0754808	0.998363	VAMP1	VAMP1	6843
ENSG00000136514	46.538	0.433424	0.243876	1.77723	0.0755302	0.998363	RTP4	RTP4	64108
ENSG00000189057	1364.97	0.565478	0.31853	1.77528	0.0758523	0.998363	FAM111B	FAM111B	374393
MER84-int:ERV1:LTR	10.3336	0.967137	0.54491	1.77486	0.0759216	0.998363	NA	NA	NA
ENSG00000143067	136.98	0.247045	0.139227	1.77441	0.0759952	0.998363	ZNF697	ZNF697	90874
ENSG00000164011	219.308	-0.224205	0.126365	-1.77426	0.0760195	0.998363	ZNF691	ZNF691	51058
ENSG00000242085	8.98194	0.987893	0.557061	1.7734	0.0761623	0.998363	RPS20P33	RPS20P33	NA
ENSG00000267042	283.924	-0.207872	0.117222	-1.77331	0.0761765	0.998363			NA
ENSG00000056050	461.142	0.158989	0.0896634	1.77317	0.0762001	0.998363	HPF1	HPF1	54969
ENSG00000182508	11.2441	0.913312	0.515162	1.77286	0.0762515	0.998363	LHFPL1	LHFPL1	340596
ENSG00000091039	1184.81	0.185712	0.104765	1.77266	0.0762857	0.998363	OSBPL8	OSBPL8	114882
ENSG00000262714	18.7462	-0.638553	0.360255	-1.7725	0.0763116	0.998363			NA
ENSG00000178904	916.08	-0.116779	0.0658898	-1.77234	0.0763385	0.998363	DPY19L3	DPY19L3	147991
ENSG00000232810	1082.46	-0.1218	0.0687322	-1.7721	0.0763786	0.998363	TNF	TNF	7124
ENSG00000196152	251.23	0.180842	0.10206	1.77192	0.0764075	0.998363	ZNF79	ZNF79	7633
MER11D:ERVK:LTR	99.3692	0.286661	0.16183	1.77137	0.0764992	0.998363	NA	NA	NA
ENSG00000102870	57.3932	0.403271	0.227778	1.77046	0.076651	0.998363	ZNF629	ZNF629	23361
ENSG00000111664	75.2679	0.310865	0.175755	1.76874	0.0769378	0.998363	GNB3	GNB3	2784
ENSG00000276753	14.7603	-0.710622	0.401773	-1.76872	0.0769414	0.998363	MIR6821	MIR6821	102465493
ENSG00000259661	153.581	0.223754	0.126525	1.76846	0.0769844	0.998363			NA
ENSG00000088766	602.451	-0.146259	0.0827373	-1.76776	0.0771016	0.998363	CRLS1	CRLS1	54675
ENSG00000279968	18.9556	0.648162	0.366689	1.76761	0.0771265	0.998363	CCDC28A-AS1	CCDC28A-AS1	100507462
ENSG00000007545	483.824	0.144972	0.0820187	1.76755	0.0771368	0.998363	CRAMP1	CRAMP1	57585
ENSG00000116199	1080.28	-0.143029	0.0809381	-1.76714	0.0772043	0.998363	FAM20B	FAM20B	9917
ENSG00000188219	316.899	-0.294959	0.166915	-1.76712	0.0772081	0.998363	POTEE	POTEE	445582
ENSG00000086967	45.193	-0.428207	0.242401	-1.76653	0.0773074	0.998363	MYBPC2	MYBPC2	4606
ENSG00000089902	541.202	-0.151595	0.0858447	-1.76592	0.0774098	0.998363	RCOR1	RCOR1	23186
ENSG00000275764	120.914	-0.244272	0.138381	-1.76522	0.0775273	0.998363			NA
ENSG00000233661	25.1174	-0.579374	0.328294	-1.7648	0.0775973	0.998363	SPIN4-AS1	SPIN4-AS1	NA
ENSG00000161888	647.931	0.130544	0.0740169	1.7637	0.0777824	0.998363	SPC24	SPC24	147841
ENSG00000254898	63.9841	-0.376104	0.213276	-1.76346	0.0778231	0.998363			NA
ENSG00000227615	20.5753	0.574383	0.325765	1.76318	0.0778699	0.998363			NA
ENSG00000172426	236.963	-0.197745	0.112196	-1.76249	0.0779864	0.998363	RSPH9	RSPH9	221421
ENSG00000125122	46.6125	-0.407777	0.231376	-1.7624	0.0780021	0.998363	FBXL9P	FBXL9P	26231
ENSG00000204172	134.08	0.282361	0.160225	1.76228	0.0780219	0.998363	AGAP9	AGAP9	642517
ENSG00000113621	756.898	0.129732	0.073628	1.762	0.0780698	0.998363	TXNDC15	TXNDC15	79770
ENSG00000118482	1373.21	0.220384	0.125083	1.7619	0.0780855	0.998363	PHF3	PHF3	23469
ENSG00000231964	16.3541	-0.705865	0.400687	-1.76164	0.0781305	0.998363			102724323
ENSG00000240184	291.625	0.201176	0.114218	1.76134	0.0781816	0.998363	PCDHGC3	PCDHGC3	5098
ENSG00000243650	18.1451	-0.637921	0.362247	-1.76101	0.0782367	0.998363	RN7SL834P	RN7SL834P	NA
LTR10B1:ERV1:LTR	128.485	0.30268	0.171898	1.76082	0.0782696	0.998363	NA	NA	NA
ENSG00000099949	665.178	0.135529	0.0769866	1.76042	0.0783371	0.998363	LZTR1	LZTR1	8216
ENSG00000285943	200.316	0.213673	0.121416	1.75984	0.0784347	0.998363			NA
ENSG00000197753	832.189	-0.124365	0.0706693	-1.75982	0.0784387	0.998363	LHFPL5	LHFPL5	222662
ENSG00000111254	41.2674	-0.434375	0.24683	-1.75982	0.0784389	0.998363	AKAP3	AKAP3	10566
ENSG00000165516	640.607	0.123268	0.0700532	1.75964	0.0784694	0.998363	KLHDC2	KLHDC2	23588
ENSG00000238169	19.978	0.573819	0.326174	1.75924	0.0785365	0.998363	LINC01053	LINC01053	102723318
ENSG00000267731	34.8145	0.459146	0.261019	1.75905	0.0785685	0.998363			NA
AluYf1:Alu:SINE	614.255	0.132938	0.0755872	1.75874	0.0786216	0.998363	NA	NA	NA
ENSG00000243225	75.4084	-0.327385	0.186186	-1.75837	0.0786847	0.998363			NA
ENSG00000187193	42.3172	0.442806	0.251838	1.7583	0.0786968	0.998363	MT1X	MT1X	4501
ENSG00000177181	20.3471	0.616382	0.350676	1.7577	0.0787988	0.998363	RIMKLA	RIMKLA	284716
LTR88a:Gypsy:LTR	182.612	-0.210068	0.119533	-1.75741	0.0788483	0.998363	NA	NA	NA
ENSG00000206140	13.8585	0.811478	0.461791	1.75724	0.0788767	0.998363	TMEM191C	TMEM191C	645426
ENSG00000197956	175.835	0.308986	0.175906	1.75654	0.0789955	0.998363	S100A6	S100A6	6277
ENSG00000213398	171.325	0.207108	0.117933	1.75616	0.0790615	0.998363	LCAT	LCAT	3931
ENSG00000171055	168.106	0.240524	0.136992	1.75575	0.0791306	0.998363	FEZ2	FEZ2	9637
ENSG00000107816	280.551	0.16982	0.0967611	1.75504	0.079252	0.998363	LZTS2	LZTS2	84445
ENSG00000116127	565.517	0.253463	0.144424	1.75499	0.0792606	0.998363	ALMS1	ALMS1	7840
ENSG00000176974	754.195	0.12971	0.0739099	1.75497	0.0792648	0.998363	SHMT1	SHMT1	6470
ENSG00000124795	6322.29	0.163895	0.0934366	1.75408	0.0794165	0.998363	DEK	DEK	7913
ENSG00000188846	15277	0.102582	0.0584834	1.75404	0.0794234	0.998363	RPL14	RPL14	9045
ENSG00000247473	173.75	-0.213012	0.121452	-1.75389	0.07945	0.998363	CARS1-AS1	CARS1-AS1	100852407
ENSG00000243716	748.839	0.142369	0.0812026	1.75325	0.0795583	0.998363	NPIPB5	NPIPB5	100132247
ENSG00000108666	395.319	-0.186794	0.106542	-1.75324	0.0795607	0.998363	C17orf75	C17orf75	64149
ENSG00000131979	1010.1	-0.116392	0.0663901	-1.75315	0.0795759	0.998363	GCH1	GCH1	2643
ENSG00000211892	416.488	0.175577	0.100177	1.75267	0.0796594	0.998363	IGHG4	IGHG4	NA
ENSG00000176018	374.033	0.216727	0.123658	1.75263	0.0796657	0.998363	LYSMD3	LYSMD3	116068
ENSG00000185420	286.855	0.169398	0.0966631	1.75246	0.0796946	0.998363	SMYD3	SMYD3	64754
ENSG00000140009	52.5983	-0.389602	0.222318	-1.75245	0.079696	0.998363	ESR2	ESR2	2100
ENSG00000072778	3053.71	0.138114	0.0788177	1.75233	0.0797179	0.998363	ACADVL	ACADVL	37
LTR35B:ERV1:LTR	65.2079	-0.334253	0.190779	-1.75204	0.0797662	0.998363	NA	NA	NA
ENSG00000197020	277.432	0.489033	0.279155	1.75183	0.0798022	0.998363	ZNF100	ZNF100	163227
ENSG00000151725	1021.9	0.165051	0.0942476	1.75125	0.0799031	0.998363	CENPU	CENPU	79682
ENSG00000131725	594.892	-0.159935	0.0913276	-1.75122	0.0799082	0.998363	WDR44	WDR44	54521
ENSG00000177045	277.247	-0.179641	0.102588	-1.75109	0.0799304	0.998363	SIX5	SIX5	147912
ENSG00000064547	294.203	0.183259	0.104678	1.75069	0.0800001	0.998363	LPAR2	LPAR2	9170
ENSG00000254701	60.9044	0.368592	0.210573	1.75043	0.0800448	0.998363			NA
ENSG00000047365	767.343	0.202215	0.115536	1.75024	0.0800769	0.998363	ARAP2	ARAP2	116984
ENSG00000260526	19.8529	-0.617897	0.353058	-1.75013	0.0800959	0.998363	AP1AR-DT	AP1AR-DT	NA
ENSG00000184083	325.628	0.199443	0.11396	1.75012	0.0800976	0.998363	FAM120C	FAM120C	54954
ENSG00000277224	13.2093	0.831811	0.475393	1.74973	0.0801646	0.998363	H2BC7	H2BC7	8343
ENSG00000211897	1285.63	0.176761	0.101023	1.74971	0.0801679	0.998363	IGHG3	IGHG3	NA
ENSG00000268095	12.8917	-0.727664	0.416097	-1.74878	0.0803284	0.998363	ZNF649-AS1	ZNF649-AS1	101928571
ENSG00000042286	816.383	0.133813	0.0765397	1.74828	0.0804148	0.998363	AIFM2	AIFM2	84883
ENSG00000182117	1247.47	-0.148456	0.0849239	-1.74811	0.0804448	0.998363	NOP10	NOP10	55505
AluSx4:Alu:SINE	5176.14	0.0725057	0.0415048	1.74692	0.080651	0.998363	NA	NA	NA
ENSG00000277999	9.11108	0.925277	0.529735	1.74668	0.0806929	0.998363			NA
ENSG00000117899	1011.62	0.106036	0.0607164	1.74642	0.0807383	0.998363	MESD	MESD	23184
ENSG00000163602	876.437	-0.120219	0.0688559	-1.74595	0.0808193	0.998363	RYBP	RYBP	23429
ENSG00000157470	530.477	-0.137165	0.0785669	-1.74584	0.0808383	0.998363	FAM81A	FAM81A	145773
ENSG00000136235	53.0737	0.378088	0.216802	1.74393	0.0811713	0.998363	GPNMB	GPNMB	10457
ENSG00000123815	456.788	0.141376	0.0810854	1.74355	0.0812383	0.998363	COQ8B	COQ8B	79934
ENSG00000269001	109.157	0.305618	0.175372	1.74268	0.0813889	0.998363	ZNF818P	ZNF818P	NA
ENSG00000160183	41.2296	-0.524268	0.30102	-1.74164	0.0815715	0.998363	TMPRSS3	TMPRSS3	64699
ENSG00000172803	2865.79	0.130838	0.0751247	1.74162	0.0815756	0.998363	SNX32	SNX32	254122
ENSG00000178952	4521.61	0.0871273	0.0500358	1.7413	0.0816308	0.998363	TUFM	TUFM	7284
ENSG00000128641	56.2428	-0.387636	0.222638	-1.7411	0.0816661	0.998363	MYO1B	MYO1B	4430
ENSG00000135972	619.65	0.157724	0.0905909	1.74106	0.0816739	0.998363	MRPS9	MRPS9	64965
ENSG00000167645	749.419	0.182366	0.104759	1.74081	0.0817175	0.998363	YIF1B	YIF1B	90522
ENSG00000263766	372.58	-0.147891	0.0850111	-1.73967	0.081917	0.998363	KPNB1-DT	KPNB1-DT	112268184
ENSG00000185359	1679.55	0.109937	0.0632036	1.73941	0.0819623	0.998363	HGS	HGS	9146
ENSG00000134602	2274	-0.12149	0.0698533	-1.73922	0.0819968	0.998363	STK26	STK26	51765
ENSG00000233967	35.5597	0.447119	0.257133	1.73886	0.0820591	0.998363			NA
ENSG00000272356	78.61	0.347405	0.199808	1.7387	0.0820877	0.998363			NA
ENSG00000160223	805.967	0.117964	0.0678616	1.7383	0.0821579	0.998363	ICOSLG	ICOSLG	23308
ENSG00000286825	20.8773	-0.590709	0.339831	-1.73824	0.0821677	0.998363			NA
ENSG00000153558	41.4196	0.409046	0.235407	1.73761	0.0822798	0.998363	FBXL2	FBXL2	25827
ENSG00000287917	20.7404	-0.573934	0.330326	-1.73748	0.0823031	0.998363			105369344
ENSG00000132600	831.649	0.119272	0.0686624	1.73708	0.0823737	0.998363	PRMT7	PRMT7	54496
ENSG00000278144	281.726	0.275528	0.158642	1.73679	0.0824244	0.998363			NA
ENSG00000259319	50.6521	0.388207	0.22352	1.73679	0.0824246	0.998363	JDP2-AS1	JDP2-AS1	NA
LTR10D:ERV1:LTR	46.2872	0.437347	0.251819	1.73675	0.0824305	0.998363	NA	NA	NA
ENSG00000261771	144.963	0.255142	0.146934	1.73645	0.0824848	0.998363	DNAAF4-CCPG1	DNAAF4-CCPG1	100533483
ENSG00000137814	767.071	-0.127852	0.0736293	-1.73643	0.0824884	0.998363	HAUS2	HAUS2	55142
ENSG00000147604	21341.2	0.0803706	0.0462864	1.73638	0.0824973	0.998363	RPL7	RPL7	6129
ENSG00000108344	3123.67	0.0925589	0.0533097	1.73625	0.0825199	0.998363	PSMD3	PSMD3	5709
ENSG00000234231	32.7954	-0.55452	0.319438	-1.73593	0.0825769	0.998363	ANAPC1P4	ANAPC1P4	NA
ENSG00000151773	35.0566	0.476537	0.274608	1.73534	0.0826806	0.998363	CCDC122	CCDC122	160857
ENSG00000115282	758.007	0.156943	0.0904391	1.73534	0.0826808	0.998363	TTC31	TTC31	64427
MER50B:ERV1:LTR	90.8187	0.339678	0.195748	1.73529	0.0826899	0.998363	NA	NA	NA
ENSG00000132463	3202.88	-0.0851491	0.0490714	-1.73521	0.0827039	0.998363	GRSF1	GRSF1	2926
ENSG00000198646	1002.06	0.147556	0.0850418	1.73509	0.0827241	0.998363	NCOA6	NCOA6	23054
ENSG00000134748	1713.24	0.0945377	0.0545037	1.73452	0.0828261	0.998363	PRPF38A	PRPF38A	84950
ENSG00000151835	1843.45	0.351753	0.202831	1.73422	0.0828787	0.998363	SACS	SACS	26278
ENSG00000279342	77.3199	0.325993	0.188049	1.73355	0.0829976	0.998363			NA
ENSG00000162604	278.5	0.193276	0.111507	1.73331	0.0830402	0.998363	TM2D1	TM2D1	83941
ENSG00000128039	150.913	0.248924	0.143621	1.7332	0.0830598	0.998363	SRD5A3	SRD5A3	79644
ENSG00000150990	1893.99	-0.11941	0.0688976	-1.73316	0.0830675	0.998363	DHX37	DHX37	57647
ENSG00000204261	978.696	-0.108238	0.0624646	-1.73279	0.083133	0.998363	PSMB8-AS1	PSMB8-AS1	100507463
ENSG00000143367	88.6837	0.289752	0.16725	1.73244	0.0831948	0.998363	TUFT1	TUFT1	7286
ENSG00000236871	25.0987	0.525091	0.303142	1.73216	0.0832448	0.998363	LINC00106	LINC00106	751580
ENSG00000272338	15.3706	-0.702068	0.40534	-1.73205	0.0832653	0.998363			NA
ENSG00000254469	75.2394	-0.29996	0.173255	-1.73132	0.0833955	0.998363	XNDC1N	XNDC1N	100133315
ENSG00000168487	42.7179	-0.417962	0.241417	-1.73129	0.0834009	0.998363	BMP1	BMP1	649
ENSG00000185267	11.0096	-0.819378	0.473288	-1.73125	0.083408	0.998363	CDNF	CDNF	441549
ENSG00000234883	5039.54	-0.129696	0.0749243	-1.73103	0.0834473	0.998363	MIR155HG	MIR155HG	114614
ENSG00000179331	94.5969	0.293985	0.169838	1.73097	0.0834563	0.998363	RAB39A	RAB39A	54734
ENSG00000060688	1514.8	0.101255	0.0585022	1.73079	0.0834887	0.998363	SNRNP40	SNRNP40	9410
MER121:hAT:DNA	46.7969	0.399946	0.231092	1.73068	0.083509	0.998363	NA	NA	NA
ENSG00000204822	341.441	0.155236	0.0897195	1.73023	0.0835889	0.998363	MRPL53	MRPL53	116540
ENSG00000151651	2291.74	-0.101951	0.0589361	-1.72986	0.0836553	0.998363	ADAM8	ADAM8	101
ENSG00000257275	189.111	-0.191165	0.110517	-1.72974	0.0836776	0.998363			NA
ENSG00000059122	1028.53	0.10958	0.0633559	1.7296	0.0837019	0.998363	FLYWCH1	FLYWCH1	84256
ENSG00000285531	22.0989	-0.622253	0.359898	-1.72897	0.0838147	0.998363			NA
ENSG00000255443	257.141	-0.183337	0.106049	-1.7288	0.0838454	0.998363	CD44-AS1	CD44-AS1	NA
ENSG00000169855	87.8192	-0.30312	0.175359	-1.72857	0.0838866	0.998363	ROBO1	ROBO1	6091
ENSG00000230337	62.9954	0.39099	0.2262	1.72851	0.0838961	0.998363	EXOSC10-AS1	EXOSC10-AS1	NA
ENSG00000132254	827.417	0.110964	0.0642063	1.72825	0.0839442	0.998363	ARFIP2	ARFIP2	23647
ENSG00000269553	132.047	-0.233916	0.135456	-1.72688	0.08419	0.998363			NA
ENSG00000182378	200.359	-0.191873	0.111112	-1.72685	0.084194	0.998363	PLCXD1	PLCXD1	55344
ENSG00000143162	444.58	-0.139309	0.0806847	-1.72658	0.0842427	0.998363	CREG1	CREG1	8804
ENSG00000094804	1200.79	0.10542	0.0610614	1.72646	0.0842651	0.998363	CDC6	CDC6	990
ENSG00000109133	1025.49	-0.109557	0.0634599	-1.72639	0.0842773	0.998363	TMEM33	TMEM33	55161
ENSG00000227473	36.0059	-0.435448	0.252272	-1.72611	0.0843282	0.998363	TSSK5P	TSSK5P	NA
ENSG00000058262	6655.93	0.0808669	0.0468509	1.72605	0.0843386	0.998363	SEC61A1	SEC61A1	29927
ENSG00000175467	1729.25	0.10604	0.061445	1.72576	0.0843898	0.998363	SART1	SART1	9092
ENSG00000053770	1024.02	0.15383	0.0891424	1.72566	0.0844077	0.998363	AP5M1	AP5M1	55745
ENSG00000172915	38.7673	-0.424623	0.246074	-1.72559	0.0844215	0.998363	NBEA	NBEA	26960
ENSG00000286064	15.3878	-0.654949	0.379578	-1.72546	0.0844438	0.998363			NA
ENSG00000170445	1656.9	0.109572	0.0635167	1.72509	0.0845114	0.998363	HARS1	HARS1	3035
ENSG00000260924	29.123	-0.474622	0.275161	-1.72489	0.0845476	0.998363	LINC01311	LINC01311	NA
ENSG00000092051	775.307	-0.115789	0.0671425	-1.72453	0.0846128	0.998363	JPH4	JPH4	84502
ENSG00000242294	210.945	0.216238	0.125411	1.72423	0.0846672	0.998363	STAG3L5P	STAG3L5P	NA
ENSG00000163344	1029.53	0.135046	0.0783638	1.72332	0.0848305	0.998363	PMVK	PMVK	10654
ENSG00000157064	74.735	-0.371276	0.215455	-1.72322	0.0848484	0.998363	NMNAT2	NMNAT2	23057
ENSG00000080824	35265.2	-0.139911	0.0812239	-1.72253	0.0849738	0.998363	HSP90AA1	HSP90AA1	3320
LTR51:ERV1:LTR	69.5264	0.306169	0.177745	1.72252	0.0849753	0.998363	NA	NA	NA
ENSG00000168646	107.545	-0.26259	0.152503	-1.72187	0.0850927	0.998363	AXIN2	AXIN2	8313
ENSG00000140988	45894	0.123639	0.0718175	1.72157	0.0851466	0.998363	RPS2	RPS2	6187
ENSG00000123739	264.333	0.169564	0.0985101	1.72128	0.0851995	0.998363	PLA2G12A	PLA2G12A	81579
ENSG00000166317	85.1346	0.310399	0.180356	1.72104	0.0852434	0.998363	SYNPO2L	SYNPO2L	79933
ENSG00000187775	309.17	-0.179014	0.104022	-1.72092	0.0852649	0.998363	DNAH17	DNAH17	8632
ENSG00000255328	16.514	-0.679289	0.394742	-1.72084	0.0852795	0.998363			NA
ENSG00000142949	48.9049	-0.44008	0.255738	-1.72082	0.0852832	0.998363	PTPRF	PTPRF	5792
ENSG00000184182	283.258	-0.162045	0.0941676	-1.72082	0.0852841	0.998363	UBE2F	UBE2F	140739
ENSG00000256928	187.776	0.195691	0.113721	1.7208	0.0852877	0.998363			NA
ENSG00000110717	1444.42	0.109215	0.0634686	1.72077	0.0852934	0.998363	NDUFS8	NDUFS8	4728
ENSG00000106853	17.6422	-0.656184	0.381581	-1.71965	0.0854964	0.998363	PTGR1	PTGR1	22949
ENSG00000156256	1203.56	0.159895	0.0929964	1.71936	0.0855483	0.998363	USP16	USP16	10600
MER130:DNA:DNA	18.7036	0.615289	0.357971	1.71882	0.0856467	0.998363	NA	NA	NA
ENSG00000010704	53.4597	-0.363244	0.211356	-1.71863	0.0856811	0.998363	HFE	HFE	3077
ENSG00000100647	1748.15	-0.105455	0.0613669	-1.71844	0.0857165	0.998363	SUSD6	SUSD6	9766
ENSG00000130813	626.028	0.139171	0.0810002	1.71816	0.0857675	0.998363	SHFL	SHFL	55337
ENSG00000260566	16.9731	0.636381	0.370401	1.71809	0.0857807	0.998363			NA
ENSG00000163029	1609.6	0.197688	0.115104	1.71748	0.0858919	0.998363	SMC6	SMC6	79677
LTR42:ERVL:LTR	131.68	0.281146	0.163755	1.71687	0.0860024	0.998363	NA	NA	NA
ENSG00000253716	52.2404	0.383363	0.223293	1.71686	0.0860047	0.998363	MINCR	MINCR	100507316
ENSG00000183722	9.24243	0.959559	0.559085	1.7163	0.0861067	0.998363	LHFPL6	LHFPL6	10186
ENSG00000135045	748.786	-0.124326	0.0724533	-1.71594	0.0861728	0.998363	C9orf40	C9orf40	55071
ENSG00000165997	533.734	0.216625	0.126255	1.71578	0.0862031	0.998363	ARL5B	ARL5B	221079
ENSG00000130150	200.445	0.20787	0.121157	1.71571	0.0862147	0.998363	MOSPD2	MOSPD2	158747
ENSG00000006756	15.3361	0.78508	0.457583	1.71571	0.0862153	0.998363	ARSD	ARSD	414
ENSG00000121879	646.978	0.174646	0.101817	1.71529	0.0862915	0.998363	PIK3CA	PIK3CA	5290
ENSG00000280213	116.711	0.239493	0.139636	1.71512	0.0863226	0.998363	UCKL1-AS1	UCKL1-AS1	100113386
ENSG00000197077	25.6231	-0.568661	0.331605	-1.71488	0.0863677	0.998363	KIAA1671	KIAA1671	85379
ENSG00000267174	11.2138	0.775819	0.452508	1.71449	0.0864392	0.998363			NA
ALR/Alpha:centr:Satellite	484.527	0.397882	0.232133	1.71403	0.0865238	0.998363	NA	NA	NA
ENSG00000145725	1319.03	0.186964	0.109143	1.71301	0.0867105	0.998363	PPIP5K2	PPIP5K2	23262
ENSG00000125319	329.603	-0.176505	0.103051	-1.71279	0.0867503	0.998363	HROB	HROB	78995
ENSG00000005059	721.769	0.124601	0.0727888	1.71182	0.0869296	0.998363	MCUB	MCUB	55013
ENSG00000151657	265.945	0.204153	0.119281	1.71153	0.0869834	0.998363	KIN	KIN	22944
ENSG00000197785	1999.01	0.113402	0.0662702	1.71121	0.0870417	0.998363	ATAD3A	ATAD3A	55210
ENSG00000141540	422.76	-0.169599	0.0991168	-1.7111	0.0870617	0.998363	TTYH2	TTYH2	94015
ENSG00000246982	24.8604	-0.583046	0.340769	-1.71097	0.0870864	0.998363	BRPF3-AS1	BRPF3-AS1	NA
PRIMA4-int:ERV1:LTR	214.618	0.200792	0.117376	1.71067	0.0871414	0.998363	NA	NA	NA
ENSG00000254995	665.362	0.122834	0.0718107	1.71053	0.0871676	0.998363	STX16-NPEPL1	STX16-NPEPL1	NA
ENSG00000134709	150.371	0.249141	0.145681	1.71018	0.0872329	0.998363	HOOK1	HOOK1	51361
ENSG00000268983	491.705	-0.14938	0.087363	-1.70987	0.0872892	0.998363	KXD1-AS1	KXD1-AS1	NA
ENSG00000144560	710.981	-0.135034	0.0789751	-1.70984	0.0872961	0.998363	VGLL4	VGLL4	9686
ENSG00000189046	271.382	0.194161	0.113577	1.70951	0.0873566	0.998363	ALKBH2	ALKBH2	121642
ENSG00000105835	2138	-0.113561	0.0664333	-1.70939	0.0873784	0.998363	NAMPT	NAMPT	10135
ENSG00000211921	24.7042	0.581578	0.340226	1.70939	0.0873788	0.998363	IGHD5-12	IGHD5-12	NA
ENSG00000138678	11.9901	0.787884	0.46094	1.7093	0.0873956	0.998363	GPAT3	GPAT3	84803
ENSG00000130311	863	-0.125042	0.0731663	-1.70901	0.0874485	0.998363	DDA1	DDA1	79016
ENSG00000171914	65.4958	-0.388992	0.227833	-1.70735	0.0877563	0.998363	TLN2	TLN2	83660
ENSG00000152433	50.9503	-0.409007	0.239569	-1.70726	0.0877741	0.998363	ZNF547	ZNF547	284306
ENSG00000221887	372.69	-0.152339	0.0892658	-1.70658	0.0879007	0.998363	HMSD	HMSD	284293
ENSG00000180644	33.267	-0.538943	0.315841	-1.70637	0.0879385	0.998363	PRF1	PRF1	5551
ENSG00000197969	1257.89	0.407061	0.238598	1.70605	0.0879985	0.998363	VPS13A	VPS13A	23230
ENSG00000125458	424.02	0.181914	0.106635	1.70596	0.0880161	0.998363	NT5C	NT5C	30833
ENSG00000123395	375.663	-0.176739	0.103618	-1.70568	0.0880672	0.998363	ATG101	ATG101	60673
ENSG00000150764	17.5951	-0.695703	0.407891	-1.70561	0.0880808	0.998363	DIXDC1	DIXDC1	85458
ENSG00000165929	11.3755	-0.895499	0.525284	-1.70479	0.0882335	0.998363	TC2N	TC2N	123036
ENSG00000152291	4038.94	-0.0821116	0.0481699	-1.70462	0.0882647	0.998363	TGOLN2	TGOLN2	10618
ENSG00000174842	373.496	0.164865	0.0967516	1.704	0.0883814	0.998363	GLMN	GLMN	11146
ENSG00000135390	3501.63	0.106391	0.0624391	1.70392	0.0883962	0.998363	ATP5MC2	ATP5MC2	517
ENSG00000004478	2694.99	-0.0972432	0.0570738	-1.70381	0.0884157	0.998363	FKBP4	FKBP4	2288
ENSG00000231530	11.2063	0.843742	0.495255	1.70365	0.0884461	0.998363			NA
ENSG00000241525	11.715	0.741521	0.435318	1.7034	0.0884932	0.998363			105371430
ENSG00000174516	34.6479	-0.464182	0.272504	-1.7034	0.0884934	0.998363	PELI3	PELI3	246330
ENSG00000182253	89.7493	0.273929	0.160825	1.70328	0.0885163	0.998363	SYNM	SYNM	23336
ENSG00000142327	1478.93	-0.106001	0.0622343	-1.70325	0.0885217	0.998363	RNPEPL1	RNPEPL1	57140
ENSG00000165417	1027.56	-0.139954	0.0821694	-1.70324	0.0885228	0.998363	GTF2A1	GTF2A1	2957
ENSG00000122862	19544.9	-0.125682	0.0738021	-1.70297	0.0885745	0.998363	SRGN	SRGN	5552
Charlie19a:hAT-Charlie:DNA	549.21	-0.141745	0.0832617	-1.7024	0.0886801	0.998363	NA	NA	NA
ENSG00000180233	471.145	-0.163182	0.0958591	-1.70231	0.0886969	0.998363	ZNRF2	ZNRF2	223082
ENSG00000131759	591.118	-0.139845	0.0821569	-1.70217	0.0887237	0.998363	RARA	RARA	5914
ENSG00000161958	67.886	-0.327862	0.19262	-1.70211	0.088734	0.998363	FGF11	FGF11	2256
ENSG00000109163	9.2441	0.960896	0.564551	1.70205	0.0887455	0.998363	GNRHR	GNRHR	2798
ENSG00000278034	21.1271	-0.548194	0.322079	-1.70205	0.088746	0.998363	MIR6731	MIR6731	102465437
ENSG00000263465	1057.94	-0.111454	0.0655139	-1.70123	0.0888999	0.998363	SRSF8	SRSF8	10929
ENSG00000111110	30.233	-0.466775	0.274391	-1.70113	0.088918	0.998363	PPM1H	PPM1H	57460
ENSG00000163902	4179.12	0.102901	0.0605003	1.70083	0.0889742	0.998363	RPN1	RPN1	6184
ENSG00000167088	2150.45	0.103344	0.0607655	1.7007	0.0889993	0.998363	SNRPD1	SNRPD1	6632
ENSG00000248124	238.936	0.191952	0.112898	1.70023	0.0890872	0.998363	RRN3P1	RRN3P1	NA
ENSG00000136937	2315.26	-0.106179	0.0624518	-1.70017	0.0890994	0.998363	NCBP1	NCBP1	4686
ENSG00000146826	375.086	-0.152059	0.0894663	-1.69963	0.0892011	0.998363	TRAPPC14	TRAPPC14	55262
ENSG00000223534	445.384	-0.144934	0.0852799	-1.69951	0.0892232	0.998363	HLA-DQB1-AS1	HLA-DQB1-AS1	106480429
ENSG00000139496	1930.38	-0.0987452	0.0581175	-1.69906	0.0893073	0.998363	NUP58	NUP58	9818
ENSG00000267264	9.86649	-0.955332	0.562292	-1.699	0.08932	0.998363			NA
ENSG00000139572	30.5638	0.477107	0.280864	1.69871	0.089374	0.998363	GPR84	GPR84	53831
ENSG00000040531	292.11	0.170263	0.10024	1.69856	0.0894028	0.998363	CTNS	CTNS	1497
ENSG00000167617	29.5504	-0.559399	0.329368	-1.6984	0.0894322	0.998363	CDC42EP5	CDC42EP5	148170
ENSG00000267547	19.3362	0.610315	0.359369	1.6983	0.089452	0.998363			NA
ENSG00000163382	767.104	0.13694	0.0806498	1.69795	0.0895165	0.998363	NAXE	NAXE	128240
ENSG00000144747	743.062	0.371033	0.218518	1.69795	0.0895169	0.998363	TMF1	TMF1	7110
ENSG00000285967	399.449	0.172578	0.101673	1.69739	0.0896238	0.998363	NIPBL-DT	NIPBL-DT	646719
ENSG00000133739	309.038	0.226137	0.133307	1.69636	0.0898178	0.998363	LRRCC1	LRRCC1	85444
ENSG00000260563	42.0968	0.410558	0.242073	1.69601	0.0898848	0.998363			NA
ENSG00000164136	229.861	0.21429	0.126364	1.69581	0.0899223	0.998363	IL15	IL15	3600
ENSG00000138413	1050.13	-0.112979	0.066662	-1.6948	0.0901133	0.998363	IDH1	IDH1	3417
ENSG00000239306	2350.58	0.102826	0.0606851	1.69442	0.090186	0.998363	RBM14	RBM14	10432
ENSG00000092531	1110.69	-0.1002	0.059141	-1.69425	0.090217	0.998363	SNAP23	SNAP23	8773
ENSG00000151917	92.5296	-0.288575	0.170336	-1.69415	0.0902363	0.998363	BEND6	BEND6	221336
ENSG00000223612	13.7117	0.792995	0.468126	1.69398	0.0902692	0.998363			NA
ENSG00000211584	109.761	0.261942	0.154644	1.69384	0.0902963	0.998363	SLC48A1	SLC48A1	55652
ENSG00000230521	115.846	-0.245743	0.14513	-1.69326	0.0904052	0.998363			NA
ENSG00000224939	31.6362	-0.485696	0.287041	-1.69208	0.0906312	0.998363	LINC00184	LINC00184	100302691
ENSG00000117691	461.829	0.154887	0.0915492	1.69184	0.0906757	0.998363	NENF	NENF	29937
ENSG00000204438	676.359	0.149114	0.0881378	1.69183	0.0906782	0.998363	GPANK1	GPANK1	7918
ENSG00000255529	580.276	-0.158833	0.093945	-1.6907	0.0908937	0.998363	POLR2M	POLR2M	81488
ENSG00000214711	36.2159	0.449517	0.265902	1.69054	0.090925	0.998363	CAPN14	CAPN14	440854
ENSG00000260306	10.3685	0.809558	0.478896	1.69047	0.0909387	0.998363			NA
ENSG00000181027	522.339	-0.140773	0.0832863	-1.69024	0.0909828	0.998363	FKRP	FKRP	79147
ENSG00000268583	71.559	-0.299596	0.177329	-1.68949	0.0911249	0.998363			NA
ENSG00000272604	32.1659	0.485161	0.287224	1.68914	0.0911929	0.998363	EFCAB10-AS1	EFCAB10-AS1	127138863
ENSG00000143190	1206.3	-0.0979398	0.0580062	-1.68844	0.0913276	0.998363	POU2F1	POU2F1	5451
ENSG00000183856	457.48	-0.142688	0.08452	-1.68822	0.0913691	0.998363	IQGAP3	IQGAP3	128239
ENSG00000171314	11710	-0.0842113	0.0498903	-1.68793	0.0914249	0.998363	PGAM1	PGAM1	5223
ENSG00000251503	131.954	0.237409	0.140658	1.68785	0.0914394	0.998363	CENPS-CORT	CENPS-CORT	100526739
ENSG00000160447	268.256	0.190509	0.112873	1.68782	0.0914458	0.998363	PKN3	PKN3	29941
Tigger10:TcMar-Tigger:DNA	399.556	-0.186691	0.110651	-1.6872	0.0915645	0.998363	NA	NA	NA
ENSG00000168685	95.4075	0.290984	0.17252	1.68667	0.0916676	0.998363	IL7R	IL7R	3575
ENSG00000234912	267.532	-0.170422	0.101056	-1.68642	0.0917149	0.998363	SNHG20	SNHG20	654434
ENSG00000119772	881.138	-0.124676	0.0739368	-1.68625	0.0917479	0.998363	DNMT3A	DNMT3A	1788
ENSG00000244649	13.3812	-0.699163	0.414635	-1.68621	0.0917547	0.998363	LINC02086	LINC02086	NA
ENSG00000235013	212.578	-0.209745	0.124416	-1.68583	0.0918282	0.998363	COX20P2	COX20P2	NA
ENSG00000283398	11.3706	-0.756285	0.448623	-1.68579	0.0918357	0.998363	NA	NA	NA
ENSG00000258704	33.9516	0.436714	0.259082	1.68562	0.0918692	0.998363	SRP54-AS1	SRP54-AS1	NA
ENSG00000196262	18891.9	0.102795	0.060989	1.68547	0.0918979	0.998363	PPIA	PPIA	5478
ENSG00000114978	6681.16	-0.108978	0.0646761	-1.68498	0.0919916	0.998363	MOB1A	MOB1A	55233
ENSG00000069667	293.992	0.250601	0.148791	1.68425	0.0921334	0.998363	RORA	RORA	6095
ENSG00000006025	456.268	0.152007	0.0902585	1.68413	0.092157	0.998363	OSBPL7	OSBPL7	114881
ENSG00000175602	1824.61	-0.111227	0.0660657	-1.68358	0.0922622	0.998363	CCDC85B	CCDC85B	11007
ENSG00000147601	437.002	0.157523	0.0935698	1.68349	0.0922812	0.998363	TERF1	TERF1	7013
ENSG00000283498	118.363	-0.248807	0.147903	-1.68223	0.0925243	0.998363	MIR1244-2	MIR1244-2	100422885
ENSG00000198420	282.442	-0.163863	0.0974087	-1.68222	0.0925261	0.998363	TCAF1	TCAF1	9747
ENSG00000262528	68.4024	0.326971	0.194381	1.68211	0.0925467	0.998363			NA
ENSG00000078900	1771.76	-0.0883264	0.0525126	-1.68201	0.0925677	0.998363	TP73	TP73	7161
ENSG00000162415	14.6213	-0.637031	0.37876	-1.68189	0.0925911	0.998363	ZSWIM5	ZSWIM5	57643
ENSG00000144233	527.252	0.132843	0.0790118	1.68131	0.0927035	0.998363	AMMECR1L	AMMECR1L	83607
ENSG00000197372	207.856	0.194982	0.11599	1.68102	0.0927597	0.998363	ZNF675	ZNF675	171392
ENSG00000100865	758.962	0.117124	0.0696973	1.68047	0.0928667	0.998363	CINP	CINP	51550
ENSG00000182185	158.323	-0.235827	0.140355	-1.68022	0.092914	0.998363	RAD51B	RAD51B	5890
ENSG00000092108	1003.53	0.195771	0.116539	1.67987	0.0929825	0.998363	SCFD1	SCFD1	23256
ENSG00000084207	7717.12	0.0926163	0.0551365	1.67977	0.093003	0.998363	GSTP1	GSTP1	2950
L1PA2:L1:LINE	2242.6	0.164064	0.0976741	1.67971	0.0930136	0.998363	NA	NA	NA
ENSG00000204147	53.3043	0.417934	0.248895	1.67916	0.0931217	0.998363	ASAH2B	ASAH2B	653308
ENSG00000119640	190.235	0.20708	0.123371	1.67851	0.093247	0.998363	ACYP1	ACYP1	97
L1MA5A:L1:LINE	869.517	0.135022	0.0804462	1.67841	0.0932673	0.998363	NA	NA	NA
ENSG00000105669	2485.89	0.102088	0.0608287	1.67828	0.0932916	0.998363	COPE	COPE	11316
ENSG00000265188	28.6307	-0.455938	0.271776	-1.67763	0.0934203	0.998363			NA
ENSG00000197756	14944.8	0.158766	0.0946413	1.67756	0.0934333	0.998363	RPL37A	RPL37A	6168
ENSG00000166263	129.978	0.331162	0.197433	1.67733	0.0934772	0.998363	STXBP4	STXBP4	252983
ENSG00000138768	2392.84	0.185329	0.110497	1.67723	0.0934968	0.998363	USO1	USO1	8615
MER57C1:ERV1:LTR	32.6805	0.454951	0.27129	1.67699	0.0935437	0.998363	NA	NA	NA
ENSG00000122644	27.7091	0.54043	0.322271	1.67694	0.0935535	0.998363	ARL4A	ARL4A	10124
MER4D:ERV1:LTR	307.392	0.189293	0.112902	1.67662	0.093617	0.998363	NA	NA	NA
ENSG00000254166	51.7221	-0.348183	0.207847	-1.67519	0.0938978	0.998363	CASC19	CASC19	103164619
ENSG00000163872	1507.54	-0.113557	0.0677989	-1.6749	0.093953	0.998363	YEATS2	YEATS2	55689
ENSG00000230071	11.2265	0.776742	0.463767	1.67485	0.093963	0.998363	RPL4P6	RPL4P6	NA
ENSG00000157870	144.849	0.238331	0.142302	1.67482	0.0939697	0.998363	PRXL2B	PRXL2B	127281
ENSG00000070010	1070.5	0.104351	0.0623176	1.67451	0.0940303	0.998363	UFD1	UFD1	7353
ENSG00000178700	208.331	-0.194798	0.116345	-1.67432	0.0940681	0.998363	DHFR2	DHFR2	200895
ENSG00000116209	1075.86	-0.0970863	0.058028	-1.67309	0.0943088	0.998363	TMEM59	TMEM59	9528
ENSG00000185875	332.439	-0.153523	0.0917922	-1.67251	0.0944238	0.998363	THNSL1	THNSL1	79896
ENSG00000188191	814.346	0.118298	0.0707579	1.67187	0.0945492	0.998363	PRKAR1B	PRKAR1B	5575
ENSG00000226696	105.213	0.27263	0.163073	1.67182	0.0945595	0.998363	LENG8-AS1	LENG8-AS1	104355426
ENSG00000279278	43.447	0.388297	0.232306	1.67149	0.0946253	0.998363			NA
ENSG00000092529	173.391	-0.202501	0.12115	-1.67148	0.0946262	0.998363	CAPN3	CAPN3	825
ENSG00000184489	916.509	0.122607	0.073361	1.67129	0.0946648	0.998363	PTP4A3	PTP4A3	11156
ENSG00000100216	1739.44	0.135442	0.0810547	1.67099	0.0947238	0.998363	TOMM22	TOMM22	56993
ENSG00000130812	637.235	-0.121653	0.072807	-1.6709	0.0947423	0.998363	ANGPTL6	ANGPTL6	83854
ENSG00000256393	491.581	-0.677426	0.405725	-1.66967	0.0949851	0.998363	RPL41P5	RPL41P5	NA
MLT1E:ERVL-MaLR:LTR	118.66	0.254211	0.152313	1.669	0.0951171	0.998363	NA	NA	NA
ENSG00000151914	3011.15	0.370959	0.222301	1.66873	0.0951717	0.998363	DST	DST	667
ENSG00000099937	14.4614	0.750497	0.449768	1.66863	0.0951905	0.998363	SERPIND1	SERPIND1	3053
ENSG00000241837	1537.79	0.114185	0.0684333	1.66855	0.0952057	0.998363	ATP5PO	ATP5PO	539
ENSG00000120659	449.792	-0.157926	0.0946506	-1.66852	0.0952124	0.998363	TNFSF11	TNFSF11	8600
ENSG00000141098	392.37	0.145215	0.0870348	1.66847	0.0952225	0.998363	GFOD2	GFOD2	81577
ENSG00000108055	1915.75	0.320426	0.19216	1.66749	0.095417	0.998363	SMC3	SMC3	9126
MER63C:hAT-Blackjack:DNA	188.851	0.193362	0.115983	1.66716	0.0954822	0.998363	NA	NA	NA
ENSG00000100852	336.514	0.236463	0.141883	1.6666	0.0955934	0.998363	ARHGAP5	ARHGAP5	394
ENSG00000267048	207.037	0.190248	0.114158	1.66653	0.0956071	0.998363			NA
ENSG00000115268	16546.1	0.159995	0.0960178	1.6663	0.0956529	0.998363	RPS15	RPS15	6209
ENSG00000254997	11.8429	0.830868	0.49865	1.66623	0.0956669	0.998363	KRTAP5-9	KRTAP5-9	3846
ENSG00000165030	34.361	-0.445869	0.267625	-1.66602	0.0957086	0.998363	NFIL3	NFIL3	4783
ENSG00000166435	286.403	0.173173	0.104006	1.66503	0.0959068	0.998363	XRRA1	XRRA1	143570
ENSG00000260621	68.9662	-0.317022	0.190404	-1.665	0.0959132	0.998363			NA
ENSG00000130038	425.08	-0.13899	0.083507	-1.66441	0.0960306	0.998363	CRACR2A	CRACR2A	84766
ENSG00000138182	976.918	0.343996	0.206699	1.66424	0.0960644	0.998363	KIF20B	KIF20B	9585
ENSG00000197958	16020.9	0.112187	0.0674141	1.66415	0.0960816	0.998363	RPL12	RPL12	6136
ENSG00000108465	1536.72	0.106783	0.064169	1.6641	0.0960933	0.998363	CDK5RAP3	CDK5RAP3	80279
ENSG00000162971	315.062	0.208744	0.12544	1.66409	0.0960942	0.998363	TYW5	TYW5	129450
ENSG00000242114	440.093	-0.158073	0.0950218	-1.66354	0.0962038	0.998363	MTFP1	MTFP1	51537
ENSG00000272677	11.1464	-0.918876	0.552496	-1.66314	0.0962852	0.998363	HNRNPD-DT	HNRNPD-DT	101928963
ENSG00000269292	1100.52	-0.108376	0.0651888	-1.6625	0.0964124	0.998363			NA
ENSG00000078596	578.357	-0.145161	0.0873205	-1.66239	0.0964346	0.998363	ITM2A	ITM2A	9452
L1PA8A:L1:LINE	688.951	0.177616	0.106854	1.66223	0.0964657	0.998363	NA	NA	NA
ENSG00000107902	71.181	0.334321	0.201136	1.66216	0.0964802	0.998363	LHPP	LHPP	64077
ENSG00000211840	26.585	0.520898	0.313527	1.66141	0.0966305	0.998363	TRAJ49	TRAJ49	NA
ENSG00000001036	458.866	0.137967	0.0830709	1.66083	0.0967468	0.998363	FUCA2	FUCA2	2519
ENSG00000185055	99.9096	-0.249848	0.15044	-1.66078	0.0967573	0.998363	EFCAB10	EFCAB10	100130771
HERV9NC-int:ERV1:LTR	342.911	0.172363	0.103803	1.66048	0.0968186	0.998363	NA	NA	NA
ENSG00000027869	168.422	-0.21864	0.131683	-1.66036	0.0968421	0.998363	SH2D2A	SH2D2A	9047
ENSG00000286031	16.979	0.591181	0.356129	1.66002	0.0969109	0.998363			NA
ENSG00000139323	319.736	-0.188971	0.113843	-1.65993	0.096929	0.998363	POC1B	POC1B	282809
ENSG00000132716	1516.22	0.113887	0.06861	1.65992	0.0969311	0.998363	DCAF8	DCAF8	50717
ENSG00000171262	1211.71	0.158275	0.0953711	1.65957	0.0970016	0.998363	FAM98B	FAM98B	283742
ENSG00000269235	20.2545	-0.552562	0.333007	-1.65931	0.0970534	0.998363	ZNF350-AS1	ZNF350-AS1	101669766
ENSG00000070882	1848.44	0.0925344	0.0557816	1.65887	0.0971419	0.998363	OSBPL3	OSBPL3	26031
ENSG00000136715	806.725	0.153456	0.0925629	1.65785	0.097347	0.998363	SAP130	SAP130	79595
ENSG00000141428	272.619	0.171348	0.103396	1.65719	0.0974801	0.998363	C18orf21	C18orf21	83608
ENSG00000259132	255.777	0.171893	0.103737	1.65701	0.0975172	0.998363			NA
ENSG00000201302	16.2233	0.619821	0.374236	1.65623	0.0976748	0.998363	SNORA65	SNORA65	26783
ENSG00000107854	713.387	-0.131396	0.07934	-1.65611	0.0976997	0.998363	TNKS2	TNKS2	80351
ENSG00000268810	29.8248	0.438903	0.26505	1.65593	0.0977364	0.998363			NA
ENSG00000104549	1788.89	-0.112164	0.0677412	-1.65577	0.0977687	0.998363	SQLE	SQLE	6713
ENSG00000213443	120.996	-0.302722	0.182849	-1.65558	0.0978061	0.998363	NPM1P7	NPM1P7	NA
ENSG00000106803	2511.6	0.147091	0.0888532	1.65544	0.0978351	0.998363	SEC61B	SEC61B	10952
ENSG00000239407	16.977	0.590868	0.356992	1.65513	0.0978987	0.998363			NA
ENSG00000244165	768.366	-0.116302	0.0702754	-1.65495	0.0979343	0.998363	P2RY11	P2RY11	5032
ENSG00000168026	49.8433	-0.353252	0.213478	-1.65474	0.0979769	0.998363	TTC21A	TTC21A	199223
ENSG00000197798	299.802	-0.177846	0.107508	-1.65426	0.0980741	0.998363	FAM118B	FAM118B	79607
ENSG00000164404	413.37	0.177139	0.10708	1.65426	0.0980741	0.998363	GDF9	GDF9	2661
ENSG00000138439	205.238	-0.175096	0.105908	-1.65329	0.0982728	0.998363	FAM117B	FAM117B	150864
ENSG00000177182	14.229	0.763161	0.461782	1.65264	0.0984032	0.998363	CLVS1	CLVS1	157807
ENSG00000228201	16.1115	0.697076	0.421895	1.65225	0.0984834	0.998363			NA
ENSG00000287569	13.624	0.773712	0.468293	1.6522	0.0984945	0.998363			NA
ENSG00000170412	22.1884	0.545552	0.330234	1.65202	0.0985311	0.998363	GPRC5C	GPRC5C	55890
ENSG00000095383	43.0873	-0.390721	0.236534	-1.65186	0.0985638	0.998363	TBC1D2	TBC1D2	55357
ENSG00000269237	10.4912	0.762166	0.461574	1.65123	0.0986911	0.998363			NA
ENSG00000231587	26.5718	0.523301	0.316967	1.65096	0.0987463	0.998363	SNORD62B	SNORD62B	692093
ENSG00000171817	12.1255	-0.774734	0.46929	-1.65087	0.098766	0.998363	ZNF540	ZNF540	163255
ENSG00000181754	16.7541	-0.623398	0.377654	-1.65071	0.0987979	0.998363	AMIGO1	AMIGO1	57463
ENSG00000186226	10.2524	-1.03061	0.624667	-1.64985	0.0989728	0.998363	LCE1E	LCE1E	353135
ENSG00000110492	97.1072	0.333966	0.202462	1.64953	0.0990398	0.998363	MDK	MDK	4192
ENSG00000157978	721.301	0.124524	0.0754954	1.64942	0.0990612	0.998363	LDLRAP1	LDLRAP1	26119
ENSG00000270120	13.6223	-0.683827	0.414766	-1.6487	0.0992081	0.998363			NA
ENSG00000181722	52.179	0.363473	0.220537	1.64813	0.0993264	0.998363	ZBTB20	ZBTB20	26137
ENSG00000089220	4417.11	0.08935	0.0542235	1.64781	0.0993917	0.998363	PEBP1	PEBP1	5037
ENSG00000122707	17.5954	-0.698737	0.424103	-1.64756	0.099442	0.998363	RECK	RECK	8434
ENSG00000138166	1669.45	-0.103888	0.063057	-1.64753	0.0994501	0.998363	DUSP5	DUSP5	1847
ENSG00000152104	21.4171	0.67123	0.407524	1.64709	0.0995393	0.998363	PTPN14	PTPN14	5784
ENSG00000104412	515.398	0.174038	0.105667	1.64705	0.0995476	0.998363	EMC2	EMC2	9694
ENSG00000182700	85.5535	0.347045	0.210723	1.64692	0.0995738	0.998363	IGIP	IGIP	492311
ENSG00000254694	21.2163	0.574019	0.348589	1.64669	0.0996215	0.998363			NA
ENSG00000105402	1137.62	0.110742	0.067255	1.6466	0.0996404	0.998363	NAPA	NAPA	8775
ENSG00000179846	13.2127	0.767926	0.466445	1.64634	0.099694	0.998363	NKPD1	NKPD1	284353
ENSG00000102967	474.297	0.128297	0.0779486	1.64592	0.0997797	0.998363	DHODH	DHODH	1723
ENSG00000233559	26.9394	0.473761	0.287887	1.64565	0.0998361	0.998363	LINC00513	LINC00513	NA
THE1D-int:ERVL-MaLR:LTR	751.399	0.131997	0.0802157	1.64553	0.0998609	0.998363	NA	NA	NA
ENSG00000135940	1493.37	0.157325	0.0956116	1.64546	0.0998759	0.998363	COX5B	COX5B	1329
ENSG00000211924	20.7125	0.551612	0.335248	1.64538	0.099891	0.998363	IGHD3-9	IGHD3-9	NA
ENSG00000280063	115.078	0.257411	0.156462	1.6452	0.0999293	0.998363			NA
ENSG00000131849	106.528	-0.266317	0.161879	-1.64516	0.099936	0.998363	ZNF132	ZNF132	7691
ENSG00000180354	54.1459	0.361612	0.219853	1.64479	0.100013	0.998363	MTURN	MTURN	222166
ENSG00000185627	2375.68	0.0969397	0.0589552	1.6443	0.100115	0.998363	PSMD13	PSMD13	5719
ENSG00000130699	638.23	0.118342	0.0719863	1.64396	0.100185	0.998363	TAF4	TAF4	6874
ENSG00000172943	1093.26	-0.104618	0.0636407	-1.64388	0.100201	0.998363	PHF8	PHF8	23133
ENSG00000213088	67.9513	-0.321467	0.195563	-1.64381	0.100216	0.998363	ACKR1	ACKR1	2532
ENSG00000286546	37.9878	0.465158	0.283005	1.64364	0.100251	0.998363			613266
ENSG00000159208	15.0882	0.643218	0.39138	1.64346	0.100287	0.998363	CIART	CIART	148523
ENSG00000277895	17.7404	0.605963	0.368749	1.64329	0.100322	0.998363			NA
ENSG00000163399	12494.5	-0.0853535	0.0519446	-1.64317	0.100349	0.998363	ATP1A1	ATP1A1	476
ENSG00000145912	1444.87	0.125267	0.0762584	1.64267	0.100452	0.998363	NHP2	NHP2	55651
ENSG00000180535	51.993	0.407334	0.248042	1.6422	0.100548	0.998363	BHLHA15	BHLHA15	168620
ENSG00000154642	695.164	0.209394	0.127555	1.6416	0.100673	0.998363	C21orf91	C21orf91	54149
ENSG00000144048	716.994	-0.126647	0.0771549	-1.64147	0.1007	0.998363	DUSP11	DUSP11	8446
ENSG00000267576	52.0242	0.343184	0.209075	1.64144	0.100706	0.998363			NA
ENSG00000142046	76.2077	-0.286081	0.174291	-1.6414	0.100713	0.998363	TMEM91	TMEM91	641649
ENSG00000105379	577.532	0.117359	0.0715237	1.64084	0.100831	0.998363	ETFB	ETFB	2109
ENSG00000100997	1091.77	0.110653	0.0674422	1.64071	0.100857	0.998363	ABHD12	ABHD12	26090
ENSG00000172890	2591.93	-0.0983416	0.0599383	-1.64071	0.100857	0.998363	NADSYN1	NADSYN1	55191
ENSG00000264924	12.7165	0.680811	0.414961	1.64066	0.100868	0.998363			NA
ENSG00000104883	22.3867	-0.548558	0.334355	-1.64065	0.100871	0.998363	PEX11G	PEX11G	92960
ENSG00000125967	202.168	0.234746	0.143128	1.64011	0.100982	0.998363	NECAB3	NECAB3	63941
ENSG00000134419	7779.85	0.122253	0.0745477	1.63993	0.101019	0.998363	RPS15A	RPS15A	6210
ENSG00000137054	1433.3	0.109546	0.066811	1.63965	0.101079	0.998363	POLR1E	POLR1E	64425
ENSG00000163071	126.939	-0.263737	0.160864	-1.63951	0.101108	0.998363	SPATA18	SPATA18	132671
ENSG00000162654	369.392	-0.188182	0.114786	-1.63942	0.101125	0.998363	GBP4	GBP4	115361
ENSG00000230590	724.677	0.16107	0.0982493	1.6394	0.10113	0.998363	FTX	FTX	100302692
ENSG00000270792	8.51581	-0.884111	0.539419	-1.63901	0.101212	0.998363			NA
ENSG00000116824	33.876	-0.430559	0.2627	-1.63898	0.101217	0.998363	CD2	CD2	914
ENSG00000234043	8.86654	-0.981237	0.598706	-1.63893	0.101228	0.998363	NUDT9P1	NUDT9P1	NA
ENSG00000280195	3978.58	0.136586	0.0833476	1.63875	0.101266	0.998363			NA
ENSG00000186260	429.798	0.150619	0.0919322	1.63837	0.101345	0.998363	MRTFB	MRTFB	57496
ENSG00000101298	22.6008	-0.573538	0.350067	-1.63836	0.101346	0.998363	SNPH	SNPH	9751
ENSG00000215021	6455.54	0.0809949	0.0494376	1.63833	0.101354	0.998363	PHB2	PHB2	11331
ENSG00000100422	1543.18	0.096439	0.0588648	1.63831	0.101356	0.998363	CERK	CERK	64781
ENSG00000141579	11.7069	0.74076	0.452356	1.63756	0.101514	0.998363	ZNF750	ZNF750	79755
ENSG00000004455	5010.42	0.0801344	0.048948	1.63713	0.101602	0.998363	AK2	AK2	204
ENSG00000273226	29.2571	-0.460223	0.281138	-1.637	0.101631	0.998363			NA
ENSG00000223901	94.6428	-0.271564	0.165895	-1.63696	0.101639	0.998363			NA
ENSG00000104133	1909.27	-0.0878213	0.0536616	-1.63658	0.101719	0.998363	SPG11	SPG11	80208
ENSG00000186529	83.8738	0.353554	0.216036	1.63655	0.101725	0.998363	CYP4F3	CYP4F3	4051
ENSG00000183484	1499.15	-0.101624	0.062099	-1.63648	0.10174	0.998363	GPR132	GPR132	29933
ENSG00000168096	268.837	0.19206	0.117403	1.6359	0.101861	0.998363	ANKS3	ANKS3	124401
ENSG00000274220	14.1338	-0.661087	0.404136	-1.63581	0.10188	0.998363			NA
ENSG00000266933	74.8755	-0.297982	0.182221	-1.63527	0.101991	0.998363	MADCAM1-AS1	MADCAM1-AS1	NA
ENSG00000250539	21.459	0.532718	0.325793	1.63514	0.102019	0.998363	KRT8P33	KRT8P33	NA
ENSG00000136826	139.714	0.233711	0.142939	1.63505	0.102039	0.998363	KLF4	KLF4	9314
ENSG00000106688	823.028	0.122251	0.0747793	1.63482	0.102087	0.998363	SLC1A1	SLC1A1	6505
ENSG00000166845	200.633	0.192047	0.117509	1.63431	0.102194	0.998363	C18orf54	C18orf54	162681
ENSG00000196954	459.72	0.138174	0.0845942	1.63337	0.102391	0.998363	CASP4	CASP4	837
ENSG00000135486	31067	0.109409	0.0669907	1.63319	0.102428	0.998363	HNRNPA1	HNRNPA1	3178
ENSG00000103472	59.9707	-0.312698	0.191521	-1.63271	0.10253	0.998363	RRN3P2	RRN3P2	NA
ENSG00000079215	80.8161	-0.275223	0.168574	-1.63266	0.102541	0.998363	SLC1A3	SLC1A3	6507
ENSG00000132405	951.57	0.100532	0.061591	1.63226	0.102625	0.998363	TBC1D14	TBC1D14	57533
LTR76:ERV1:LTR	174.605	-0.193362	0.118481	-1.63201	0.102678	0.998363	NA	NA	NA
ENSG00000132793	20.6021	0.715014	0.438147	1.63191	0.102699	0.998363	LPIN3	LPIN3	64900
ENSG00000171444	29.6363	-0.490357	0.300536	-1.63161	0.102762	0.998363	MCC	MCC	4163
ENSG00000198711	24.8189	0.532253	0.326324	1.63106	0.102879	0.998363	SSBP3-AS1	SSBP3-AS1	619518
ENSG00000130684	275.914	0.16747	0.102683	1.63094	0.102903	0.998363	ZNF337	ZNF337	26152
ENSG00000158792	123.533	-0.275874	0.169173	-1.63072	0.102949	0.998363	SPATA2L	SPATA2L	124044
Chap1_Mam:hAT-Charlie:DNA	253.601	0.189019	0.115944	1.63026	0.103047	0.998363	NA	NA	NA
ENSG00000234750	18.5926	0.597632	0.366618	1.63012	0.103076	0.998363			NA
ENSG00000167515	572.285	0.176233	0.108135	1.62975	0.103155	0.998363	TRAPPC2L	TRAPPC2L	51693
ENSG00000147889	255.926	0.187195	0.11493	1.62877	0.103361	0.998363	CDKN2A	CDKN2A	1029
ENSG00000141446	385.903	0.229929	0.141168	1.62877	0.103363	0.998363	ESCO1	ESCO1	114799
ENSG00000203288	10.4778	0.760718	0.467067	1.62871	0.103374	0.998363	TDRKH-AS1	TDRKH-AS1	109729141
HERV9N-int:ERV1:LTR	141.213	0.226122	0.138841	1.62864	0.103389	0.998363	NA	NA	NA
ENSG00000254901	417.013	0.143263	0.0879905	1.62816	0.103491	0.998363	BORCS8	BORCS8	729991
ENSG00000277599	413.837	0.205186	0.12605	1.62781	0.103564	0.998363			NA
ENSG00000114541	132.97	-0.234301	0.143956	-1.62758	0.103613	0.998363	FRMD4B	FRMD4B	23150
ENSG00000173198	356.917	0.162674	0.0999672	1.62728	0.103678	0.998363	CYSLTR1	CYSLTR1	10800
ENSG00000262484	15.512	-0.673049	0.413626	-1.62719	0.103696	0.998363	CCER2	CCER2	643669
LTR22E:ERVK:LTR	58.0548	0.319517	0.196384	1.627	0.103738	0.998363	NA	NA	NA
ENSG00000107290	2564.99	0.186423	0.114587	1.62692	0.103755	0.998363	SETX	SETX	23064
ENSG00000138398	1544.94	0.315112	0.193795	1.62601	0.103949	0.998363	PPIG	PPIG	9360
ENSG00000258056	77.0378	-0.312734	0.19234	-1.62595	0.103961	0.998363	CD63-AS1	CD63-AS1	NA
ENSG00000232713	29.4256	0.531527	0.326919	1.62587	0.103978	0.998363	RPS12P3	RPS12P3	NA
ENSG00000204618	33.1148	0.461752	0.284012	1.62582	0.103989	0.998363	RNF39	RNF39	80352
ENSG00000270882	45.2534	-0.412159	0.253573	-1.62541	0.104076	0.998363	H4C14	H4C14	8370
ENSG00000038274	1632.21	-0.0917641	0.0564571	-1.62538	0.104082	0.998363	MAT2B	MAT2B	27430
ENSG00000144040	447.393	0.132471	0.0815125	1.62517	0.104127	0.998363	SFXN5	SFXN5	94097
ENSG00000186812	554.161	0.118646	0.0730119	1.62502	0.104158	0.998363	ZNF397	ZNF397	84307
ENSG00000197724	595.816	0.147791	0.0909925	1.62421	0.104331	0.998363	PHF2	PHF2	5253
ENSG00000237669	16.6049	0.583302	0.35917	1.62403	0.10437	0.998363			NA
ENSG00000149243	10.7523	-0.841713	0.518346	-1.62385	0.104409	0.998363	KLHL35	KLHL35	283212
ENSG00000279865	23.4706	-0.539421	0.332212	-1.62373	0.104434	0.998363			NA
ENSG00000115850	17.885	-0.562653	0.346529	-1.62368	0.104444	0.998363	LCT	LCT	3938
ENSG00000287296	21.0947	0.559293	0.344473	1.62362	0.104457	0.998363			NA
ENSG00000170260	255.417	-0.159928	0.0985269	-1.62319	0.104548	0.998363	ZNF212	ZNF212	7988
ENSG00000123124	542.456	0.13511	0.08324	1.62313	0.104561	0.998363	WWP1	WWP1	11059
ENSG00000278615	110.753	0.246732	0.15215	1.62164	0.104881	0.998363	C11orf98	C11orf98	102288414
ENSG00000258465	974.561	0.106437	0.0656356	1.62163	0.104883	0.998363			NA
ENSG00000159685	99.4545	0.292848	0.180623	1.62132	0.104948	0.998363	CHCHD6	CHCHD6	84303
ENSG00000197279	53.5524	0.41514	0.256101	1.621	0.105018	0.998363	ZNF165	ZNF165	7718
ENSG00000214309	40.898	-0.393634	0.24286	-1.62083	0.105055	0.998363	MBLAC1	MBLAC1	255374
ENSG00000154258	27.063	0.512228	0.316245	1.61972	0.105292	0.998363	ABCA9	ABCA9	10350
ENSG00000284570	455.615	-0.152598	0.0942151	-1.61967	0.105303	0.998363	MIR7705	MIR7705	102466854
ENSG00000249898	160.303	-0.20287	0.125267	-1.6195	0.10534	0.998363	MCPH1-AS1	MCPH1-AS1	NA
ENSG00000077150	5848.68	-0.0960628	0.0593182	-1.61945	0.10535	0.998363	NFKB2	NFKB2	4791
ENSG00000162236	802.664	0.1238	0.0764485	1.61939	0.105363	0.998363	STX5	STX5	6811
ENSG00000142528	237.15	0.177114	0.109392	1.61908	0.105431	0.998363	ZNF473	ZNF473	25888
ENSG00000116096	61.8251	-0.310206	0.191637	-1.61872	0.105507	0.998363	SPR	SPR	6697
ENSG00000153774	379.924	-0.191425	0.118276	-1.61846	0.105564	0.998363	CFDP1	CFDP1	10428
ENSG00000170270	330.352	-0.183155	0.113213	-1.6178	0.105706	0.998363	GON7	GON7	84520
ENSG00000203814	29.3325	0.445424	0.275405	1.61734	0.105805	0.998363	H2BC18	H2BC18	440689
ENSG00000285908	101.262	0.249159	0.154064	1.61724	0.105826	0.998363			NA
ENSG00000129535	80.835	0.297742	0.184105	1.61724	0.105827	0.998363	NRL	NRL	4901
ENSG00000271267	15.2599	-0.687267	0.425013	-1.61705	0.105867	0.998363			NA
LOR1-int:ERV1:LTR	445.544	0.158605	0.0981084	1.61663	0.105957	0.998363	NA	NA	NA
ENSG00000131171	1644.25	0.120296	0.0744225	1.61639	0.10601	0.998363	SH3BGRL	SH3BGRL	6451
ENSG00000078177	556.779	0.460352	0.284923	1.61571	0.106157	0.998363	N4BP2	N4BP2	55728
ENSG00000160789	4109.72	0.0875164	0.0541667	1.61569	0.106162	0.998363	LMNA	LMNA	4000
ENSG00000169116	1429.32	-0.0915368	0.0566717	-1.61521	0.106265	0.998363	PARM1	PARM1	25849
ENSG00000287737	13.4866	-0.662936	0.410726	-1.61406	0.106514	0.998363			NA
ENSG00000255299	12.9725	0.666503	0.412936	1.61406	0.106515	0.998363			NA
ENSG00000099991	2287.87	-0.0866717	0.0537014	-1.61396	0.106537	0.998363	CABIN1	CABIN1	23523
ENSG00000108826	620.796	0.113995	0.070642	1.61369	0.106594	0.998363	MRPL27	MRPL27	51264
ENSG00000235908	13.2343	-0.675968	0.419037	-1.61315	0.106713	0.998363	RHOA-IT1	RHOA-IT1	NA
ENSG00000273199	10.2345	0.782173	0.485007	1.6127	0.106809	0.998363			NA
ENSG00000204623	401.079	0.161752	0.100327	1.61225	0.106907	0.998363	POLR1HASP	POLR1HASP	80862
ENSG00000262115	33.0753	0.439437	0.272604	1.612	0.106962	0.998363			NA
ENSG00000286216	12.7495	-0.703201	0.436362	-1.61151	0.107069	0.998363			NA
ENSG00000173915	1460.15	0.130634	0.0810868	1.61103	0.107172	0.998363	ATP5MK	ATP5MK	84833
ENSG00000281641	14.3466	0.676663	0.420027	1.611	0.10718	0.998363	SAMD12-AS1	SAMD12-AS1	NA
ENSG00000007516	88.5814	0.309741	0.192297	1.61074	0.107236	0.998363	BAIAP3	BAIAP3	8938
ENSG00000227896	32.7472	-0.433947	0.269459	-1.61044	0.107301	0.998363	WAPL-DT	WAPL-DT	NA
ENSG00000284976	605.736	0.148811	0.0924439	1.60974	0.107455	0.998363			122513141
ENSG00000176396	253.485	0.172834	0.107375	1.60963	0.107478	0.998363	EID2	EID2	163126
ENSG00000133059	232.46	0.174178	0.108253	1.60899	0.107618	0.998363	DSTYK	DSTYK	25778
ENSG00000110852	24.4514	0.585035	0.363615	1.60894	0.107629	0.998363	CLEC2B	CLEC2B	9976
ENSG00000198865	244.249	0.306288	0.190377	1.60885	0.107648	0.998363	CCDC152	CCDC152	100129792
ENSG00000100150	509.41	-0.141842	0.0881758	-1.60863	0.107697	0.998363	DEPDC5	DEPDC5	9681
L1MCb:L1:LINE	254.437	0.194141	0.120689	1.60861	0.107701	0.998363	NA	NA	NA
ENSG00000113522	992.57	0.197944	0.123064	1.60847	0.107732	0.998363	RAD50	RAD50	10111
ENSG00000139618	706.42	0.393309	0.244687	1.6074	0.107967	0.998363	BRCA2	BRCA2	675
ENSG00000233695	296.906	0.160954	0.100219	1.60602	0.10827	0.998363	GAS6-AS1	GAS6-AS1	NA
ENSG00000145506	28.4987	-0.444608	0.27686	-1.6059	0.108296	0.998363	NKD2	NKD2	85409
ENSG00000122482	445.773	0.227385	0.141611	1.6057	0.10834	0.998363	ZNF644	ZNF644	84146
ENSG00000141424	1330.78	-0.0937621	0.0583948	-1.60566	0.108349	0.998363	SLC39A6	SLC39A6	25800
ENSG00000228727	87.0569	0.27528	0.171507	1.60506	0.10848	0.998363	SAPCD1	SAPCD1	401251
ENSG00000274266	67.0795	-0.307915	0.191847	-1.605	0.108493	0.998363	SNORA73A	SNORA73A	NA
ENSG00000134107	3930.39	-0.0741022	0.0461746	-1.60483	0.108532	0.998363	BHLHE40	BHLHE40	8553
ENSG00000222345	16.7471	-0.579132	0.360896	-1.60471	0.108559	0.998363	SNORD19C	SNORD19C	NA
ENSG00000225885	12.3546	0.73381	0.457339	1.60452	0.108599	0.998363			NA
ENSG00000266208	39.8735	-0.384095	0.239391	-1.60447	0.108611	0.998363	GJD3-AS1	GJD3-AS1	NA
ENSG00000260743	11.4981	-0.717208	0.447068	-1.60425	0.10866	0.998363			NA
ENSG00000177200	1007.35	0.307442	0.191675	1.60397	0.10872	0.998363	CHD9	CHD9	80205
ENSG00000117155	274.596	0.236969	0.147742	1.60394	0.108728	0.998363	SSX2IP	SSX2IP	117178
ENSG00000117242	523.345	0.131303	0.081866	1.60388	0.10874	0.998363	PINK1-AS	PINK1-AS	100861548
ENSG00000186918	446.373	-0.223673	0.139487	-1.60354	0.108815	0.998363	ZNF395	ZNF395	55893
ENSG00000271551	83.9597	-0.304608	0.189974	-1.60342	0.108843	0.998363			115308161
ENSG00000158623	761.958	0.116458	0.0726314	1.60341	0.108845	0.998363	COPG2	COPG2	26958
ENSG00000241399	56.1655	-0.345753	0.215672	-1.60314	0.108903	0.998363	CD302	CD302	9936
ENSG00000147421	430.012	-0.141763	0.0884563	-1.60263	0.109016	0.998363	HMBOX1	HMBOX1	79618
MER83B:ERV1:LTR	265.852	-0.199029	0.124213	-1.60232	0.109084	0.998363	NA	NA	NA
ENSG00000221869	15.0888	0.689933	0.430585	1.60232	0.109085	0.998363	CEBPD	CEBPD	1052
ENSG00000121350	763.289	0.161925	0.101077	1.602	0.109156	0.998363	PYROXD1	PYROXD1	79912
ENSG00000129317	651.265	0.327964	0.204726	1.60197	0.109163	0.998363	PUS7L	PUS7L	83448
ENSG00000271853	263.964	-0.155119	0.0968406	-1.60179	0.109201	0.998363			6284
MSTC-int:ERVL-MaLR:LTR	51.3143	0.334233	0.208669	1.60173	0.109215	0.998363	NA	NA	NA
ENSG00000112210	110.092	0.237638	0.148372	1.60164	0.109236	0.998363	RAB23	RAB23	51715
ENSG00000183718	368.74	0.148041	0.0924724	1.60092	0.109395	0.998363	TRIM52	TRIM52	84851
ENSG00000174227	829.643	-0.108535	0.0678187	-1.60037	0.109516	0.998363	PIGG	PIGG	54872
ENSG00000162711	15.8776	-0.725575	0.453429	-1.6002	0.109555	0.998363	NLRP3	NLRP3	114548
ENSG00000167487	271.616	-0.15361	0.0960166	-1.59982	0.109638	0.998363	KLHL26	KLHL26	55295
ENSG00000265218	30.6076	-0.426508	0.266603	-1.59978	0.109647	0.998363			NA
ENSG00000258378	82.6649	0.259203	0.162024	1.59978	0.109648	0.998363			NA
ENSG00000206417	350.433	-0.192942	0.120615	-1.59965	0.109677	0.998363	H1-10-AS1	H1-10-AS1	NA
ENSG00000175175	22.5714	0.586133	0.366434	1.59956	0.109696	0.998363	PPM1E	PPM1E	22843
ENSG00000151332	393.499	0.137054	0.0856831	1.59955	0.109699	0.998363	MBIP	MBIP	51562
ENSG00000072849	918.549	0.109607	0.0685449	1.59905	0.10981	0.998363	DERL2	DERL2	51009
ENSG00000197933	70.2342	0.312995	0.195746	1.59899	0.109824	0.998363	ZNF823	ZNF823	55552
THE1B:ERVL-MaLR:LTR	3914.92	0.074989	0.0469075	1.59866	0.109897	0.998363	NA	NA	NA
ENSG00000141696	20.6348	-0.525466	0.328704	-1.5986	0.10991	0.998363	P3H4	P3H4	10609
ENSG00000270574	23.8321	0.522485	0.326941	1.5981	0.11002	0.998363			NA
ENSG00000287125	20.8931	-0.552586	0.345812	-1.59794	0.110057	0.998363			NA
ENSG00000226648	565.022	-0.120514	0.0754186	-1.59793	0.110059	0.998363	PLCG1-AS1	PLCG1-AS1	NA
ENSG00000143195	391.421	0.144153	0.0902319	1.59758	0.110136	0.998363	ILDR2	ILDR2	387597
MLT1E3:ERVL-MaLR:LTR	325.564	0.161719	0.101228	1.59757	0.110139	0.998363	NA	NA	NA
ENSG00000227188	14.1291	-0.661969	0.414451	-1.59722	0.110217	0.998363	MGAT3-AS1	MGAT3-AS1	104502417
ENSG00000171109	1273.96	-0.125764	0.0787442	-1.59712	0.110239	0.998363	MFN1	MFN1	55669
ENSG00000227067	14.6074	0.614218	0.384583	1.5971	0.110244	0.998363	DPPA3P1	DPPA3P1	NA
ENSG00000272325	1228.77	0.0993506	0.0622208	1.59674	0.110323	0.998363	NUDT3	NUDT3	11165
ENSG00000184508	186.536	0.214395	0.134298	1.59641	0.110397	0.998363	HDDC3	HDDC3	374659
MLT1A0:ERVL-MaLR:LTR	3308.83	0.0902196	0.0565228	1.59616	0.110452	0.998363	NA	NA	NA
ENSG00000283128	43.7283	-0.358684	0.224837	-1.5953	0.110644	0.998363			NA
ENSG00000178149	883.299	-0.102237	0.0640921	-1.59515	0.110678	0.998363	DALRD3	DALRD3	55152
ENSG00000157306	98.9657	0.255633	0.160322	1.59449	0.110826	0.998363	ZFHX2-AS1	ZFHX2-AS1	NA
ENSG00000229689	128.326	-0.216839	0.136005	-1.59434	0.11086	0.998363	ANKRD33BP1	ANKRD33BP1	NA
ENSG00000240849	508.104	0.123574	0.0775212	1.59406	0.110922	0.998363	PEDS1	PEDS1	387521
ENSG00000198700	2324.5	0.101174	0.0634994	1.5933	0.111093	0.998363	IPO9	IPO9	55705
ENSG00000197584	123.356	0.228346	0.143329	1.59316	0.111125	0.998363	KCNMB2	KCNMB2	10242
ENSG00000186815	1411.4	-0.104178	0.0653957	-1.59304	0.111151	0.998363	TPCN1	TPCN1	53373
ENSG00000014919	920.454	-0.112096	0.0703907	-1.59248	0.111277	0.998363	COX15	COX15	1355
ENSG00000112249	2440.13	0.156198	0.0981157	1.59198	0.11139	0.998363	ASCC3	ASCC3	10973
ENSG00000181090	2964.77	-0.0790515	0.0496604	-1.59184	0.11142	0.998363	EHMT1	EHMT1	79813
ENSG00000214026	1257.35	0.118549	0.0744875	1.59153	0.111491	0.998363	MRPL23	MRPL23	6150
ENSG00000136518	1099.27	-0.114643	0.0720802	-1.59049	0.111724	0.998363	ACTL6A	ACTL6A	86
ENSG00000123415	365.393	0.148077	0.0931582	1.58952	0.111943	0.998363	SMUG1	SMUG1	23583
ENSG00000090612	277.434	0.24978	0.157181	1.58912	0.112033	0.998363	ZNF268	ZNF268	10795
ENSG00000112659	1268.34	0.0903713	0.0568884	1.58857	0.112157	0.998363	CUL9	CUL9	23113
ENSG00000166946	866.708	-0.115021	0.0724054	-1.58856	0.112159	0.998363	CCNDBP1	CCNDBP1	23582
ENSG00000276523	17.4738	0.614087	0.386651	1.58822	0.112237	0.998363			NA
ENSG00000224086	603.849	0.117243	0.0738313	1.58798	0.11229	0.998363	PPM1F-AS1	PPM1F-AS1	NA
ENSG00000236498	481.776	-0.144586	0.0910585	-1.58784	0.112323	0.998363			NA
ENSG00000245532	6336.75	0.151088	0.0951552	1.5878	0.112331	0.998363	NEAT1	NEAT1	283131
ENSG00000237978	21.978	0.517245	0.325803	1.5876	0.112377	0.998363	KCNMB2-AS1	KCNMB2-AS1	NA
ENSG00000100167	44.8678	-0.375595	0.236618	-1.58735	0.112434	0.998363	SEPTIN3	SEPTIN3	55964
ENSG00000242612	195.825	0.183709	0.115756	1.58704	0.112503	0.998363	DECR2	DECR2	26063
ENSG00000260793	46.3422	0.356238	0.224563	1.58636	0.112658	0.998363			101926967
ENSG00000196247	461.564	0.2488	0.156839	1.58634	0.112661	0.998363	ZNF107	ZNF107	51427
ENSG00000158109	473.398	-0.152161	0.0959307	-1.58615	0.112705	0.998363	TPRG1L	TPRG1L	127262
ENSG00000197265	1103.41	-0.101892	0.06424	-1.58611	0.112715	0.998363	GTF2E2	GTF2E2	2961
ENSG00000119522	1237.08	-0.0998225	0.0629375	-1.58606	0.112727	0.998363	DENND1A	DENND1A	57706
ENSG00000151287	216.676	-0.189124	0.119253	-1.5859	0.112761	0.998363	TEX30	TEX30	93081
ENSG00000131323	2610.29	-0.108796	0.0686192	-1.58551	0.11285	0.998363	TRAF3	TRAF3	7187
ENSG00000211674	339.433	-0.17565	0.110839	-1.58473	0.113029	0.998363	IGLJ1	IGLJ1	NA
ENSG00000162607	1715.87	0.123527	0.077953	1.58463	0.113051	0.998363	USP1	USP1	7398
ENSG00000250654	12.4845	0.752146	0.474878	1.58387	0.113223	0.998363			NA
ENSG00000168675	521.571	-0.119727	0.0755939	-1.58381	0.113237	0.998363	LDLRAD4	LDLRAD4	753
ENSG00000272601	16.1182	-0.577844	0.36488	-1.58366	0.113272	0.998363	EFCAB3P1	EFCAB3P1	NA
ENSG00000168003	2070.62	-0.0885436	0.0559142	-1.58356	0.113293	0.998363	SLC3A2	SLC3A2	6520
ENSG00000105613	21.5708	0.579622	0.366074	1.58335	0.113342	0.998363	MAST1	MAST1	22983
ENSG00000280161	19.7563	-0.56457	0.356597	-1.58322	0.113372	0.998363			NA
ENSG00000153165	22.2363	-0.536883	0.339295	-1.58235	0.11357	0.998363	RGPD3	RGPD3	653489
ENSG00000182685	140.047	0.238384	0.15066	1.58226	0.11359	0.998363	BRICD5	BRICD5	283870
ENSG00000260441	31.8649	-0.409772	0.258991	-1.58218	0.113608	0.998363			NA
ENSG00000179818	4987.87	-0.0687081	0.0434388	-1.58172	0.113713	0.998363	PCBP1-AS1	PCBP1-AS1	400960
ENSG00000141258	1140.34	0.115853	0.0732565	1.58146	0.113772	0.998363	SGSM2	SGSM2	9905
ENSG00000285006	52.127	-0.339226	0.214595	-1.58077	0.113931	0.998363			NA
ENSG00000181788	852.243	-0.110057	0.0696416	-1.58033	0.114031	0.998363	SIAH2	SIAH2	6478
ENSG00000123360	108.112	0.235894	0.1493	1.58	0.114106	0.998363	PDE1B	PDE1B	5153
ENSG00000142185	128.491	-0.227998	0.144326	-1.57974	0.114165	0.998363	TRPM2	TRPM2	7226
ENSG00000256950	360.189	0.14248	0.0901979	1.57964	0.114189	0.998363			NA
ENSG00000148288	19.6211	-0.550847	0.348768	-1.57941	0.114243	0.998363	GBGT1	GBGT1	26301
ENSG00000125814	391.119	-0.170917	0.108219	-1.57937	0.114251	0.998363	NAPB	NAPB	63908
ENSG00000169564	4854.09	-0.0682956	0.0432428	-1.57935	0.114255	0.998363	PCBP1	PCBP1	5093
ENSG00000128578	111.012	-0.242118	0.153307	-1.5793	0.114267	0.998363	STRIP2	STRIP2	57464
ENSG00000006282	709.805	0.114936	0.0727782	1.57926	0.114276	0.998363	SPATA20	SPATA20	64847
ENSG00000116990	34.2181	-0.456803	0.289256	-1.57923	0.114282	0.998363	MYCL	MYCL	4610
ENSG00000156804	21.9898	0.519222	0.32906	1.5779	0.114589	0.998363	FBXO32	FBXO32	114907
ENSG00000154310	4188.27	-0.070009	0.0443731	-1.57774	0.114626	0.998363	TNIK	TNIK	23043
ENSG00000254485	49.8331	0.344492	0.218372	1.57754	0.114671	0.998363			NA
ENSG00000178425	1519.32	0.109618	0.0694878	1.57752	0.114676	0.998363	NT5DC1	NT5DC1	221294
Penelope1_Vert:Penelope:LINE	133.721	0.247813	0.157104	1.57739	0.114707	0.998363	NA	NA	NA
ENSG00000205085	30.4468	-0.463283	0.293961	-1.57601	0.115025	0.998363	GARIN1A	GARIN1A	346653
ENSG00000120217	622.676	-0.138811	0.0880946	-1.57571	0.115093	0.998363	CD274	CD274	29126
ENSG00000166922	11.6196	-0.802457	0.509525	-1.57491	0.115276	0.998363	SCG5	SCG5	6447
ENSG00000211978	25.3556	0.550872	0.349813	1.57476	0.115312	0.998363	IGHV5-78	IGHV5-78	NA
ENSG00000211895	100035	0.0805868	0.0511774	1.57466	0.115336	0.998363	IGHA1	IGHA1	NA
ENSG00000268533	35.8652	-0.385357	0.24485	-1.57385	0.115522	0.998363			NA
ENSG00000261762	95.3449	0.246238	0.156492	1.57349	0.115606	0.998363			NA
ENSG00000147251	971.601	0.139394	0.088601	1.57328	0.115653	0.998363	DOCK11	DOCK11	139818
LTR12_:ERV1:LTR	78.2358	0.279292	0.177524	1.57326	0.115659	0.998363	NA	NA	NA
ENSG00000150403	756.767	0.106914	0.0679606	1.57318	0.115677	0.998363	TMCO3	TMCO3	55002
ENSG00000284952	255.112	0.161888	0.102938	1.57267	0.115795	0.998363			NA
ENSG00000265660	13.7492	-0.651082	0.413997	-1.57267	0.115795	0.998363	MIR4664	MIR4664	100616318
ENSG00000160190	829.26	0.103613	0.0658936	1.57242	0.115852	0.998363	SLC37A1	SLC37A1	54020
ENSG00000283674	22.869	-0.504541	0.320992	-1.57182	0.115993	0.998363			729732
ENSG00000187609	140.949	0.246742	0.156989	1.57171	0.116017	0.998363	EXD3	EXD3	54932
ENSG00000112242	695.551	-0.108794	0.0692456	-1.57113	0.116152	0.998363	E2F3	E2F3	1871
ENSG00000029639	425.945	0.12715	0.0809455	1.57081	0.116226	0.998363	TFB1M	TFB1M	51106
ENSG00000232043	224.133	-0.184015	0.117149	-1.57078	0.116234	0.998363			NA
LTR35:ERV1:LTR	71.0408	-0.311611	0.198402	-1.57061	0.116274	0.998363	NA	NA	NA
ENSG00000111647	459.708	0.204901	0.130463	1.57058	0.116281	0.998363	BLTP3B	BLTP3B	23074
ENSG00000078699	508.938	0.136382	0.0868826	1.56973	0.116477	0.998363	CBFA2T2	CBFA2T2	9139
ENSG00000270184	13.869	-0.619164	0.394452	-1.56968	0.116489	0.998363			NA
ENSG00000167977	1012.2	-0.112736	0.071827	-1.56955	0.11652	0.998363	KCTD5	KCTD5	54442
ENSG00000242516	11.1073	0.682369	0.434848	1.56921	0.116599	0.998363	LINC00960	LINC00960	401074
AluSg4:Alu:SINE	3338.59	0.0817759	0.052115	1.56915	0.116614	0.998363	NA	NA	NA
ENSG00000251634	32.7408	-0.433712	0.276483	-1.56868	0.116724	0.998363	NAIPP4	NAIPP4	NA
ENSG00000269300	10.3793	-0.760425	0.484779	-1.5686	0.116741	0.998363			NA
ENSG00000160972	342.675	0.147739	0.0941901	1.56852	0.116761	0.998363	PPP1R16A	PPP1R16A	84988
ENSG00000278233	116.096	-0.287572	0.183451	-1.56757	0.116982	0.998363	RNA5-8SN2	RNA5-8SN2	109864281
ENSG00000271576	29.0998	-0.448889	0.2864	-1.56735	0.117033	0.998363	PRKACB-DT	PRKACB-DT	NA
ENSG00000255843	46.8246	-0.35838	0.228684	-1.56714	0.117082	0.998363			NA
ENSG00000167604	492.995	-0.140961	0.0899668	-1.56681	0.117159	0.998363	NFKBID	NFKBID	84807
ENSG00000059804	479.596	-0.217822	0.139043	-1.56659	0.117211	0.998363	SLC2A3	SLC2A3	6515
ENSG00000280007	350.966	-0.17426	0.11125	-1.56638	0.117259	0.998363			NA
ENSG00000265451	13.5722	0.717143	0.457853	1.56632	0.117275	0.998363	CLASP1-AS1	CLASP1-AS1	NA
[truncated: 16,956 more rows]

## Sheet: C
	baseMean	log2FoldChange	lfcSE	stat	pvalue	padj	external_gene_name	hgnc_symbol	entrezgene_id
7SK:RNA:RNA	48.3444	-0.127999	0.228945	-0.559083	0.576105	0.905284	NA	NA	NA
ALR/Alpha:centr:Satellite	401.128	-0.151925	0.0960881	-1.58111	0.113854	0.621148	NA	NA	NA
Alu:Alu:SINE	559.444	-0.0969037	0.0809598	-1.19694	0.231332	0.741264	NA	NA	NA
AluJb:Alu:SINE	54803.6	0.0163286	0.0471114	0.346595	0.728895	0.940818	NA	NA	NA
AluJo:Alu:SINE	32565.8	-0.00667882	0.0447501	-0.149247	0.881359	0.978374	NA	NA	NA
AluJr:Alu:SINE	35804.6	0.0120274	0.0489142	0.245888	0.805769	0.963522	NA	NA	NA
AluJr4:Alu:SINE	7670.25	-0.00282701	0.0547755	-0.0516107	0.958839	0.991722	NA	NA	NA
AluSc:Alu:SINE	13720.7	-0.0101041	0.0430048	-0.234953	0.814245	0.965677	NA	NA	NA
AluSc5:Alu:SINE	2781.14	-0.0347692	0.0497661	-0.698652	0.484769	0.87347	NA	NA	NA
AluSc8:Alu:SINE	8991.5	-0.00247678	0.0440221	-0.0562622	0.955133	0.99139	NA	NA	NA
AluSg:Alu:SINE	17532.9	0.0135696	0.042574	0.31873	0.749931	0.946864	NA	NA	NA
AluSg4:Alu:SINE	3110.56	0.0542368	0.0472536	1.14778	0.251059	0.760412	NA	NA	NA
AluSg7:Alu:SINE	3649.83	0.00467504	0.0467313	0.100041	0.920312	0.985563	NA	NA	NA
AluSp:Alu:SINE	26527.2	0.00446969	0.0403796	0.110692	0.911861	0.984178	NA	NA	NA
AluSq:Alu:SINE	9355.85	0.0385073	0.0447543	0.860415	0.389561	0.831078	NA	NA	NA
AluSq10:Alu:SINE	686.613	-0.0351611	0.0812983	-0.432496	0.665381	0.929654	NA	NA	NA
AluSq2:Alu:SINE	27722.6	0.00482604	0.0412571	0.116975	0.90688	0.983437	NA	NA	NA
AluSq4:Alu:SINE	895.656	0.0142987	0.0737303	0.193933	0.846229	0.972535	NA	NA	NA
AluSx:Alu:SINE	54166.5	0.00294841	0.0415984	0.0708781	0.943495	0.988914	NA	NA	NA
AluSx1:Alu:SINE	54989.4	0.00909755	0.0409815	0.221991	0.824321	0.968383	NA	NA	NA
AluSx3:Alu:SINE	13367.2	-0.0132565	0.0400275	-0.331184	0.740505	0.943921	NA	NA	NA
AluSx4:Alu:SINE	4805.16	0.00156056	0.0470744	0.0331509	0.973554	0.99448	NA	NA	NA
AluSz:Alu:SINE	50401.5	0.000166252	0.0444011	0.00374432	0.997012	0.999959	NA	NA	NA
AluSz6:Alu:SINE	21884.7	0.00551669	0.0437982	0.125957	0.899766	0.982528	NA	NA	NA
AluY:Alu:SINE	36425.5	0.0280357	0.0378987	0.739753	0.45945	0.861895	NA	NA	NA
AluYa5:Alu:SINE	560.263	-0.00016186	0.080425	-0.00201255	0.998394	0.999959	NA	NA	NA
AluYa8:Alu:SINE	45.7715	-0.0721961	0.228164	-0.316422	0.751682	0.947791	NA	NA	NA
AluYb8:Alu:SINE	573.1	-0.0328947	0.0820314	-0.401001	0.688419	0.933409	NA	NA	NA
AluYb9:Alu:SINE	61.9013	-0.166072	0.208597	-0.796139	0.425951	0.846249	NA	NA	NA
AluYc:Alu:SINE	1073.1	-0.030095	0.0654462	-0.459843	0.645629	0.921166	NA	NA	NA
AluYc3:Alu:SINE	242.19	0.117115	0.124748	0.938815	0.347826	0.814592	NA	NA	NA
AluYd8:Alu:SINE	42.0342	-0.146999	0.249348	-0.589535	0.555503	0.89815	NA	NA	NA
AluYe5:Alu:SINE	305.306	-0.13835	0.111829	-1.23715	0.21603	0.730239	NA	NA	NA
AluYe6:Alu:SINE	64.1756	0.223366	0.196163	1.13868	0.254837	0.762454	NA	NA	NA
AluYf1:Alu:SINE	568.857	0.0540821	0.0811269	0.666636	0.505004	0.880066	NA	NA	NA
AluYg6:Alu:SINE	141.161	-0.0286629	0.135718	-0.211195	0.832735	0.968675	NA	NA	NA
AluYh3:Alu:SINE	632.822	-0.0592236	0.0852772	-0.694483	0.48738	0.874236	NA	NA	NA
AluYh3a3:Alu:SINE	122.139	0.0974736	0.145864	0.668249	0.503975	0.879741	NA	NA	NA
AluYh7:Alu:SINE	16.196	-0.0445424	0.398938	-0.111652	0.911099	0.984016	NA	NA	NA
AluYh9:Alu:SINE	20.2251	-0.578157	0.334373	-1.72908	0.0837954	0.57352	NA	NA	NA
AluYi6_4d:Alu:SINE	21.6794	-0.304665	0.378563	-0.804795	0.420938	0.844343	NA	NA	NA
AluYi6:Alu:SINE	88.4027	-0.0243398	0.164369	-0.14808	0.882279	0.978527	NA	NA	NA
AluYj4:Alu:SINE	775.888	0.00764446	0.0668725	0.114314	0.908989	0.983757	NA	NA	NA
AluYk11:Alu:SINE	150.262	0.00454053	0.128226	0.0354104	0.971753	0.994426	NA	NA	NA
AluYk12:Alu:SINE	34.8187	0.684048	0.268469	2.54796	0.0108355	0.288106	NA	NA	NA
AluYk2:Alu:SINE	195.375	-0.0307276	0.1133	-0.271205	0.786233	0.95778	NA	NA	NA
AluYk3:Alu:SINE	377.08	0.0474654	0.0918475	0.516785	0.605306	0.91265	NA	NA	NA
AluYk4:Alu:SINE	288.15	-0.010767	0.10283	-0.104707	0.916608	0.984965	NA	NA	NA
AluYm1:Alu:SINE	1475.92	-0.00905362	0.0605853	-0.149436	0.88121	0.978374	NA	NA	NA
AmnSINE1:5S-Deu-L2:SINE	405.561	-0.242686	0.0921558	-2.63343	0.00845265	0.25786	NA	NA	NA
Arthur1:hAT-Tip100:DNA	235.271	0.0874608	0.115423	0.757744	0.448604	0.857617	NA	NA	NA
Arthur1A:hAT-Tip100:DNA	108.401	0.242268	0.179279	1.35134	0.176585	0.698967	NA	NA	NA
Arthur1B:hAT-Tip100:DNA	190.939	0.112153	0.134326	0.83493	0.403757	0.83713	NA	NA	NA
Arthur1C:hAT-Tip100:DNA	56.7695	-0.160542	0.218753	-0.733894	0.463013	0.862459	NA	NA	NA
BLACKJACK:hAT-Blackjack:DNA	326.699	-0.208264	0.128299	-1.62328	0.104531	0.60997	NA	NA	NA
BSR/Beta:Satellite:Satellite	412.022	0.024037	0.111241	0.216081	0.828924	0.968611	NA	NA	NA
CER:Satellite:Satellite	163.144	0.0330204	0.138761	0.237965	0.811908	0.965492	NA	NA	NA
Chap1_Mam:hAT-Charlie:DNA	238.857	0.132835	0.124445	1.06742	0.285783	0.783479	NA	NA	NA
Charlie1:hAT-Charlie:DNA	653.546	0.0907257	0.0864356	1.04963	0.293887	0.78748	NA	NA	NA
Charlie10:hAT-Charlie:DNA	340.978	0.0387	0.109397	0.353759	0.723519	0.940545	NA	NA	NA
Charlie10a:hAT-Charlie:DNA	68.8299	-0.199363	0.196942	-1.01229	0.311398	0.793927	NA	NA	NA
Charlie10b:hAT-Charlie:DNA	71.0212	-0.0139588	0.208318	-0.0670069	0.946576	0.989404	NA	NA	NA
Charlie11:hAT-Charlie:DNA	15.7598	-0.412899	0.412072	-1.00201	0.31634	0.797506	NA	NA	NA
Charlie13a:hAT-Charlie:DNA	144.133	-0.0755295	0.150799	-0.500863	0.616468	0.915383	NA	NA	NA
Charlie13b:hAT-Charlie:DNA	169.5	-0.213062	0.144949	-1.46991	0.141586	0.660923	NA	NA	NA
Charlie14a:hAT-Charlie:DNA	54.4444	-0.159724	0.202755	-0.787767	0.430833	0.848797	NA	NA	NA
Charlie15a:hAT-Charlie:DNA	747.626	0.114826	0.0810704	1.41637	0.156666	0.675562	NA	NA	NA
Charlie15b:hAT-Charlie:DNA	486.505	-0.0406556	0.109735	-0.370489	0.711018	0.93792	NA	NA	NA
Charlie16a:hAT-Charlie:DNA	400.34	-0.101678	0.0874655	-1.16249	0.245035	0.755698	NA	NA	NA
Charlie17:hAT-Charlie:DNA	218.687	-0.166914	0.131952	-1.26496	0.205886	0.722186	NA	NA	NA
Charlie17a:hAT-Charlie:DNA	244.393	0.075191	0.125512	0.599075	0.549123	0.896338	NA	NA	NA
Charlie17b:hAT-Charlie:DNA	39.6645	0.0735337	0.246122	0.298769	0.765116	0.950748	NA	NA	NA
Charlie18a:hAT-Charlie:DNA	610.899	-0.0779647	0.0860831	-0.905692	0.365099	0.820853	NA	NA	NA
Charlie19a:hAT-Charlie:DNA	518.002	-0.295716	0.0781991	-3.78157	0.000155839	0.049689	NA	NA	NA
Charlie1a:hAT-Charlie:DNA	2707.36	-0.0346348	0.0577358	-0.599885	0.548583	0.896062	NA	NA	NA
Charlie1b:hAT-Charlie:DNA	720.181	-0.0224753	0.0807614	-0.278292	0.780788	0.955989	NA	NA	NA
Charlie20a:hAT-Charlie:DNA	221.745	0.0129011	0.113748	0.113418	0.909699	0.983956	NA	NA	NA
Charlie21a:hAT-Charlie:DNA	172.206	0.137071	0.14024	0.977399	0.328372	0.803672	NA	NA	NA
Charlie22a:hAT-Charlie:DNA	312.43	0.0631471	0.0971921	0.649714	0.515877	0.885615	NA	NA	NA
Charlie23a:hAT-Charlie:DNA	296.127	0.155385	0.0991605	1.567	0.117114	0.62732	NA	NA	NA
Charlie24:hAT-Charlie:DNA	251.317	0.0636388	0.114792	0.554385	0.579315	0.905557	NA	NA	NA
Charlie25:hAT-Charlie:DNA	239.844	-0.0319828	0.1265	-0.252829	0.800401	0.962547	NA	NA	NA
Charlie26a:hAT-Charlie:DNA	70.7807	0.61852	0.195059	3.17093	0.00151952	0.134685	NA	NA	NA
Charlie29a:hAT-Charlie:DNA	404.297	-0.153364	0.113384	-1.35261	0.176182	0.698967	NA	NA	NA
Charlie2a:hAT-Charlie:DNA	467.25	-0.0115886	0.0811939	-0.142728	0.886505	0.979628	NA	NA	NA
Charlie2b:hAT-Charlie:DNA	896.623	-0.0701705	0.078861	-0.8898	0.373573	0.824456	NA	NA	NA
Charlie3:hAT-Charlie:DNA	171.121	0.0656151	0.133826	0.490302	0.62392	0.917798	NA	NA	NA
Charlie30a:hAT-Charlie:DNA	140.281	0.252899	0.155622	1.62509	0.104143	0.60966	NA	NA	NA
Charlie4:hAT-Charlie:DNA	79.3159	0.303427	0.178886	1.69621	0.0898466	0.586262	NA	NA	NA
Charlie4a:hAT-Charlie:DNA	808.977	0.0585564	0.0811551	0.721536	0.47058	0.866199	NA	NA	NA
Charlie4z:hAT-Charlie:DNA	1768.5	-0.0868295	0.0611984	-1.41882	0.155951	0.675562	NA	NA	NA
Charlie5:hAT-Charlie:DNA	554.066	-0.00186183	0.0824959	-0.0225688	0.981994	0.997397	NA	NA	NA
Charlie6:hAT-Charlie:DNA	63.5076	0.265575	0.193131	1.3751	0.1691	0.690655	NA	NA	NA
Charlie7:hAT-Charlie:DNA	698.799	0.0327391	0.0860465	0.380482	0.703588	0.93587	NA	NA	NA
Charlie7a:hAT-Charlie:DNA	282.164	-0.283655	0.104668	-2.71004	0.00672759	0.230783	NA	NA	NA
Charlie8:hAT-Charlie:DNA	712.617	0.0828012	0.0693772	1.19349	0.232677	0.742765	NA	NA	NA
Charlie9:hAT-Charlie:DNA	303.01	0.151309	0.117848	1.28393	0.199167	0.716144	NA	NA	NA
Cheshire:hAT-Charlie:DNA	367.27	-0.130773	0.0949974	-1.37659	0.168638	0.690522	NA	NA	NA
CR1_Mam:CR1:LINE	425.708	-0.0191311	0.091156	-0.209872	0.833767	0.969062	NA	NA	NA
CR1-12_AMi:CR1:LINE	12.7409	0.459491	0.453203	1.01388	0.310642	0.793778	NA	NA	NA
CR1-16_AMi:CR1:LINE	46.7783	0.147054	0.236939	0.620642	0.534835	0.891081	NA	NA	NA
CR1-3_Croc:CR1:LINE	217.977	0.182744	0.108968	1.67704	0.093534	0.591449	NA	NA	NA
CR1-L3A_Croc:CR1:LINE	50.2167	-0.0660636	0.228724	-0.288835	0.772708	0.952262	NA	NA	NA
D20S16:Satellite:Satellite	136.481	0.275808	0.150945	1.82721	0.0676678	0.537621	NA	NA	NA
DNA1_Mam:TcMar:DNA	67.4229	-0.0751995	0.191402	-0.392888	0.694402	0.933921	NA	NA	NA
EBV_gene	47477.3	-0.229186	0.0696391	-3.29105	0.000998133	0.111272	NA	NA	NA
ENSG00000000419	858.275	0.028719	0.0670662	0.428218	0.668492	0.929856	DPM1	DPM1	8813
ENSG00000000457	483.974	-0.0174331	0.0985729	-0.176855	0.859622	0.97395	SCYL3	SCYL3	57147
ENSG00000000460	712.773	0.0480253	0.0775644	0.619167	0.535806	0.891081	C1orf112	C1orf112	55732
ENSG00000000938	2016.02	0.079698	0.0711982	1.11938	0.262977	0.769161	FGR	FGR	2268
ENSG00000001036	424.169	0.0143747	0.0915663	0.156987	0.875255	0.977517	FUCA2	FUCA2	2519
ENSG00000001084	427.221	-0.0213066	0.0855831	-0.248958	0.803393	0.96315	GCLC	GCLC	2729
ENSG00000001167	830.958	-0.0116421	0.0735165	-0.158361	0.874173	0.977108	NFYA	NFYA	4800
ENSG00000001460	47.4732	-0.00429087	0.237598	-0.0180593	0.985592	0.998382	STPG1	STPG1	90529
ENSG00000001461	368.742	-0.0646924	0.089367	-0.723896	0.46913	0.865477	NIPAL3	NIPAL3	57185
ENSG00000001497	1755.63	0.0463264	0.0507904	0.912108	0.361712	0.818537	LAS1L	LAS1L	81887
ENSG00000001561	314.239	0.00535439	0.0964146	0.055535	0.955712	0.991598	ENPP4	ENPP4	22875
ENSG00000001629	1260.51	0.0703825	0.0662465	1.06243	0.28804	0.784931	ANKIB1	ANKIB1	54467
ENSG00000001630	723.022	-0.130341	0.0786667	-1.65688	0.0975435	0.599055	CYP51A1	CYP51A1	1595
ENSG00000001631	340.644	0.0101892	0.111665	0.0912482	0.927295	0.986088	KRIT1	KRIT1	889
ENSG00000002016	253.57	-0.1246	0.111579	-1.1167	0.264122	0.770138	RAD52	RAD52	5893
ENSG00000002079	10.8686	0.0337754	0.472953	0.071414	0.943068	0.988747	MYH16	MYH16	NA
ENSG00000002330	243.511	0.0730534	0.106528	0.685765	0.492862	0.875626	BAD	BAD	572
ENSG00000002549	2388.1	0.1051	0.0469679	2.23771	0.0252403	0.394369	LAP3	LAP3	51056
ENSG00000002586	660.101	0.123923	0.0751358	1.64932	0.0990822	0.602581	CD99	CD99	4267
ENSG00000002822	539.115	0.0215932	0.077911	0.277152	0.781663	0.956357	MAD1L1	MAD1L1	8379
ENSG00000002834	3772.87	0.104929	0.0620729	1.69041	0.0909494	0.587644	LASP1	LASP1	3927
ENSG00000002919	1735.53	-0.00972507	0.0610806	-0.159217	0.873498	0.977108	SNX11	SNX11	29916
ENSG00000003056	1910.11	0.0858843	0.0500902	1.71459	0.0864196	0.57777	M6PR	M6PR	4074
ENSG00000003096	58.5717	0.350961	0.223614	1.56949	0.116533	0.626694	KLHL13	KLHL13	90293
ENSG00000003147	23.0639	-0.423109	0.327234	-1.29298	0.196017	0.715181	ICA1	ICA1	3382
ENSG00000003393	406.786	-0.20762	0.0900656	-2.30522	0.0211545	0.366445	ALS2	ALS2	57679
ENSG00000003400	217.815	-0.0680036	0.112093	-0.60667	0.54407	0.894831	CASP10	CASP10	843
ENSG00000003402	5477.61	-0.0389089	0.0428096	-0.908882	0.363412	0.820308	CFLAR	CFLAR	8837
ENSG00000003509	387.261	0.0590749	0.0849347	0.695533	0.486721	0.874039	NDUFAF7	NDUFAF7	55471
ENSG00000003756	2161.47	-0.0195533	0.0606543	-0.322374	0.74717	0.946324	RBM5	RBM5	10181
ENSG00000003987	48.7618	0.229417	0.224283	1.02289	0.306359	0.792038	MTMR7	MTMR7	9108
ENSG00000004059	1268.93	0.0918955	0.0589179	1.55972	0.118826	0.629677	ARF5	ARF5	381
ENSG00000004139	790.734	0.0315632	0.0642667	0.491128	0.623336	0.917543	SARM1	SARM1	23098
ENSG00000004142	2614.79	0.0677357	0.0454903	1.48901	0.136483	0.653101	POLDIP2	POLDIP2	26073
ENSG00000004399	9.95425	0.582268	0.513826	1.1332	0.25713	0.764971	PLXND1	PLXND1	23129
ENSG00000004455	4743.06	0.0446284	0.0462363	0.965225	0.334432	0.806935	AK2	AK2	204
ENSG00000004468	718.491	0.0374563	0.0812488	0.461008	0.644793	0.921021	CD38	CD38	952
ENSG00000004478	2604.89	-0.0924955	0.055274	-1.6734	0.0942485	0.593153	FKBP4	FKBP4	2288
ENSG00000004487	2938.37	-0.0725911	0.0581325	-1.24872	0.211769	0.726946	KDM1A	KDM1A	23028
ENSG00000004534	1949.7	-0.0234756	0.0611381	-0.383977	0.700996	0.935228	RBM6	RBM6	10180
ENSG00000004660	17.8497	-0.85497	0.36788	-2.32405	0.020123	0.361169	CAMKK1	CAMKK1	84254
ENSG00000004700	1530.35	0.0696015	0.0806977	0.862497	0.388414	0.83083	RECQL	RECQL	5965
ENSG00000004766	415.235	-0.139791	0.0976284	-1.43186	0.152183	0.671738	VPS50	VPS50	55610
ENSG00000004777	352.318	0.318367	0.095777	3.32404	0.000887234	0.104997	ARHGAP33	ARHGAP33	115703
ENSG00000004779	1406.99	0.0996394	0.0669552	1.48815	0.136711	0.653101	NDUFAB1	NDUFAB1	4706
ENSG00000004838	16.9734	-0.34289	0.390507	-0.878065	0.379908	0.827942	ZMYND10	ZMYND10	51364
ENSG00000004864	447.378	0.174521	0.0887293	1.96689	0.049196	0.490142	SLC25A13	SLC25A13	10165
ENSG00000004866	1269.54	0.077525	0.0727959	1.06496	0.286892	0.784677	ST7	ST7	7982
ENSG00000004897	2094.99	0.0864314	0.0585008	1.47744	0.139558	0.657007	CDC27	CDC27	996
ENSG00000004961	461.449	-0.015502	0.0852465	-0.18185	0.855701	0.973755	HCCS	HCCS	3052
ENSG00000004975	931.562	0.0237845	0.0656463	0.362312	0.717119	0.939003	DVL2	DVL2	1856
ENSG00000005007	3184.36	-0.141142	0.0570184	-2.47538	0.0133095	0.308148	UPF1	UPF1	5976
ENSG00000005020	980.353	-0.0870454	0.0673981	-1.29151	0.196526	0.715691	SKAP2	SKAP2	8935
ENSG00000005022	6205.94	0.0711804	0.0461492	1.5424	0.122977	0.635213	SLC25A5	SLC25A5	292
ENSG00000005059	687.76	0.0334863	0.0683938	0.489611	0.624409	0.917798	MCUB	MCUB	55013
ENSG00000005075	470.147	0.138107	0.0958535	1.44081	0.149638	0.669158	POLR2J	POLR2J	5439
ENSG00000005100	1419.36	0.107031	0.0672165	1.59233	0.11131	0.618868	DHX33	DHX33	56919
ENSG00000005156	1148.74	-0.127176	0.0689858	-1.84351	0.0652548	0.531179	LIG3	LIG3	3980
ENSG00000005175	626.431	-0.0295574	0.093993	-0.314464	0.753169	0.948158	RPAP3	RPAP3	79657
ENSG00000005187	107.954	-0.298712	0.153395	-1.94734	0.0514941	0.493546	ACSM3	ACSM3	6296
ENSG00000005189	232.397	0.150828	0.102854	1.46642	0.142533	0.661992	REXO5	REXO5	81691
ENSG00000005194	1014.22	0.0491367	0.0591119	0.83125	0.405833	0.838222	CIAPIN1	CIAPIN1	57019
ENSG00000005206	1144.88	0.0461643	0.057766	0.79916	0.424198	0.846046	SPPL2B	SPPL2B	56928
ENSG00000005238	98.2434	-0.00560614	0.157142	-0.0356755	0.971541	0.994426	ATOSB	ATOSB	80256
ENSG00000005302	1713.81	-0.0107296	0.0562236	-0.190838	0.848653	0.972535	MSL3	MSL3	10943
ENSG00000005339	2051.53	-0.113276	0.0698478	-1.62176	0.104855	0.60997	CREBBP	CREBBP	1387
ENSG00000005379	494.509	-0.148198	0.0828226	-1.78934	0.0735608	0.549412	TSPOAP1	TSPOAP1	9256
ENSG00000005436	549.582	0.0276204	0.0799698	0.345386	0.729804	0.941324	GCFC2	GCFC2	6936
ENSG00000005448	657.167	0.0144963	0.0709524	0.20431	0.838111	0.970805	WDR54	WDR54	84058
ENSG00000005469	358.598	0.129856	0.0933216	1.39149	0.164076	0.683533	CROT	CROT	54677
ENSG00000005471	199.407	0.0595585	0.119233	0.499514	0.617417	0.915647	ABCB4	ABCB4	5244
ENSG00000005483	1306.24	0.0633825	0.059006	1.07417	0.282746	0.782083	KMT2E	KMT2E	55904
ENSG00000005486	515.593	0.0142342	0.0850782	0.167307	0.867129	0.975874	RHBDD2	RHBDD2	57414
ENSG00000005700	1238.09	0.135059	0.077722	1.73771	0.0822614	0.572301	IBTK	IBTK	25998
ENSG00000005801	757.895	0.161562	0.0763206	2.11688	0.0342699	0.445655	ZNF195	ZNF195	7748
ENSG00000005810	3236.07	-0.0514691	0.0577299	-0.891551	0.372634	0.824197	MYCBP2	MYCBP2	23077
ENSG00000005812	555.635	-0.147132	0.0805061	-1.82759	0.0676109	0.537621	FBXL3	FBXL3	26224
ENSG00000005844	4674.48	-0.0223866	0.0439909	-0.508891	0.610828	0.913416	ITGAL	ITGAL	3683
ENSG00000005882	196.925	-0.0612065	0.127062	-0.481704	0.630016	0.918869	PDK2	PDK2	5164
ENSG00000005884	182.993	-0.0736468	0.127462	-0.577792	0.563404	0.901003	ITGA3	ITGA3	3675
ENSG00000005889	981.626	-0.0439689	0.0732227	-0.600481	0.548185	0.896062	ZFX	ZFX	7543
ENSG00000005893	1302.45	0.014121	0.0618398	0.228348	0.819376	0.966466	LAMP2	LAMP2	3920
ENSG00000006007	777.798	0.148825	0.0739253	2.01318	0.0440959	0.478526	GDE1	GDE1	51573
ENSG00000006015	515.363	0.0925716	0.10918	0.847877	0.396506	0.833515	REX1BD	REX1BD	55049
ENSG00000006016	70.1739	-0.0910795	0.195425	-0.466058	0.641174	0.920382	CRLF1	CRLF1	9244
ENSG00000006025	452.179	0.318141	0.0881491	3.60912	0.00030724	0.0688071	OSBPL7	OSBPL7	114881
ENSG00000006062	1198.56	-0.0527068	0.0655383	-0.804214	0.421273	0.844346	MAP3K14	MAP3K14	9020
ENSG00000006118	213.79	0.0553769	0.116012	0.477337	0.633122	0.918869	TMEM132A	TMEM132A	54972
ENSG00000006125	3491.84	-0.0932338	0.0686021	-1.35905	0.17413	0.696338	AP2B1	AP2B1	163
ENSG00000006194	570.002	0.157088	0.0830078	1.89245	0.0584312	0.511825	ZNF263	ZNF263	10127
ENSG00000006210	11.9691	-0.303663	0.44718	-0.679062	0.497098	0.878397	CX3CL1	CX3CL1	6376
ENSG00000006282	698.24	0.218212	0.0729384	2.99173	0.00277399	0.167795	SPATA20	SPATA20	64847
ENSG00000006432	530.961	-0.0682927	0.077096	-0.885814	0.375718	0.826477	MAP3K9	MAP3K9	4293
ENSG00000006451	879.696	-0.0140252	0.0606947	-0.231078	0.817254	0.965787	RALA	RALA	5898
ENSG00000006453	1815.47	0.0231483	0.053359	0.433821	0.664418	0.928951	BAIAP2L1	BAIAP2L1	55971
ENSG00000006459	44.5656	0.528576	0.244852	2.15875	0.0308692	0.425206	KDM7A	KDM7A	80853
ENSG00000006530	1012.46	0.0694367	0.0588342	1.18021	0.237917	0.747863	AGK	AGK	55750
ENSG00000006534	9.51123	-0.234489	0.528851	-0.443394	0.657481	0.926061	ALDH3B1	ALDH3B1	221
ENSG00000006555	116.845	-0.0564872	0.151927	-0.371806	0.710037	0.937481	TTC22	TTC22	55001
ENSG00000006576	812.521	0.152552	0.082427	1.85075	0.0642058	0.527441	PHTF2	PHTF2	57157
ENSG00000006607	1530.45	-0.0665523	0.0560764	-1.18682	0.2353	0.746192	FARP2	FARP2	9855
ENSG00000006625	599.107	-0.0187613	0.0797672	-0.235201	0.814053	0.965677	GGCT	GGCT	79017
ENSG00000006634	924.134	0.0558769	0.0852715	0.655282	0.512286	0.884465	DBF4	DBF4	10926
ENSG00000006652	510.476	-0.118359	0.0814664	-1.45286	0.146263	0.666063	IFRD1	IFRD1	3475
ENSG00000006659	42.4131	0.258283	0.264372	0.976967	0.328585	0.803672	LGALS14	LGALS14	56891
ENSG00000006695	560.209	-0.0557876	0.0758655	-0.735348	0.462127	0.862454	COX10	COX10	1352
ENSG00000006704	28.6989	-0.153106	0.277976	-0.55079	0.581778	0.90653	GTF2IRD1	GTF2IRD1	9569
ENSG00000006712	888.498	-0.00486901	0.0639523	-0.076135	0.939312	0.988218	PAF1	PAF1	54623
ENSG00000006715	1766.8	-0.0849031	0.0634541	-1.33802	0.180889	0.702749	VPS41	VPS41	27072
ENSG00000006740	335.718	-0.0450672	0.0909923	-0.495286	0.620399	0.91659	ARHGAP44	ARHGAP44	9912
ENSG00000006744	2834.98	-0.0143012	0.0504263	-0.283607	0.776712	0.954403	ELAC2	ELAC2	60528
ENSG00000006747	12.8491	-0.139214	0.452378	-0.307738	0.758281	0.949256	SCIN	SCIN	85477
ENSG00000006756	12.7053	0.173019	0.486595	0.355571	0.722162	0.940545	ARSD	ARSD	414
ENSG00000006757	272.744	-0.0253711	0.112201	-0.226121	0.821107	0.967291	PNPLA4	PNPLA4	8228
ENSG00000006831	1637.07	0.132127	0.0545396	2.42258	0.0154108	0.326105	ADIPOR2	ADIPOR2	79602
ENSG00000006837	29.5556	-0.136476	0.295542	-0.461784	0.644237	0.920744	CDKL3	CDKL3	51265
ENSG00000007038	514.434	0.0578794	0.0781706	0.740424	0.459043	0.861895	PRSS21	PRSS21	10942
ENSG00000007047	543.515	0.0095316	0.091777	0.103856	0.917283	0.984965	MARK4	MARK4	57787
ENSG00000007080	996.677	0.0968741	0.101622	0.953277	0.34045	0.809899	CCDC124	CCDC124	115098
ENSG00000007129	174.489	-0.247855	0.120586	-2.05542	0.0398382	0.467538	CEACAM21	CEACAM21	90273
ENSG00000007168	2616.78	0.0292219	0.0485655	0.601699	0.547374	0.895766	PAFAH1B1	PAFAH1B1	5048
ENSG00000007202	4355.65	-0.0525942	0.0537375	-0.978726	0.327715	0.803672	BLTP2	BLTP2	9703
ENSG00000007237	1326.91	0.0495264	0.0713629	0.694009	0.487677	0.874236	GAS7	GAS7	8522
ENSG00000007255	492.018	-0.0143273	0.0916182	-0.15638	0.875733	0.977597	TRAPPC6A	TRAPPC6A	79090
ENSG00000007264	13.9563	-0.417952	0.498182	-0.838955	0.401495	0.83624	MATK	MATK	4145
ENSG00000007312	423.229	0.16734	0.0976989	1.71281	0.0867473	0.57848	CD79B	CD79B	974
ENSG00000007341	150.397	0.14471	0.132385	1.0931	0.274349	0.777021	ST7L	ST7L	54879
ENSG00000007376	826.142	-0.0696246	0.0821281	-0.847757	0.396574	0.833515	RPUSD1	RPUSD1	113000
ENSG00000007392	1176.06	0.00580341	0.0586314	0.0989814	0.921153	0.985925	LUC7L	LUC7L	55692
ENSG00000007516	80.019	0.0789345	0.194854	0.405096	0.685407	0.933003	BAIAP3	BAIAP3	8938
ENSG00000007520	1014.32	0.042621	0.0807541	0.527787	0.597647	0.910693	TSR3	TSR3	115939
ENSG00000007541	602.348	-0.0465736	0.0706894	-0.658849	0.509993	0.882936	PIGQ	PIGQ	9091
ENSG00000007545	445.398	0.0284073	0.0858566	0.330869	0.740743	0.944016	CRAMP1	CRAMP1	57585
ENSG00000007923	1217.17	-0.117075	0.0711984	-1.64435	0.100104	0.603112	DNAJC11	DNAJC11	55735
ENSG00000007944	190.686	0.0768842	0.116855	0.657944	0.510574	0.883272	MYLIP	MYLIP	29116
ENSG00000007968	519.356	-0.213194	0.0774997	-2.7509	0.00594312	0.227022	E2F2	E2F2	1870
ENSG00000008018	2523.61	0.139711	0.0530803	2.63208	0.00848646	0.25786	PSMB1	PSMB1	5689
ENSG00000008056	15.359	0.0699868	0.374783	0.186739	0.851865	0.972939	SYN1	SYN1	6853
ENSG00000008083	872.273	0.0380433	0.0682071	0.557762	0.577007	0.905518	JARID2	JARID2	3720
ENSG00000008086	657.33	0.0964131	0.0713381	1.3515	0.176537	0.698967	CDKL5	CDKL5	6792
ENSG00000008128	331.443	0.000353999	0.107863	0.00328194	0.997381	0.999959	CDK11A	CDK11A	728642
ENSG00000008130	1876.87	0.053072	0.0549924	0.965078	0.334506	0.806935	NADK	NADK	65220
ENSG00000008226	114.521	0.203562	0.150548	1.35214	0.17633	0.698967	DLEC1	DLEC1	9940
ENSG00000008256	1080.64	-0.0395195	0.0668593	-0.591084	0.554464	0.897993	CYTH3	CYTH3	9265
ENSG00000008277	581.149	0.0208973	0.0704522	0.296616	0.76676	0.950966	ADAM22	ADAM22	53616
ENSG00000008282	1376.89	0.0116375	0.0636093	0.182953	0.854835	0.973672	SYPL1	SYPL1	6856
ENSG00000008283	100.359	-0.194276	0.157346	-1.2347	0.216941	0.731551	CYB561	CYB561	1534
ENSG00000008294	1464.68	0.0125904	0.0714101	0.176311	0.86005	0.97395	SPAG9	SPAG9	9043
ENSG00000008300	98.5862	0.224459	0.158374	1.41727	0.156403	0.675562	CELSR3	CELSR3	1951
ENSG00000008311	33.9358	0.239828	0.326913	0.733613	0.463184	0.862459	AASS	AASS	10157
ENSG00000008323	44.0727	0.255521	0.280842	0.909838	0.362908	0.819767	PLEKHG6	PLEKHG6	55200
ENSG00000008324	556.462	0.0256228	0.0964967	0.26553	0.790601	0.959239	SS18L2	SS18L2	51188
ENSG00000008382	168.332	-0.0900194	0.128175	-0.702316	0.482482	0.873098	MPND	MPND	84954
ENSG00000008394	717.35	0.0330711	0.0853114	0.387652	0.698274	0.935055	MGST1	MGST1	4257
ENSG00000008405	192.342	-0.0193088	0.12001	-0.160892	0.872178	0.977081	CRY1	CRY1	1407
ENSG00000008441	33.8414	0.303688	0.301905	1.00591	0.31446	0.795323	NFIX	NFIX	4784
ENSG00000008513	451.611	-0.286012	0.0878019	-3.25747	0.0011241	0.116457	ST3GAL1	ST3GAL1	6482
ENSG00000008516	29.5534	0.0353076	0.277603	0.127187	0.898792	0.982381	MMP25	MMP25	64386
ENSG00000008517	291.057	-0.265373	0.105867	-2.50667	0.0121874	0.29999	IL32	IL32	9235
ENSG00000008710	1726.75	-0.00637795	0.0600596	-0.106194	0.915429	0.984923	PKD1	PKD1	5310
ENSG00000008735	19.2004	-0.727618	0.359954	-2.02142	0.0432365	0.474723	MAPK8IP2	MAPK8IP2	23542
ENSG00000008838	2251.61	0.0393882	0.0510096	0.772172	0.440012	0.853684	MED24	MED24	9862
ENSG00000008853	466.724	0.113017	0.0804866	1.40417	0.160268	0.679351	RHOBTB2	RHOBTB2	23221
ENSG00000008869	1139.52	-0.0262441	0.0630176	-0.416457	0.677076	0.931225	HEATR5B	HEATR5B	54497
ENSG00000008952	2360.24	0.140927	0.141448	0.99631	0.3191	0.799377	SEC62	SEC62	7095
ENSG00000008988	12513.3	0.0518444	0.0447323	1.15899	0.246459	0.757132	RPS20	RPS20	6224
ENSG00000009307	8324.37	0.0127915	0.0431711	0.296299	0.767002	0.950966	CSDE1	CSDE1	7812
ENSG00000009335	2286.77	-0.0358002	0.0479434	-0.746719	0.455233	0.859476	UBE3C	UBE3C	9690
ENSG00000009413	716.318	0.171466	0.174347	0.983478	0.325372	0.802846	REV3L	REV3L	5980
ENSG00000009724	92.5422	0.209189	0.181078	1.15524	0.247991	0.758706	MASP2	MASP2	10747
ENSG00000009780	164.932	0.108502	0.133831	0.810744	0.417513	0.843583	FAM76A	FAM76A	199870
ENSG00000009790	1148.72	0.0253717	0.0644224	0.393834	0.693704	0.933911	TRAF3IP3	TRAF3IP3	80342
ENSG00000009830	237.94	0.145721	0.108334	1.3451	0.178593	0.700536	POMT2	POMT2	29954
ENSG00000009844	1211.1	0.0258759	0.0626404	0.413087	0.679543	0.932086	VTA1	VTA1	51534
ENSG00000009954	4151.36	0.00970007	0.047294	0.205102	0.837493	0.970608	BAZ1B	BAZ1B	9031
ENSG00000010017	862.245	0.0520227	0.0681718	0.763112	0.445396	0.855481	RANBP9	RANBP9	10048
ENSG00000010030	41.2705	-0.465143	0.267	-1.7421	0.0814901	0.569961	ETV7	ETV7	51513
ENSG00000010072	252.269	0.253342	0.118447	2.13886	0.0324467	0.435894	SPRTN	SPRTN	83932
ENSG00000010165	1112.74	-0.0629565	0.0703877	-0.894425	0.371095	0.822925	METTL13	METTL13	51603
ENSG00000010219	197.868	0.301236	0.119063	2.53006	0.0114043	0.294191	DYRK4	DYRK4	8798
ENSG00000010244	4732.4	0.0309281	0.0489318	0.632064	0.527345	0.888209	ZNF207	ZNF207	7756
ENSG00000010256	2861.13	0.0702923	0.0475031	1.47974	0.138942	0.656217	UQCRC1	UQCRC1	7384
ENSG00000010270	1061.83	-0.0427474	0.0593593	-0.720146	0.471435	0.866501	STARD3NL	STARD3NL	83930
ENSG00000010278	22.2061	0.588929	0.329671	1.78641	0.0740322	0.549479	CD9	CD9	928
ENSG00000010292	6188.69	-0.0625663	0.0515699	-1.21323	0.22504	0.73704	NCAPD2	NCAPD2	9918
ENSG00000010295	501.62	0.0809834	0.0818869	0.988967	0.322679	0.801991	IFFO1	IFFO1	25900
ENSG00000010310	427.594	0.153939	0.108787	1.41505	0.157053	0.675562	GIPR	GIPR	2696
ENSG00000010318	119.98	0.134583	0.146357	0.919551	0.357807	0.816485	PHF7	PHF7	51533
ENSG00000010322	2001.07	0.0657493	0.0495949	1.32573	0.18493	0.705413	NISCH	NISCH	11188
ENSG00000010327	74.6143	0.108685	0.195382	0.556268	0.578028	0.905518	STAB1	STAB1	23166
ENSG00000010361	235.541	0.206394	0.107391	1.9219	0.054619	0.502369	FUZ	FUZ	80199
ENSG00000010404	1314.57	0.00319335	0.0642596	0.0496945	0.960366	0.991757	IDS	IDS	3423
ENSG00000010539	243.077	-0.0713364	0.114398	-0.623583	0.532902	0.88992	ZNF200	ZNF200	7752
ENSG00000010626	78.8265	-0.0989255	0.187929	-0.526397	0.598612	0.910693	LRRC23	LRRC23	10233
ENSG00000010671	2463.73	0.0215675	0.0573078	0.376345	0.70666	0.936637	BTK	BTK	695
ENSG00000010704	53.5454	-0.250985	0.211777	-1.18514	0.235962	0.746581	HFE	HFE	3077
ENSG00000010803	684.266	0.0661708	0.0801865	0.825211	0.409252	0.840576	SCMH1	SCMH1	22955
ENSG00000010810	2527.61	-0.00968571	0.0504409	-0.192021	0.847726	0.972535	FYN	FYN	2534
ENSG00000010818	800.436	-0.15508	0.0823209	-1.88385	0.0595848	0.515835	HIVEP2	HIVEP2	3097
ENSG00000011007	1389.92	-0.0268512	0.0558605	-0.480684	0.630741	0.918869	ELOA	ELOA	6924
ENSG00000011009	1408.38	0.00253424	0.0624855	0.0405573	0.967649	0.993256	LYPLA2	LYPLA2	11313
ENSG00000011021	649.915	-0.070033	0.0708424	-0.988575	0.322871	0.801991	CLCN6	CLCN6	1185
ENSG00000011028	44.2086	0.150903	0.262409	0.57507	0.565244	0.901414	MRC2	MRC2	9902
ENSG00000011052	4046.93	0.0898781	0.0656802	1.36842	0.171181	0.693057	NME1-NME2	NME1-NME2	654364
ENSG00000011114	519.471	0.0549087	0.0826751	0.66415	0.506594	0.880867	BTBD7	BTBD7	55727
ENSG00000011132	587.208	0.0106288	0.0749639	0.141786	0.887249	0.979745	APBA3	APBA3	9546
ENSG00000011143	285.364	-0.0335476	0.0991871	-0.338226	0.735193	0.942771	MKS1	MKS1	54903
ENSG00000011198	187.875	0.0681064	0.123087	0.55332	0.580044	0.905557	ABHD5	ABHD5	51099
ENSG00000011243	830.901	0.0691272	0.0690038	1.00179	0.316446	0.797559	AKAP8L	AKAP8L	26993
ENSG00000011258	420.425	0.0197723	0.085004	0.232604	0.816069	0.965677	MBTD1	MBTD1	54799
ENSG00000011260	1441.74	-0.0155659	0.0565628	-0.275197	0.783165	0.956682	UTP18	UTP18	51096
ENSG00000011275	1360.1	0.0241907	0.0579209	0.417651	0.676202	0.930966	RNF216	RNF216	54476
ENSG00000011295	557.431	-0.0451499	0.0793637	-0.568899	0.569425	0.902204	TTC19	TTC19	54902
ENSG00000011304	11366.6	-0.00354319	0.0374657	-0.0945714	0.924655	0.986088	PTBP1	PTBP1	5725
ENSG00000011332	91.502	0.195497	0.178682	1.09411	0.273907	0.777021	DPF1	DPF1	8193
ENSG00000011376	1152.41	0.0546138	0.0615041	0.88797	0.374557	0.825367	LARS2	LARS2	23395
ENSG00000011405	411.73	0.146059	0.217754	0.670755	0.502376	0.879741	PIK3C2A	PIK3C2A	5286
ENSG00000011422	120.468	0.104984	0.151224	0.694229	0.487538	0.874236	PLAUR	PLAUR	5329
ENSG00000011426	615.967	-0.172505	0.0782387	-2.20486	0.027464	0.409453	ANLN	ANLN	54443
ENSG00000011451	1110.71	0.107246	0.0600196	1.78686	0.0739609	0.549412	WIZ	WIZ	58525
ENSG00000011454	783.454	0.0805062	0.0687862	1.17038	0.241846	0.752749	RABGAP1	RABGAP1	23637
ENSG00000011478	444.585	-0.151983	0.0915747	-1.65967	0.0969814	0.598168	QPCTL	QPCTL	54814
ENSG00000011485	1701.12	0.0472956	0.0618156	0.765107	0.444208	0.855176	PPP5C	PPP5C	5536
ENSG00000011523	353.742	-0.115233	0.111525	-1.03325	0.301489	0.789102	CEP68	CEP68	23177
ENSG00000011566	34.8443	-0.174423	0.292333	-0.596658	0.550736	0.896852	MAP4K3	MAP4K3	8491
ENSG00000011590	2081.03	-0.0972557	0.052158	-1.86464	0.0622322	0.523254	ZBTB32	ZBTB32	27033
ENSG00000011638	88.8619	-0.245341	0.168353	-1.45731	0.145032	0.665243	LDAF1	LDAF1	57146
ENSG00000012048	1370.61	-0.0520911	0.0918374	-0.567211	0.570571	0.902836	BRCA1	BRCA1	672
ENSG00000012061	794.922	-0.000732132	0.0648766	-0.011285	0.990996	0.999959	ERCC1	ERCC1	2067
ENSG00000012124	3645.89	-0.0933563	0.0661786	-1.41067	0.158341	0.675562	CD22	CD22	933
ENSG00000012174	339.06	-0.146575	0.105343	-1.3914	0.164104	0.683533	MBTPS2	MBTPS2	51360
ENSG00000012211	531.037	0.015947	0.0798256	0.199773	0.841658	0.971485	PRICKLE3	PRICKLE3	4007
ENSG00000012232	796.209	-0.130184	0.0687578	-1.89337	0.0583081	0.511825	EXTL3	EXTL3	2137
ENSG00000012660	4142.79	0.0479323	0.0422282	1.13508	0.256343	0.764114	ELOVL5	ELOVL5	60481
ENSG00000012779	542.008	0.12115	0.0786851	1.53969	0.123637	0.63645	ALOX5	ALOX5	240
ENSG00000012822	439.588	0.0812708	0.0940143	0.864451	0.38734	0.83076	CALCOCO1	CALCOCO1	57658
ENSG00000012963	1478.19	0.00855238	0.0636437	0.134379	0.893103	0.981126	UBR7	UBR7	55148
ENSG00000012983	643.955	0.006527	0.0782424	0.0834202	0.933517	0.987277	MAP4K5	MAP4K5	11183
ENSG00000013016	273.748	-0.07964	0.097862	-0.813799	0.41576	0.842647	EHD3	EHD3	30845
ENSG00000013275	2031.43	0.0684333	0.0585759	1.16829	0.242692	0.754114	PSMC4	PSMC4	5704
ENSG00000013288	779.353	-0.153494	0.0782261	-1.96219	0.0497406	0.491305	MAN2B2	MAN2B2	23324
ENSG00000013306	2812.38	0.0380296	0.0551707	0.689307	0.49063	0.875626	SLC25A39	SLC25A39	51629
ENSG00000013364	1902.47	-0.0391373	0.0604706	-0.647211	0.517495	0.886023	MVP	MVP	9961
ENSG00000013374	2608.9	-0.059314	0.0487898	-1.2157	0.224097	0.736547	NUB1	NUB1	51667
ENSG00000013375	489.537	0.0693915	0.0829381	0.836665	0.402781	0.83654	PGM3	PGM3	5238
ENSG00000013392	137.183	0.0581783	0.138678	0.41952	0.674836	0.930559	RWDD2A	RWDD2A	112611
ENSG00000013441	898.005	-0.202074	0.0735584	-2.74712	0.00601208	0.227022	CLK1	CLK1	1195
ENSG00000013503	301.688	-0.150819	0.121389	-1.24244	0.214076	0.729109	POLR3B	POLR3B	55703
ENSG00000013523	569.167	0.0576626	0.0769413	0.749436	0.453594	0.859147	ANGEL1	ANGEL1	23357
ENSG00000013561	477.488	0.0718262	0.0899659	0.798371	0.424655	0.846046	RNF14	RNF14	9604
ENSG00000013563	232.462	-0.0654968	0.10749	-0.60933	0.542305	0.893768	DNASE1L1	DNASE1L1	1774
ENSG00000013573	1534.41	0.00596453	0.0561903	0.106149	0.915464	0.984923	DDX11	DDX11	1663
ENSG00000013588	337.289	-0.190737	0.114515	-1.6656	0.0957923	0.595882	GPRC5A	GPRC5A	9052
ENSG00000013725	185.572	-0.0486074	0.140889	-0.345006	0.73009	0.941408	CD6	CD6	923
ENSG00000013810	2881.06	-0.137172	0.0574357	-2.38827	0.0169278	0.341026	TACC3	TACC3	10460
ENSG00000014123	719.451	0.17531	0.106896	1.64	0.101005	0.605799	UFL1	UFL1	23376
ENSG00000014138	971.32	-0.0573095	0.0700872	-0.817688	0.413535	0.842035	POLA2	POLA2	23649
ENSG00000014164	620.931	-0.140687	0.0811296	-1.73411	0.0828992	0.57352	ZC3H3	ZC3H3	23144
ENSG00000014216	3231.31	-0.0252547	0.0540402	-0.467332	0.640263	0.919975	CAPN1	CAPN1	823
ENSG00000014641	4360.01	-0.00207168	0.0418197	-0.0495383	0.96049	0.991757	MDH1	MDH1	4190
ENSG00000014824	1246.22	0.0702963	0.0654952	1.0733	0.283135	0.782083	SLC30A9	SLC30A9	10463
ENSG00000014914	24.9631	0.231122	0.299355	0.772066	0.440075	0.853684	MTMR11	MTMR11	10903
ENSG00000014919	900.783	-0.0613331	0.0714817	-0.858024	0.390879	0.831784	COX15	COX15	1355
ENSG00000015133	2182.5	-0.0703851	0.0484261	-1.45345	0.146098	0.665793	CCDC88C	CCDC88C	440193
ENSG00000015153	479.609	-0.00491296	0.0960808	-0.0511336	0.959219	0.991757	YAF2	YAF2	10138
ENSG00000015171	538.504	-0.041415	0.0865171	-0.478691	0.632158	0.918869	ZMYND11	ZMYND11	10771
ENSG00000015285	1413.36	-0.0781213	0.0718175	-1.08778	0.276694	0.778751	WAS	WAS	7454
ENSG00000015475	1727.62	0.100178	0.0572515	1.74979	0.0801543	0.566819	BID	BID	637
ENSG00000015479	3685.75	0.0209867	0.0630385	0.332918	0.739196	0.943324	MATR3	MATR3	9782
ENSG00000015532	432.882	-0.077468	0.081956	-0.945238	0.344537	0.81245	XYLT2	XYLT2	64132
ENSG00000015568	62.4179	-0.0365227	0.447515	-0.0816123	0.934955	0.987348	RGPD5	RGPD5	84220
ENSG00000015676	1500.55	-0.0242888	0.0540691	-0.449217	0.653275	0.924711	NUDCD3	NUDCD3	23386
ENSG00000016391	62.015	0.591043	0.22057	2.67962	0.00737062	0.240768	CHDH	CHDH	55349
ENSG00000016864	1054.91	-0.00443406	0.0599311	-0.073986	0.941022	0.988461	GLT8D1	GLT8D1	55830
ENSG00000017260	2392.08	0.0702746	0.0519152	1.35364	0.175851	0.698944	ATP2C1	ATP2C1	27032
ENSG00000017427	42.9385	0.28494	0.225435	1.26396	0.206246	0.722186	IGF1	IGF1	3479
ENSG00000017483	1393.34	0.0462148	0.0554725	0.833112	0.404782	0.837859	SLC38A5	SLC38A5	92745
ENSG00000017797	2206.32	-0.0638568	0.0633958	-1.00727	0.313804	0.794781	RALBP1	RALBP1	10928
ENSG00000018189	460.018	-0.0230793	0.0893358	-0.258344	0.796142	0.961074	RUFY3	RUFY3	22902
ENSG00000018408	109.661	0.225266	0.151546	1.48645	0.137159	0.653101	WWTR1	WWTR1	25937
ENSG00000018510	1780.5	0.00604881	0.059496	0.101667	0.919021	0.985523	AGPS	AGPS	8540
ENSG00000018610	589.428	-0.00340568	0.0806238	-0.0422416	0.966306	0.993186	STEEP1	STEEP1	63932
ENSG00000018699	809.832	0.158383	0.0771245	2.05361	0.0400136	0.467538	TTC27	TTC27	55622
ENSG00000018869	12.9801	-1.04433	0.428258	-2.43854	0.0147466	0.319288	ZNF582	ZNF582	147948
ENSG00000019485	57.6836	-0.199775	0.213061	-0.937642	0.348429	0.814592	PRDM11	PRDM11	56981
ENSG00000019582	66600	-0.0121398	0.0487794	-0.24887	0.803461	0.96315	CD74	CD74	972
ENSG00000019995	364.722	-0.0787775	0.0861253	-0.914685	0.360357	0.818156	ZRANB1	ZRANB1	54764
ENSG00000020129	899.963	-0.152227	0.0616689	-2.46846	0.0135696	0.309877	NCDN	NCDN	23154
ENSG00000020181	60.0043	-0.174707	0.204773	-0.853173	0.393563	0.831784	ADGRA2	ADGRA2	25960
ENSG00000020256	484.654	0.053585	0.0778549	0.688267	0.491284	0.875626	ZFP64	ZFP64	55734
ENSG00000020426	219.515	0.0396258	0.10648	0.372142	0.709787	0.937382	MNAT1	MNAT1	4331
ENSG00000020577	15.8725	0.625013	0.409102	1.52777	0.12657	0.640341	SAMD4A	SAMD4A	23034
ENSG00000020633	6708.9	0.00140902	0.0527883	0.0266919	0.978705	0.996236	RUNX3	RUNX3	864
ENSG00000020922	1067.64	0.0170561	0.081593	0.209038	0.834418	0.969135	MRE11	MRE11	4361
ENSG00000021574	527.732	0.039898	0.0999241	0.399283	0.689685	0.933623	SPAST	SPAST	6683
ENSG00000021645	30.8657	-0.462136	0.297523	-1.55328	0.120357	0.632908	NRXN3	NRXN3	9369
ENSG00000021776	1490.51	0.0291025	0.0605766	0.480425	0.630925	0.918869	AQR	AQR	9716
ENSG00000021826	20.5984	0.226277	0.323195	0.700126	0.483849	0.873209	CPS1	CPS1	1373
ENSG00000022277	1311.2	-0.0105347	0.0581144	-0.181276	0.856151	0.973755	RTF2	RTF2	51507
ENSG00000022556	215.441	0.142845	0.131236	1.08846	0.27639	0.778207	NLRP2	NLRP2	55655
ENSG00000022567	238.185	-0.120967	0.105115	-1.1508	0.249813	0.759433	SLC45A4	SLC45A4	57210
ENSG00000022840	2441.25	-0.0260404	0.0481761	-0.540527	0.588834	0.90835	RNF10	RNF10	9921
ENSG00000022976	336.386	0.0502736	0.0908292	0.553496	0.579924	0.905557	ZNF839	ZNF839	55778
ENSG00000023041	997.132	-0.206558	0.0611346	-3.37874	0.000728184	0.0981521	ZDHHC6	ZDHHC6	64429
ENSG00000023171	2770.69	-0.0279445	0.0631977	-0.442176	0.658362	0.926474	GRAMD1B	GRAMD1B	57476
ENSG00000023191	2271.7	0.0650298	0.0544358	1.19462	0.232237	0.742348	RNH1	RNH1	6050
ENSG00000023228	2483.46	0.0236692	0.0554984	0.426485	0.669754	0.929856	NDUFS1	NDUFS1	4719
ENSG00000023287	516.464	0.122446	0.0973637	1.25761	0.208531	0.723323	RB1CC1	RB1CC1	9821
ENSG00000023318	1716.96	-0.0281546	0.0632744	-0.44496	0.656349	0.925884	ERP44	ERP44	23071
ENSG00000023330	1571.07	0.114943	0.0604787	1.90056	0.0573602	0.511282	ALAS1	ALAS1	211
ENSG00000023445	3008.59	0.0784952	0.0889799	0.882168	0.377686	0.827417	BIRC3	BIRC3	330
ENSG00000023516	1788.68	0.163478	0.0832359	1.96403	0.0495267	0.490578	AKAP11	AKAP11	11215
ENSG00000023572	455.102	0.0607128	0.0853413	0.711411	0.47683	0.869535	GLRX2	GLRX2	51022
ENSG00000023608	161.983	0.031658	0.134909	0.234661	0.814471	0.965677	SNAPC1	SNAPC1	6617
ENSG00000023697	614.768	0.0339009	0.072101	0.470186	0.638222	0.919651	DERA	DERA	51071
ENSG00000023734	2564.89	-0.0554699	0.0559107	-0.992116	0.321141	0.801991	STRAP	STRAP	11171
ENSG00000023892	1254.26	0.0408405	0.0611345	0.668044	0.504106	0.879741	DEF6	DEF6	50619
ENSG00000023902	2470.17	-0.0196464	0.0589019	-0.333544	0.738724	0.943324	PLEKHO1	PLEKHO1	51177
ENSG00000023909	365.261	-0.0926403	0.0866857	-1.06869	0.285208	0.782993	GCLM	GCLM	2730
ENSG00000024048	955.568	-0.106782	0.0751098	-1.42168	0.155119	0.674832	UBR2	UBR2	23304
ENSG00000024526	363.317	0.0540397	0.128624	0.420138	0.674385	0.93054	DEPDC1	DEPDC1	55635
ENSG00000024862	302.035	0.103497	0.119823	0.86375	0.387725	0.830772	CCDC28A	CCDC28A	25901
ENSG00000025039	311.688	-0.202538	0.0966659	-2.09523	0.0361503	0.454743	RRAGD	RRAGD	58528
ENSG00000025156	307.428	0.00371025	0.100058	0.037081	0.97042	0.994185	HSF2	HSF2	3298
ENSG00000025293	1269.13	-0.00395852	0.0556794	-0.0710948	0.943322	0.988843	PHF20	PHF20	51230
ENSG00000025423	83.3441	0.197729	0.173862	1.13728	0.255422	0.76313	HSD17B6	HSD17B6	8630
ENSG00000025434	79.4822	-0.0691822	0.173977	-0.397651	0.690887	0.933623	NR1H3	NR1H3	10062
ENSG00000025708	748.53	0.0777431	0.0741624	1.04828	0.294509	0.78748	TYMP	TYMP	1890
ENSG00000025770	1596.83	0.119985	0.0575857	2.08359	0.0371973	0.455249	NCAPH2	NCAPH2	29781
ENSG00000025772	1109.3	-0.0682569	0.0591927	-1.15313	0.248857	0.759272	TOMM34	TOMM34	10953
ENSG00000025796	1235.17	0.279363	0.0762647	3.66307	0.000249207	0.0643095	SEC63	SEC63	11231
ENSG00000025800	1970.17	-0.0405735	0.0560397	-0.724014	0.469057	0.865428	KPNA6	KPNA6	23633
ENSG00000026025	5176.88	0.00620093	0.0488903	0.126834	0.899072	0.98242	VIM	VIM	7431
ENSG00000026036	563.398	0.0951522	0.0779895	1.22007	0.22244	0.734706	RTEL1-TNFRSF6B	RTEL1-TNFRSF6B	NA
ENSG00000026103	1881.14	0.0542729	0.063205	0.85868	0.390517	0.831712	FAS	FAS	355
ENSG00000026297	415.629	0.0594808	0.0896731	0.663308	0.507134	0.881149	RNASET2	RNASET2	8635
ENSG00000026508	4175.57	0.00952387	0.0540059	0.176349	0.86002	0.97395	CD44	CD44	960
ENSG00000026652	98.5544	0.0497711	0.166555	0.298827	0.765072	0.950748	AGPAT4	AGPAT4	56895
ENSG00000026751	5747.87	-0.0682179	0.0410965	-1.65994	0.0969256	0.598021	SLAMF7	SLAMF7	57823
ENSG00000026950	654.382	-0.00153511	0.0765283	-0.0200593	0.983996	0.997786	BTN3A1	BTN3A1	11119
ENSG00000027001	573.021	-0.00526012	0.0810644	-0.0648882	0.948263	0.989643	MIPEP	MIPEP	4285
ENSG00000027075	892.491	0.0233875	0.0824084	0.2838	0.776564	0.954403	PRKCH	PRKCH	5583
ENSG00000027697	1701.17	-0.0950234	0.0625213	-1.51986	0.128547	0.642121	IFNGR1	IFNGR1	3459
ENSG00000027847	447.321	0.102016	0.0784781	1.29993	0.193623	0.712029	B4GALT7	B4GALT7	11285
ENSG00000027869	160.178	-0.312301	0.133118	-2.34605	0.0189735	0.352216	SH2D2A	SH2D2A	9047
ENSG00000028116	786.097	0.0549003	0.0761251	0.721185	0.470796	0.866199	VRK2	VRK2	7444
ENSG00000028137	1446.53	0.00384951	0.0610387	0.0630667	0.949713	0.990136	TNFRSF1B	TNFRSF1B	7133
ENSG00000028203	1244.02	0.0639833	0.0633884	1.00939	0.31279	0.79409	VEZT	VEZT	55591
ENSG00000028277	1708.74	0.0787052	0.0565045	1.3929	0.16365	0.682593	POU2F2	POU2F2	5452
ENSG00000028310	1347.17	-0.00555522	0.0550528	-0.100907	0.919624	0.985532	BRD9	BRD9	65980
ENSG00000028528	2388.87	0.0646948	0.0468467	1.38099	0.167282	0.688001	SNX1	SNX1	6642
ENSG00000028839	424.458	0.0250244	0.0925608	0.270356	0.786886	0.957889	TBPL1	TBPL1	9519
ENSG00000029153	2165.83	-0.0683815	0.0572202	-1.19506	0.232064	0.742195	BMAL2	BMAL2	56938
ENSG00000029363	3176.61	0.140472	0.0830743	1.69092	0.0908526	0.587644	BCLAF1	BCLAF1	9774
ENSG00000029364	2159.47	0.066964	0.0555531	1.20541	0.228047	0.739162	SLC39A9	SLC39A9	55334
ENSG00000029534	22.8461	0.395281	0.313195	1.26209	0.206915	0.722186	ANK1	ANK1	286
ENSG00000029639	396.606	0.0448396	0.0857261	0.523057	0.600935	0.911015	TFB1M	TFB1M	51106
ENSG00000029725	1813.25	0.028901	0.0546058	0.529267	0.59662	0.910693	RABEP1	RABEP1	9135
ENSG00000029993	965.142	0.0223158	0.069492	0.321128	0.748113	0.946489	HMGB3	HMGB3	3149
ENSG00000030066	2321.07	0.0444326	0.0501968	0.885166	0.376067	0.826477	NUP160	NUP160	23279
ENSG00000030110	736.673	0.0513105	0.0696675	0.736505	0.461423	0.862352	BAK1	BAK1	578
ENSG00000030419	5426.49	0.0883276	0.124345	0.710345	0.47749	0.869759	IKZF2	IKZF2	22807
ENSG00000030582	5788.88	0.0593385	0.0512377	1.1581	0.246822	0.75771	GRN	GRN	2896
ENSG00000031003	845.43	0.0611574	0.0793097	0.771122	0.440635	0.85395	FAM13B	FAM13B	51306
ENSG00000031081	1373.84	0.00621806	0.061851	0.100533	0.919921	0.985563	ARHGAP31	ARHGAP31	57514
ENSG00000031691	215.166	-0.0835517	0.117467	-0.711278	0.476912	0.86958	CENPQ	CENPQ	55166
ENSG00000031698	2070.65	-0.0207146	0.0500315	-0.414032	0.678851	0.931816	SARS1	SARS1	6301
ENSG00000031823	1666.66	0.0278297	0.0587931	0.47335	0.635963	0.919016	RANBP3	RANBP3	8498
ENSG00000032219	334.422	0.252468	0.120691	2.09186	0.0364513	0.455249	ARID4A	ARID4A	5926
ENSG00000032389	765.051	-0.111605	0.0671857	-1.66115	0.0966841	0.598021	EIPR1	EIPR1	7260
ENSG00000032444	2554.41	-0.101354	0.0624286	-1.62352	0.104478	0.60997	PNPLA6	PNPLA6	10908
ENSG00000032742	113.789	0.200669	0.161343	1.24374	0.213594	0.728891	IFT88	IFT88	8100
ENSG00000033011	598.07	0.11716	0.0750552	1.56099	0.118527	0.628476	ALG1	ALG1	56052
ENSG00000033030	744.538	-0.00719434	0.0733829	-0.0980385	0.921902	0.986088	ZCCHC8	ZCCHC8	55596
ENSG00000033050	1615.16	-0.128882	0.0548567	-2.34943	0.0188023	0.351971	ABCF2	ABCF2	10061
ENSG00000033100	1174.65	0.0462073	0.0678516	0.681006	0.495868	0.877129	CHPF2	CHPF2	54480
ENSG00000033122	27.4574	0.0282728	0.31543	0.0896326	0.928579	0.986618	LRRC7	LRRC7	57554
ENSG00000033170	1532.8	-0.0125086	0.0614632	-0.203513	0.838734	0.970805	FUT8	FUT8	2530
ENSG00000033178	1355.83	-0.0420629	0.0707415	-0.5946	0.552111	0.897616	UBA6	UBA6	55236
ENSG00000033327	281.938	0.0571335	0.0993298	0.57519	0.565163	0.901414	GAB2	GAB2	9846
ENSG00000033627	983.98	-0.00184424	0.0649619	-0.0283896	0.977351	0.995502	ATP6V0A1	ATP6V0A1	535
ENSG00000033800	1106.17	0.00991619	0.0645046	0.153729	0.877824	0.977862	PIAS1	PIAS1	8554
ENSG00000033867	1016.51	0.0180417	0.0907459	0.198815	0.842407	0.971525	SLC4A7	SLC4A7	9497
ENSG00000034152	724.059	-0.0926933	0.0781092	-1.18671	0.23534	0.746192	MAP2K3	MAP2K3	5606
ENSG00000034510	7651.73	0.106683	0.153724	0.693989	0.487689	0.874236	TMSB10	TMSB10	9168
ENSG00000034533	192.346	-0.0026219	0.114678	-0.0228631	0.981759	0.997331	ASTE1	ASTE1	28990
ENSG00000034677	1834.54	0.0339617	0.0552388	0.614815	0.538677	0.891701	RNF19A	RNF19A	25897
ENSG00000034693	275.186	-0.0395391	0.101101	-0.391083	0.695736	0.934248	PEX3	PEX3	8504
ENSG00000034713	1386.6	-0.137888	0.0549292	-2.51029	0.012063	0.298725	GABARAPL2	GABARAPL2	11345
ENSG00000035115	336.199	0.110962	0.0906969	1.22344	0.221165	0.734303	SH3YL1	SH3YL1	26751
ENSG00000035141	1659.48	0.0733228	0.0543881	1.34814	0.177613	0.70044	FAM136A	FAM136A	84908
ENSG00000035403	1655.71	-0.119742	0.0582614	-2.05526	0.0398538	0.467538	VCL	VCL	7414
ENSG00000035499	661.722	-0.0849048	0.0797253	-1.06497	0.286891	0.784677	DEPDC1B	DEPDC1B	55789
ENSG00000035664	92.5021	0.390606	0.199471	1.95821	0.0502056	0.492365	DAPK2	DAPK2	23604
ENSG00000035681	1051.85	-0.132675	0.0638984	-2.07635	0.0378619	0.457455	NSMAF	NSMAF	8439
ENSG00000035687	1141.53	0.0283081	0.0595546	0.47533	0.634552	0.918883	ADSS2	ADSS2	159
ENSG00000035720	112.755	-0.156581	0.151398	-1.03423	0.301027	0.789102	STAP1	STAP1	26228
ENSG00000035928	1237.52	-0.0891001	0.0621507	-1.43361	0.151682	0.671718	RFC1	RFC1	5981
ENSG00000036054	371.488	0.0106463	0.087097	0.122235	0.902713	0.9827	TBC1D23	TBC1D23	55773
ENSG00000036257	1767.83	-0.0647428	0.0558975	-1.15824	0.246765	0.75771	CUL3	CUL3	8452
ENSG00000036549	612.499	-0.00577167	0.0931824	-0.0619394	0.950611	0.990447	ZZZ3	ZZZ3	26009
ENSG00000036828	13.6991	-0.802536	0.455134	-1.7633	0.0778502	0.560003	CASR	CASR	846
ENSG00000037042	274.31	-0.0891021	0.10104	-0.881849	0.377858	0.827447	TUBG2	TUBG2	27175
ENSG00000037241	537.21	0.137815	0.076448	1.80273	0.0714309	0.543252	RPL26L1	RPL26L1	51121
ENSG00000037474	2576.28	-0.0522374	0.0549383	-0.950837	0.341687	0.810668	NSUN2	NSUN2	54888
ENSG00000037637	632.56	-0.0762369	0.073972	-1.03062	0.302719	0.789513	FBXO42	FBXO42	54455
ENSG00000037749	218.373	0.140749	0.122324	1.15062	0.249888	0.759433	MFAP3	MFAP3	4238
ENSG00000037757	769.01	-0.0782357	0.0641933	-1.21875	0.222938	0.735174	MRI1	MRI1	84245
ENSG00000037897	224.343	-0.113844	0.12126	-0.938846	0.34781	0.814592	METTL1	METTL1	4234
ENSG00000038002	294.514	0.122982	0.099009	1.24212	0.214191	0.729137	AGA	AGA	175
ENSG00000038210	1683.63	0.146052	0.0528838	2.76175	0.00574923	0.224153	PI4K2B	PI4K2B	55300
ENSG00000038219	1257.1	0.120906	0.0896542	1.34858	0.17747	0.70044	BOD1L1	BOD1L1	259282
ENSG00000038274	1547.24	-0.170518	0.0563553	-3.02576	0.0024801	0.160054	MAT2B	MAT2B	27430
ENSG00000038358	2065.51	0.0610281	0.0539877	1.13041	0.258305	0.765396	EDC4	EDC4	23644
ENSG00000038382	2881.13	0.0649286	0.0521367	1.24535	0.213002	0.72775	TRIO	TRIO	7204
ENSG00000038427	637.111	0.103096	0.0827364	1.24608	0.212734	0.727747	VCAN	VCAN	1462
ENSG00000038532	1399.79	-0.101344	0.0600954	-1.68638	0.0917233	0.588526	CLEC16A	CLEC16A	23274
ENSG00000039068	1062.33	0.0987988	0.0615126	1.60615	0.10824	0.614056	CDH1	CDH1	999
ENSG00000039123	1455.49	0.0795221	0.0719678	1.10497	0.269174	0.773274	MTREX	MTREX	23517
ENSG00000039319	257.573	0.179442	0.125207	1.43316	0.151813	0.671738	ZFYVE16	ZFYVE16	9765
ENSG00000039523	294.041	-0.299129	0.105725	-2.82933	0.00466459	0.203134	RIPOR1	RIPOR1	79567
ENSG00000039560	32.2879	-0.0333144	0.27251	-0.12225	0.902701	0.9827	RAI14	RAI14	26064
ENSG00000039650	920.273	-0.00292277	0.069587	-0.0420017	0.966497	0.993186	PNKP	PNKP	11284
ENSG00000040199	609.314	0.0189041	0.0827725	0.228386	0.819346	0.966466	PHLPP2	PHLPP2	23035
ENSG00000040275	1014.5	0.0874926	0.0729806	1.19885	0.230587	0.740872	SPDL1	SPDL1	54908
ENSG00000040341	748.244	0.147034	0.0809369	1.81665	0.0692703	0.541046	STAU2	STAU2	27067
ENSG00000040487	251.129	-0.160834	0.112158	-1.43399	0.151574	0.67171	SLC66A1	SLC66A1	54896
ENSG00000040531	270.937	0.076084	0.102804	0.740085	0.459248	0.861895	CTNS	CTNS	1497
ENSG00000040633	650.078	-0.00287864	0.0689174	-0.0417694	0.966682	0.993186	PHF23	PHF23	79142
ENSG00000040933	2286.26	0.0972011	0.0494624	1.96515	0.0493966	0.490377	INPP4A	INPP4A	3631
ENSG00000041357	2918.25	0.104814	0.0474497	2.20895	0.0271782	0.407941	PSMA4	PSMA4	5685
ENSG00000041802	1272.99	-0.0133091	0.0570564	-0.233262	0.815558	0.965677	LSG1	LSG1	55341
ENSG00000041880	413.918	0.0503452	0.0835962	0.602242	0.547013	0.895766	PARP3	PARP3	10039
ENSG00000041988	532.266	-0.154972	0.0797826	-1.94243	0.0520847	0.495764	THAP3	THAP3	90326
ENSG00000042062	27.1251	-0.0418432	0.290929	-0.143826	0.885638	0.979099	RIPOR3	RIPOR3	140876
ENSG00000042088	1059.69	-0.0431303	0.0606757	-0.710833	0.477188	0.869759	TDP1	TDP1	55775
ENSG00000042286	799.334	0.237332	0.0687942	3.44989	0.000560819	0.0864765	AIFM2	AIFM2	84883
ENSG00000042317	42.458	-0.620685	0.235143	-2.6396	0.00830029	0.255542	SPATA7	SPATA7	55812
ENSG00000042429	442.893	-0.0626815	0.0869838	-0.720611	0.471149	0.866483	MED17	MED17	9440
ENSG00000042445	669.939	-0.103776	0.0680511	-1.52497	0.127267	0.640743	RETSAT	RETSAT	54884
ENSG00000042493	621.178	0.148753	0.0901155	1.65069	0.0988011	0.602325	CAPG	CAPG	822
ENSG00000042753	1051.22	-0.113662	0.0660863	-1.7199	0.0854511	0.575181	AP2S1	AP2S1	1175
ENSG00000043093	791.622	0.0895306	0.0995501	0.899352	0.368465	0.821992	DCUN1D1	DCUN1D1	54165
ENSG00000043143	2257.03	-0.0149595	0.0547293	-0.273336	0.784595	0.957496	JADE2	JADE2	23338
[truncated: 18,262 more rows]

## Sheet: D
	baseMean	log2FoldChange	lfcSE	stat	pvalue	padj	external_gene_name	hgnc_symbol	entrezgene_id
[truncated: 12,595 more rows]

[truncated: 19 more sheets: E, F, G, H, I, J, K, L, M, N, O, P, Q, R, S, T, U, V, W]
