# Supplementary material for: An eQTL-based approach reveals candidate regulators of LINE-1 RNA levels in lymphoblastoid cells
Source: PLoS Genet. 2024 Jun 7;20(6):e1011311. doi: 10.1371/journal.pgen.1011311 (PMC11189215; doi:10.1371/journal.pgen.1011311)
Supplement: S7 Table — (A) All DESeq2 results for rhIL16 exposure for 24 hours. (B) All GSEA results for 24-hour rhIL16 exposure using MSigDB Hallmark gene sets. (C) All GSEA results for 24-hour rhIL16 exposure using GO Biological Process gene sets. (D) All GSEA results for 24-hour rhIL16 exposure using Reactome gene sets. (E) All GSEA results for 24-hour rhIL16 exposure using TE family gene sets. (F) Overlapping MSigDB Hallmark gene sets for IL16 overexpression and rhIL16 24-hour exposure. (G) Overlapping GO Biological Process gene sets for IL16 overexpression and rhIL16 24-hour exposure. (H) Overlapping Reactome gene sets for IL16 overexpression and rhIL16 24-hour exposure. (I) GSEA with age-stratified L1 family gene sets following rhIL16 24-hour exposure. (J) GSEA results for genomic region-stratified TE family gene sets for the 24-hour rhIL16 exposure. (K) All DESeq2 results for rhIL16 exposure for 48 hours. (L) All GSEA results for 48-hour rhIL16 exposure using MSigDB Hallmark gene sets. (M) All GSEA results for 48-hour rhIL16 exposure using GO Biological Process gene sets. (N) All GSEA results for 48-hour rhIL16 exposure using Reactome gene sets. (O) All GSEA results for 48-hour rhIL16 exposure using TE family gene sets. (P) Overlapping MSigDB Hallmark gene sets for IL16 overexpression, rhIL16 24-hour exposure, and rhIL16 48-hour exposure. (Q) Overlapping GO Biological Process gene sets for IL16 overexpression, rhIL16 24-hour exposure, and rhIL16 48-hour exposure. (R) Overlapping Reactome gene sets for IL16 overexpression, rhIL16 24-hour exposure, and rhIL16 48-hour exposure. (S) Overlapping TE family gene sets for IL16 overexpression, rhIL16 24-hour exposure, and rhIL16 48-hour exposure. (XLSX) [file pgen.1011311.s024.xlsx]

## Sheet: Index
Supplementary Table S7
	A	All DESeq2 results for rhIL16 exposure for 24 hours
	B	All GSEA results for 24 hour rhIL16 exposure using MSigDB Hallmark gene sets
	C	All GSEA results for 24 hour rhIL16 exposure using GO Biological Process gene sets
	D	All GSEA results for 24 hour rhIL16 exposure using Reactome gene sets
	E	All GSEA results for 24 hour rhIL16 exposure using TE family gene sets
	F	Overlapping MSigDB Hallmark gene sets for IL16 overexpression and rhIL16 24 hour exposure.
	G	Overlapping GO Biological Process gene sets for IL16 overexpression and rhIL16 24 hour exposure.
	H	Overlapping Reactome gene sets for IL16 overexpression and rhIL16 24 hour exposure.
	I	GSEA with age-stratified L1 family gene sets following rhIL16 T24 exposure.
	J	GSEA results for genomic region-stratified TE family gene sets for the T24 rhIL16 exposure.
	K	All DESeq2 results for rhIL16 exposure for 48 hours
	L	All GSEA results for 48 hour rhIL16 exposure using MSigDB Hallmark gene sets
	M	All GSEA results for 48 hour rhIL16 exposure using GO Biological Process gene sets
	N	All GSEA results for 48 hour rhIL16 exposure using Reactome gene sets
	O	All GSEA results for 48 hour rhIL16 exposure using TE family gene sets
	P	Overlapping MSigDB Hallmark gene sets for IL16 overexpression, rhIL16 24 hour exposure, and rhIL16 48 hour exposure.
	Q	Overlapping GO Biological Process gene sets for IL16 overexpression, rhIL16 24 hour exposure, and rhIL16 48 hour exposure.
	R	Overlapping Reactome gene sets for IL16 overexpression, rhIL16 24 hour exposure, and rhIL16 48 hour exposure.
	S	Overlapping TE family gene sets for IL16 overexpression, rhIL16 24 hour exposure, and rhIL16 48 hour exposure.

## Sheet: A
	baseMean	log2FoldChange	lfcSE	stat	pvalue	padj	external_gene_name	hgnc_symbol	entrezgene_id
7SK:RNA:RNA	32.1134	-0.137024	0.330563	-0.414518	0.678495	0.999298	NA	NA	NA
ALR/Alpha:centr:Satellite	232.04	0.470541	0.458425	1.02643	0.304689	0.999298	NA	NA	NA
Alu:Alu:SINE	409.784	0.0669392	0.135975	0.492292	0.622513	0.999298	NA	NA	NA
AluJb:Alu:SINE	39791.4	0.019594	0.0891394	0.219813	0.826017	0.999298	NA	NA	NA
AluJo:Alu:SINE	23804.8	0.00160283	0.0954849	0.0167862	0.986607	0.999489	NA	NA	NA
AluJr:Alu:SINE	25983.1	0.0178654	0.0863619	0.206866	0.836114	0.999298	NA	NA	NA
AluJr4:Alu:SINE	5431.34	0.0307346	0.0944745	0.325322	0.744938	0.999298	NA	NA	NA
AluSc:Alu:SINE	10352	0.045935	0.0904386	0.507914	0.611514	0.999298	NA	NA	NA
AluSc5:Alu:SINE	2071.48	0.05428	0.0945501	0.574087	0.565909	0.999298	NA	NA	NA
AluSc8:Alu:SINE	6756.78	0.022057	0.0906929	0.243206	0.807846	0.999298	NA	NA	NA
AluSg:Alu:SINE	13206.2	0.04241	0.0921029	0.460464	0.645183	0.999298	NA	NA	NA
AluSg4:Alu:SINE	2294.72	-0.0112282	0.0904105	-0.124192	0.901163	0.999298	NA	NA	NA
AluSg7:Alu:SINE	2673.55	0.0776764	0.0974103	0.797414	0.425211	0.999298	NA	NA	NA
AluSp:Alu:SINE	19790.9	0.0459102	0.0887271	0.517432	0.604855	0.999298	NA	NA	NA
AluSq:Alu:SINE	7089.57	0.0619292	0.0919204	0.673726	0.500485	0.999298	NA	NA	NA
AluSq10:Alu:SINE	511.141	-0.0498828	0.122956	-0.405697	0.684965	0.999298	NA	NA	NA
AluSq2:Alu:SINE	20862.2	0.0408894	0.0890503	0.459172	0.646111	0.999298	NA	NA	NA
AluSq4:Alu:SINE	668.168	-0.110679	0.120064	-0.921837	0.356613	0.999298	NA	NA	NA
AluSx:Alu:SINE	40153.5	0.0365608	0.0869885	0.420294	0.67427	0.999298	NA	NA	NA
AluSx1:Alu:SINE	40854.7	0.0483759	0.090819	0.532663	0.594267	0.999298	NA	NA	NA
AluSx3:Alu:SINE	10086.5	0.0587428	0.0920532	0.63814	0.523383	0.999298	NA	NA	NA
AluSx4:Alu:SINE	3524.33	0.0205712	0.0934755	0.22007	0.825816	0.999298	NA	NA	NA
AluSz:Alu:SINE	36670.7	0.0337355	0.0896114	0.376464	0.706572	0.999298	NA	NA	NA
AluSz6:Alu:SINE	15981.4	0.00494056	0.086052	0.0574137	0.954216	0.999298	NA	NA	NA
AluY:Alu:SINE	27620.2	0.0554603	0.0904439	0.613201	0.539743	0.999298	NA	NA	NA
AluYa5:Alu:SINE	479.96	0.096289	0.154914	0.621565	0.534228	0.999298	NA	NA	NA
AluYa8:Alu:SINE	37.3368	0.349602	0.349634	0.99991	0.317354	0.999298	NA	NA	NA
AluYb8:Alu:SINE	473.609	-0.0337631	0.135165	-0.249791	0.802749	0.999298	NA	NA	NA
AluYb9:Alu:SINE	46.8797	-0.20028	0.328739	-0.609237	0.542367	0.999298	NA	NA	NA
AluYc:Alu:SINE	804.743	-0.0741062	0.0950542	-0.77962	0.435614	0.999298	NA	NA	NA
AluYc3:Alu:SINE	177.393	-0.0965302	0.184104	-0.524325	0.600052	0.999298	NA	NA	NA
AluYd8:Alu:SINE	39.5206	-0.0123106	0.325978	-0.0377652	0.969875	0.999489	NA	NA	NA
AluYe5:Alu:SINE	241.219	0.18172	0.158163	1.14894	0.25058	0.999298	NA	NA	NA
AluYe6:Alu:SINE	45.7093	-0.394956	0.295078	-1.33848	0.18074	0.999298	NA	NA	NA
AluYf1:Alu:SINE	410.488	0.104177	0.157055	0.663313	0.50713	0.999298	NA	NA	NA
AluYg6:Alu:SINE	116.078	0.315102	0.232515	1.35519	0.175357	0.999298	NA	NA	NA
AluYh3:Alu:SINE	440.82	-0.00636764	0.139937	-0.0455036	0.963706	0.999298	NA	NA	NA
AluYh3a3:Alu:SINE	93.7917	-0.0755519	0.232008	-0.325644	0.744694	0.999298	NA	NA	NA
AluYh7:Alu:SINE	10.47	0.386706	0.631021	0.612825	0.539992	0.999298	NA	NA	NA
AluYh9:Alu:SINE	17.5278	0.596269	0.556527	1.07141	0.283985	0.999298	NA	NA	NA
AluYi6_4d:Alu:SINE	17.6492	-0.308803	0.488794	-0.631764	0.527541	0.999298	NA	NA	NA
AluYi6:Alu:SINE	81.797	0.0203101	0.240573	0.0844236	0.93272	0.999298	NA	NA	NA
AluYj4:Alu:SINE	565.76	0.137413	0.10963	1.25342	0.210055	0.999298	NA	NA	NA
AluYk11:Alu:SINE	128.026	0.103291	0.185948	0.555482	0.578565	0.999298	NA	NA	NA
AluYk12:Alu:SINE	22.9718	0.0708707	0.491984	0.144051	0.88546	0.999298	NA	NA	NA
AluYk2:Alu:SINE	154.309	0.150607	0.179003	0.841364	0.400144	0.999298	NA	NA	NA
AluYk3:Alu:SINE	297.557	0.00928509	0.150905	0.0615294	0.950938	0.999298	NA	NA	NA
AluYk4:Alu:SINE	195.733	-0.0251177	0.163447	-0.153675	0.877866	0.999298	NA	NA	NA
AluYm1:Alu:SINE	1123.37	0.0442259	0.0966796	0.457448	0.647349	0.999298	NA	NA	NA
AmnSINE1:5S-Deu-L2:SINE	270.266	0.149046	0.135563	1.09946	0.271569	0.999298	NA	NA	NA
Arthur1:hAT-Tip100:DNA	159.22	0.120008	0.180375	0.665326	0.505842	0.999298	NA	NA	NA
Arthur1A:hAT-Tip100:DNA	90.9497	-0.160428	0.231334	-0.693489	0.488003	0.999298	NA	NA	NA
Arthur1B:hAT-Tip100:DNA	146.456	0.27959	0.175084	1.59689	0.110291	0.999298	NA	NA	NA
Arthur1C:hAT-Tip100:DNA	45.91	0.157376	0.320236	0.491438	0.623117	0.999298	NA	NA	NA
BLACKJACK:hAT-Blackjack:DNA	209.381	0.0441832	0.178673	0.247286	0.804687	0.999298	NA	NA	NA
BSR/Beta:Satellite:Satellite	309.718	-0.185228	0.169242	-1.09445	0.273756	0.999298	NA	NA	NA
CER:Satellite:Satellite	97.5769	0.131073	0.233402	0.561575	0.574406	0.999298	NA	NA	NA
Chap1_Mam:hAT-Charlie:DNA	172.652	0.0594707	0.178085	0.333946	0.73842	0.999298	NA	NA	NA
Charlie1:hAT-Charlie:DNA	440.095	0.082537	0.122609	0.673173	0.500837	0.999298	NA	NA	NA
Charlie10:hAT-Charlie:DNA	241.89	0.0502881	0.135975	0.369833	0.711507	0.999298	NA	NA	NA
Charlie10a:hAT-Charlie:DNA	52.2196	0.216149	0.30074	0.718723	0.472312	0.999298	NA	NA	NA
Charlie10b:hAT-Charlie:DNA	52.7113	-0.208001	0.278942	-0.745678	0.455862	0.999298	NA	NA	NA
Charlie11:hAT-Charlie:DNA	10.1355	0.219888	0.615449	0.35728	0.720882	0.999298	NA	NA	NA
Charlie13a:hAT-Charlie:DNA	84.7305	-0.0758247	0.222874	-0.340214	0.733696	0.999298	NA	NA	NA
Charlie13b:hAT-Charlie:DNA	129.482	-0.260002	0.187358	-1.38773	0.165221	0.999298	NA	NA	NA
Charlie14a:hAT-Charlie:DNA	42.2911	0.237763	0.346443	0.686299	0.492524	0.999298	NA	NA	NA
Charlie15a:hAT-Charlie:DNA	534.319	0.0236056	0.113151	0.208621	0.834744	0.999298	NA	NA	NA
Charlie15b:hAT-Charlie:DNA	324.078	-0.0103381	0.184966	-0.0558915	0.955428	0.999298	NA	NA	NA
Charlie16a:hAT-Charlie:DNA	280.061	0.0889227	0.135399	0.656746	0.511344	0.999298	NA	NA	NA
Charlie17:hAT-Charlie:DNA	147.796	-0.0300515	0.186027	-0.161544	0.871665	0.999298	NA	NA	NA
Charlie17a:hAT-Charlie:DNA	180.284	0.232407	0.171672	1.35379	0.175803	0.999298	NA	NA	NA
Charlie17b:hAT-Charlie:DNA	34.7106	-0.25501	0.332215	-0.767603	0.442723	0.999298	NA	NA	NA
Charlie18a:hAT-Charlie:DNA	434.435	0.0672471	0.141326	0.475828	0.634197	0.999298	NA	NA	NA
Charlie19a:hAT-Charlie:DNA	403.832	0.0366929	0.125905	0.291432	0.770721	0.999298	NA	NA	NA
Charlie1a:hAT-Charlie:DNA	1920.86	0.0181225	0.107554	0.168497	0.866192	0.999298	NA	NA	NA
Charlie1b:hAT-Charlie:DNA	478.346	-0.131575	0.132352	-0.994131	0.320159	0.999298	NA	NA	NA
Charlie20a:hAT-Charlie:DNA	172.964	-0.148214	0.185907	-0.797252	0.425305	0.999298	NA	NA	NA
Charlie21a:hAT-Charlie:DNA	112.82	-0.0110154	0.19272	-0.0571572	0.95442	0.999298	NA	NA	NA
Charlie22a:hAT-Charlie:DNA	209.234	-0.229569	0.163972	-1.40005	0.161498	0.999298	NA	NA	NA
Charlie23a:hAT-Charlie:DNA	193.907	-0.146288	0.156633	-0.933958	0.350326	0.999298	NA	NA	NA
Charlie24:hAT-Charlie:DNA	197.866	0.0989621	0.155367	0.636959	0.524152	0.999298	NA	NA	NA
Charlie25:hAT-Charlie:DNA	130.28	-0.076853	0.197053	-0.390011	0.696528	0.999298	NA	NA	NA
Charlie26a:hAT-Charlie:DNA	41.9414	0.137443	0.307039	0.44764	0.654413	0.999298	NA	NA	NA
Charlie29a:hAT-Charlie:DNA	294.264	-0.0382988	0.148996	-0.257045	0.797144	0.999298	NA	NA	NA
Charlie2a:hAT-Charlie:DNA	333.835	-0.0832752	0.135121	-0.616302	0.537695	0.999298	NA	NA	NA
Charlie2b:hAT-Charlie:DNA	627.422	0.0658668	0.13911	0.473489	0.635864	0.999298	NA	NA	NA
Charlie3:hAT-Charlie:DNA	116.001	0.226605	0.193402	1.17168	0.241327	0.999298	NA	NA	NA
Charlie30a:hAT-Charlie:DNA	101.964	0.0713476	0.22008	0.32419	0.745794	0.999298	NA	NA	NA
Charlie4:hAT-Charlie:DNA	61.2984	0.386599	0.29355	1.31698	0.187846	0.999298	NA	NA	NA
Charlie4a:hAT-Charlie:DNA	574.44	0.142073	0.119458	1.18931	0.234318	0.999298	NA	NA	NA
Charlie4z:hAT-Charlie:DNA	1245.08	-0.0705823	0.0941597	-0.749602	0.453494	0.999298	NA	NA	NA
Charlie5:hAT-Charlie:DNA	401.969	-0.00906051	0.124784	-0.0726097	0.942117	0.999298	NA	NA	NA
Charlie6:hAT-Charlie:DNA	38.4833	0.275242	0.332955	0.826665	0.408427	0.999298	NA	NA	NA
Charlie7:hAT-Charlie:DNA	498.95	-0.00928865	0.141959	-0.0654317	0.94783	0.999298	NA	NA	NA
Charlie7a:hAT-Charlie:DNA	196.444	0.00406241	0.162322	0.0250269	0.980033	0.999489	NA	NA	NA
Charlie8:hAT-Charlie:DNA	534.831	0.044044	0.104597	0.421082	0.673695	0.999298	NA	NA	NA
Charlie9:hAT-Charlie:DNA	231.001	0.0303534	0.175792	0.172666	0.862914	0.999298	NA	NA	NA
Cheshire:hAT-Charlie:DNA	226.012	-0.0313419	0.149912	-0.209069	0.834394	0.999298	NA	NA	NA
CR1_Mam:CR1:LINE	296.559	-0.135956	0.137718	-0.987202	0.323544	0.999298	NA	NA	NA
CR1-16_AMi:CR1:LINE	25.4175	-0.163134	0.421234	-0.387277	0.698551	0.999298	NA	NA	NA
CR1-3_Croc:CR1:LINE	159.377	0.0642257	0.172248	0.372867	0.709247	0.999298	NA	NA	NA
CR1-L3A_Croc:CR1:LINE	26.5613	0.139104	0.419578	0.331533	0.740242	0.999298	NA	NA	NA
D20S16:Satellite:Satellite	105.408	0.0870285	0.226617	0.384034	0.700953	0.999298	NA	NA	NA
DNA1_Mam:TcMar:DNA	44.9589	0.365715	0.339296	1.07787	0.281094	0.999298	NA	NA	NA
EBV_gene	51745.6	0.00378914	0.0752329	0.0503655	0.959831	0.999298	NA	NA	NA
ENSG00000000419	875.63	0.138371	0.109688	1.2615	0.20713	0.999298	DPM1	DPM1	8813
ENSG00000000457	482.383	-0.0604759	0.123719	-0.488816	0.624972	0.999298	SCYL3	SCYL3	57147
ENSG00000000460	689.37	-0.0846503	0.102612	-0.824958	0.409396	0.999298	C1orf112	C1orf112	55732
ENSG00000000938	1845.71	-0.0447804	0.0904327	-0.49518	0.620473	0.999298	FGR	FGR	2268
ENSG00000001036	641.399	-0.0239101	0.10469	-0.22839	0.819343	0.999298	FUCA2	FUCA2	2519
ENSG00000001084	382.945	-0.121008	0.115183	-1.05057	0.293458	0.999298	GCLC	GCLC	2729
ENSG00000001167	784.218	-0.02425	0.0956016	-0.253657	0.799761	0.999298	NFYA	NFYA	4800
ENSG00000001460	28.3336	0.167014	0.348049	0.479858	0.631328	0.999298	STPG1	STPG1	90529
ENSG00000001461	272.302	0.0625151	0.157456	0.397032	0.691344	0.999298	NIPAL3	NIPAL3	57185
ENSG00000001497	1936.26	-0.0901951	0.084558	-1.06666	0.286123	0.999298	LAS1L	LAS1L	81887
ENSG00000001561	266.138	0.0915326	0.170928	0.535503	0.592302	0.999298	ENPP4	ENPP4	22875
ENSG00000001629	1430.84	-0.0494356	0.0932403	-0.530196	0.595976	0.999298	ANKIB1	ANKIB1	54467
ENSG00000001630	1075.3	-0.0105528	0.0858857	-0.12287	0.90221	0.999298	CYP51A1	CYP51A1	1595
ENSG00000001631	325.923	0.4239	0.18703	2.26648	0.0234223	0.999298	KRIT1	KRIT1	889
ENSG00000002016	242.693	-0.103626	0.148462	-0.697991	0.485183	0.999298	RAD52	RAD52	5893
ENSG00000002079	10.7942	0.156679	0.650287	0.240939	0.809602	0.999298	MYH16	MYH16	NA
ENSG00000002330	253.879	0.0120309	0.136162	0.0883573	0.929593	0.999298	BAD	BAD	572
ENSG00000002549	4225.51	-0.0428684	0.0666384	-0.643299	0.52003	0.999298	LAP3	LAP3	51056
ENSG00000002586	1082.11	-0.107722	0.0938004	-1.14842	0.250796	0.999298	CD99	CD99	4267
ENSG00000002587	19.1391	-0.94327	0.488928	-1.92926	0.0536985	0.999298	HS3ST1	HS3ST1	9957
ENSG00000002822	433.399	0.00781791	0.128473	0.0608526	0.951477	0.999298	MAD1L1	MAD1L1	8379
ENSG00000002834	4589.33	-0.0423229	0.0760868	-0.556245	0.578043	0.999298	LASP1	LASP1	3927
ENSG00000002919	932.014	-0.0184498	0.0951392	-0.193925	0.846235	0.999298	SNX11	SNX11	29916
ENSG00000003056	1988.6	-0.0400661	0.0773179	-0.518199	0.604319	0.999298	M6PR	M6PR	4074
ENSG00000003096	166.857	0.194442	0.198581	0.97916	0.327501	0.999298	KLHL13	KLHL13	90293
ENSG00000003147	44.1326	0.134085	0.306839	0.436989	0.662119	0.999298	ICA1	ICA1	3382
ENSG00000003249	13.9945	-0.388073	0.558432	-0.694934	0.487097	0.999298	DBNDD1	DBNDD1	79007
ENSG00000003393	311.362	0.0915615	0.137056	0.668059	0.504096	0.999298	ALS2	ALS2	57679
ENSG00000003400	321.066	-0.204498	0.12654	-1.61607	0.106079	0.999298	CASP10	CASP10	843
ENSG00000003402	2305.23	-0.00900762	0.07558	-0.11918	0.905133	0.999298	CFLAR	CFLAR	8837
ENSG00000003509	459.465	-0.112017	0.126784	-0.883529	0.376951	0.999298	NDUFAF7	NDUFAF7	55471
ENSG00000003756	2001.78	-0.112141	0.0804046	-1.39471	0.163102	0.999298	RBM5	RBM5	10181
ENSG00000003987	37.8233	0.765371	0.320975	2.38451	0.0171017	0.999298	MTMR7	MTMR7	9108
ENSG00000004059	1495.35	-0.0574569	0.100165	-0.573622	0.566223	0.999298	ARF5	ARF5	381
ENSG00000004139	640.357	-0.0519381	0.099702	-0.520934	0.602413	0.999298	SARM1	SARM1	23098
ENSG00000004142	2789.56	-0.0769781	0.0870333	-0.884467	0.376444	0.999298	POLDIP2	POLDIP2	26073
ENSG00000004455	5494	-0.0408607	0.075802	-0.539044	0.589856	0.999298	AK2	AK2	204
ENSG00000004468	482.197	0.0119028	0.135154	0.0880684	0.929822	0.999298	CD38	CD38	952
ENSG00000004478	2524.6	-0.0467683	0.0833741	-0.560945	0.574835	0.999298	FKBP4	FKBP4	2288
ENSG00000004487	3333.22	-0.099938	0.0744565	-1.34223	0.179521	0.999298	KDM1A	KDM1A	23028
ENSG00000004534	2324.82	0.0345862	0.0797693	0.433577	0.664595	0.999298	RBM6	RBM6	10180
ENSG00000004660	27.5531	0.300917	0.392917	0.765853	0.443764	0.999298	CAMKK1	CAMKK1	84254
ENSG00000004700	1829.12	0.300717	0.208604	1.44157	0.149424	0.999298	RECQL	RECQL	5965
ENSG00000004766	372.396	0.496727	0.155451	3.1954	0.00139639	0.999298	VPS50	VPS50	55610
ENSG00000004777	414.561	0.0774993	0.312753	0.247797	0.804291	0.999298	ARHGAP33	ARHGAP33	115703
ENSG00000004779	1654.9	-0.0426621	0.0864958	-0.493227	0.621852	0.999298	NDUFAB1	NDUFAB1	4706
ENSG00000004838	21.0798	0.524006	0.48291	1.0851	0.277877	0.999298	ZMYND10	ZMYND10	51364
ENSG00000004864	505.372	-0.027307	0.109697	-0.248931	0.803414	0.999298	SLC25A13	SLC25A13	10165
ENSG00000004866	1223.06	-0.0969794	0.0941607	-1.02994	0.30304	0.999298	ST7	ST7	7982
ENSG00000004897	2321.95	0.118152	0.0964793	1.22463	0.220713	0.999298	CDC27	CDC27	996
ENSG00000004961	521.219	-0.131847	0.112817	-1.16868	0.242531	0.999298	HCCS	HCCS	3052
ENSG00000004975	885.316	-0.0452616	0.0948987	-0.476947	0.6334	0.999298	DVL2	DVL2	1856
ENSG00000005007	3083.59	-0.0548468	0.0700047	-0.783473	0.433349	0.999298	UPF1	UPF1	5976
ENSG00000005020	784.568	-0.0473885	0.107538	-0.440667	0.659454	0.999298	SKAP2	SKAP2	8935
ENSG00000005022	7907.89	-0.0827717	0.0720511	-1.14879	0.250642	0.999298	SLC25A5	SLC25A5	292
ENSG00000005059	885.172	-0.000105505	0.0896454	-0.00117691	0.999061	0.999713	MCUB	MCUB	55013
ENSG00000005075	563.325	0.0251118	0.102716	0.244478	0.80686	0.999298	POLR2J	POLR2J	5439
ENSG00000005100	1319.88	-0.0845397	0.0799817	-1.05699	0.290517	0.999298	DHX33	DHX33	56919
ENSG00000005102	191.761	0.0514601	0.162386	0.316899	0.75132	0.999298	MEOX1	MEOX1	4222
ENSG00000005156	1054.28	-0.0729883	0.0889532	-0.820525	0.411917	0.999298	LIG3	LIG3	3980
ENSG00000005175	675.43	0.41255	0.256385	1.6091	0.107594	0.999298	RPAP3	RPAP3	79657
ENSG00000005187	125.496	0.138492	0.184184	0.751924	0.452097	0.999298	ACSM3	ACSM3	6296
ENSG00000005189	289.904	-0.0206857	0.134244	-0.15409	0.877538	0.999298	REXO5	REXO5	81691
ENSG00000005194	827.579	0.00405001	0.0928638	0.0436124	0.965213	0.9994	CIAPIN1	CIAPIN1	57019
ENSG00000005206	978.438	0.0903967	0.0865593	1.04433	0.296332	0.999298	SPPL2B	SPPL2B	56928
ENSG00000005238	135.172	0.291411	0.189155	1.54059	0.123416	0.999298	ATOSB	ATOSB	80256
ENSG00000005243	20.6127	-0.0734544	0.484531	-0.151599	0.879503	0.999298	COPZ2	COPZ2	51226
ENSG00000005302	1057.76	0.0135812	0.101406	0.133929	0.893459	0.999298	MSL3	MSL3	10943
ENSG00000005339	1576.84	-0.231902	0.111487	-2.08008	0.0375181	0.999298	CREBBP	CREBBP	1387
ENSG00000005379	279.251	0.106739	0.16098	0.663055	0.507295	0.999298	TSPOAP1	TSPOAP1	9256
ENSG00000005436	562.671	0.18785	0.112335	1.67223	0.0944788	0.999298	GCFC2	GCFC2	6936
ENSG00000005448	1264	0.0286589	0.110934	0.258341	0.796144	0.999298	WDR54	WDR54	84058
ENSG00000005469	208.642	0.166743	0.145028	1.14973	0.250256	0.999298	CROT	CROT	54677
ENSG00000005471	135.26	-0.245464	0.201142	-1.22035	0.222331	0.999298	ABCB4	ABCB4	5244
ENSG00000005483	1454.96	0.0963102	0.113205	0.850762	0.394902	0.999298	KMT2E	KMT2E	55904
ENSG00000005486	399.781	-0.14643	0.116798	-1.2537	0.20995	0.999298	RHBDD2	RHBDD2	57414
ENSG00000005700	1225.35	0.340153	0.255708	1.33024	0.183439	0.999298	IBTK	IBTK	25998
ENSG00000005801	680.027	0.190652	0.140151	1.36033	0.173725	0.999298	ZNF195	ZNF195	7748
ENSG00000005810	3181.07	0.0169171	0.0779308	0.217078	0.828147	0.999298	MYCBP2	MYCBP2	23077
ENSG00000005812	433.95	0.0790851	0.119181	0.663569	0.506966	0.999298	FBXL3	FBXL3	26224
ENSG00000005844	4010.29	-0.00187935	0.0693637	-0.0270942	0.978385	0.999489	ITGAL	ITGAL	3683
ENSG00000005882	161.678	0.0403808	0.204266	0.197687	0.84329	0.999298	PDK2	PDK2	5164
ENSG00000005884	203.07	-0.0533833	0.177332	-0.301036	0.763387	0.999298	ITGA3	ITGA3	3675
ENSG00000005889	776.563	0.0946078	0.104232	0.907667	0.364054	0.999298	ZFX	ZFX	7543
ENSG00000005893	1192.39	-0.14521	0.092115	-1.5764	0.114934	0.999298	LAMP2	LAMP2	3920
ENSG00000006007	677.965	-0.111565	0.104548	-1.06711	0.28592	0.999298	GDE1	GDE1	51573
ENSG00000006015	535.191	0.031736	0.114725	0.276626	0.782067	0.999298	REX1BD	REX1BD	55049
ENSG00000006016	75.9531	0.00116562	0.224082	0.00520176	0.99585	0.999489	CRLF1	CRLF1	9244
ENSG00000006025	449.927	-0.0502833	0.1089	-0.461739	0.644269	0.999298	OSBPL7	OSBPL7	114881
ENSG00000006062	1006.77	-0.250456	0.0944371	-2.65209	0.00799952	0.999298	MAP3K14	MAP3K14	9020
ENSG00000006118	382.437	0.0753671	0.128088	0.5884	0.556264	0.999298	TMEM132A	TMEM132A	54972
ENSG00000006125	3793.74	-0.106627	0.083716	-1.27368	0.202777	0.999298	AP2B1	AP2B1	163
ENSG00000006194	548.631	0.13979	0.108498	1.28841	0.197604	0.999298	ZNF263	ZNF263	10127
ENSG00000006210	14.8948	0.736751	0.5091	1.44716	0.147851	0.999298	CX3CL1	CX3CL1	6376
ENSG00000006282	1057.31	-0.0974539	0.108092	-0.901581	0.367279	0.999298	SPATA20	SPATA20	64847
ENSG00000006327	10.816	0.625872	0.597088	1.04821	0.294544	0.999298	TNFRSF12A	TNFRSF12A	51330
ENSG00000006432	622.849	-0.0387856	0.105736	-0.366816	0.713756	0.999298	MAP3K9	MAP3K9	4293
ENSG00000006451	866.205	0.0824511	0.0921062	0.895175	0.370694	0.999298	RALA	RALA	5898
ENSG00000006453	1321.66	-0.0967893	0.0922795	-1.04887	0.294238	0.999298	BAIAP2L1	BAIAP2L1	55971
ENSG00000006459	58.006	0.297682	0.305044	0.975867	0.32913	0.999298	KDM7A	KDM7A	80853
ENSG00000006530	1028.96	0.0563865	0.0892241	0.631965	0.52741	0.999298	AGK	AGK	55750
ENSG00000006534	10.6756	-0.022439	0.583968	-0.0384251	0.969349	0.999489	ALDH3B1	ALDH3B1	221
ENSG00000006555	137.956	0.0770584	0.187658	0.410632	0.681342	0.999298	TTC22	TTC22	55001
ENSG00000006576	1060.68	0.255909	0.123516	2.07187	0.0382776	0.999298	PHTF2	PHTF2	57157
ENSG00000006607	1539.18	-0.0567639	0.0893311	-0.635432	0.525147	0.999298	FARP2	FARP2	9855
ENSG00000006625	674.576	0.0177208	0.110689	0.160095	0.872807	0.999298	GGCT	GGCT	79017
ENSG00000006634	1039.11	0.163921	0.264455	0.619846	0.535359	0.999298	DBF4	DBF4	10926
ENSG00000006652	444.627	0.138792	0.109596	1.2664	0.205372	0.999298	IFRD1	IFRD1	3475
ENSG00000006659	109.364	0.153025	0.200965	0.761448	0.446389	0.999298	LGALS14	LGALS14	56891
ENSG00000006695	629.351	-0.057231	0.102454	-0.558605	0.576431	0.999298	COX10	COX10	1352
ENSG00000006704	30.855	-0.195463	0.397615	-0.491587	0.623011	0.999298	GTF2IRD1	GTF2IRD1	9569
ENSG00000006712	975.345	-0.126426	0.0944804	-1.33811	0.180859	0.999298	PAF1	PAF1	54623
ENSG00000006715	1417.81	0.018581	0.0796789	0.233199	0.815607	0.999298	VPS41	VPS41	27072
ENSG00000006740	252.606	-0.0901157	0.136169	-0.661792	0.508104	0.999298	ARHGAP44	ARHGAP44	9912
ENSG00000006744	2893.9	-0.0386665	0.0852732	-0.453443	0.65023	0.999298	ELAC2	ELAC2	60528
ENSG00000006747	38.004	-0.513171	0.357595	-1.43506	0.151269	0.999298	SCIN	SCIN	85477
ENSG00000006757	315.77	-0.0615739	0.12989	-0.474048	0.635466	0.999298	PNPLA4	PNPLA4	8228
ENSG00000006831	2053.39	-0.0850286	0.0771327	-1.10237	0.270302	0.999298	ADIPOR2	ADIPOR2	79602
ENSG00000006837	25.1414	0.524921	0.414888	1.26521	0.205795	0.999298	CDKL3	CDKL3	51265
ENSG00000007038	561.438	-0.0459983	0.111672	-0.411906	0.680408	0.999298	PRSS21	PRSS21	10942
ENSG00000007047	580.896	-0.173228	0.106564	-1.62558	0.104039	0.999298	MARK4	MARK4	57787
ENSG00000007080	1214.99	0.0202629	0.103407	0.195953	0.844647	0.999298	CCDC124	CCDC124	115098
ENSG00000007129	230.635	-0.236333	0.143321	-1.64898	0.0991522	0.999298	CEACAM21	CEACAM21	90273
ENSG00000007168	2285.37	-0.0442813	0.0768284	-0.576366	0.564368	0.999298	PAFAH1B1	PAFAH1B1	5048
ENSG00000007202	4393.05	-0.131909	0.0847355	-1.55671	0.119539	0.999298	BLTP2	BLTP2	9703
ENSG00000007237	1459.35	-0.0787574	0.095198	-0.827301	0.408067	0.999298	GAS7	GAS7	8522
ENSG00000007255	512.42	0.0425109	0.125195	0.339556	0.734191	0.999298	TRAPPC6A	TRAPPC6A	79090
ENSG00000007264	41.8707	-0.299062	0.331627	-0.901802	0.367162	0.999298	MATK	MATK	4145
ENSG00000007312	824.381	-0.0861456	0.115978	-0.742775	0.457618	0.999298	CD79B	CD79B	974
ENSG00000007341	155.822	-0.0116675	0.178904	-0.0652165	0.948002	0.999298	ST7L	ST7L	54879
ENSG00000007372	9.34772	0.91136	0.657206	1.38672	0.165527	0.999298	PAX6	PAX6	5080
ENSG00000007376	742.874	0.00107878	0.109593	0.0098435	0.992146	0.999489	RPUSD1	RPUSD1	113000
ENSG00000007392	919.451	0.00861206	0.0895677	0.0961514	0.9234	0.999298	LUC7L	LUC7L	55692
ENSG00000007516	83.6758	-0.171841	0.243672	-0.705217	0.480675	0.999298	BAIAP3	BAIAP3	8938
ENSG00000007520	1034.33	-0.000741339	0.121424	-0.00610537	0.995129	0.999489	TSR3	TSR3	115939
ENSG00000007541	489.812	-0.134199	0.114677	-1.17024	0.241906	0.999298	PIGQ	PIGQ	9091
ENSG00000007545	322.969	-0.145689	0.137347	-1.06074	0.28881	0.999298	CRAMP1	CRAMP1	57585
ENSG00000007923	1161	-0.10669	0.0820864	-1.29972	0.193696	0.999298	DNAJC11	DNAJC11	55735
ENSG00000007944	486.401	-0.0154761	0.120423	-0.128515	0.897742	0.999298	MYLIP	MYLIP	29116
ENSG00000007968	876.077	-0.00892537	0.109672	-0.0813821	0.935138	0.999298	E2F2	E2F2	1870
ENSG00000008018	2959.32	0.00446304	0.0854407	0.0522355	0.958341	0.999298	PSMB1	PSMB1	5689
ENSG00000008083	892.121	-0.0768388	0.0917996	-0.837028	0.402577	0.999298	JARID2	JARID2	3720
ENSG00000008086	563.521	-0.0258232	0.116093	-0.222435	0.823976	0.999298	CDKL5	CDKL5	6792
ENSG00000008128	297.229	0.00497591	0.137633	0.0361534	0.97116	0.999489	CDK11A	CDK11A	728642
ENSG00000008130	2088.31	-0.0462995	0.0812401	-0.569909	0.568739	0.999298	NADK	NADK	65220
ENSG00000008226	144.544	0.0986259	0.173931	0.56704	0.570687	0.999298	DLEC1	DLEC1	9940
ENSG00000008256	1115.82	-0.102287	0.09334	-1.09586	0.273142	0.999298	CYTH3	CYTH3	9265
ENSG00000008277	641.369	-0.0798325	0.1117	-0.714705	0.474791	0.999298	ADAM22	ADAM22	53616
ENSG00000008282	1280.37	-0.0374644	0.0912486	-0.410575	0.681384	0.999298	SYPL1	SYPL1	6856
ENSG00000008283	66.6597	-0.361537	0.278583	-1.29777	0.194366	0.999298	CYB561	CYB561	1534
ENSG00000008294	1268.07	-0.0272325	0.0905768	-0.300656	0.763677	0.999298	SPAG9	SPAG9	9043
ENSG00000008300	70.9946	-0.0450972	0.237474	-0.189904	0.849384	0.999298	CELSR3	CELSR3	1951
ENSG00000008311	24.9542	-0.110509	0.420401	-0.262866	0.792654	0.999298	AASS	AASS	10157
ENSG00000008323	26.5542	-0.343761	0.412322	-0.83372	0.404439	0.999298	PLEKHG6	PLEKHG6	55200
ENSG00000008324	591.481	0.139919	0.101642	1.37659	0.168639	0.999298	SS18L2	SS18L2	51188
ENSG00000008382	216.094	-0.118332	0.166714	-0.709794	0.477832	0.999298	MPND	MPND	84954
ENSG00000008394	694.452	-0.0289247	0.101977	-0.283639	0.776687	0.999298	MGST1	MGST1	4257
ENSG00000008405	189.864	0.138796	0.179797	0.77196	0.440138	0.999298	CRY1	CRY1	1407
ENSG00000008441	21.9521	-0.159662	0.464917	-0.34342	0.731283	0.999298	NFIX	NFIX	4784
ENSG00000008513	638.12	-0.119096	0.0962716	-1.23708	0.216056	0.999298	ST3GAL1	ST3GAL1	6482
ENSG00000008516	29.6298	0.182971	0.35914	0.509469	0.610423	0.999298	MMP25	MMP25	64386
ENSG00000008517	708.911	0.0596495	0.115491	0.516484	0.605516	0.999298	IL32	IL32	9235
ENSG00000008710	1675.17	0.000654603	0.11427	0.00572856	0.995429	0.999489	PKD1	PKD1	5310
ENSG00000008735	9.6525	-0.433776	0.673649	-0.64392	0.519627	0.999298	MAPK8IP2	MAPK8IP2	23542
ENSG00000008838	2155.45	-0.0760696	0.0827273	-0.919522	0.357823	0.999298	MED24	MED24	9862
ENSG00000008853	569.414	-0.00886112	0.109222	-0.0811295	0.935339	0.999298	RHOBTB2	RHOBTB2	23221
ENSG00000008869	1122.39	-0.0912826	0.0997678	-0.914951	0.360217	0.999298	HEATR5B	HEATR5B	54497
ENSG00000008952	2300.23	0.255503	0.218779	1.16786	0.242864	0.999298	SEC62	SEC62	7095
ENSG00000008988	15729.7	0.0491123	0.0771624	0.63648	0.524464	0.999298	RPS20	RPS20	6224
ENSG00000009307	10195.5	-0.0138366	0.0670237	-0.206443	0.836445	0.999298	CSDE1	CSDE1	7812
ENSG00000009335	2297.09	-0.0587524	0.0738726	-0.795321	0.426427	0.999298	UBE3C	UBE3C	9690
ENSG00000009413	741.172	0.437642	0.40544	1.07943	0.280398	0.999298	REV3L	REV3L	5980
ENSG00000009724	73.6041	0.399704	0.22934	1.74285	0.0813606	0.999298	MASP2	MASP2	10747
ENSG00000009780	117.854	0.180733	0.189732	0.952572	0.340807	0.999298	FAM76A	FAM76A	199870
ENSG00000009790	1103.04	0.0871322	0.0859941	1.01323	0.310948	0.999298	TRAF3IP3	TRAF3IP3	80342
ENSG00000009830	237.322	-0.0871539	0.147261	-0.591832	0.553963	0.999298	POMT2	POMT2	29954
ENSG00000009844	1248.17	0.0504988	0.10203	0.494941	0.620642	0.999298	VTA1	VTA1	51534
ENSG00000009954	3682.79	-0.0926615	0.0779746	-1.18836	0.234693	0.999298	BAZ1B	BAZ1B	9031
ENSG00000010017	895.739	0.0292879	0.0884089	0.331278	0.740434	0.999298	RANBP9	RANBP9	10048
ENSG00000010030	32.9327	-0.307758	0.353037	-0.871743	0.383348	0.999298	ETV7	ETV7	51513
ENSG00000010072	208.472	0.120528	0.154447	0.780382	0.435166	0.999298	SPRTN	SPRTN	83932
ENSG00000010165	1100.42	-0.029361	0.0929232	-0.315971	0.752025	0.999298	METTL13	METTL13	51603
ENSG00000010219	269.134	-0.137762	0.137299	-1.00338	0.31568	0.999298	DYRK4	DYRK4	8798
ENSG00000010244	4491.11	-0.000565869	0.0730094	-0.00775064	0.993816	0.999489	ZNF207	ZNF207	7756
ENSG00000010256	4167.5	-0.172583	0.0856813	-2.01424	0.0439839	0.999298	UQCRC1	UQCRC1	7384
ENSG00000010270	1413.95	-0.0744491	0.0931621	-0.799135	0.424212	0.999298	STARD3NL	STARD3NL	83930
ENSG00000010278	33.7446	-0.289534	0.328146	-0.882331	0.377598	0.999298	CD9	CD9	928
ENSG00000010292	8526.45	-0.128361	0.08206	-1.56423	0.117763	0.999298	NCAPD2	NCAPD2	9918
ENSG00000010295	392.345	0.126189	0.132022	0.955819	0.339164	0.999298	IFFO1	IFFO1	25900
ENSG00000010310	592.103	0.266463	0.13612	1.95756	0.0502816	0.999298	GIPR	GIPR	2696
ENSG00000010318	168.299	0.100497	0.158318	0.634776	0.525574	0.999298	PHF7	PHF7	51533
ENSG00000010322	1813.41	0.0204489	0.0827271	0.247185	0.804765	0.999298	NISCH	NISCH	11188
ENSG00000010327	102.623	0.0708901	0.20189	0.351133	0.725489	0.999298	STAB1	STAB1	23166
ENSG00000010361	251.887	-0.0180065	0.152533	-0.11805	0.906028	0.999298	FUZ	FUZ	80199
ENSG00000010379	9.56402	-0.0810871	0.656894	-0.12344	0.901759	0.999298	SLC6A13	SLC6A13	6540
ENSG00000010404	1219.31	-0.130397	0.0972033	-1.34148	0.179763	0.999298	IDS	IDS	3423
ENSG00000010539	198.554	0.179751	0.155012	1.15959	0.246214	0.999298	ZNF200	ZNF200	7752
ENSG00000010610	9.10201	0.223742	0.696643	0.321172	0.74808	0.999298	CD4	CD4	920
ENSG00000010626	81.1247	0.162415	0.223188	0.727705	0.466794	0.999298	LRRC23	LRRC23	10233
ENSG00000010671	2974.15	-0.011897	0.0688094	-0.172898	0.862732	0.999298	BTK	BTK	695
ENSG00000010704	108.056	-0.338166	0.222665	-1.51872	0.128832	0.999298	HFE	HFE	3077
ENSG00000010803	790.425	-0.0244519	0.093503	-0.261509	0.7937	0.999298	SCMH1	SCMH1	22955
ENSG00000010810	3318.36	-0.0241693	0.0795208	-0.303937	0.761176	0.999298	FYN	FYN	2534
ENSG00000010818	796.104	0.0181806	0.0970748	0.187284	0.851438	0.999298	HIVEP2	HIVEP2	3097
ENSG00000011007	1207.22	-0.111718	0.09265	-1.2058	0.227893	0.999298	ELOA	ELOA	6924
ENSG00000011009	1369.93	-0.0300212	0.0899983	-0.333575	0.7387	0.999298	LYPLA2	LYPLA2	11313
ENSG00000011021	731.109	0.0143962	0.120252	0.119717	0.904707	0.999298	CLCN6	CLCN6	1185
ENSG00000011028	111.031	-0.00758488	0.199206	-0.0380756	0.969627	0.999489	MRC2	MRC2	9902
ENSG00000011052	5588.93	0.0171578	0.0817652	0.209842	0.833791	0.999298	NME1-NME2	NME1-NME2	654364
ENSG00000011105	9.29099	-0.183827	0.639622	-0.2874	0.773806	0.999298	TSPAN9	TSPAN9	10867
ENSG00000011114	449.505	-0.191112	0.108797	-1.75658	0.0789887	0.999298	BTBD7	BTBD7	55727
ENSG00000011132	503.869	-0.0110646	0.137755	-0.0803209	0.935982	0.999298	APBA3	APBA3	9546
ENSG00000011143	299.128	-0.172687	0.13236	-1.30468	0.192	0.999298	MKS1	MKS1	54903
ENSG00000011198	176.383	0.0632632	0.192964	0.32785	0.743025	0.999298	ABHD5	ABHD5	51099
ENSG00000011243	809.193	0.0399675	0.102265	0.390824	0.695928	0.999298	AKAP8L	AKAP8L	26993
ENSG00000011258	431.886	-0.00700643	0.124984	-0.0560586	0.955295	0.999298	MBTD1	MBTD1	54799
ENSG00000011260	1426.8	-0.164179	0.0824704	-1.99076	0.0465072	0.999298	UTP18	UTP18	51096
ENSG00000011275	1248.95	-0.136659	0.0869179	-1.57228	0.115886	0.999298	RNF216	RNF216	54476
ENSG00000011295	607.508	-0.0129555	0.0979291	-0.132295	0.894751	0.999298	TTC19	TTC19	54902
ENSG00000011304	10971.8	-0.0778222	0.0655518	-1.18719	0.235154	0.999298	PTBP1	PTBP1	5725
ENSG00000011332	74.9407	-0.118111	0.223015	-0.529611	0.596382	0.999298	DPF1	DPF1	8193
ENSG00000011376	1255.33	-0.0436517	0.0930609	-0.469067	0.639022	0.999298	LARS2	LARS2	23395
ENSG00000011405	586.915	0.512136	0.350132	1.4627	0.143551	0.999298	PIK3C2A	PIK3C2A	5286
ENSG00000011422	244.277	-0.0597156	0.171866	-0.347454	0.72825	0.999298	PLAUR	PLAUR	5329
ENSG00000011426	901.568	0.1812	0.11896	1.5232	0.127708	0.999298	ANLN	ANLN	54443
ENSG00000011451	861.783	-0.078308	0.0928024	-0.843814	0.398773	0.999298	WIZ	WIZ	58525
ENSG00000011454	752.648	-0.0357338	0.0971987	-0.367637	0.713144	0.999298	RABGAP1	RABGAP1	23637
ENSG00000011478	536.671	-0.0271527	0.114568	-0.237	0.812657	0.999298	QPCTL	QPCTL	54814
ENSG00000011485	1936.34	-0.0617087	0.0886317	-0.696237	0.486281	0.999298	PPP5C	PPP5C	5536
ENSG00000011523	422.07	-0.149941	0.124977	-1.19975	0.230238	0.999298	CEP68	CEP68	23177
ENSG00000011566	43.9424	-0.327789	0.312838	-1.04779	0.294735	0.999298	MAP4K3	MAP4K3	8491
ENSG00000011590	1122.53	-0.0776941	0.0861631	-0.90171	0.367211	0.999298	ZBTB32	ZBTB32	27033
ENSG00000011638	135.44	0.244514	0.18841	1.29778	0.194363	0.999298	LDAF1	LDAF1	57146
ENSG00000012048	1424.85	0.240527	0.138571	1.73576	0.0826058	0.999298	BRCA1	BRCA1	672
ENSG00000012061	912.554	0.00688477	0.104615	0.0658108	0.947528	0.999298	ERCC1	ERCC1	2067
ENSG00000012124	4753.37	-0.0923869	0.0762618	-1.21144	0.225726	0.999298	CD22	CD22	933
ENSG00000012174	352.121	-0.00305757	0.147896	-0.0206738	0.983506	0.999489	MBTPS2	MBTPS2	51360
ENSG00000012211	609.992	-0.0504854	0.123237	-0.409661	0.682055	0.999298	PRICKLE3	PRICKLE3	4007
ENSG00000012232	690.112	-0.128843	0.101652	-1.26749	0.20498	0.999298	EXTL3	EXTL3	2137
ENSG00000012660	4430.73	-0.0687404	0.0723192	-0.950514	0.341851	0.999298	ELOVL5	ELOVL5	60481
ENSG00000012779	1155.61	-0.0949347	0.0931388	-1.01928	0.308069	0.999298	ALOX5	ALOX5	240
ENSG00000012822	333.541	-0.012693	0.151521	-0.0837705	0.933239	0.999298	CALCOCO1	CALCOCO1	57658
ENSG00000012963	1421.39	-0.0938234	0.0871917	-1.07606	0.281901	0.999298	UBR7	UBR7	55148
ENSG00000012983	658.854	0.250342	0.134125	1.86649	0.0619734	0.999298	MAP4K5	MAP4K5	11183
ENSG00000013016	338.201	-0.190148	0.155859	-1.22	0.222465	0.999298	EHD3	EHD3	30845
ENSG00000013275	1832.65	0.0064596	0.0911432	0.0708731	0.943499	0.999298	PSMC4	PSMC4	5704
ENSG00000013288	696.481	-0.0741218	0.125195	-0.592053	0.553815	0.999298	MAN2B2	MAN2B2	23324
ENSG00000013306	3340.04	-0.0714441	0.0743859	-0.960452	0.336828	0.999298	SLC25A39	SLC25A39	51629
ENSG00000013364	1917.33	-0.133595	0.0843488	-1.58384	0.11323	0.999298	MVP	MVP	9961
ENSG00000013374	1579.14	-0.0237185	0.0827888	-0.286494	0.7745	0.999298	NUB1	NUB1	51667
ENSG00000013375	518.9	0.0778004	0.142654	0.545378	0.585493	0.999298	PGM3	PGM3	5238
ENSG00000013392	167.264	0.091298	0.1655	0.551651	0.581187	0.999298	RWDD2A	RWDD2A	112611
ENSG00000013441	823.681	0.163334	0.126377	1.29244	0.196206	0.999298	CLK1	CLK1	1195
ENSG00000013503	250.12	-0.139277	0.141451	-0.984637	0.324802	0.999298	POLR3B	POLR3B	55703
ENSG00000013523	593	-0.18385	0.0962333	-1.91047	0.0560734	0.999298	ANGEL1	ANGEL1	23357
ENSG00000013561	483.369	-0.0195279	0.112136	-0.174146	0.861751	0.999298	RNF14	RNF14	9604
ENSG00000013563	243.186	-0.0816741	0.139088	-0.587213	0.55706	0.999298	DNASE1L1	DNASE1L1	1774
ENSG00000013573	1526.38	0.0224722	0.0858058	0.261896	0.793402	0.999298	DDX11	DDX11	1663
ENSG00000013588	213.34	0.0578046	0.160193	0.360843	0.718217	0.999298	GPRC5A	GPRC5A	9052
ENSG00000013725	212.932	-0.115876	0.158936	-0.729076	0.465955	0.999298	CD6	CD6	923
ENSG00000013810	3804.8	-0.0983227	0.0806814	-1.21865	0.222976	0.999298	TACC3	TACC3	10460
ENSG00000014123	1051.34	0.412366	0.284468	1.44961	0.147168	0.999298	UFL1	UFL1	23376
ENSG00000014138	975.772	-0.0496853	0.088571	-0.560966	0.574821	0.999298	POLA2	POLA2	23649
ENSG00000014164	617.97	-0.124644	0.115202	-1.08197	0.279266	0.999298	ZC3H3	ZC3H3	23144
ENSG00000014216	4110.46	-0.16563	0.0877056	-1.88848	0.0589622	0.999298	CAPN1	CAPN1	823
ENSG00000014641	5157.08	-0.0153369	0.0692386	-0.221508	0.824697	0.999298	MDH1	MDH1	4190
ENSG00000014824	1278.63	0.162	0.0968816	1.67215	0.0944953	0.999298	SLC30A9	SLC30A9	10463
ENSG00000014914	13.3844	0.342787	0.537051	0.638277	0.523294	0.999298	MTMR11	MTMR11	10903
ENSG00000014919	898.673	-0.0174288	0.100566	-0.173307	0.86241	0.999298	COX15	COX15	1355
ENSG00000015133	2277.71	-0.0307134	0.0840417	-0.365454	0.714773	0.999298	CCDC88C	CCDC88C	440193
ENSG00000015153	384.514	-0.065869	0.140152	-0.469984	0.638366	0.999298	YAF2	YAF2	10138
ENSG00000015171	546.245	0.0408927	0.117991	0.346575	0.728911	0.999298	ZMYND11	ZMYND11	10771
ENSG00000015285	1764.06	-0.0286684	0.0761481	-0.376483	0.706558	0.999298	WAS	WAS	7454
ENSG00000015475	1864.23	-0.0551512	0.0942808	-0.584967	0.55857	0.999298	BID	BID	637
ENSG00000015479	3872.48	0.211785	0.112246	1.8868	0.0591868	0.999298	MATR3	MATR3	9782
ENSG00000015532	504.052	-0.0513046	0.109168	-0.469958	0.638385	0.999298	XYLT2	XYLT2	64132
ENSG00000015568	27.9686	0.645534	1.7831	0.362028	0.717331	0.999298	RGPD5	RGPD5	84220
ENSG00000015676	1608.02	-0.135297	0.0908041	-1.48999	0.136227	0.999298	NUDCD3	NUDCD3	23386
ENSG00000016391	256.67	-0.25797	0.164047	-1.57253	0.115827	0.999298	CHDH	CHDH	55349
ENSG00000016864	952.221	0.0170041	0.0903416	0.18822	0.850705	0.999298	GLT8D1	GLT8D1	55830
ENSG00000017260	2135.57	0.140037	0.0797565	1.75581	0.0791206	0.999298	ATP2C1	ATP2C1	27032
ENSG00000017427	53.3372	0.687287	0.290311	2.36741	0.0179129	0.999298	IGF1	IGF1	3479
ENSG00000017483	1526.45	-0.174826	0.0998644	-1.75064	0.0800083	0.999298	SLC38A5	SLC38A5	92745
ENSG00000017797	2391.1	-0.110618	0.0802862	-1.37779	0.168268	0.999298	RALBP1	RALBP1	10928
ENSG00000018189	346.906	0.0975335	0.138872	0.702327	0.482475	0.999298	RUFY3	RUFY3	22902
ENSG00000018280	13.7598	0.227898	0.523877	0.435023	0.663546	0.999298	SLC11A1	SLC11A1	6556
ENSG00000018408	147.947	-0.0363166	0.17297	-0.20996	0.833699	0.999298	WWTR1	WWTR1	25937
ENSG00000018510	1615.67	0.0325507	0.0993258	0.327717	0.743126	0.999298	AGPS	AGPS	8540
ENSG00000018610	497.476	-0.0938454	0.109533	-0.85678	0.391567	0.999298	STEEP1	STEEP1	63932
ENSG00000018699	684.762	-0.0438862	0.0998247	-0.439633	0.660203	0.999298	TTC27	TTC27	55622
ENSG00000019485	30.3605	-0.144823	0.356479	-0.406258	0.684553	0.999298	PRDM11	PRDM11	56981
ENSG00000019582	75070.3	-0.0971672	0.0823872	-1.1794	0.23824	0.999298	CD74	CD74	972
ENSG00000019995	315.095	-0.00172319	0.130425	-0.0132121	0.989459	0.999489	ZRANB1	ZRANB1	54764
ENSG00000020129	818.073	-0.107092	0.0923323	-1.15986	0.246108	0.999298	NCDN	NCDN	23154
ENSG00000020181	48.2259	0.168273	0.282553	0.595544	0.55148	0.999298	ADGRA2	ADGRA2	25960
ENSG00000020256	537.948	-0.102237	0.120225	-0.850374	0.395117	0.999298	ZFP64	ZFP64	55734
ENSG00000020426	243.117	-0.0245739	0.145521	-0.168868	0.865901	0.999298	MNAT1	MNAT1	4331
ENSG00000020577	29.6227	-0.138206	0.426056	-0.324384	0.745647	0.999298	SAMD4A	SAMD4A	23034
ENSG00000020633	4306.1	-0.0701503	0.0896901	-0.782141	0.434132	0.999298	RUNX3	RUNX3	864
ENSG00000020922	1093.86	0.14913	0.134096	1.11211	0.266092	0.999298	MRE11	MRE11	4361
ENSG00000021300	9.21674	-0.533377	0.712701	-0.748388	0.454226	0.999298	PLEKHB1	PLEKHB1	58473
ENSG00000021355	27.3928	0.162505	0.36677	0.443072	0.657714	0.999298	SERPINB1	SERPINB1	1992
ENSG00000021574	432.868	0.0648725	0.167103	0.388218	0.697855	0.999298	SPAST	SPAST	6683
ENSG00000021645	47.7353	-0.391711	0.307654	-1.27322	0.20294	0.999298	NRXN3	NRXN3	9369
ENSG00000021776	1450.15	0.0672952	0.0798506	0.842764	0.39936	0.999298	AQR	AQR	9716
ENSG00000021826	31.0701	0.581124	0.356969	1.62794	0.103538	0.999298	CPS1	CPS1	1373
ENSG00000022277	1368.51	-0.00904411	0.0848725	-0.106561	0.915137	0.999298	RTF2	RTF2	51507
ENSG00000022556	140.225	-0.218022	0.181909	-1.19852	0.230714	0.999298	NLRP2	NLRP2	55655
ENSG00000022567	136.818	0.166179	0.180007	0.923181	0.355913	0.999298	SLC45A4	SLC45A4	57210
ENSG00000022840	2519.44	-0.103966	0.087281	-1.19116	0.233589	0.999298	RNF10	RNF10	9921
ENSG00000022976	292.462	-0.0170376	0.127884	-0.133227	0.894014	0.999298	ZNF839	ZNF839	55778
ENSG00000023041	895.508	-0.0459055	0.0872569	-0.526096	0.598822	0.999298	ZDHHC6	ZDHHC6	64429
ENSG00000023171	1666.1	-0.0843355	0.0845788	-0.997124	0.318705	0.999298	GRAMD1B	GRAMD1B	57476
ENSG00000023191	3242.18	-0.0766322	0.091521	-0.837318	0.402414	0.999298	RNH1	RNH1	6050
ENSG00000023228	2602.7	-0.118485	0.0698007	-1.69747	0.089607	0.999298	NDUFS1	NDUFS1	4719
ENSG00000023287	477.07	0.432822	0.167281	2.58739	0.00967054	0.999298	RB1CC1	RB1CC1	9821
ENSG00000023318	1509.84	-0.0237129	0.0835324	-0.283877	0.776504	0.999298	ERP44	ERP44	23071
ENSG00000023330	1623.17	-0.100965	0.0940871	-1.0731	0.283224	0.999298	ALAS1	ALAS1	211
ENSG00000023445	2581.85	0.354723	0.262727	1.35016	0.176965	0.999298	BIRC3	BIRC3	330
ENSG00000023516	1706.76	0.379839	0.279545	1.35878	0.174217	0.999298	AKAP11	AKAP11	11215
ENSG00000023572	341.779	0.0897672	0.121814	0.736923	0.461169	0.999298	GLRX2	GLRX2	51022
ENSG00000023608	166.655	0.368175	0.194354	1.89435	0.0581785	0.999298	SNAPC1	SNAPC1	6617
ENSG00000023697	716.428	0.0411591	0.103407	0.398031	0.690608	0.999298	DERA	DERA	51071
ENSG00000023734	2410.13	0.0109048	0.0884532	0.123283	0.901883	0.999298	STRAP	STRAP	11171
ENSG00000023839	14.1384	0.273233	0.519575	0.525878	0.598973	0.999298	ABCC2	ABCC2	1244
ENSG00000023892	1633.64	-0.111311	0.0908293	-1.2255	0.220387	0.999298	DEF6	DEF6	50619
ENSG00000023902	2640.6	-0.0922516	0.0816334	-1.13007	0.258446	0.999298	PLEKHO1	PLEKHO1	51177
ENSG00000023909	366.13	0.0628398	0.123546	0.508635	0.611008	0.999298	GCLM	GCLM	2730
ENSG00000024048	942.567	-0.0961312	0.0869117	-1.10608	0.268692	0.999298	UBR2	UBR2	23304
ENSG00000024526	580.942	0.295519	0.158037	1.86993	0.0614931	0.999298	DEPDC1	DEPDC1	55635
ENSG00000024862	225.361	0.05377	0.15479	0.347374	0.728311	0.999298	CCDC28A	CCDC28A	25901
ENSG00000025039	746.608	-0.120359	0.0941242	-1.27873	0.200992	0.999298	RRAGD	RRAGD	58528
ENSG00000025156	335.335	0.0603695	0.150098	0.402201	0.687536	0.999298	HSF2	HSF2	3298
ENSG00000025293	1276.74	0.0346135	0.0809913	0.427374	0.669107	0.999298	PHF20	PHF20	51230
ENSG00000025423	92.2691	0.176156	0.208094	0.846519	0.397263	0.999298	HSD17B6	HSD17B6	8630
ENSG00000025434	93.5834	-0.486446	0.247283	-1.96716	0.049165	0.999298	NR1H3	NR1H3	10062
ENSG00000025708	918.121	0.0818531	0.106111	0.771391	0.440475	0.999298	TYMP	TYMP	1890
ENSG00000025770	1845.21	-0.0182947	0.0849396	-0.215385	0.829467	0.999298	NCAPH2	NCAPH2	29781
ENSG00000025772	1232.61	-0.014251	0.095017	-0.149984	0.880777	0.999298	TOMM34	TOMM34	10953
ENSG00000025796	1629.28	0.188065	0.119879	1.56879	0.116697	0.999298	SEC63	SEC63	11231
ENSG00000025800	1862.17	-0.0111723	0.0802728	-0.139179	0.889309	0.999298	KPNA6	KPNA6	23633
ENSG00000026025	2778.62	-0.117123	0.0915611	-1.27918	0.200834	0.999298	VIM	VIM	7431
ENSG00000026036	518.768	0.0574744	0.10239	0.561329	0.574574	0.999298	RTEL1-TNFRSF6B	RTEL1-TNFRSF6B	NA
ENSG00000026103	1148.51	0.0874767	0.0986102	0.887096	0.375027	0.999298	FAS	FAS	355
ENSG00000026297	1358.65	0.0596508	0.0913704	0.652846	0.513856	0.999298	RNASET2	RNASET2	8635
ENSG00000026508	2221.85	-0.106824	0.10041	-1.06388	0.287385	0.999298	CD44	CD44	960
ENSG00000026652	69.9466	-0.273157	0.257078	-1.06255	0.287988	0.999298	AGPAT4	AGPAT4	56895
ENSG00000026751	3814.86	-0.099155	0.0672286	-1.47489	0.140242	0.999298	SLAMF7	SLAMF7	57823
ENSG00000026950	822.139	0.0235168	0.111461	0.210987	0.832898	0.999298	BTN3A1	BTN3A1	11119
ENSG00000027001	839.717	-0.140721	0.0989261	-1.42249	0.154884	0.999298	MIPEP	MIPEP	4285
ENSG00000027075	1089.04	-0.0428787	0.0850133	-0.504377	0.613997	0.999298	PRKCH	PRKCH	5583
ENSG00000027697	2217.36	0.0996767	0.0939629	1.06081	0.288777	0.999298	IFNGR1	IFNGR1	3459
ENSG00000027847	404.404	-0.0270096	0.119079	-0.22682	0.820564	0.999298	B4GALT7	B4GALT7	11285
ENSG00000027869	192.218	-0.0905254	0.154023	-0.587739	0.556708	0.999298	SH2D2A	SH2D2A	9047
ENSG00000028116	1021.39	0.242141	0.145801	1.66077	0.0967598	0.999298	VRK2	VRK2	7444
ENSG00000028137	2326.69	-0.110134	0.0934031	-1.17912	0.238349	0.999298	TNFRSF1B	TNFRSF1B	7133
ENSG00000028203	1246.87	0.155593	0.116174	1.3393	0.180472	0.999298	VEZT	VEZT	55591
ENSG00000028277	2062.46	-0.0641465	0.0801441	-0.800389	0.423485	0.999298	POU2F2	POU2F2	5452
ENSG00000028310	1282.67	-0.0503218	0.0799952	-0.62906	0.52931	0.999298	BRD9	BRD9	65980
ENSG00000028528	2438.03	-0.119483	0.0757752	-1.5768	0.11484	0.999298	SNX1	SNX1	6642
ENSG00000028839	379.507	0.0065496	0.132876	0.049291	0.960687	0.999298	TBPL1	TBPL1	9519
ENSG00000029153	1960.13	0.0194264	0.0758915	0.255976	0.797969	0.999298	BMAL2	BMAL2	56938
ENSG00000029363	3096.45	0.347087	0.262305	1.32322	0.185763	0.999298	BCLAF1	BCLAF1	9774
ENSG00000029364	2319.49	-0.0498095	0.0710395	-0.701153	0.483208	0.999298	SLC39A9	SLC39A9	55334
ENSG00000029534	90.9938	-0.215381	0.213782	-1.00748	0.313704	0.999298	ANK1	ANK1	286
ENSG00000029639	517.823	-0.112136	0.109755	-1.0217	0.306924	0.999298	TFB1M	TFB1M	51106
ENSG00000029725	2042.34	0.158766	0.0903368	1.75749	0.0788341	0.999298	RABEP1	RABEP1	9135
ENSG00000029993	1016.65	0.0596494	0.106112	0.562138	0.574022	0.999298	HMGB3	HMGB3	3149
ENSG00000030066	2382.93	0.00499458	0.0822282	0.0607404	0.951566	0.999298	NUP160	NUP160	23279
ENSG00000030110	914.783	-0.0575588	0.0949458	-0.606228	0.544363	0.999298	BAK1	BAK1	578
ENSG00000030419	6341.9	0.251565	0.259262	0.970311	0.331892	0.999298	IKZF2	IKZF2	22807
ENSG00000030582	6051.38	-0.0557433	0.0827696	-0.673475	0.500645	0.999298	GRN	GRN	2896
ENSG00000031003	577.94	0.078457	0.103908	0.755059	0.450213	0.999298	FAM13B	FAM13B	51306
ENSG00000031081	1169.55	-0.081208	0.0899983	-0.902328	0.366882	0.999298	ARHGAP31	ARHGAP31	57514
ENSG00000031691	248.01	0.369569	0.194893	1.89626	0.0579251	0.999298	CENPQ	CENPQ	55166
ENSG00000031698	2446.42	-0.17946	0.0844612	-2.12476	0.0336068	0.999298	SARS1	SARS1	6301
ENSG00000031823	1572.67	-0.0910069	0.0916932	-0.992516	0.320946	0.999298	RANBP3	RANBP3	8498
ENSG00000032219	355.609	0.441009	0.309855	1.42327	0.154657	0.999298	ARID4A	ARID4A	5926
ENSG00000032389	901.948	-0.00282632	0.105213	-0.0268628	0.978569	0.999489	EIPR1	EIPR1	7260
ENSG00000032444	2449.81	-0.116215	0.0856378	-1.35706	0.174763	0.999298	PNPLA6	PNPLA6	10908
ENSG00000032742	84.261	0.625788	0.250496	2.49819	0.0124828	0.999298	IFT88	IFT88	8100
ENSG00000033011	608.717	-0.176599	0.113972	-1.54949	0.121264	0.999298	ALG1	ALG1	56052
ENSG00000033030	782.247	0.00552886	0.0919351	0.0601388	0.952045	0.999298	ZCCHC8	ZCCHC8	55596
ENSG00000033050	1288.31	-0.13215	0.107727	-1.22671	0.219931	0.999298	ABCF2	ABCF2	10061
ENSG00000033100	784.261	-0.0891786	0.0920257	-0.969062	0.332514	0.999298	CHPF2	CHPF2	54480
ENSG00000033122	21.1898	0.797742	0.567576	1.40552	0.159865	0.999298	LRRC7	LRRC7	57554
ENSG00000033170	1545.17	0.0196307	0.0883937	0.222082	0.82425	0.999298	FUT8	FUT8	2530
ENSG00000033178	1433.86	0.367904	0.136501	2.69526	0.00703348	0.999298	UBA6	UBA6	55236
ENSG00000033327	301.763	0.0190832	0.127277	0.149935	0.880816	0.999298	GAB2	GAB2	9846
ENSG00000033627	1089.7	-0.113396	0.0917102	-1.23646	0.216287	0.999298	ATP6V0A1	ATP6V0A1	535
ENSG00000033800	1188.01	0.151771	0.118229	1.28371	0.199245	0.999298	PIAS1	PIAS1	8554
ENSG00000033867	1160.17	0.224351	0.120099	1.86805	0.0617552	0.999298	SLC4A7	SLC4A7	9497
ENSG00000034152	922.039	-0.0142469	0.094653	-0.150517	0.880357	0.999298	MAP2K3	MAP2K3	5606
ENSG00000034510	12304.5	0.0372911	0.0854073	0.436626	0.662382	0.999298	TMSB10	TMSB10	9168
ENSG00000034533	167.476	0.131274	0.158926	0.826007	0.4088	0.999298	ASTE1	ASTE1	28990
ENSG00000034677	1714.21	0.0479027	0.0972492	0.492576	0.622312	0.999298	RNF19A	RNF19A	25897
ENSG00000034693	335.52	0.157565	0.132846	1.18608	0.235591	0.999298	PEX3	PEX3	8504
ENSG00000034713	1376.57	-0.0265338	0.0803306	-0.330307	0.741168	0.999298	GABARAPL2	GABARAPL2	11345
ENSG00000035115	353.265	0.0281947	0.119547	0.235847	0.813552	0.999298	SH3YL1	SH3YL1	26751
ENSG00000035141	1457.27	0.0466344	0.0899092	0.518683	0.603982	0.999298	FAM136A	FAM136A	84908
ENSG00000035403	1911.19	-0.0356061	0.078088	-0.455975	0.648408	0.999298	VCL	VCL	7414
ENSG00000035499	893.465	-0.105427	0.104011	-1.01362	0.310766	0.999298	DEPDC1B	DEPDC1B	55789
ENSG00000035664	287.343	0.0483636	0.130566	0.370414	0.711074	0.999298	DAPK2	DAPK2	23604
ENSG00000035681	1037.16	-0.0491653	0.0980275	-0.501546	0.615987	0.999298	NSMAF	NSMAF	8439
ENSG00000035687	1245.12	0.0618413	0.101683	0.608178	0.543069	0.999298	ADSS2	ADSS2	159
ENSG00000035720	153.82	0.329292	0.211035	1.56037	0.118673	0.999298	STAP1	STAP1	26228
ENSG00000035928	1555.34	0.0992023	0.0944907	1.04986	0.293781	0.999298	RFC1	RFC1	5981
ENSG00000036054	403.789	0.185443	0.140968	1.3155	0.188341	0.999298	TBC1D23	TBC1D23	55773
ENSG00000036257	1761.47	-0.00231161	0.0835127	-0.0276797	0.977918	0.999489	CUL3	CUL3	8452
ENSG00000036549	671.185	0.153035	0.155296	0.985441	0.324408	0.999298	ZZZ3	ZZZ3	26009
ENSG00000036828	12.8988	0.231346	0.550928	0.41992	0.674544	0.999298	CASR	CASR	846
ENSG00000037042	267.635	0.0535008	0.144623	0.369933	0.711432	0.999298	TUBG2	TUBG2	27175
ENSG00000037241	656.12	-0.15314	0.101639	-1.50671	0.131886	0.999298	RPL26L1	RPL26L1	51121
ENSG00000037474	2545.54	-0.0473526	0.0734075	-0.645065	0.518885	0.999298	NSUN2	NSUN2	54888
ENSG00000037637	669.394	-0.253832	0.0998087	-2.54319	0.0109847	0.999298	FBXO42	FBXO42	54455
ENSG00000037749	227.013	-0.00475284	0.162531	-0.0292426	0.976671	0.999489	MFAP3	MFAP3	4238
ENSG00000037757	824.057	-0.0304204	0.101861	-0.298646	0.76521	0.999298	MRI1	MRI1	84245
ENSG00000037897	165.151	0.106354	0.180288	0.58991	0.555251	0.999298	METTL1	METTL1	4234
ENSG00000038002	332.928	0.137196	0.129708	1.05773	0.290177	0.999298	AGA	AGA	175
ENSG00000038210	1890.68	0.0496444	0.0916194	0.541855	0.587918	0.999298	PI4K2B	PI4K2B	55300
ENSG00000038219	1154.44	0.555345	0.429513	1.29297	0.196023	0.999298	BOD1L1	BOD1L1	259282
ENSG00000038274	1507.86	-0.0630028	0.0890929	-0.707158	0.479468	0.999298	MAT2B	MAT2B	27430
ENSG00000038358	1905.43	-0.103691	0.0811449	-1.27785	0.201301	0.999298	EDC4	EDC4	23644
ENSG00000038382	2547.37	-0.101976	0.0795444	-1.282	0.199843	0.999298	TRIO	TRIO	7204
ENSG00000038427	263.96	0.0255185	0.164991	0.154667	0.877084	0.999298	VCAN	VCAN	1462
ENSG00000038532	1136.03	-0.0388452	0.100488	-0.386564	0.699079	0.999298	CLEC16A	CLEC16A	23274
ENSG00000039068	846.052	-0.0100111	0.12663	-0.0790573	0.936987	0.999298	CDH1	CDH1	999
ENSG00000039123	1617	0.31652	0.221821	1.42691	0.153605	0.999298	MTREX	MTREX	23517
ENSG00000039319	305.895	0.145085	0.305195	0.475386	0.634512	0.999298	ZFYVE16	ZFYVE16	9765
ENSG00000039523	408.431	-0.0806856	0.124171	-0.649793	0.515826	0.999298	RIPOR1	RIPOR1	79567
ENSG00000039560	22.5851	-0.390496	0.431221	-0.905559	0.36517	0.999298	RAI14	RAI14	26064
ENSG00000039650	896.631	0.0390693	0.0919176	0.425047	0.670803	0.999298	PNKP	PNKP	11284
ENSG00000040199	498.767	-0.0509729	0.125045	-0.407637	0.683541	0.999298	PHLPP2	PHLPP2	23035
ENSG00000040275	1050.83	0.236381	0.117945	2.00416	0.0450529	0.999298	SPDL1	SPDL1	54908
ENSG00000040341	836.347	0.100466	0.117743	0.853266	0.393512	0.999298	STAU2	STAU2	27067
ENSG00000040487	288.889	-0.0354375	0.133641	-0.265168	0.79088	0.999298	SLC66A1	SLC66A1	54896
ENSG00000040531	195.326	-0.188981	0.162173	-1.16531	0.243893	0.999298	CTNS	CTNS	1497
ENSG00000040608	19.8296	0.231326	0.478058	0.483886	0.628466	0.999298	RTN4R	RTN4R	65078
ENSG00000040633	608.106	0.0779604	0.103698	0.751802	0.45217	0.999298	PHF23	PHF23	79142
ENSG00000040933	2055.37	-0.0237404	0.0736367	-0.322399	0.747151	0.999298	INPP4A	INPP4A	3631
ENSG00000041357	3327.77	0.021096	0.0916513	0.230176	0.817955	0.999298	PSMA4	PSMA4	5685
ENSG00000041802	1051.13	-0.0116171	0.0845196	-0.137448	0.890677	0.999298	LSG1	LSG1	55341
ENSG00000041880	455.635	-0.0302908	0.111328	-0.272086	0.785556	0.999298	PARP3	PARP3	10039
ENSG00000041988	525.565	-0.0273341	0.10447	-0.261645	0.793595	0.999298	THAP3	THAP3	90326
ENSG00000042062	15.0968	-0.146442	0.500138	-0.292803	0.769673	0.999298	RIPOR3	RIPOR3	140876
ENSG00000042088	1179.6	-0.182146	0.0927625	-1.96357	0.0495801	0.999298	TDP1	TDP1	55775
ENSG00000042286	779.855	0.0489046	0.097982	0.499118	0.617696	0.999298	AIFM2	AIFM2	84883
ENSG00000042317	33.847	-0.175838	0.358579	-0.490373	0.62387	0.999298	SPATA7	SPATA7	55812
ENSG00000042429	358.213	-0.0928297	0.125143	-0.74179	0.458214	0.999298	MED17	MED17	9440
ENSG00000042445	764.968	-0.132643	0.100418	-1.32091	0.18653	0.999298	RETSAT	RETSAT	54884
ENSG00000042493	938.368	-0.0556753	0.117071	-0.475569	0.634381	0.999298	CAPG	CAPG	822
ENSG00000042753	1372.13	-0.0524605	0.106284	-0.493589	0.621596	0.999298	AP2S1	AP2S1	1175
ENSG00000043093	820.782	0.27777	0.225967	1.22925	0.218978	0.999298	DCUN1D1	DCUN1D1	54165
ENSG00000043143	1520.97	-0.0905709	0.0961349	-0.942123	0.346129	0.999298	JADE2	JADE2	23338
ENSG00000043462	716.311	-0.249534	0.0937658	-2.66125	0.00778504	0.999298	LCP2	LCP2	3937
ENSG00000043514	513.054	-0.0633459	0.106342	-0.595679	0.55139	0.999298	TRIT1	TRIT1	54802
ENSG00000043591	91.3449	-0.33609	0.20812	-1.61489	0.106335	0.999298	ADRB1	ADRB1	153
ENSG00000044090	886.22	-0.0979797	0.0996397	-0.98334	0.32544	0.999298	CUL7	CUL7	9820
ENSG00000044115	2664.64	-0.12333	0.0789684	-1.56176	0.118344	0.999298	CTNNA1	CTNNA1	1495
ENSG00000044446	824.539	-0.0816325	0.119077	-0.685547	0.492999	0.999298	PHKA2	PHKA2	5256
ENSG00000044574	15078.9	-0.0575134	0.0743532	-0.773516	0.439217	0.999298	HSPA5	HSPA5	3309
ENSG00000046604	1180.9	0.167504	0.097519	1.71766	0.0858595	0.999298	DSG2	DSG2	1829
ENSG00000046647	361.981	0.0427498	0.124742	0.342705	0.73182	0.999298	GEMIN8	GEMIN8	54960
ENSG00000046651	730.373	0.0381567	0.112045	0.340548	0.733444	0.999298	OFD1	OFD1	8481
ENSG00000046653	48.3796	0.281111	0.296859	0.946953	0.343663	0.999298	GPM6B	GPM6B	2824
ENSG00000047056	462.284	0.0927541	0.118374	0.783569	0.433293	0.999298	WDR37	WDR37	22884
ENSG00000047188	1014.93	0.148031	0.115586	1.28071	0.200297	0.999298	YTHDC2	YTHDC2	64848
ENSG00000047230	487.737	-0.050658	0.103135	-0.491181	0.623298	0.999298	CTPS2	CTPS2	56474
ENSG00000047249	661.023	-0.0946564	0.105605	-0.896324	0.37008	0.999298	ATP6V1H	ATP6V1H	51606
ENSG00000047315	3037.7	0.0164606	0.0708851	0.232214	0.816371	0.999298	POLR2B	POLR2B	5431
ENSG00000047346	384.923	0.138369	0.157238	0.879998	0.37886	0.999298	ATOSA	ATOSA	56204
ENSG00000047365	605.239	0.32334	0.277394	1.16564	0.243761	0.999298	ARAP2	ARAP2	116984
ENSG00000047410	3129.11	0.771012	0.480128	1.60585	0.108307	0.999298	TPR	TPR	7175
ENSG00000047457	81.0655	-0.00583819	0.213021	-0.0274067	0.978135	0.999489	CP	CP	1356
ENSG00000047578	301.768	0.0800665	0.128048	0.625285	0.531784	0.999298	KATNIP	KATNIP	23247
ENSG00000047579	323.173	0.0699035	0.130841	0.534264	0.593159	0.999298	DTNBP1	DTNBP1	84062
ENSG00000047621	451.503	0.236366	0.149436	1.58172	0.113713	0.999298	C12orf4	C12orf4	57102
ENSG00000047634	66.2192	0.231824	0.274277	0.84522	0.397988	0.999298	SCML1	SCML1	6322
ENSG00000047644	1503.66	-0.0153874	0.0783421	-0.196413	0.844287	0.999298	WWC3	WWC3	55841
ENSG00000047648	46.6271	0.952034	0.306823	3.10288	0.00191646	0.999298	ARHGAP6	ARHGAP6	395
ENSG00000047662	129.224	-0.045679	0.186954	-0.244332	0.806974	0.999298	FAM184B	FAM184B	27146
ENSG00000047849	5577.81	-0.0806145	0.0781336	-1.03175	0.302189	0.999298	MAP4	MAP4	4134
ENSG00000047932	746.809	-0.0310449	0.126605	-0.24521	0.806294	0.999298	GOPC	GOPC	57120
ENSG00000048028	962.239	-0.00892471	0.103365	-0.086342	0.931195	0.999298	USP28	USP28	57646
ENSG00000048052	361.968	-0.001436	0.15235	-0.00942564	0.99248	0.999489	HDAC9	HDAC9	9734
ENSG00000048140	454.479	-0.0565429	0.103758	-0.544948	0.585789	0.999298	TSPAN17	TSPAN17	26262
ENSG00000048162	1328.76	-0.0106029	0.0867482	-0.122226	0.90272	0.999298	NOP16	NOP16	51491
ENSG00000048342	10.3747	0.223111	0.664149	0.335935	0.73692	0.999298	CC2D2A	CC2D2A	57545
ENSG00000048392	782.477	0.217582	0.135283	1.60834	0.10776	0.999298	RRM2B	RRM2B	50484
ENSG00000048405	532.157	0.155533	0.139636	1.11385	0.265344	0.999298	ZNF800	ZNF800	168850
ENSG00000048462	1238.17	0.0468716	0.0911129	0.514435	0.606948	0.999298	TNFRSF17	TNFRSF17	608
ENSG00000048471	1861.12	-0.0780876	0.0789123	-0.989549	0.322395	0.999298	SNX29	SNX29	92017
ENSG00000048540	15.1943	-0.465142	0.520973	-0.892834	0.371946	0.999298	LMO3	LMO3	55885
ENSG00000048544	772.171	0.0421085	0.0947741	0.444304	0.656823	0.999298	MRPS10	MRPS10	55173
ENSG00000048649	751.474	0.336703	0.310062	1.08592	0.277513	0.999298	RSF1	RSF1	51773
ENSG00000048707	720.844	-0.11657	0.103867	-1.1223	0.261735	0.999298	VPS13D	VPS13D	55187
ENSG00000048740	4202.32	-0.00148483	0.0763556	-0.0194463	0.984485	0.999489	CELF2	CELF2	10659
ENSG00000048828	4088.88	-0.0861559	0.0738133	-1.16721	0.243124	0.999298	FAM120A	FAM120A	23196
ENSG00000048991	1755.86	-0.0402243	0.082758	-0.486048	0.626933	0.999298	R3HDM1	R3HDM1	23518
ENSG00000049089	1303.85	0.189163	0.0966835	1.95652	0.0504044	0.999298	COL9A2	COL9A2	1298
ENSG00000049167	187.683	0.116086	0.172414	0.673296	0.500759	0.999298	ERCC8	ERCC8	1161
ENSG00000049192	200.044	0.262182	0.165943	1.57995	0.114119	0.999298	ADAMTS6	ADAMTS6	11174
ENSG00000049239	1509.46	-0.221317	0.113392	-1.95178	0.0509646	0.999298	H6PD	H6PD	9563
ENSG00000049245	202.044	0.063529	0.162629	0.390638	0.696065	0.999298	VAMP3	VAMP3	9341
ENSG00000049246	15.4167	-0.267152	0.510734	-0.523074	0.600923	0.999298	PER3	PER3	8863
ENSG00000049249	74.5286	-0.261954	0.229031	-1.14375	0.252727	0.999298	TNFRSF9	TNFRSF9	3604
ENSG00000049449	1059.41	0.00163896	0.0902684	0.0181565	0.985514	0.999489	RCN1	RCN1	5954
ENSG00000049541	1660.48	-0.122351	0.0880784	-1.38911	0.164799	0.999298	RFC2	RFC2	5982
ENSG00000049618	3700.7	-0.0550393	0.0759662	-0.724524	0.468744	0.999298	ARID1B	ARID1B	57492
ENSG00000049656	4279.48	-0.043792	0.0684333	-0.639922	0.522223	0.999298	CLPTM1L	CLPTM1L	81037
ENSG00000049759	327.394	0.130137	0.132969	0.978699	0.327729	0.999298	NEDD4L	NEDD4L	23327
ENSG00000049768	40.3135	-0.361018	0.30551	-1.18169	0.237329	0.999298	FOXP3	FOXP3	50943
ENSG00000049769	97.3286	0.299847	0.220845	1.35773	0.174551	0.999298	PPP1R3F	PPP1R3F	89801
ENSG00000049860	962.288	-0.00909074	0.0982154	-0.0925592	0.926254	0.999298	HEXB	HEXB	3074
ENSG00000049883	467.92	-0.0330309	0.123419	-0.267632	0.788982	0.999298	PTCD2	PTCD2	79810
ENSG00000050030	155.158	0.0435103	0.198911	0.218742	0.826851	0.999298	NEXMIF	NEXMIF	340533
ENSG00000050130	520.562	0.101036	0.111278	0.907956	0.363901	0.999298	JKAMP	JKAMP	51528
ENSG00000050165	131.495	-0.0615737	0.227627	-0.270503	0.786773	0.999298	DKK3	DKK3	27122
ENSG00000050327	271.45	0.00766351	0.139121	0.0550853	0.956071	0.999298	ARHGEF5	ARHGEF5	7984
ENSG00000050344	611.977	-0.240937	0.111011	-2.1704	0.0299766	0.999298	NFE2L3	NFE2L3	9603
ENSG00000050393	1092.54	-0.103967	0.0870823	-1.19389	0.232522	0.999298	MCUR1	MCUR1	63933
ENSG00000050405	2403.37	-0.100609	0.079641	-1.26329	0.206486	0.999298	LIMA1	LIMA1	51474
ENSG00000050426	1281.47	-0.0671876	0.086066	-0.780653	0.435007	0.999298	LETMD1	LETMD1	25875
ENSG00000050438	213.643	-0.0267487	0.169758	-0.15757	0.874796	0.999298	SLC4A8	SLC4A8	9498
ENSG00000050730	19.0669	-0.642878	0.46267	-1.3895	0.164682	0.999298	TNIP3	TNIP3	79931
ENSG00000050748	1033.69	-0.116038	0.0944292	-1.22883	0.219135	0.999298	MAPK9	MAPK9	5601
ENSG00000050820	261.744	-0.243048	0.137413	-1.76874	0.0769366	0.999298	BCAR1	BCAR1	9564
ENSG00000051009	483.873	0.0080811	0.121712	0.066395	0.947063	0.999298	FHIP1B	FHIP1B	84067
ENSG00000051108	1842.78	-0.0482099	0.0779827	-0.618213	0.536435	0.999298	HERPUD1	HERPUD1	9709
ENSG00000051180	822.315	-0.0470357	0.0943356	-0.4986	0.618061	0.999298	RAD51	RAD51	5888
ENSG00000051341	1076.74	0.125026	0.123119	1.01549	0.309872	0.999298	POLQ	POLQ	10721
ENSG00000051382	540.503	-0.0121407	0.108539	-0.111856	0.910937	0.999298	PIK3CB	PIK3CB	5291
ENSG00000051523	4669.06	0.0215261	0.0802659	0.268184	0.788557	0.999298	CYBA	CYBA	1535
ENSG00000051596	1385.93	-0.124675	0.0827955	-1.50582	0.132112	0.999298	THOC3	THOC3	84321
ENSG00000051620	413.12	-0.0172859	0.12279	-0.140776	0.888047	0.999298	HEBP2	HEBP2	23593
ENSG00000051825	966.323	0.292976	0.142456	2.05661	0.0397241	0.999298	MPHOSPH9	MPHOSPH9	10198
ENSG00000052723	827.838	0.122669	0.116673	1.05139	0.293081	0.999298	SIKE1	SIKE1	80143
ENSG00000052749	1044.13	-0.0507218	0.0902542	-0.561988	0.574124	0.999298	RRP12	RRP12	23223
ENSG00000052795	108.936	0.213316	0.192223	1.10973	0.267115	0.999298	FNIP2	FNIP2	57600
ENSG00000052802	1771.83	-0.00868485	0.0886049	-0.0980177	0.921918	0.999298	MSMO1	MSMO1	6307
ENSG00000052841	1139.32	0.0154256	0.082487	0.187007	0.851655	0.999298	TTC17	TTC17	55761
ENSG00000053254	1924	-0.130452	0.0885028	-1.47399	0.140484	0.999298	FOXN3	FOXN3	1112
ENSG00000053371	1134.91	0.0285679	0.0887296	0.321966	0.747478	0.999298	AKR7A2	AKR7A2	8574
ENSG00000053372	1854.51	-0.124876	0.102386	-1.21966	0.222593	0.999298	MRTO4	MRTO4	51154
ENSG00000053438	15.933	-0.00695327	0.46045	-0.015101	0.987952	0.999489	NNAT	NNAT	4826
ENSG00000053501	211.924	-0.224278	0.15509	-1.44611	0.148146	0.999298	USE1	USE1	55850
ENSG00000053524	31.2489	0.662008	0.380134	1.74151	0.0815942	0.999298	MCF2L2	MCF2L2	23101
ENSG00000053702	53.6874	-3.77946e-05	0.276838	-0.000136522	0.999891	0.999949	NRIP2	NRIP2	83714
ENSG00000053747	84.5399	-0.131355	0.238885	-0.549865	0.582412	0.999298	LAMA3	LAMA3	3909
ENSG00000053770	888.166	0.238786	0.117536	2.0316	0.0421937	0.999298	AP5M1	AP5M1	55745
ENSG00000053900	722.602	0.0686952	0.142227	0.482999	0.629097	0.999298	ANAPC4	ANAPC4	29945
ENSG00000054116	805.538	0.0308579	0.0901586	0.342262	0.732154	0.999298	TRAPPC3	TRAPPC3	27095
ENSG00000054118	5111.35	-0.0431887	0.0796685	-0.542105	0.587746	0.999298	THRAP3	THRAP3	9967
ENSG00000054148	1036.3	0.0211045	0.102285	0.206331	0.836533	0.999298	PHPT1	PHPT1	29085
ENSG00000054179	89.8733	-0.167294	0.231707	-0.722008	0.47029	0.999298	ENTPD2	ENTPD2	954
ENSG00000054219	2047.17	0.0974492	0.0932386	1.04516	0.295949	0.999298	LY75	LY75	4065
ENSG00000054267	1184.93	0.282485	0.134321	2.10305	0.035461	0.999298	ARID4B	ARID4B	51742
ENSG00000054277	185.458	-0.0838234	0.147761	-0.567292	0.570516	0.999298	OPN3	OPN3	23596
ENSG00000054282	332.836	-0.0775526	0.133331	-0.581653	0.5608	0.999298	SDCCAG8	SDCCAG8	10806
ENSG00000054392	64.1116	0.156681	0.284408	0.550901	0.581701	0.999298	HHAT	HHAT	55733
ENSG00000054523	920.817	-0.0465249	0.0984026	-0.472801	0.636355	0.999298	KIF1B	KIF1B	23095
ENSG00000054598	22.0387	0.564507	0.398709	1.41584	0.156823	0.999298	FOXC1	FOXC1	2296
ENSG00000054611	1433.81	-0.0706556	0.095796	-0.737563	0.46078	0.999298	TBC1D22A	TBC1D22A	25771
ENSG00000054654	1749.11	0.561015	0.39629	1.41567	0.156873	0.999298	SYNE2	SYNE2	23224
ENSG00000054690	44.2851	-0.313788	0.303592	-1.03359	0.30133	0.999298	PLEKHH1	PLEKHH1	57475
ENSG00000054965	991.121	-0.0128803	0.0917094	-0.140447	0.888307	0.999298	FAM168A	FAM168A	23201
ENSG00000054967	743.653	0.00160965	0.0954823	0.0168581	0.98655	0.999489	RELT	RELT	84957
ENSG00000054983	159.978	-0.0842381	0.160669	-0.524295	0.600073	0.999298	GALC	GALC	2581
ENSG00000055044	2556.51	0.225562	0.111976	2.01437	0.0439707	0.999298	NOP58	NOP58	51602
ENSG00000055070	3940.95	-0.0693535	0.0752429	-0.921727	0.356671	0.999298	SZRD1	SZRD1	26099
ENSG00000055130	1693.03	-0.0843441	0.0837228	-1.00742	0.313732	0.999298	CUL1	CUL1	8454
ENSG00000055147	560.241	0.199234	0.11707	1.70184	0.0887847	0.999298	FAM114A2	FAM114A2	10827
ENSG00000055163	4476.12	-0.15452	0.0815158	-1.89558	0.0580158	0.999298	CYFIP2	CYFIP2	26999
ENSG00000055208	1183.11	-0.0298875	0.0899131	-0.332404	0.739584	0.999298	TAB2	TAB2	23118
ENSG00000055211	652.535	-0.0297227	0.0983956	-0.302074	0.762596	0.999298	GINM1	GINM1	116254
ENSG00000055332	3105.87	-0.0627538	0.0848174	-0.739869	0.45938	0.999298	EIF2AK2	EIF2AK2	5610
ENSG00000055483	1265.82	-0.0816512	0.087392	-0.934309	0.350144	0.999298	USP36	USP36	57602
ENSG00000055609	1828.92	-0.018159	0.0950978	-0.190951	0.848564	0.999298	KMT2C	KMT2C	58508
ENSG00000055732	123.306	-0.163792	0.185544	-0.88277	0.377361	0.999298	MCOLN3	MCOLN3	55283
ENSG00000055917	2925.65	-0.00604229	0.0777439	-0.0777203	0.938051	0.999298	PUM2	PUM2	23369
ENSG00000055950	617.741	-0.0275749	0.0991759	-0.278041	0.780981	0.999298	MRPL43	MRPL43	84545
ENSG00000055955	29.7254	-0.133964	0.380109	-0.352437	0.724511	0.999298	ITIH4	ITIH4	3700
ENSG00000056050	504.714	0.184407	0.146424	1.25941	0.207884	0.999298	HPF1	HPF1	54969
ENSG00000056097	2286.06	-0.0176819	0.0886008	-0.199568	0.841818	0.999298	ZFR	ZFR	51663
ENSG00000056277	181.393	0.24124	0.196767	1.22601	0.220193	0.999298	ZNF280C	ZNF280C	55609
ENSG00000056558	4811.86	-0.0992404	0.0789061	-1.2577	0.208499	0.999298	TRAF1	TRAF1	7185
ENSG00000056586	698.097	-0.0233934	0.114743	-0.203876	0.83845	0.999298	RC3H2	RC3H2	54542
ENSG00000056736	154.7	-0.0813262	0.179385	-0.453361	0.650288	0.999298	IL17RB	IL17RB	55540
ENSG00000056972	631.611	-0.0403516	0.103546	-0.389696	0.696761	0.999298	TRAF3IP2	TRAF3IP2	10758
ENSG00000057019	244.586	0.126128	0.14295	0.882326	0.3776	0.999298	DCBLD2	DCBLD2	131566
ENSG00000057252	1023.61	0.0593727	0.0949085	0.625579	0.531591	0.999298	SOAT1	SOAT1	6646
ENSG00000057294	7.64502	-0.326829	0.655692	-0.498449	0.618168	0.999298	PKP2	PKP2	5318
ENSG00000057608	8059.19	-0.0445667	0.0816601	-0.545758	0.585232	0.999298	GDI2	GDI2	2665
ENSG00000057657	454.95	-0.191334	0.1153	-1.65944	0.0970266	0.999298	PRDM1	PRDM1	639
ENSG00000057663	483.196	0.105074	0.132204	0.794787	0.426737	0.999298	ATG5	ATG5	9474
ENSG00000057704	865.115	-0.100195	0.103604	-0.96709	0.333499	0.999298	TMCC3	TMCC3	57458
ENSG00000057757	1060.87	-0.025329	0.092353	-0.274263	0.783882	0.999298	PITHD1	PITHD1	57095
ENSG00000057935	761.043	0.0812536	0.0940852	0.863617	0.387798	0.999298	MTA3	MTA3	57504
ENSG00000058056	927.626	-0.0404481	0.106943	-0.378222	0.705266	0.999298	USP13	USP13	8975
ENSG00000058063	1922.74	0.148492	0.104168	1.42551	0.15401	0.999298	ATP11B	ATP11B	23200
ENSG00000058085	59.47	0.142672	0.250693	0.569109	0.569282	0.999298	LAMC2	LAMC2	3918
ENSG00000058091	960.13	-0.0404019	0.0893346	-0.452254	0.651086	0.999298	CDK14	CDK14	5218
ENSG00000058262	6323.03	-0.147643	0.071875	-2.05417	0.0399593	0.999298	SEC61A1	SEC61A1	29927
ENSG00000058272	1578.67	0.240512	0.109041	2.2057	0.027405	0.999298	PPP1R12A	PPP1R12A	4659
ENSG00000058335	46.9219	-0.312874	0.293073	-1.06756	0.285718	0.999298	RASGRF1	RASGRF1	5923
ENSG00000058453	23.7209	-0.0283162	0.399202	-0.0709321	0.943452	0.999298	CROCC	CROCC	9696
ENSG00000058600	1001.13	0.0241163	0.0951755	0.253388	0.799969	0.999298	POLR3E	POLR3E	55718
ENSG00000058668	94.1781	-0.0784609	0.24354	-0.322169	0.747325	0.999298	ATP2B4	ATP2B4	493
ENSG00000058673	1680.36	0.0417501	0.0801171	0.521114	0.602288	0.999298	ZC3H11A	ZC3H11A	9877
ENSG00000058729	546.134	0.260511	0.146572	1.77736	0.0755083	0.999298	RIOK2	RIOK2	55781
ENSG00000058799	321.961	-0.0291859	0.14225	-0.205174	0.837436	0.999298	YIPF1	YIPF1	54432
ENSG00000058804	2514.67	-0.0761538	0.0846391	-0.899748	0.368254	0.999298	NDC1	NDC1	55706
ENSG00000058866	81.8635	-0.327821	0.210683	-1.55599	0.11971	0.999298	DGKG	DGKG	1608
ENSG00000059122	961.831	-0.0156556	0.102881	-0.152171	0.879052	0.999298	FLYWCH1	FLYWCH1	84256
ENSG00000059145	442.757	0.0461862	0.121652	0.379659	0.704198	0.999298	UNKL	UNKL	64718
ENSG00000059377	271.825	-0.174676	0.135045	-1.29347	0.195848	0.999298	TBXAS1	TBXAS1	6916
ENSG00000059378	353.397	-0.0514526	0.126083	-0.408086	0.68321	0.999298	PARP12	PARP12	64761
ENSG00000059573	3542.78	-0.0373356	0.079648	-0.468757	0.639243	0.999298	ALDH18A1	ALDH18A1	5832
ENSG00000059588	1762.65	0.0177174	0.0843232	0.210114	0.833579	0.999298	TARBP1	TARBP1	6894
ENSG00000059691	667.886	-0.0616007	0.111675	-0.551608	0.581217	0.999298	GATB	GATB	5188
ENSG00000059728	262.606	-0.132264	0.130879	-1.01058	0.312216	0.999298	MXD1	MXD1	4084
ENSG00000059758	628.383	-0.00768904	0.122112	-0.0629669	0.949793	0.999298	CDK17	CDK17	5128
ENSG00000059769	142.945	0.171987	0.200504	0.857774	0.391017	0.999298	DNAJC25	DNAJC25	548645
ENSG00000059804	906.413	-0.0525062	0.130082	-0.40364	0.686477	0.999298	SLC2A3	SLC2A3	6515
ENSG00000059915	74.3179	0.173637	0.236829	0.733175	0.463452	0.999298	PSD	PSD	5662
ENSG00000060069	1014.05	-0.116475	0.102652	-1.13465	0.256521	0.999298	CTDP1	CTDP1	9150
ENSG00000060138	4265.52	-0.107055	0.0841376	-1.27238	0.203238	0.999298	YBX3	YBX3	8531
ENSG00000060140	26.0994	0.260413	0.374661	0.695064	0.487015	0.999298	STYK1	STYK1	55359
ENSG00000060237	7021.99	-0.106089	0.0880888	-1.20434	0.228457	0.999298	WNK1	WNK1	65125
ENSG00000060339	2007.05	0.216301	0.125728	1.72039	0.0853619	0.999298	CCAR1	CCAR1	55749
ENSG00000060491	1438.33	0.0270029	0.083828	0.322123	0.747359	0.999298	OGFR	OGFR	11054
ENSG00000060558	297.229	-0.138838	0.150298	-0.923755	0.355614	0.999298	GNA15	GNA15	2769
ENSG00000060642	384.732	-0.127241	0.123583	-1.02959	0.303201	0.999298	PIGV	PIGV	55650
ENSG00000060656	29.4495	-0.332351	0.398282	-0.834461	0.404021	0.999298	PTPRU	PTPRU	10076
ENSG00000060688	1402.6	-0.0299254	0.0871743	-0.343283	0.731386	0.999298	SNRNP40	SNRNP40	9410
ENSG00000060709	133.284	0.100746	0.191603	0.525805	0.599024	0.999298	RIMBP2	RIMBP2	23504
ENSG00000060749	579.079	0.228209	0.128042	1.7823	0.0747006	0.999298	QSER1	QSER1	79832
ENSG00000060762	814.499	-0.0607395	0.0911727	-0.666202	0.505282	0.999298	MPC1	MPC1	51660
ENSG00000060971	1039.56	0.00828472	0.0878424	0.0943134	0.92486	0.999298	ACAA1	ACAA1	30
ENSG00000060982	3928.63	0.151931	0.112822	1.34664	0.178096	0.999298	BCAT1	BCAT1	586
ENSG00000061273	694.456	0.0884915	0.102343	0.864657	0.387227	0.999298	HDAC7	HDAC7	51564
ENSG00000061656	115.751	0.191305	0.235819	0.811236	0.41723	0.999298	SPAG4	SPAG4	6676
ENSG00000061676	66.9725	-0.346412	0.268674	-1.28934	0.197279	0.999298	NCKAP1	NCKAP1	10787
ENSG00000061794	1179.71	-0.000816941	0.0830544	-0.00983622	0.992152	0.999489	MRPS35	MRPS35	60488
ENSG00000061918	16.314	0.391856	0.476644	0.822113	0.411012	0.999298	GUCY1B1	GUCY1B1	2983
ENSG00000061936	1251.93	-0.0804696	0.0863516	-0.931883	0.351397	0.999298	SFSWAP	SFSWAP	6433
ENSG00000061938	1158.05	0.0498871	0.0983329	0.507329	0.611924	0.999298	TNK2	TNK2	10188
ENSG00000061987	995.877	-0.0960589	0.10718	-0.896237	0.370126	0.999298	MON2	MON2	23041
ENSG00000062194	1409.11	0.227154	0.129115	1.75931	0.0785244	0.999298	GPBP1	GPBP1	65056
ENSG00000062282	417.782	-0.160284	0.12136	-1.32073	0.18659	0.999298	DGAT2	DGAT2	84649
ENSG00000062485	4380.21	-0.163048	0.087292	-1.86785	0.0617834	0.999298	CS	CS	1431
ENSG00000062524	22.319	0.0120974	0.444784	0.0271982	0.978302	0.999489	LTK	LTK	4058
ENSG00000062582	538.751	-0.0365555	0.1169	-0.312707	0.754503	0.999298	MRPS24	MRPS24	64951
ENSG00000062598	794.677	-0.134554	0.102051	-1.3185	0.187336	0.999298	ELMO2	ELMO2	63916
ENSG00000062650	1757.23	0.0363435	0.0824975	0.440541	0.659545	0.999298	WAPL	WAPL	23063
ENSG00000062716	2305.25	0.0763984	0.0842702	0.906588	0.364625	0.999298	VMP1	VMP1	81671
ENSG00000062725	643.223	0.0273391	0.111636	0.244895	0.806538	0.999298	APPBP2	APPBP2	10513
ENSG00000062822	3185.95	-0.118469	0.0794986	-1.4902	0.136172	0.999298	POLD1	POLD1	5424
ENSG00000063046	14858.5	-0.0840116	0.0711186	-1.18129	0.237488	0.999298	EIF4B	EIF4B	1975
ENSG00000063127	36.5399	-0.0894798	0.321558	-0.27827	0.780805	0.999298	SLC6A16	SLC6A16	28968
ENSG00000063169	420.458	-0.0271255	0.144054	-0.188301	0.850641	0.999298	BICRA	BICRA	29998
ENSG00000063176	679.691	0.0364681	0.101932	0.357768	0.720517	0.999298	SPHK2	SPHK2	56848
ENSG00000063177	18509	0.0171049	0.0847936	0.201723	0.840133	0.999298	RPL18	RPL18	6141
ENSG00000063180	52.9126	-0.0141017	0.275351	-0.0512137	0.959155	0.999298	CA11	CA11	770
ENSG00000063241	1535.72	-0.0433629	0.108917	-0.398128	0.690536	0.999298	ISOC2	ISOC2	79763
ENSG00000063244	6017.22	0.00560311	0.0678365	0.0825972	0.934172	0.999298	U2AF2	U2AF2	11338
ENSG00000063245	1597.33	0.0147889	0.0807215	0.183209	0.854634	0.999298	EPN1	EPN1	29924
ENSG00000063322	731.382	-0.0232999	0.125936	-0.185014	0.853218	0.999298	MED29	MED29	55588
ENSG00000063438	411.467	0.151495	0.115313	1.31378	0.188921	0.999298	AHRR	AHRR	57491
ENSG00000063587	625.123	-0.0411409	0.0969857	-0.424196	0.671423	0.999298	ZNF275	ZNF275	10838
ENSG00000063601	1066.53	0.00641664	0.0905319	0.0708771	0.943496	0.999298	MTMR1	MTMR1	8776
ENSG00000063660	14.0357	-0.780059	0.526461	-1.4817	0.138419	0.999298	GPC1	GPC1	2817
ENSG00000063761	149.676	0.0942155	0.189339	0.497603	0.618764	0.999298	ADCK1	ADCK1	57143
ENSG00000063854	340.939	-0.0309817	0.140486	-0.220532	0.825457	0.999298	HAGH	HAGH	3029
ENSG00000063978	2539.67	-0.0960526	0.0753148	-1.27535	0.202186	0.999298	RNF4	RNF4	6047
ENSG00000064012	788.193	0.0232989	0.0933898	0.249481	0.802989	0.999298	CASP8	CASP8	841
ENSG00000064102	1400.8	0.212192	0.117926	1.79937	0.0719603	0.999298	INTS13	INTS13	55726
ENSG00000064115	1905.44	-0.0965313	0.0779411	-1.23852	0.215525	0.999298	TM7SF3	TM7SF3	51768
ENSG00000064199	54.4546	0.175762	0.265069	0.66308	0.50728	0.999298	SPA17	SPA17	53340
ENSG00000064225	531.134	0.104682	0.104574	1.00103	0.316814	0.999298	ST3GAL6	ST3GAL6	10402
ENSG00000064309	42.3203	0.0842102	0.306369	0.274866	0.783419	0.999298	CDON	CDON	50937
ENSG00000064313	883.79	0.075116	0.10504	0.71512	0.474535	0.999298	TAF2	TAF2	6873
ENSG00000064393	2995.29	-0.116905	0.104787	-1.11564	0.264577	0.999298	HIPK2	HIPK2	28996
ENSG00000064419	2888.91	-0.056412	0.0839715	-0.6718	0.501711	0.999298	TNPO3	TNPO3	23534
ENSG00000064489	302.489	-0.252858	0.129035	-1.9596	0.0500423	0.999298	BORCS8-MEF2B	BORCS8-MEF2B	NA
ENSG00000064490	873.848	-0.0440372	0.111411	-0.395269	0.692644	0.999298	RFXANK	RFXANK	8625
ENSG00000064545	542.647	-0.0713971	0.112492	-0.634683	0.525635	0.999298	TMEM161A	TMEM161A	54929
ENSG00000064547	248.322	-0.0979952	0.146868	-0.667233	0.504623	0.999298	LPAR2	LPAR2	9170
ENSG00000064601	741.94	-0.115571	0.11016	-1.04912	0.294124	0.999298	CTSA	CTSA	5476
ENSG00000064607	3765.45	0.0906869	0.0798404	1.13585	0.256018	0.999298	SUGP2	SUGP2	10147
ENSG00000064651	614.404	0.103552	0.102605	1.00922	0.312867	0.999298	SLC12A2	SLC12A2	6558
ENSG00000064652	44.7157	0.672307	0.31308	2.1474	0.0317618	0.999298	SNX24	SNX24	28966
ENSG00000064666	4973.4	-0.0630058	0.0823898	-0.764729	0.444433	0.999298	CNN2	CNN2	1265
ENSG00000064687	1293.3	0.0850394	0.0924374	0.919968	0.35759	0.999298	ABCA7	ABCA7	10347
ENSG00000064703	632.177	0.0176356	0.0970042	0.181802	0.855738	0.999298	DDX20	DDX20	11218
ENSG00000064726	2064.17	-0.0791416	0.0797947	-0.991816	0.321287	0.999298	BTBD1	BTBD1	53339
ENSG00000064763	112.106	0.305743	0.196213	1.55822	0.119181	0.999298	FAR2	FAR2	55711
ENSG00000064787	141.802	-0.0864527	0.170934	-0.505765	0.613021	0.999298	BCAS1	BCAS1	8537
ENSG00000064886	948.219	-0.0573388	0.0941872	-0.608775	0.542673	0.999298	CHI3L2	CHI3L2	1117
ENSG00000064932	1230.67	0.00825075	0.0955657	0.0863359	0.931199	0.999298	SBNO2	SBNO2	22904
ENSG00000064933	909.633	0.114861	0.134787	0.85217	0.39412	0.999298	PMS1	PMS1	5378
ENSG00000064961	1695.3	-0.0541337	0.0785306	-0.689333	0.490614	0.999298	HMG20B	HMG20B	10362
ENSG00000064989	123.602	0.215516	0.229367	0.939611	0.347417	0.999298	CALCRL	CALCRL	10203
ENSG00000064995	582.15	-0.104664	0.110377	-0.948247	0.343004	0.999298	TAF11	TAF11	6882
ENSG00000064999	341.174	0.104379	0.129151	0.808195	0.418978	0.999298	ANKS1A	ANKS1A	23294
ENSG00000065000	4641.26	-0.0865721	0.0801067	-1.08071	0.279826	0.999298	AP3D1	AP3D1	8943
ENSG00000065029	773.324	0.062072	0.0957545	0.648241	0.516829	0.999298	ZNF76	ZNF76	7629
ENSG00000065057	472.681	-0.0557992	0.121789	-0.458162	0.646836	0.999298	NTHL1	NTHL1	4913
ENSG00000065060	1147.31	-0.111287	0.0854485	-1.30239	0.192784	0.999298	BLTP3A	BLTP3A	54887
ENSG00000065135	2105.61	-0.0180326	0.0873023	-0.206554	0.836358	0.999298	GNAI3	GNAI3	2773
ENSG00000065150	8563.76	-0.096997	0.0818376	-1.18524	0.235924	0.999298	IPO5	IPO5	3843
ENSG00000065154	361.226	0.0174494	0.120032	0.145373	0.884416	0.999298	OAT	OAT	4942
ENSG00000065183	1313.44	0.0227218	0.0877907	0.258817	0.795776	0.999298	WDR3	WDR3	10885
ENSG00000065243	509.222	0.37947	0.140183	2.70697	0.00679005	0.999298	PKN2	PKN2	5586
ENSG00000065268	1715.45	-0.000808072	0.0970306	-0.00832801	0.993355	0.999489	WDR18	WDR18	57418
ENSG00000065308	811.759	-0.0108926	0.0924621	-0.117806	0.906221	0.999298	TRAM2	TRAM2	9697
ENSG00000065320	27.1813	0.718923	0.521795	1.37779	0.168268	0.999298	NTN1	NTN1	9423
ENSG00000065328	852.458	-0.0197481	0.091722	-0.215304	0.82953	0.999298	MCM10	MCM10	55388
ENSG00000065357	642.891	0.0204304	0.0973278	0.209914	0.833735	0.999298	DGKA	DGKA	1606
ENSG00000065413	1696.6	-0.00424386	0.0810605	-0.0523543	0.958246	0.999298	ANKRD44	ANKRD44	91526
ENSG00000065427	5477.43	-0.118496	0.0826539	-1.43364	0.151675	0.999298	KARS1	KARS1	3735
ENSG00000065457	752.21	-0.0800102	0.106808	-0.749102	0.453796	0.999298	ADAT1	ADAT1	23536
ENSG00000065485	596.682	-0.124176	0.105672	-1.17511	0.239951	0.999298	PDIA5	PDIA5	10954
ENSG00000065491	540.91	-0.0824748	0.108014	-0.763559	0.44513	0.999298	TBC1D22B	TBC1D22B	55633
ENSG00000065518	1810.99	0.0429167	0.0830751	0.516601	0.605435	0.999298	NDUFB4	NDUFB4	4710
ENSG00000065526	2743.9	-0.0649843	0.102178	-0.635989	0.524784	0.999298	SPEN	SPEN	23013
ENSG00000065534	55.2066	0.179103	0.272731	0.656702	0.511373	0.999298	MYLK	MYLK	4638
ENSG00000065548	1976.2	0.228612	0.216052	1.05814	0.289994	0.999298	ZC3H15	ZC3H15	55854
ENSG00000065559	862.393	-0.0825891	0.104605	-0.789529	0.429803	0.999298	MAP2K4	MAP2K4	6416
ENSG00000065600	383.725	-0.0174962	0.118877	-0.147179	0.882991	0.999298	PACC1	PACC1	55248
ENSG00000065613	836.066	0.389469	0.278604	1.39793	0.162134	0.999298	SLK	SLK	9748
ENSG00000065615	776.07	0.0489483	0.139389	0.351164	0.725466	0.999298	CYB5R4	CYB5R4	51167
ENSG00000065621	14.1322	0.251923	0.515084	0.489092	0.624777	0.999298	GSTO2	GSTO2	119391
ENSG00000065665	497.448	0.00983089	0.102334	0.096067	0.923467	0.999298	SEC61A2	SEC61A2	55176
ENSG00000065802	766.831	-0.0446399	0.0959152	-0.46541	0.641638	0.999298	ASB1	ASB1	51665
ENSG00000065809	3780.14	-0.0274702	0.0812945	-0.337909	0.735431	0.999298	FAM107B	FAM107B	83641
ENSG00000065833	348.703	-0.153034	0.139589	-1.09632	0.272939	0.999298	ME1	ME1	4199
ENSG00000065882	2286.79	-0.113488	0.0952189	-1.19186	0.233315	0.999298	TBC1D1	TBC1D1	23216
ENSG00000065883	1289.07	-0.0442873	0.0860569	-0.514628	0.606813	0.999298	CDK13	CDK13	8621
ENSG00000065911	3250.9	-0.0801136	0.0772279	-1.03737	0.299565	0.999298	MTHFD2	MTHFD2	10797
ENSG00000065923	2582.08	-0.135487	0.0895407	-1.51313	0.130246	0.999298	SLC9A7	SLC9A7	84679
ENSG00000065970	428.07	-0.0812931	0.114521	-0.709852	0.477796	0.999298	FOXJ2	FOXJ2	55810
ENSG00000065978	28404.9	-0.0728006	0.0707473	-1.02902	0.303469	0.999298	YBX1	YBX1	4904
ENSG00000065989	784.496	-0.0410139	0.103958	-0.394523	0.693195	0.999298	PDE4A	PDE4A	5141
ENSG00000066027	1496.79	-0.101841	0.084377	-1.20697	0.227443	0.999298	PPP2R5A	PPP2R5A	5525
ENSG00000066032	101.202	0.454868	0.221858	2.05027	0.0403383	0.999298	CTNNA2	CTNNA2	1496
ENSG00000066044	3496.19	-0.0938016	0.0876369	-1.07034	0.284465	0.999298	ELAVL1	ELAVL1	1994
ENSG00000066056	198.839	-0.0369343	0.146474	-0.252156	0.80092	0.999298	TIE1	TIE1	7075
ENSG00000066084	1590.55	-0.082702	0.0900523	-0.918377	0.358421	0.999298	DIP2B	DIP2B	57609
ENSG00000066117	1690.74	-0.123395	0.0902674	-1.36699	0.171628	0.999298	SMARCD1	SMARCD1	6602
ENSG00000066135	645.458	0.0174227	0.104858	0.166155	0.868035	0.999298	KDM4A	KDM4A	9682
ENSG00000066136	1130.55	-0.00233918	0.101553	-0.0230341	0.981623	0.999489	NFYC	NFYC	4802
ENSG00000066230	428.614	-0.00611118	0.110665	-0.0552222	0.955961	0.999298	SLC9A3	SLC9A3	6550
ENSG00000066279	2013.37	0.647102	0.437449	1.47926	0.13907	0.999298	ASPM	ASPM	259266
ENSG00000066294	564.439	-0.019673	0.106944	-0.183955	0.854049	0.999298	CD84	CD84	8832
ENSG00000066322	1383.01	-0.0802964	0.0931918	-0.861626	0.388894	0.999298	ELOVL1	ELOVL1	64834
ENSG00000066336	496.356	-0.0172702	0.107369	-0.160849	0.872212	0.999298	SPI1	SPI1	6688
ENSG00000066379	287.069	-0.0379301	0.135586	-0.279748	0.77967	0.999298	POLR1H	POLR1H	30834
ENSG00000066422	700.445	0.30739	0.126289	2.43403	0.0149318	0.999298	ZBTB11	ZBTB11	27107
ENSG00000066427	376.113	0.0769741	0.11748	0.655209	0.512333	0.999298	ATXN3	ATXN3	4287
ENSG00000066455	553.981	0.233731	0.113984	2.05056	0.0403101	0.999298	GOLGA5	GOLGA5	9950
ENSG00000066557	616.987	0.308507	0.149972	2.0571	0.039677	0.999298	LRRC40	LRRC40	55631
ENSG00000066583	802.781	-0.0290697	0.111336	-0.261098	0.794017	0.999298	ISOC1	ISOC1	51015
ENSG00000066651	574.099	0.198357	0.149133	1.33007	0.183497	0.999298	TRMT11	TRMT11	60487
ENSG00000066654	1063.76	0.10765	0.13599	0.791602	0.428593	0.999298	THUMPD1	THUMPD1	55623
ENSG00000066697	209.421	-0.119614	0.156916	-0.762279	0.445893	0.999298	MSANTD3	MSANTD3	91283
ENSG00000066739	662.161	-0.0430273	0.106025	-0.405822	0.684873	0.999298	ATG2B	ATG2B	55102
ENSG00000066777	1199.86	0.131074	0.107903	1.21474	0.224464	0.999298	ARFGEF1	ARFGEF1	10565
ENSG00000066827	1764.36	-0.0198739	0.0867579	-0.229073	0.818812	0.999298	ZFAT	ZFAT	57623
ENSG00000066855	383.007	0.0381738	0.127597	0.299174	0.764807	0.999298	MTFR1	MTFR1	9650
ENSG00000066923	818.67	-0.00356961	0.0876719	-0.0407156	0.967523	0.999489	STAG3	STAG3	10734
ENSG00000066926	742.445	-0.0508559	0.120206	-0.423073	0.672242	0.999298	FECH	FECH	2235
ENSG00000066933	618.345	0.0316808	0.112386	0.281893	0.778026	0.999298	MYO9A	MYO9A	4649
ENSG00000067057	4429.95	-0.102953	0.0683582	-1.50608	0.132048	0.999298	PFKP	PFKP	5214
ENSG00000067064	2604.85	0.0833839	0.08753	0.952632	0.340776	0.999298	IDI1	IDI1	3422
ENSG00000067066	3504.09	0.114284	0.0819473	1.3946	0.163136	0.999298	SP100	SP100	6672
ENSG00000067082	1073.07	-0.0716814	0.0856664	-0.83675	0.402733	0.999298	KLF6	KLF6	1316
ENSG00000067113	186.676	0.0608518	0.157276	0.386911	0.698822	0.999298	PLPP1	PLPP1	8611
ENSG00000067141	16.5245	-0.469121	0.538006	-0.871963	0.383229	0.999298	NEO1	NEO1	4756
ENSG00000067167	2268.52	0.0948374	0.0855969	1.10795	0.267882	0.999298	TRAM1	TRAM1	23471
ENSG00000067177	113.143	-0.284283	0.203809	-1.39485	0.163061	0.999298	PHKA1	PHKA1	5255
ENSG00000067182	271.084	0.0721907	0.139137	0.518846	0.603868	0.999298	TNFRSF1A	TNFRSF1A	7132
ENSG00000067191	207.059	0.0408624	0.155245	0.263212	0.792387	0.999298	CACNB1	CACNB1	782
ENSG00000067208	45.9601	-0.18011	0.327374	-0.550166	0.582206	0.999298	EVI5	EVI5	7813
ENSG00000067221	204.453	-0.0460792	0.153087	-0.301001	0.763414	0.999298	STOML1	STOML1	9399
ENSG00000067225	51027.1	-0.0876479	0.0875407	-1.00122	0.316718	0.999298	PKM	PKM	5315
ENSG00000067248	671.849	0.156386	0.135295	1.15589	0.247726	0.999298	DHX29	DHX29	54505
ENSG00000067334	1095.14	0.368099	0.280909	1.31039	0.190065	0.999298	DNTTIP2	DNTTIP2	30836
ENSG00000067365	340.72	-0.0722765	0.119594	-0.604347	0.545613	0.999298	METTL22	METTL22	79091
ENSG00000067369	1194.4	-0.0120303	0.0847772	-0.141905	0.887155	0.999298	TP53BP1	TP53BP1	7158
ENSG00000067533	374.813	0.191615	0.157098	1.21971	0.222573	0.999298	RRP15	RRP15	51018
ENSG00000067560	11206.3	-0.108716	0.0834619	-1.30259	0.192715	0.999298	RHOA	RHOA	387
ENSG00000067596	1365.73	-0.176103	0.10854	-1.62248	0.104701	0.999298	DHX8	DHX8	1659
ENSG00000067601	105.57	-0.107769	0.194131	-0.555138	0.578801	0.999298	PMS2P4	PMS2P4	NA
ENSG00000067606	112.176	-0.20824	0.218098	-0.9548	0.339679	0.999298	PRKCZ	PRKCZ	5590
ENSG00000067704	3036.35	-0.00131082	0.0787654	-0.0166421	0.986722	0.999489	IARS2	IARS2	55699
ENSG00000067829	1244.55	-0.0552154	0.0990196	-0.557621	0.577103	0.999298	IDH3G	IDH3G	3421
ENSG00000067836	266.377	-0.0105718	0.134909	-0.0783625	0.93754	0.999298	ROGDI	ROGDI	79641
ENSG00000067900	1941.59	0.407471	0.293472	1.38845	0.165001	0.999298	ROCK1	ROCK1	6093
ENSG00000067955	1771.14	0.0294556	0.093785	0.314076	0.753463	0.999298	CBFB	CBFB	865
ENSG00000067992	1477.02	-0.102096	0.0920886	-1.10868	0.26757	0.999298	PDK3	PDK3	5165
ENSG00000068001	202.784	0.12933	0.145684	0.887738	0.374681	0.999298	HYAL2	HYAL2	8692
ENSG00000068024	230.672	0.0379796	0.144003	0.263741	0.79198	0.999298	HDAC4	HDAC4	9759
ENSG00000068028	952.401	0.0204726	0.0884756	0.231392	0.81701	0.999298	RASSF1	RASSF1	11186
ENSG00000068079	880.331	-0.124943	0.0931634	-1.34111	0.179884	0.999298	IFI35	IFI35	3430
ENSG00000068097	351.218	-0.0870922	0.122998	-0.708077	0.478897	0.999298	HEATR6	HEATR6	63897
ENSG00000068120	1743.46	-0.0641581	0.0894654	-0.717128	0.473295	0.999298	COASY	COASY	80347
ENSG00000068137	1201.55	0.131232	0.0949459	1.38217	0.166919	0.999298	PLEKHH3	PLEKHH3	79990
ENSG00000068305	1432.45	0.0331741	0.10304	0.321952	0.747489	0.999298	MEF2A	MEF2A	4205
ENSG00000068308	1332.43	0.012153	0.090198	0.134737	0.89282	0.999298	OTUD5	OTUD5	55593
ENSG00000068323	696.438	0.0750391	0.10843	0.692048	0.488907	0.999298	TFE3	TFE3	7030
ENSG00000068354	567.651	-0.129037	0.114812	-1.12389	0.261059	0.999298	TBC1D25	TBC1D25	4943
ENSG00000068366	2046.75	0.238242	0.223995	1.0636	0.287508	0.999298	ACSL4	ACSL4	2182
ENSG00000068383	176.382	-0.0205229	0.162763	-0.126091	0.89966	0.999298	INPP5A	INPP5A	3632
ENSG00000068394	455.311	-0.142383	0.112567	-1.26488	0.205915	0.999298	GPKOW	GPKOW	27238
ENSG00000068400	1042.22	-0.101314	0.0899412	-1.12645	0.259977	0.999298	GRIPAP1	GRIPAP1	56850
ENSG00000068438	1080.73	-0.147627	0.089092	-1.65702	0.0975163	0.999298	FTSJ1	FTSJ1	24140
ENSG00000068489	2037.9	-0.202191	0.096222	-2.10129	0.0356151	0.999298	PRR11	PRR11	55771
ENSG00000068650	1973.66	-0.0295679	0.0921235	-0.320959	0.748241	0.999298	ATP11A	ATP11A	23250
ENSG00000068654	2361.69	-0.0729713	0.0819325	-0.890626	0.37313	0.999298	POLR1A	POLR1A	25885
ENSG00000068697	702.77	0.0459542	0.0988375	0.464947	0.641969	0.999298	LAPTM4A	LAPTM4A	9741
ENSG00000068724	1921.7	-0.0784682	0.0856551	-0.916095	0.359617	0.999298	TTC7A	TTC7A	57217
ENSG00000068745	1059.64	0.0200545	0.0955155	0.209961	0.833698	0.999298	IP6K2	IP6K2	51447
ENSG00000068784	592.469	0.24418	0.14184	1.72151	0.0851577	0.999298	SRBD1	SRBD1	55133
ENSG00000068796	1865.27	0.167231	0.105474	1.58552	0.112849	0.999298	KIF2A	KIF2A	3796
ENSG00000068831	171.33	-0.0923331	0.159025	-0.580619	0.561497	0.999298	RASGRP2	RASGRP2	10235
ENSG00000068878	2058.77	-0.0303816	0.0753212	-0.40336	0.686683	0.999298	PSME4	PSME4	23198
ENSG00000068885	400.566	0.478916	0.281704	1.70007	0.0891186	0.999298	IFT80	IFT80	57560
ENSG00000068903	586.121	0.0302353	0.11624	0.260111	0.794778	0.999298	SIRT2	SIRT2	22933
ENSG00000068912	789.034	-0.0112127	0.0972132	-0.115342	0.908174	0.999298	ERLEC1	ERLEC1	27248
ENSG00000068971	258.346	0.00922063	0.151646	0.0608038	0.951515	0.999298	PPP2R5B	PPP2R5B	5526
ENSG00000068976	10.5844	-0.44352	0.646252	-0.686296	0.492526	0.999298	PYGM	PYGM	5837
ENSG00000069020	29.4094	0.458758	0.363299	1.26276	0.206677	0.999298	MAST4	MAST4	375449
ENSG00000069248	1395.78	-0.0660597	0.0891865	-0.740692	0.45888	0.999298	NUP133	NUP133	55746
ENSG00000069275	5206.24	-0.0752042	0.0740249	-1.01593	0.309662	0.999298	NUCKS1	NUCKS1	64710
ENSG00000069329	2655.31	0.0153124	0.0764784	0.200218	0.84131	0.999298	VPS35	VPS35	55737
ENSG00000069345	1660.57	-0.00899884	0.0778362	-0.115613	0.90796	0.999298	DNAJA2	DNAJA2	10294
ENSG00000069399	456.746	0.041623	0.124816	0.333474	0.738777	0.999298	BCL3	BCL3	602
ENSG00000069424	4133.32	-0.0321949	0.0719836	-0.447254	0.654692	0.999298	KCNAB2	KCNAB2	8514
ENSG00000069493	586.895	0.23983	0.123483	1.94221	0.0521116	0.999298	CLEC2D	CLEC2D	29121
ENSG00000069509	178.995	0.0464407	0.153746	0.302061	0.762605	0.999298	FUNDC1	FUNDC1	139341
ENSG00000069667	363.871	0.268731	0.185856	1.44591	0.148204	0.999298	RORA	RORA	6095
ENSG00000069702	472.416	-0.0431101	0.122472	-0.352	0.724838	0.999298	TGFBR3	TGFBR3	7049
ENSG00000069849	2122.58	-0.00308521	0.0785854	-0.0392593	0.968684	0.999489	ATP1B3	ATP1B3	483
ENSG00000069869	350.912	0.141344	0.147594	0.957648	0.33824	0.999298	NEDD4	NEDD4	4734
ENSG00000069943	273.202	-0.0574901	0.146468	-0.39251	0.694681	0.999298	PIGB	PIGB	9488
ENSG00000069956	2281.67	0.351119	0.128446	2.73359	0.00626475	0.999298	MAPK6	MAPK6	5597
ENSG00000069966	372.88	-0.172004	0.128857	-1.33484	0.181928	0.999298	GNB5	GNB5	10681
ENSG00000069974	810.18	0.142651	0.0991044	1.43941	0.150036	0.999298	RAB27A	RAB27A	5873
ENSG00000069998	1160.76	-0.00932785	0.0841984	-0.110784	0.911788	0.999298	HDHD5	HDHD5	27440
ENSG00000070010	1025.45	-0.0179344	0.0884486	-0.202766	0.839318	0.999298	UFD1	UFD1	7353
ENSG00000070018	284.729	0.167293	0.151886	1.10144	0.270704	0.999298	LRP6	LRP6	4040
ENSG00000070047	2084.11	-0.0280525	0.0875925	-0.320262	0.74877	0.999298	PHRF1	PHRF1	57661
ENSG00000070061	1253.27	0.0539832	0.0882479	0.611723	0.540721	0.999298	ELP1	ELP1	8518
ENSG00000070081	676.714	0.285396	0.144499	1.97507	0.0482603	0.999298	NUCB2	NUCB2	4925
ENSG00000070087	352.253	0.0131404	0.124347	0.105675	0.91584	0.999298	PFN2	PFN2	5217
ENSG00000070159	75.0729	0.00602186	0.241058	0.024981	0.98007	0.999489	PTPN3	PTPN3	5774
ENSG00000070190	1008.06	0.0791841	0.0893607	0.886118	0.375554	0.999298	DAPP1	DAPP1	27071
ENSG00000070214	974.618	-0.120974	0.0983469	-1.23008	0.218669	0.999298	SLC44A1	SLC44A1	23446
ENSG00000070269	294.867	0.145212	0.131924	1.10073	0.271016	0.999298	TMEM260	TMEM260	54916
ENSG00000070366	971.09	0.0244668	0.0876732	0.279068	0.780192	0.999298	SMG6	SMG6	23293
ENSG00000070367	1606.05	0.451837	0.309728	1.45882	0.144615	0.999298	EXOC5	EXOC5	10640
ENSG00000070404	186.115	0.323351	0.17282	1.87103	0.0613412	0.999298	FSTL3	FSTL3	10272
ENSG00000070413	1056.13	-0.0713614	0.0933394	-0.764537	0.444547	0.999298	DGCR2	DGCR2	9993
ENSG00000070423	1466.25	0.0527867	0.0803288	0.657133	0.511095	0.999298	RNF126	RNF126	55658
ENSG00000070444	398.155	0.0905396	0.123519	0.733	0.463558	0.999298	MNT	MNT	4335
ENSG00000070476	481.184	-0.0471056	0.11249	-0.418754	0.675396	0.999298	ZXDC	ZXDC	79364
ENSG00000070495	525.465	-0.0288569	0.113764	-0.253656	0.799762	0.999298	JMJD6	JMJD6	23210
ENSG00000070501	430.454	-0.143007	0.115807	-1.23487	0.216877	0.999298	POLB	POLB	5423
ENSG00000070540	452.312	-0.223799	0.114349	-1.95715	0.0503295	0.999298	WIPI1	WIPI1	55062
ENSG00000070610	829.849	-0.0276611	0.098453	-0.280957	0.778743	0.999298	GBA2	GBA2	57704
ENSG00000070614	1699.55	-0.134919	0.091022	-1.48226	0.13827	0.999298	NDST1	NDST1	3340
ENSG00000070669	898.03	-0.058748	0.0968496	-0.60659	0.544123	0.999298	ASNS	ASNS	440
ENSG00000070718	1343.15	-0.0532559	0.0814096	-0.654172	0.513001	0.999298	AP3M2	AP3M2	10947
ENSG00000070756	37565	-0.121646	0.0853764	-1.42482	0.15421	0.999298	PABPC1	PABPC1	26986
ENSG00000070759	176.227	-0.169206	0.170628	-0.991662	0.321363	0.999298	TESK2	TESK2	10420
ENSG00000070761	473.744	0.066506	0.110221	0.603388	0.546251	0.999298	CFAP20	CFAP20	29105
ENSG00000070770	1284.07	-0.0881315	0.0892394	-0.987585	0.323356	0.999298	CSNK2A2	CSNK2A2	1459
ENSG00000070785	713.574	0.070024	0.106551	0.657189	0.511059	0.999298	EIF2B3	EIF2B3	8891
ENSG00000070814	3064.87	-0.128803	0.0838584	-1.53596	0.124549	0.999298	TCOF1	TCOF1	6949
ENSG00000070831	6794.06	-0.0707822	0.0851095	-0.831661	0.405601	0.999298	CDC42	CDC42	998
ENSG00000070882	1123.76	-0.0099579	0.0837942	-0.118838	0.905404	0.999298	OSBPL3	OSBPL3	26031
ENSG00000070915	156.079	-0.0682151	0.164722	-0.414122	0.678785	0.999298	SLC12A3	SLC12A3	6559
ENSG00000070950	703.353	0.0351729	0.108073	0.325455	0.744837	0.999298	RAD18	RAD18	56852
ENSG00000070961	1324.81	0.358333	0.244546	1.4653	0.142838	0.999298	ATP2B1	ATP2B1	490
ENSG00000071051	775.237	-0.0909332	0.109592	-0.829746	0.406683	0.999298	NCK2	NCK2	8440
ENSG00000071054	94.674	-0.348249	0.255591	-1.36252	0.173033	0.999298	MAP4K4	MAP4K4	9448
ENSG00000071073	431.69	0.123257	0.136118	0.905511	0.365194	0.999298	MGAT4A	MGAT4A	11320
ENSG00000071082	14834.7	0.0607166	0.0784376	0.774075	0.438886	0.999298	RPL31	RPL31	6160
ENSG00000071127	10761.1	-0.101302	0.0723505	-1.40015	0.161468	0.999298	WDR1	WDR1	9948
ENSG00000071189	302.271	0.413627	0.145964	2.83376	0.00460043	0.999298	SNX13	SNX13	23161
ENSG00000071205	775.207	-0.045187	0.103638	-0.436007	0.662832	0.999298	ARHGAP10	ARHGAP10	79658
ENSG00000071242	64.2138	0.00385448	0.23537	0.0163763	0.986934	0.999489	RPS6KA2	RPS6KA2	6196
ENSG00000071243	308.956	0.136652	0.146593	0.932186	0.35124	0.999298	ING3	ING3	54556
ENSG00000071246	96.0287	0.0172263	0.219495	0.0784815	0.937445	0.999298	VASH1	VASH1	22846
ENSG00000071282	49.5463	-0.279905	0.303997	-0.920748	0.357182	0.999298	LMCD1	LMCD1	29995
ENSG00000071462	1727.02	-0.0967274	0.0766341	-1.2622	0.206878	0.999298	BUD23	BUD23	114049
ENSG00000071537	2365.81	-0.00888915	0.0857848	-0.103622	0.91747	0.999298	SEL1L	SEL1L	6400
ENSG00000071539	960.586	-0.0252619	0.0970922	-0.260185	0.794721	0.999298	TRIP13	TRIP13	9319
ENSG00000071553	1081.01	-0.0534317	0.0922968	-0.578912	0.562648	0.999298	ATP6AP1	ATP6AP1	537
ENSG00000071564	7440.42	-0.0728974	0.0724688	-1.00591	0.314457	0.999298	TCF3	TCF3	6929
ENSG00000071575	80.4386	-0.223673	0.225874	-0.990258	0.322048	0.999298	TRIB2	TRIB2	28951
ENSG00000071626	5784.53	-0.000582382	0.0764074	-0.00762206	0.993919	0.999489	DAZAP1	DAZAP1	26528
ENSG00000071655	1986.41	0.0648174	0.088513	0.732292	0.46399	0.999298	MBD3	MBD3	53615
ENSG00000071794	1655.18	0.306253	0.207844	1.47347	0.140623	0.999298	HLTF	HLTF	6596
ENSG00000071859	796.238	-0.0603806	0.0971832	-0.621307	0.534397	0.999298	FAM50A	FAM50A	9130
ENSG00000071889	415.167	0.0222937	0.128568	0.1734	0.862337	0.999298	FAM3A	FAM3A	60343
ENSG00000071894	2803.23	-0.0543408	0.0818078	-0.66425	0.50653	0.999298	CPSF1	CPSF1	29894
ENSG00000071909	83.4691	-0.0207901	0.22764	-0.0913289	0.927231	0.999298	MYO3B	MYO3B	140469
ENSG00000071967	1108.76	-0.0868145	0.084329	-1.02947	0.303257	0.999298	CYBRD1	CYBRD1	79901
ENSG00000071994	1726.03	0.0485939	0.0875302	0.555167	0.57878	0.999298	PDCD2	PDCD2	5134
ENSG00000072042	1400.78	-0.0295126	0.0785096	-0.375911	0.706983	0.999298	RDH11	RDH11	51109
ENSG00000072062	1701.71	-0.0748337	0.0857978	-0.872209	0.383094	0.999298	PRKACA	PRKACA	5566
ENSG00000072071	207.201	-0.234852	0.170175	-1.38006	0.167569	0.999298	ADGRL1	ADGRL1	22859
ENSG00000072110	376.18	-0.0272498	0.122019	-0.223325	0.823283	0.999298	ACTN1	ACTN1	87
ENSG00000072121	1074.68	-0.0765671	0.0923303	-0.829274	0.406949	0.999298	ZFYVE26	ZFYVE26	23503
ENSG00000072133	88.1408	0.656702	0.241255	2.72202	0.00648839	0.999298	RPS6KA6	RPS6KA6	27330
ENSG00000072134	149.214	-0.142519	0.188319	-0.756792	0.449174	0.999298	EPN2	EPN2	22905
ENSG00000072135	1702.79	-0.151747	0.0875012	-1.73423	0.0828775	0.999298	PTPN18	PTPN18	26469
ENSG00000072201	159.985	-0.0849954	0.161154	-0.527417	0.597904	0.999298	LNX1	LNX1	84708
ENSG00000072210	742.995	-0.0449416	0.101633	-0.442194	0.658348	0.999298	ALDH3A2	ALDH3A2	224
ENSG00000072274	15696.2	-0.0331316	0.0698184	-0.47454	0.635115	0.999298	TFRC	TFRC	7037
ENSG00000072310	1347.02	-0.00515987	0.0938178	-0.0549989	0.956139	0.999298	SREBF1	SREBF1	6720
ENSG00000072364	713.216	0.00159786	0.120012	0.0133142	0.989377	0.999489	AFF4	AFF4	27125
ENSG00000072401	415.732	0.221902	0.135629	1.63609	0.10182	0.999298	UBE2D1	UBE2D1	7321
ENSG00000072415	324.462	0.163143	0.148441	1.09904	0.271751	0.999298	PALS1	PALS1	64398
ENSG00000072501	7319.23	-0.0598804	0.0739489	-0.809754	0.418082	0.999298	SMC1A	SMC1A	8243
ENSG00000072506	1981.83	-0.0439469	0.0900065	-0.488263	0.625363	0.999298	HSD17B10	HSD17B10	3028
ENSG00000072518	916.278	-0.0831816	0.0885412	-0.939468	0.347491	0.999298	MARK2	MARK2	2011
ENSG00000072571	2116.58	0.34379	0.251012	1.36962	0.170806	0.999298	HMMR	HMMR	3161
ENSG00000072609	1158.76	0.0278964	0.0808361	0.345098	0.73002	0.999298	CHFR	CHFR	55743
ENSG00000072682	202.339	-0.0801245	0.157017	-0.510292	0.609847	0.999298	P4HA2	P4HA2	8974
ENSG00000072694	1201.11	-0.0346614	0.0824279	-0.420506	0.674116	0.999298	FCGR2B	FCGR2B	2213
ENSG00000072736	898.85	-0.121832	0.0913998	-1.33296	0.182546	0.999298	NFATC3	NFATC3	4775
ENSG00000072756	594.858	0.0390358	0.152172	0.256525	0.797545	0.999298	TRNT1	TRNT1	51095
ENSG00000072778	3421.55	0.0324319	0.0772742	0.419699	0.674705	0.999298	ACADVL	ACADVL	37
ENSG00000072786	3432.74	-0.0890714	0.0716624	-1.24293	0.213893	0.999298	STK10	STK10	6793
ENSG00000072803	1402.44	-0.178936	0.086482	-2.06906	0.0385407	0.999298	FBXW11	FBXW11	23291
ENSG00000072818	3585.27	-0.0368521	0.0747211	-0.493195	0.621875	0.999298	ACAP1	ACAP1	9744
ENSG00000072832	348.983	-0.140798	0.122335	-1.15092	0.249763	0.999298	CRMP1	CRMP1	1400
ENSG00000072840	1128.91	-0.0279404	0.104149	-0.268274	0.788488	0.999298	EVC	EVC	2121
ENSG00000072849	831.086	-0.0229817	0.0985642	-0.233165	0.815633	0.999298	DERL2	DERL2	51009
ENSG00000072858	1189.26	-0.108574	0.108178	-1.00366	0.315545	0.999298	SIDT1	SIDT1	54847
ENSG00000072864	1703.94	-0.153339	0.0929216	-1.6502	0.098903	0.999298	NDE1	NDE1	54820
ENSG00000072954	596.174	-0.109182	0.107194	-1.01854	0.30842	0.999298	TMEM38A	TMEM38A	79041
ENSG00000072958	1719.25	-0.162302	0.0945328	-1.71689	0.0859997	0.999298	AP1M1	AP1M1	8907
ENSG00000073008	88.1832	-0.297164	0.250622	-1.18571	0.235737	0.999298	PVR	PVR	5817
ENSG00000073050	722.648	-0.00441262	0.0960492	-0.0459413	0.963357	0.999298	XRCC1	XRCC1	7515
ENSG00000073060	2894.85	-0.0440076	0.076583	-0.574639	0.565535	0.999298	SCARB1	SCARB1	949
ENSG00000073111	6649.67	-0.0740144	0.086519	-0.85547	0.392291	0.999298	MCM2	MCM2	4171
ENSG00000073150	24.7992	0.558819	0.417082	1.33983	0.180301	0.999298	PANX2	PANX2	56666
ENSG00000073169	665.606	0.0535617	0.0985222	0.543651	0.586681	0.999298	SELENOO	SELENOO	83642
ENSG00000073282	510.308	0.00476961	0.124753	0.0382324	0.969502	0.999489	TP63	TP63	8626
ENSG00000073331	1044.62	-0.0601934	0.100397	-0.599555	0.548803	0.999298	ALPK1	ALPK1	80216
ENSG00000073350	137.585	-0.0188927	0.178973	-0.105562	0.91593	0.999298	LLGL2	LLGL2	3993
ENSG00000073417	1071.38	-0.0635574	0.0903113	-0.703759	0.481583	0.999298	PDE8A	PDE8A	5151
ENSG00000073464	127.317	-0.0486291	0.205857	-0.236227	0.813256	0.999298	CLCN4	CLCN4	1183
ENSG00000073536	699.925	0.0104984	0.0962853	0.109034	0.913176	0.999298	NLE1	NLE1	54475
ENSG00000073578	1771.91	-0.0774197	0.0796355	-0.972176	0.330963	0.999298	SDHA	SDHA	6389
ENSG00000073584	1150.32	0.00967712	0.0860839	0.112415	0.910494	0.999298	SMARCE1	SMARCE1	6605
ENSG00000073598	20.4198	0.446063	0.432074	1.03238	0.301896	0.999298	FNDC8	FNDC8	54752
ENSG00000073605	253.788	0.039306	0.159243	0.246831	0.805039	0.999298	GSDMB	GSDMB	55876
ENSG00000073614	1476.21	-0.0204702	0.086878	-0.23562	0.813728	0.999298	KDM5A	KDM5A	5927
ENSG00000073712	354.885	-0.147169	0.15144	-0.971796	0.331152	0.999298	FERMT2	FERMT2	10979
ENSG00000073803	409.453	-0.102706	0.114003	-0.900912	0.367635	0.999298	MAP3K13	MAP3K13	9175
ENSG00000073849	7107.62	-0.0589027	0.0712482	-0.826726	0.408393	0.999298	ST6GAL1	ST6GAL1	6480
ENSG00000073861	202.782	0.169697	0.159972	1.0608	0.288783	0.999298	TBX21	TBX21	30009
ENSG00000073910	32.7275	-0.0298463	0.347207	-0.0859611	0.931497	0.999298	FRY	FRY	10129
ENSG00000073921	767.262	0.0666644	0.0943674	0.706434	0.479918	0.999298	PICALM	PICALM	8301
ENSG00000073969	496.518	-0.04389	0.108733	-0.403649	0.686471	0.999298	NSF	NSF	4905
ENSG00000074054	2310.68	-0.00412071	0.0802638	-0.0513396	0.959055	0.999298	CLASP1	CLASP1	23332
ENSG00000074071	1818.76	-0.036635	0.0928723	-0.394467	0.693236	0.999298	MRPS34	MRPS34	65993
ENSG00000074201	1790.87	-0.00715713	0.074715	-0.0957924	0.923685	0.999298	CLNS1A	CLNS1A	1207
ENSG00000074219	10.0412	0.442393	0.616993	0.717015	0.473365	0.999298	TEAD2	TEAD2	8463
ENSG00000074266	1079.58	0.0637635	0.0900124	0.708386	0.478706	0.999298	EED	EED	8726
ENSG00000074276	13.3031	0.819718	0.594755	1.37825	0.168128	0.999298	CDHR2	CDHR2	54825
ENSG00000074319	967.636	0.0422011	0.104706	0.403046	0.686915	0.999298	TSG101	TSG101	7251
ENSG00000074356	1125.17	0.00198578	0.0860179	0.0230856	0.981582	0.999489	NCBP3	NCBP3	55421
ENSG00000074370	4672.47	-0.122839	0.0799518	-1.53641	0.124439	0.999298	ATP2A3	ATP2A3	489
ENSG00000074416	2926.43	-0.0189594	0.0754241	-0.25137	0.801528	0.999298	MGLL	MGLL	11343
ENSG00000074582	735.153	0.0340686	0.103155	0.330266	0.741199	0.999298	BCS1L	BCS1L	617
ENSG00000074603	832.2	0.0788585	0.0880993	0.895109	0.370729	0.999298	DPP8	DPP8	54878
ENSG00000074621	284.683	0.0692198	0.142839	0.484599	0.627961	0.999298	SLC24A1	SLC24A1	9187
ENSG00000074657	103.09	-0.257517	0.21117	-1.21948	0.222663	0.999298	ZNF532	ZNF532	55205
ENSG00000074660	56.1425	-0.099036	0.313921	-0.315481	0.752397	0.999298	SCARF1	SCARF1	8578
ENSG00000074695	3383.65	0.251847	0.21348	1.17972	0.23811	0.999298	LMAN1	LMAN1	3998
ENSG00000074696	1203.36	-0.120436	0.0840681	-1.4326	0.151972	0.999298	HACD3	HACD3	51495
ENSG00000074706	263.942	-0.0421269	0.140601	-0.299619	0.764467	0.999298	IPCEF1	IPCEF1	26034
ENSG00000074755	1791.8	-0.0135614	0.0962694	-0.14087	0.887973	0.999298	ZZEF1	ZZEF1	23140
ENSG00000074800	58034.8	-0.11198	0.0901443	-1.24224	0.21415	0.999298	ENO1	ENO1	2023
ENSG00000074842	1195.8	-0.0186227	0.102037	-0.182509	0.855183	0.999298	MYDGF	MYDGF	56005
ENSG00000074855	284.576	0.130235	0.166076	0.78419	0.432929	0.999298	ANO8	ANO8	57719
ENSG00000074935	185.185	-0.0729101	0.171132	-0.426045	0.670075	0.999298	TUBE1	TUBE1	51175
ENSG00000074966	54.1266	-0.111055	0.286638	-0.38744	0.698431	0.999298	TXK	TXK	7294
ENSG00000075089	619.275	0.116441	0.13251	0.878729	0.379548	0.999298	ACTR6	ACTR6	64431
ENSG00000075131	462.366	-0.0299723	0.127534	-0.235014	0.814198	0.999298	TIPIN	TIPIN	54962
ENSG00000075142	1507.08	-0.0235023	0.0777579	-0.30225	0.762462	0.999298	SRI	SRI	6717
ENSG00000075151	1985.79	-0.014769	0.0824144	-0.179204	0.857777	0.999298	EIF4G3	EIF4G3	8672
ENSG00000075188	787.383	-0.0995355	0.112513	-0.884658	0.376341	0.999298	NUP37	NUP37	79023
ENSG00000075218	1664.99	0.0472962	0.0837666	0.564618	0.572333	0.999298	GTSE1	GTSE1	51512
ENSG00000075234	468.632	-0.093173	0.110533	-0.842943	0.399261	0.999298	TTC38	TTC38	55020
ENSG00000075239	1325.14	0.0846248	0.0916256	0.923594	0.355698	0.999298	ACAT1	ACAT1	38
ENSG00000075240	741.817	0.0423224	0.0979902	0.431905	0.665811	0.999298	GRAMD4	GRAMD4	23151
ENSG00000075275	40.1683	0.182399	0.301156	0.605661	0.54474	0.999298	CELSR1	CELSR1	9620
ENSG00000075292	1692.04	0.440204	0.319761	1.37667	0.168616	0.999298	ZNF638	ZNF638	27332
ENSG00000075303	729.697	0.181566	0.105841	1.71547	0.0862592	0.999298	SLC25A40	SLC25A40	55972
ENSG00000075336	784.009	0.0286989	0.0971055	0.295544	0.767578	0.999298	TIMM21	TIMM21	29090
ENSG00000075391	9.45163	1.05996	0.722464	1.46714	0.142337	0.999298	RASAL2	RASAL2	9462
ENSG00000075399	161.75	0.151119	0.159562	0.947085	0.343595	0.999298	VPS9D1	VPS9D1	9605
ENSG00000075407	527.858	0.464216	0.319033	1.45507	0.145649	0.999298	ZNF37A	ZNF37A	7587
ENSG00000075413	1215.04	-0.0645126	0.0883825	-0.729925	0.465436	0.999298	MARK3	MARK3	4140
ENSG00000075415	11032.4	-0.0692408	0.0734866	-0.942223	0.346078	0.999298	SLC25A3	SLC25A3	5250
ENSG00000075420	562.112	0.0029152	0.128502	0.022686	0.981901	0.999489	FNDC3B	FNDC3B	64778
ENSG00000075426	30.8967	-0.589094	0.373962	-1.57528	0.115193	0.999298	FOSL2	FOSL2	2355
ENSG00000075539	1411.23	0.164083	0.136829	1.19918	0.230457	0.999298	FRYL	FRYL	285527
ENSG00000075568	2077.42	0.0136785	0.0964488	0.141822	0.887221	0.999298	TMEM131	TMEM131	23505
ENSG00000075618	12308.6	-0.117683	0.0858188	-1.3713	0.170283	0.999298	FSCN1	FSCN1	6624
ENSG00000075624	310770	-0.112225	0.0847922	-1.32353	0.18566	0.999298	ACTB	ACTB	60
ENSG00000075643	42.5053	-0.245978	0.339122	-0.725336	0.468246	0.999298	MOCOS	MOCOS	55034
ENSG00000075651	129.63	-0.267194	0.204212	-1.30842	0.190732	0.999298	PLD1	PLD1	5337
ENSG00000075702	865.994	0.00902299	0.0887415	0.101677	0.919013	0.999298	WDR62	WDR62	284403
ENSG00000075711	1353.18	0.104863	0.0850861	1.23243	0.217788	0.999298	DLG1	DLG1	1739
ENSG00000075785	3844.57	-0.0666583	0.0733694	-0.908531	0.363598	0.999298	RAB7A	RAB7A	7879
ENSG00000075790	266.999	0.166135	0.14611	1.13706	0.255514	0.999298	BCAP29	BCAP29	55973
ENSG00000075826	427.506	0.170844	0.12998	1.31438	0.188717	0.999298	SEC31B	SEC31B	25956
ENSG00000075856	1983.16	-0.0595044	0.0750751	-0.792599	0.428011	0.999298	SART3	SART3	9733
ENSG00000075884	864.019	0.332959	0.115579	2.88079	0.00396685	0.999298	ARHGAP15	ARHGAP15	55843
ENSG00000075886	28.6126	-0.068743	0.371402	-0.18509	0.853158	0.999298	TUBA3D	TUBA3D	113457
ENSG00000075914	659.12	-0.0358509	0.0967703	-0.370474	0.711029	0.999298	EXOSC7	EXOSC7	23016
ENSG00000075945	618.482	0.018895	0.116403	0.162323	0.871051	0.999298	KIFAP3	KIFAP3	22920
ENSG00000075975	1025.37	-0.106378	0.0878371	-1.21108	0.225866	0.999298	MKRN2	MKRN2	23609
ENSG00000076003	4309.51	-0.0568746	0.0818634	-0.69475	0.487212	0.999298	MCM6	MCM6	4175
ENSG00000076043	67.0132	0.284272	0.236227	1.20338	0.228829	0.999298	REXO2	REXO2	25996
ENSG00000076053	353.362	0.207653	0.163681	1.26864	0.204569	0.999298	RBM7	RBM7	10179
ENSG00000076067	294.015	-0.00469545	0.143621	-0.0326932	0.973919	0.999489	RBMS2	RBMS2	5939
ENSG00000076108	3185.93	-0.0875185	0.09124	-0.959213	0.337452	0.999298	BAZ2A	BAZ2A	11176
ENSG00000076201	1029.03	-0.101401	0.0957645	-1.05885	0.289666	0.999298	PTPN23	PTPN23	25930
ENSG00000076242	1851.27	0.00572406	0.077264	0.0740844	0.940943	0.999298	MLH1	MLH1	4292
ENSG00000076248	1538.65	-0.0508	0.0757437	-0.670683	0.502422	0.999298	UNG	UNG	7374
ENSG00000076258	18.3352	-0.603769	0.558972	-1.08014	0.280078	0.999298	FMO4	FMO4	2329
ENSG00000076321	243.942	0.326464	0.1519	2.14921	0.0316179	0.999298	KLHL20	KLHL20	27252
ENSG00000076351	385.126	0.0274368	0.113166	0.242448	0.808433	0.999298	SLC46A1	SLC46A1	113235
ENSG00000076382	3000.64	-0.0578437	0.0786939	-0.735047	0.462311	0.999298	SPAG5	SPAG5	10615
ENSG00000076513	2529.62	-0.0616173	0.0950438	-0.648304	0.516788	0.999298	ANKRD13A	ANKRD13A	88455
ENSG00000076554	1542.63	0.0288799	0.0880293	0.328072	0.742858	0.999298	TPD52	TPD52	7163
ENSG00000076555	22.7856	-0.490848	0.464413	-1.05692	0.290548	0.999298	ACACB	ACACB	32
ENSG00000076604	1790.34	-0.112086	0.0914325	-1.22589	0.22024	0.999298	TRAF4	TRAF4	9618
ENSG00000076641	1516.29	-0.0416981	0.0762041	-0.547189	0.584249	0.999298	PAG1	PAG1	55824
ENSG00000076650	226.998	-0.111136	0.15017	-0.740066	0.45926	0.999298	GPATCH1	GPATCH1	55094
ENSG00000076662	1551.65	-0.0431737	0.0969853	-0.445158	0.656206	0.999298	ICAM3	ICAM3	3385
ENSG00000076685	841.817	-0.111293	0.091959	-1.21025	0.226183	0.999298	NT5C2	NT5C2	22978
ENSG00000076706	410.23	-0.0865735	0.124039	-0.697952	0.485207	0.999298	MCAM	MCAM	4162
ENSG00000076716	59.4095	0.211415	0.25599	0.825871	0.408877	0.999298	GPC4	GPC4	2239
ENSG00000076770	753.062	0.309086	0.27106	1.14029	0.254167	0.999298	MBNL3	MBNL3	55796
ENSG00000076826	93.0664	0.0312114	0.238274	0.130989	0.895784	0.999298	CAMSAP3	CAMSAP3	57662
ENSG00000076924	1520.52	-0.149378	0.0857916	-1.74118	0.0816525	0.999298	XAB2	XAB2	56949
ENSG00000076928	4037.73	0.0367701	0.0726194	0.50634	0.612618	0.999298	ARHGEF1	ARHGEF1	9138
ENSG00000076944	1392.73	-0.0500667	0.0888081	-0.563763	0.572915	0.999298	STXBP2	STXBP2	6813
ENSG00000076984	952.122	-0.0655986	0.0888171	-0.738581	0.460162	0.999298	MAP2K7	MAP2K7	5609
ENSG00000077044	2743.75	0.00257399	0.0783228	0.0328638	0.973783	0.999489	DGKD	DGKD	8527
ENSG00000077097	4265.99	0.230508	0.11964	1.92668	0.0540192	0.999298	TOP2B	TOP2B	7155
ENSG00000077147	2593.46	0.05772	0.101913	0.566365	0.571146	0.999298	TM9SF3	TM9SF3	56889
ENSG00000077150	3815.59	-0.0706537	0.0682145	-1.03576	0.300315	0.999298	NFKB2	NFKB2	4791
ENSG00000077152	812.062	-0.037757	0.0921198	-0.409868	0.681903	0.999298	UBE2T	UBE2T	29089
ENSG00000077157	261.433	-0.0613222	0.154697	-0.396401	0.691809	0.999298	PPP1R12B	PPP1R12B	4660
ENSG00000077232	1347.94	0.162901	0.108981	1.49478	0.134973	0.999298	DNAJC10	DNAJC10	54431
ENSG00000077235	1956.75	-0.0594866	0.0808351	-0.7359	0.461791	0.999298	GTF3C1	GTF3C1	2975
ENSG00000077238	1078.02	0.0253165	0.0850211	0.297767	0.765881	0.999298	IL4R	IL4R	3566
ENSG00000077254	963.249	0.0465044	0.0903849	0.514516	0.606892	0.999298	USP33	USP33	23032
ENSG00000077312	2291.56	-0.0411444	0.0832901	-0.493989	0.621314	0.999298	SNRPA	SNRPA	6626
ENSG00000077348	1020.53	0.0175773	0.0973873	0.180489	0.856769	0.999298	EXOSC5	EXOSC5	56915
ENSG00000077380	1491.43	-0.0641152	0.0887617	-0.72233	0.470092	0.999298	DYNC1I2	DYNC1I2	1781
ENSG00000077420	2651.18	-0.128689	0.10007	-1.28599	0.198447	0.999298	APBB1IP	APBB1IP	54518
ENSG00000077454	886.409	-0.118512	0.0908456	-1.30455	0.192047	0.999298	LRCH4	LRCH4	4034
ENSG00000077458	581.979	0.231783	0.153375	1.51122	0.130733	0.999298	FAM76B	FAM76B	143684
ENSG00000077463	581.823	-0.0662175	0.107975	-0.613265	0.539701	0.999298	SIRT6	SIRT6	51548
ENSG00000077514	1174.4	0.00697774	0.081341	0.0857837	0.931638	0.999298	POLD3	POLD3	10714
ENSG00000077549	6232.36	-0.150195	0.0836081	-1.79642	0.0724284	0.999298	CAPZB	CAPZB	832
ENSG00000077585	390.678	-0.172929	0.120785	-1.43172	0.152225	0.999298	GPR137B	GPR137B	7107
ENSG00000077616	23.4349	1.07911	0.485266	2.22374	0.0261659	0.999298	NAALAD2	NAALAD2	10003
ENSG00000077684	682.994	-0.138761	0.102512	-1.3536	0.175863	0.999298	JADE1	JADE1	79960
ENSG00000077713	282.429	-0.0254733	0.131875	-0.193162	0.846832	0.999298	SLC25A43	SLC25A43	203427
ENSG00000077721	1189.02	-0.00724584	0.0851304	-0.0851146	0.93217	0.999298	UBE2A	UBE2A	7319
ENSG00000077782	373.563	-0.195831	0.11577	-1.69155	0.0907309	0.999298	FGFR1	FGFR1	2260
ENSG00000078043	663.264	0.0566618	0.114081	0.496681	0.619414	0.999298	PIAS2	PIAS2	9063
ENSG00000078061	1311.75	-0.052964	0.0835911	-0.633608	0.526337	0.999298	ARAF	ARAF	369
ENSG00000078070	1215.71	-0.0699816	0.0802448	-0.872101	0.383153	0.999298	MCCC1	MCCC1	56922
ENSG00000078081	1085.25	-0.200911	0.105151	-1.9107	0.0560432	0.999298	LAMP3	LAMP3	27074
ENSG00000078124	365.137	0.039967	0.124149	0.321928	0.747507	0.999298	ACER3	ACER3	55331
ENSG00000078140	1766.36	-0.0141881	0.0817225	-0.173613	0.862169	0.999298	UBE2K	UBE2K	3093
ENSG00000078142	877.915	0.0329229	0.094604	0.348008	0.727834	0.999298	PIK3C3	PIK3C3	5289
ENSG00000078177	454.731	0.69797	0.472465	1.4773	0.139596	0.999298	N4BP2	N4BP2	55728
ENSG00000078237	333.322	0.0129636	0.124224	0.104357	0.916886	0.999298	TIGAR	TIGAR	57103
ENSG00000078246	287.215	-0.0977847	0.145198	-0.673459	0.500656	0.999298	TULP3	TULP3	7289
ENSG00000078269	139.172	0.177889	0.165589	1.07428	0.282696	0.999298	SYNJ2	SYNJ2	8871
ENSG00000078304	2629.06	0.003606	0.0779148	0.0462813	0.963086	0.999298	PPP2R5C	PPP2R5C	5527
ENSG00000078319	426.218	0.0746365	0.112058	0.666049	0.505379	0.999298	PMS2P1	PMS2P1	NA
ENSG00000078369	7929.66	-0.0982261	0.0769772	-1.27604	0.201941	0.999298	GNB1	GNB1	2782
ENSG00000078401	49.4393	-0.203024	0.289941	-0.700224	0.483787	0.999298	EDN1	EDN1	1906
ENSG00000078403	836.519	-0.0134195	0.101216	-0.132583	0.894523	0.999298	MLLT10	MLLT10	8028
ENSG00000078487	125.788	-0.0986223	0.187978	-0.524647	0.599828	0.999298	ZCWPW1	ZCWPW1	55063
ENSG00000078589	1946.86	0.127711	0.095513	1.3371	0.181189	0.999298	P2RY10	P2RY10	27334
ENSG00000078596	654.621	0.0131084	0.0954066	0.137395	0.890718	0.999298	ITM2A	ITM2A	9452
ENSG00000078618	2930.65	-0.10698	0.0786531	-1.36015	0.173783	0.999298	NRDC	NRDC	4898
ENSG00000078668	3424.75	-0.0410805	0.0777166	-0.528593	0.597088	0.999298	VDAC3	VDAC3	7419
ENSG00000078674	3590.69	0.581775	0.352995	1.64811	0.0993294	0.999298	PCM1	PCM1	5108
ENSG00000078687	174.025	-0.000285258	0.199227	-0.00143183	0.998858	0.999713	TNRC6C	TNRC6C	57690
ENSG00000078699	478.96	-0.141657	0.113438	-1.24877	0.21175	0.999298	CBFA2T2	CBFA2T2	9139
ENSG00000078747	1699.08	0.000622038	0.0809716	0.00768218	0.993871	0.999489	ITCH	ITCH	83737
ENSG00000078795	81.3141	0.0953717	0.214821	0.443958	0.657073	0.999298	PKD2L2	PKD2L2	27039
ENSG00000078804	420.927	0.0651903	0.123474	0.527968	0.597521	0.999298	TP53INP2	TP53INP2	58476
ENSG00000078808	2228.32	-0.0955344	0.0780859	-1.22345	0.221159	0.999298	SDF4	SDF4	51150
ENSG00000078814	47.8125	-0.260913	0.312028	-0.836184	0.403051	0.999298	MYH7B	MYH7B	57644
ENSG00000078900	1454.93	-0.084524	0.090187	-0.937208	0.348652	0.999298	TP73	TP73	7161
ENSG00000078902	771.419	-0.0424427	0.113951	-0.372465	0.709547	0.999298	TOLLIP	TOLLIP	54472
ENSG00000078967	157.886	-0.16805	0.169996	-0.988556	0.32288	0.999298	UBE2D4	UBE2D4	51619
ENSG00000079101	13.3584	-0.0185968	0.548008	-0.0339353	0.972929	0.999489	CLUL1	CLUL1	27098
ENSG00000079134	710.845	0.239261	0.129333	1.84997	0.0643183	0.999298	THOC1	THOC1	9984
ENSG00000079150	90.8612	-0.159994	0.229717	-0.696481	0.486128	0.999298	FKBP7	FKBP7	51661
ENSG00000079215	81.3846	-0.0587075	0.259675	-0.226081	0.821139	0.999298	SLC1A3	SLC1A3	6507
ENSG00000079246	13983	-0.0879975	0.0817012	-1.07707	0.281451	0.999298	XRCC5	XRCC5	7520
ENSG00000079257	243.735	0.0687256	0.140303	0.489837	0.624249	0.999298	LXN	LXN	56925
ENSG00000079263	2216.59	-0.044088	0.0782339	-0.56354	0.573067	0.999298	SP140	SP140	11262
ENSG00000079277	556.131	-0.101039	0.117132	-0.862606	0.388354	0.999298	MKNK1	MKNK1	8569
ENSG00000079313	1075.11	-0.0982824	0.087904	-1.11807	0.263539	0.999298	REXO1	REXO1	57455
ENSG00000079332	1229.17	-0.0631678	0.086726	-0.728361	0.466393	0.999298	SAR1A	SAR1A	56681
ENSG00000079335	154.138	-0.158196	0.191874	-0.824478	0.409668	0.999298	CDC14A	CDC14A	8556
ENSG00000079337	20.3732	-0.901477	0.433052	-2.08169	0.0373711	0.999298	RAPGEF3	RAPGEF3	10411
ENSG00000079385	148.557	0.113583	0.196072	0.579293	0.562391	0.999298	CEACAM1	CEACAM1	634
ENSG00000079387	913.081	0.0404483	0.0924089	0.43771	0.661596	0.999298	SENP1	SENP1	29843
ENSG00000079432	1589.31	-0.0679718	0.103349	-0.65769	0.510738	0.999298	CIC	CIC	23152
ENSG00000079435	442.428	-0.0493221	0.125698	-0.392386	0.694773	0.999298	LIPE	LIPE	3991
ENSG00000079459	6697.94	-0.124843	0.0752093	-1.65994	0.0969257	0.999298	FDFT1	FDFT1	2222
ENSG00000079462	544.431	0.0320859	0.103857	0.308942	0.757365	0.999298	PAFAH1B3	PAFAH1B3	5050
ENSG00000079616	2452.12	-0.083401	0.0822414	-1.0141	0.310535	0.999298	KIF22	KIF22	3835
ENSG00000079691	218.984	0.0377088	0.149683	0.251925	0.801099	0.999298	CARMIL1	CARMIL1	55604
ENSG00000079739	2008.28	-0.114319	0.0991377	-1.15313	0.248857	0.999298	PGM1	PGM1	5236
ENSG00000079785	2044.8	0.144952	0.110532	1.3114	0.189721	0.999298	DDX1	DDX1	1653
ENSG00000079805	4310.09	-0.055015	0.0771639	-0.712963	0.475869	0.999298	DNM2	DNM2	1785
ENSG00000079819	1799.18	0.0434079	0.0756669	0.573671	0.566191	0.999298	EPB41L2	EPB41L2	2037
ENSG00000079931	83.6306	0.0126134	0.216581	0.0582384	0.953559	0.999298	MOXD1	MOXD1	26002
ENSG00000079950	1683.81	-0.0126622	0.0826476	-0.153207	0.878235	0.999298	STX7	STX7	8417
ENSG00000079974	327.543	0.0430496	0.129102	0.333454	0.738792	0.999298	RABL2B	RABL2B	11158
ENSG00000079999	1455.72	-0.0403231	0.0867491	-0.464825	0.642057	0.999298	KEAP1	KEAP1	9817
ENSG00000080189	1439.12	0.017654	0.0846304	0.208602	0.834759	0.999298	SLC35C2	SLC35C2	51006
ENSG00000080200	343.328	0.316844	0.295148	1.07351	0.283043	0.999298	CRYBG3	CRYBG3	131544
ENSG00000080298	351.014	0.209984	0.183352	1.14525	0.252106	0.999298	RFX3	RFX3	5991
ENSG00000080345	1511.34	0.607661	0.463937	1.30979	0.190266	0.999298	RIF1	RIF1	55183
ENSG00000080371	841.282	0.0645531	0.0962627	0.670593	0.50248	0.999298	RAB21	RAB21	23011
ENSG00000080503	9659.44	-0.047211	0.0701718	-0.672791	0.50108	0.999298	SMARCA2	SMARCA2	6595
ENSG00000080546	60.9482	0.272872	0.272558	1.00115	0.316753	0.999298	SESN1	SESN1	27244
ENSG00000080573	22.6803	-0.132972	0.41535	-0.320144	0.748859	0.999298	COL5A3	COL5A3	50509
ENSG00000080603	1478.49	-0.105548	0.102729	-1.02744	0.304211	0.999298	SRCAP	SRCAP	10847
ENSG00000080608	1193.73	0.248799	0.135708	1.83334	0.0667519	0.999298	PUM3	PUM3	9933
ENSG00000080618	7.11953	0.26881	0.792099	0.339365	0.734335	0.999298	CPB2	CPB2	1361
ENSG00000080644	31.5122	-0.193614	0.338273	-0.57236	0.567078	0.999298	CHRNA3	CHRNA3	1136
ENSG00000080709	8.82819	0.311215	0.633149	0.491535	0.623048	0.999298	KCNN2	KCNN2	3781
ENSG00000080802	419.596	-0.0933898	0.124027	-0.752977	0.451463	0.999298	CNOT4	CNOT4	4850
ENSG00000080815	855.889	-0.142726	0.100165	-1.4249	0.154186	0.999298	PSEN1	PSEN1	5663
ENSG00000080819	2708.85	-0.0822278	0.0827467	-0.99373	0.320354	0.999298	CPOX	CPOX	1371
ENSG00000080822	2013.78	0.0490257	0.0831447	0.589644	0.555429	0.999298	CLDND1	CLDND1	56650
ENSG00000080823	12.6542	-0.131501	0.538679	-0.244118	0.807139	0.999298	MOK	MOK	5891
ENSG00000080824	29863.2	0.190015	0.110044	1.72671	0.0842197	0.999298	HSP90AA1	HSP90AA1	3320
ENSG00000080839	727.542	0.0638703	0.103576	0.616651	0.537465	0.999298	RBL1	RBL1	5933
ENSG00000080845	958.785	-0.245984	0.0982506	-2.50364	0.0122924	0.999298	DLGAP4	DLGAP4	22839
ENSG00000080854	63.9125	-0.260982	0.287182	-0.908769	0.363472	0.999298	IGSF9B	IGSF9B	22997
ENSG00000080947	64.8391	0.359661	0.256928	1.39985	0.161559	0.999298	CROCCP3	CROCCP3	114819
ENSG00000080986	978.656	0.121077	0.119884	1.00996	0.312517	0.999298	NDC80	NDC80	10403
ENSG00000081014	459.792	-0.0154133	0.268559	-0.0573927	0.954232	0.999298	AP4E1	AP4E1	23431
ENSG00000081019	616.5	0.0331821	0.120968	0.274305	0.78385	0.999298	RSBN1	RSBN1	54665
ENSG00000081026	41.5758	-0.0359327	0.293013	-0.122632	0.902399	0.999298	MAGI3	MAGI3	260425
ENSG00000081052	320.249	-0.290859	0.138876	-2.09438	0.0362262	0.999298	COL4A4	COL4A4	1286
ENSG00000081059	1724.36	-0.143478	0.0842095	-1.70382	0.0884144	0.999298	TCF7	TCF7	6932
ENSG00000081087	193.991	0.121851	0.163826	0.743782	0.457009	0.999298	OSTM1	OSTM1	28962
ENSG00000081154	2051.93	0.134285	0.119217	1.1264	0.259997	0.999298	PCNP	PCNP	57092
ENSG00000081177	227.426	-0.113347	0.154195	-0.735089	0.462285	0.999298	EXD2	EXD2	55218
ENSG00000081181	231.282	0.0333619	0.13455	0.247952	0.804172	0.999298	ARG2	ARG2	384
ENSG00000081189	4722.22	0.00396952	0.0787898	0.0503811	0.959819	0.999298	MEF2C	MEF2C	4208
ENSG00000081237	4790.88	0.163047	0.112076	1.45479	0.145728	0.999298	PTPRC	PTPRC	5788
ENSG00000081307	919.777	0.0674105	0.122695	0.549416	0.58272	0.999298	UBA5	UBA5	79876
ENSG00000081320	2021.13	0.0777264	0.08023	0.968794	0.332648	0.999298	STK17B	STK17B	9262
ENSG00000081377	313.94	-0.123146	0.129928	-0.947801	0.343231	0.999298	CDC14B	CDC14B	8555
ENSG00000081386	205.282	-0.0877603	0.150263	-0.584043	0.559191	0.999298	ZNF510	ZNF510	22869
ENSG00000081665	235.448	0.175303	0.162288	1.08019	0.280056	0.999298	ZNF506	ZNF506	440515
ENSG00000081692	280.133	-0.0480536	0.136829	-0.351195	0.725442	0.999298	JMJD4	JMJD4	65094
ENSG00000081721	366.626	0.0169888	0.122465	0.138724	0.889668	0.999298	DUSP12	DUSP12	11266
ENSG00000081760	1214.36	-0.0018544	0.0916789	-0.0202272	0.983862	0.999489	AACS	AACS	65985
ENSG00000081791	1102.11	-0.043631	0.0895606	-0.487167	0.62614	0.999298	DELE1	DELE1	9812
ENSG00000081803	12.9849	0.483554	0.581108	0.832123	0.405339	0.999298	CADPS2	CADPS2	93664
ENSG00000081870	675.647	0.0884351	0.120484	0.733999	0.462949	0.999298	IFT25	IFT25	51668
ENSG00000081913	520.152	-0.0546546	0.117846	-0.463782	0.642804	0.999298	PHLPP1	PHLPP1	23239
ENSG00000081923	22.2805	0.269357	0.417325	0.645436	0.518644	0.999298	ATP8B1	ATP8B1	5205
ENSG00000081985	38.1002	0.340629	0.320611	1.06244	0.288038	0.999298	IL12RB2	IL12RB2	3595
ENSG00000082014	56.2078	0.437869	0.278654	1.57137	0.116096	0.999298	SMARCD3	SMARCD3	6604
ENSG00000082068	539.288	-0.185236	0.10346	-1.79041	0.0733875	0.999298	WDR70	WDR70	55100
ENSG00000082074	12.137	0.385826	0.614342	0.628031	0.529983	0.999298	FYB1	FYB1	2533
ENSG00000082146	581.244	0.0146347	0.10855	0.13482	0.892754	0.999298	STRADB	STRADB	55437
ENSG00000082153	4858.13	0.154754	0.10676	1.44956	0.147182	0.999298	BZW1	BZW1	9689
ENSG00000082196	26.5281	-0.0400828	0.413047	-0.0970418	0.922693	0.999298	C1QTNF3	C1QTNF3	114899
ENSG00000082212	3269.69	-0.0981505	0.0800218	-1.22655	0.219993	0.999298	ME2	ME2	4200
ENSG00000082213	561.844	0.0314931	0.109807	0.286804	0.774262	0.999298	C5orf22	C5orf22	55322
ENSG00000082258	679.508	0.0483109	0.147869	0.326714	0.743884	0.999298	CCNT2	CCNT2	905
ENSG00000082269	280.656	0.270556	0.32031	0.844669	0.398296	0.999298	FAM135A	FAM135A	57579
ENSG00000082293	193.043	0.120303	0.168123	0.715567	0.474259	0.999298	COL19A1	COL19A1	1310
ENSG00000082458	57.3743	-0.225695	0.263936	-0.855115	0.392487	0.999298	DLG3	DLG3	1741
ENSG00000082512	1214.67	0.0739575	0.0929645	0.795546	0.426296	0.999298	TRAF5	TRAF5	7188
ENSG00000082515	685.713	0.0305691	0.100368	0.30457	0.760694	0.999298	MRPL22	MRPL22	29093
ENSG00000082516	1187.1	-0.0566273	0.113877	-0.497265	0.619002	0.999298	GEMIN5	GEMIN5	25929
ENSG00000082641	2688.85	-0.0616579	0.0733778	-0.84028	0.400751	0.999298	NFE2L1	NFE2L1	4779
ENSG00000082701	1629.92	-0.0742264	0.0847476	-0.875853	0.38111	0.999298	GSK3B	GSK3B	2932
ENSG00000082781	15.378	-0.811172	0.486148	-1.66857	0.0952025	0.999298	ITGB5	ITGB5	3693
ENSG00000082805	428.282	-0.119268	0.135912	-0.877541	0.380193	0.999298	ERC1	ERC1	23085
ENSG00000082898	6459.86	0.0942079	0.092306	1.0206	0.307442	0.999298	XPO1	XPO1	7514
ENSG00000082996	433.643	0.210495	0.133587	1.57572	0.115091	0.999298	RNF13	RNF13	11342
ENSG00000083093	393.197	-0.155145	0.120226	-1.29045	0.196896	0.999298	PALB2	PALB2	79728
ENSG00000083097	463.663	0.217197	0.14459	1.50216	0.133055	0.999298	DOP1A	DOP1A	23033
ENSG00000083099	501.179	0.106874	0.125013	0.8549	0.392607	0.999298	LYRM2	LYRM2	57226
ENSG00000083123	606.06	0.132901	0.109365	1.21521	0.224286	0.999298	BCKDHB	BCKDHB	594
ENSG00000083168	1153.94	-0.0530227	0.0855502	-0.619785	0.5354	0.999298	KAT6A	KAT6A	7994
ENSG00000083223	1111.85	0.249623	0.135457	1.84282	0.0653556	0.999298	TUT7	TUT7	79670
ENSG00000083290	115.317	-0.111456	0.187394	-0.594768	0.551999	0.999298	ULK2	ULK2	9706
ENSG00000083312	3013.87	0.0684899	0.112636	0.608063	0.543146	0.999298	TNPO1	TNPO1	3842
ENSG00000083444	1568.54	-0.097992	0.095491	-1.02619	0.304802	0.999298	PLOD1	PLOD1	5351
ENSG00000083454	301.75	0.0361314	0.12911	0.27985	0.779593	0.999298	P2RX5	P2RX5	5026
ENSG00000083457	239.314	-0.0638646	0.143736	-0.444318	0.656813	0.999298	ITGAE	ITGAE	3682
ENSG00000083520	1745.79	0.311298	0.228159	1.36439	0.172444	0.999298	DIS3	DIS3	22894
ENSG00000083535	261.374	0.291057	0.187476	1.5525	0.120543	0.999298	PIBF1	PIBF1	10464
ENSG00000083544	518.101	0.208754	0.15813	1.32014	0.186788	0.999298	TDRD3	TDRD3	81550
ENSG00000083635	241.57	-0.0129227	0.168292	-0.0767873	0.938793	0.999298	NUFIP1	NUFIP1	26747
ENSG00000083642	1357.63	0.345221	0.256017	1.34843	0.177521	0.999298	PDS5B	PDS5B	23047
ENSG00000083720	2857.36	0.0242832	0.0718619	0.337914	0.735428	0.999298	OXCT1	OXCT1	5019
ENSG00000083750	170.983	0.250151	0.162507	1.53933	0.123724	0.999298	RRAGB	RRAGB	10325
ENSG00000083799	1887.95	0.00474438	0.0910248	0.0521218	0.958432	0.999298	CYLD	CYLD	1540
ENSG00000083807	238.638	0.207483	0.135966	1.52599	0.127012	0.999298	SLC27A5	SLC27A5	10998
ENSG00000083812	267.798	0.0050762	0.141039	0.0359914	0.971289	0.999489	ZNF324	ZNF324	25799
ENSG00000083814	181.765	-0.147073	0.176351	-0.83398	0.404292	0.999298	ZNF671	ZNF671	79891
ENSG00000083817	71.0927	-0.131189	0.229268	-0.572208	0.567181	0.999298	ZNF416	ZNF416	55659
ENSG00000083828	386.701	-0.190461	0.128603	-1.481	0.138606	0.999298	ZNF586	ZNF586	54807
ENSG00000083838	168.105	-0.0396671	0.163988	-0.24189	0.808865	0.999298	ZNF446	ZNF446	55663
ENSG00000083844	402.177	0.0520398	0.116767	0.445672	0.655834	0.999298	ZNF264	ZNF264	9422
ENSG00000083845	20491.8	-0.0726291	0.0936646	-0.775417	0.438093	0.999298	RPS5	RPS5	6193
ENSG00000083896	1610.53	0.00915718	0.0831444	0.110136	0.912302	0.999298	YTHDC1	YTHDC1	91746
ENSG00000083937	598.424	0.0801053	0.114511	0.699541	0.484214	0.999298	CHMP2B	CHMP2B	25978
ENSG00000084070	4470.81	-0.108437	0.0767813	-1.41229	0.157866	0.999298	SMAP2	SMAP2	64744
ENSG00000084072	1013.75	-0.0911644	0.0972985	-0.936957	0.348781	0.999298	PPIE	PPIE	10450
ENSG00000084073	1004.01	0.0257052	0.134209	0.191531	0.848109	0.999298	ZMPSTE24	ZMPSTE24	10269
ENSG00000084090	4988.04	-0.116869	0.0760448	-1.53685	0.124331	0.999298	STARD7	STARD7	56910
ENSG00000084092	1388.23	-0.105971	0.100139	-1.05825	0.289944	0.999298	NOA1	NOA1	84273
ENSG00000084093	821.18	0.136407	0.0964104	1.41486	0.15711	0.999298	REST	REST	5978
ENSG00000084112	1542.29	-0.102771	0.10124	-1.01512	0.310049	0.999298	SSH1	SSH1	54434
ENSG00000084207	10846.1	-0.00854549	0.0833587	-0.102515	0.918348	0.999298	GSTP1	GSTP1	2950
ENSG00000084234	1039.35	-0.104571	0.105853	-0.987884	0.32321	0.999298	APLP2	APLP2	334
ENSG00000084444	21.2502	-0.762475	0.466022	-1.63614	0.101811	0.999298	FAM234B	FAM234B	57613
ENSG00000084463	2679.29	-0.0855981	0.0726623	-1.17803	0.238786	0.999298	WBP11	WBP11	51729
ENSG00000084623	4859.82	-0.148207	0.0962826	-1.53929	0.123734	0.999298	EIF3I	EIF3I	8668
ENSG00000084636	88.6717	-0.0132498	0.207004	-0.0640072	0.948965	0.999298	COL16A1	COL16A1	1307
ENSG00000084652	2596.68	-9.23865e-05	0.0916696	-0.00100782	0.999196	0.999713	TXLNA	TXLNA	200081
ENSG00000084676	524.286	-0.123519	0.109098	-1.13219	0.257554	0.999298	NCOA1	NCOA1	8648
ENSG00000084693	1153.66	0.00929283	0.105443	0.0881316	0.929772	0.999298	AGBL5	AGBL5	60509
ENSG00000084710	216.181	-0.132488	0.162067	-0.817491	0.413648	0.999298	EFR3B	EFR3B	22979
ENSG00000084731	41.6703	0.663712	0.313167	2.11936	0.0340604	0.999298	KIF3C	KIF3C	3797
ENSG00000084733	2271.02	-0.0757626	0.0817475	-0.926788	0.354037	0.999298	RAB10	RAB10	10890
ENSG00000084754	6567.25	-0.13488	0.0844037	-1.59803	0.110035	0.999298	HADHA	HADHA	3030
ENSG00000084764	25.6225	0.416295	0.367524	1.1327	0.257339	0.999298	MAPRE3	MAPRE3	22924
ENSG00000084774	3999.16	-0.0441334	0.0769354	-0.573642	0.56621	0.999298	CAD	CAD	790
ENSG00000085063	1710.53	-0.00176287	0.0847503	-0.0208007	0.983405	0.999489	CD59	CD59	966
ENSG00000085117	1724.18	-0.0408241	0.0841953	-0.484874	0.627766	0.999298	CD82	CD82	3732
ENSG00000085185	175.758	-0.192612	0.169453	-1.13667	0.255677	0.999298	BCORL1	BCORL1	63035
ENSG00000085224	1382.45	0.748735	0.468243	1.59903	0.109814	0.999298	ATRX	ATRX	546
ENSG00000085231	512.591	0.137989	0.135308	1.01981	0.307818	0.999298	AK6	AK6	102157402
ENSG00000085274	322.036	0.181069	0.166266	1.08903	0.276141	0.999298	MYNN	MYNN	55892
ENSG00000085365	473.233	0.124829	0.166513	0.749665	0.453456	0.999298	SCAMP1	SCAMP1	9522
ENSG00000085377	895.464	-0.0572077	0.107073	-0.534289	0.593142	0.999298	PREP	PREP	5550
ENSG00000085382	243.957	0.283529	0.176431	1.60702	0.10805	0.999298	HACE1	HACE1	57531
ENSG00000085415	1193.12	-0.0287268	0.0930979	-0.308565	0.757652	0.999298	SEH1L	SEH1L	81929
ENSG00000085433	214.855	-0.138835	0.159593	-0.869934	0.384336	0.999298	WDR47	WDR47	22911
ENSG00000085449	467.27	-0.0530312	0.115244	-0.460163	0.645399	0.999298	WDFY1	WDFY1	57590
ENSG00000085465	16.1983	0.41771	0.484513	0.862123	0.38862	0.999298	OVGP1	OVGP1	5016
ENSG00000085491	159.744	0.149744	0.166607	0.898788	0.368766	0.999298	SLC25A24	SLC25A24	29957
ENSG00000085511	945.109	0.0574518	0.0930584	0.617374	0.536988	0.999298	MAP3K4	MAP3K4	4216
ENSG00000085514	150.093	0.196865	0.168183	1.17054	0.241783	0.999298	PILRA	PILRA	29992
ENSG00000085563	33.4422	0.62284	0.362595	1.71773	0.085846	0.999298	ABCB1	ABCB1	5243
ENSG00000085644	263.769	-0.0454323	0.15503	-0.293055	0.76948	0.999298	ZNF213	ZNF213	7760
ENSG00000085662	2552.96	-0.0426657	0.0887421	-0.480783	0.630671	0.999298	AKR1B1	AKR1B1	231
ENSG00000085719	2057.56	-0.0592755	0.0853192	-0.69475	0.487212	0.999298	CPNE3	CPNE3	8895
ENSG00000085721	1053.31	-0.0375018	0.0884103	-0.424179	0.671435	0.999298	RRN3	RRN3	54700
ENSG00000085733	447.326	0.0178256	0.124604	0.143058	0.886244	0.999298	CTTN	CTTN	2017
ENSG00000085760	1019.35	0.0384396	0.0923081	0.416427	0.677097	0.999298	MTIF2	MTIF2	4528
ENSG00000085788	971.542	0.0931326	0.0904325	1.02986	0.303077	0.999298	DDHD2	DDHD2	23259
ENSG00000085831	14.561	-0.219928	0.548284	-0.40112	0.688332	0.999298	TTC39A	TTC39A	22996
ENSG00000085832	2383.79	0.0435771	0.0787255	0.553532	0.579899	0.999298	EPS15	EPS15	2060
ENSG00000085840	1138.56	-0.134948	0.0922504	-1.46284	0.143511	0.999298	ORC1	ORC1	4998
ENSG00000085871	211.942	-0.0910659	0.152428	-0.597433	0.550218	0.999298	MGST2	MGST2	4258
ENSG00000085872	1538.86	-0.110267	0.082607	-1.33484	0.181928	0.999298	CHERP	CHERP	10523
ENSG00000085978	444.661	0.0069695	0.118935	0.058599	0.953272	0.999298	ATG16L1	ATG16L1	55054
ENSG00000085982	603.025	-0.0815869	0.103945	-0.784903	0.43251	0.999298	USP40	USP40	55230
ENSG00000085998	628.028	-0.0401218	0.100995	-0.397264	0.691173	0.999298	POMGNT1	POMGNT1	55624
ENSG00000085999	915.269	-0.0551487	0.088128	-0.625779	0.53146	0.999298	RAD54L	RAD54L	8438
ENSG00000086015	1264.21	-0.04521	0.0894507	-0.505417	0.613266	0.999298	MAST2	MAST2	23139
ENSG00000086061	3246.36	0.0358909	0.0827352	0.433805	0.66443	0.999298	DNAJA1	DNAJA1	3301
ENSG00000086062	2929.22	-0.130836	0.0952812	-1.37316	0.169703	0.999298	B4GALT1	B4GALT1	2683
ENSG00000086065	1199.99	0.0270579	0.0851444	0.317789	0.750645	0.999298	CHMP5	CHMP5	51510
ENSG00000086102	1283.9	-0.10796	0.087809	-1.22948	0.218891	0.999298	NFX1	NFX1	4799
ENSG00000086189	1130.96	0.110726	0.0898032	1.23298	0.217581	0.999298	DIMT1	DIMT1	27292
ENSG00000086200	702	-0.0387619	0.110679	-0.350218	0.726175	0.999298	IPO11	IPO11	51194
ENSG00000086232	2827.24	-0.133474	0.0791015	-1.68737	0.0915315	0.999298	EIF2AK1	EIF2AK1	27102
ENSG00000086288	9.42072	0.94218	0.657805	1.43231	0.152056	0.999298	NME8	NME8	51314
ENSG00000086289	115.71	-0.131991	0.210204	-0.627916	0.530059	0.999298	EPDR1	EPDR1	54749
ENSG00000086300	599.263	0.306599	0.146951	2.08641	0.0369418	0.999298	SNX10	SNX10	29887
ENSG00000086475	1522.25	0.00882003	0.0932029	0.0946325	0.924607	0.999298	SEPHS1	SEPHS1	22929
ENSG00000086504	1539.64	0.0778132	0.0914385	0.850989	0.394775	0.999298	MRPL28	MRPL28	10573
ENSG00000086544	158.569	0.0391397	0.165833	0.236018	0.813418	0.999298	ITPKC	ITPKC	80271
ENSG00000086570	9.76154	1.88475	0.68082	2.76835	0.00563409	0.999298	FAT2	FAT2	2196
ENSG00000086589	1014.14	-0.0865209	0.0960457	-0.90083	0.367678	0.999298	RBM22	RBM22	55696
ENSG00000086598	3340.59	-0.0221889	0.0743915	-0.298271	0.765496	0.999298	TMED2	TMED2	10959
ENSG00000086619	866.412	0.178849	0.120872	1.47966	0.138964	0.999298	ERO1B	ERO1B	56605
ENSG00000086666	1722.9	0.0952706	0.0936385	1.01743	0.308949	0.999298	ZFAND6	ZFAND6	54469
ENSG00000086712	855.765	0.0273224	0.10103	0.270438	0.786823	0.999298	TXLNG	TXLNG	55787
ENSG00000086717	15.4104	-0.152259	0.525436	-0.289777	0.771987	0.999298	PPEF1	PPEF1	5475
ENSG00000086730	3568.26	-0.0246548	0.0716271	-0.34421	0.730688	0.999298	LAT2	LAT2	7462
ENSG00000086758	12146.2	-0.0858946	0.0845309	-1.01613	0.309566	0.999298	HUWE1	HUWE1	10075
ENSG00000086827	530.445	-0.0345391	0.116583	-0.296261	0.767031	0.999298	ZW10	ZW10	9183
ENSG00000086848	328.578	-0.10732	0.136998	-0.783371	0.433409	0.999298	ALG9	ALG9	79796
ENSG00000086967	151.164	-0.189164	0.174391	-1.08471	0.278049	0.999298	MYBPC2	MYBPC2	4606
ENSG00000087008	614.012	-0.148368	0.125834	-1.17908	0.238367	0.999298	ACOX3	ACOX3	8310
ENSG00000087053	1007.14	-0.0972234	0.0937983	-1.03652	0.299962	0.999298	MTMR2	MTMR2	8898
ENSG00000087074	779.845	-0.0748812	0.107232	-0.69831	0.484983	0.999298	PPP1R15A	PPP1R15A	23645
ENSG00000087076	15.7511	-0.171997	0.497426	-0.345774	0.729513	0.999298	HSD17B14	HSD17B14	51171
ENSG00000087077	833.526	0.0988695	0.107102	0.923136	0.355936	0.999298	TRIP6	TRIP6	7205
ENSG00000087085	58.9307	0.0207222	0.265334	0.0780988	0.937749	0.999298	ACHE	ACHE	43
ENSG00000087086	22561	-0.0693812	0.0906207	-0.765622	0.443901	0.999298	FTL	FTL	2512
ENSG00000087087	3567.13	-0.00450685	0.0746147	-0.0604016	0.951836	0.999298	SRRT	SRRT	51593
ENSG00000087088	1901.91	0.0661126	0.0923455	0.715927	0.474037	0.999298	BAX	BAX	581
ENSG00000087095	447.931	-0.0183675	0.108833	-0.168768	0.865979	0.999298	NLK	NLK	51701
ENSG00000087111	2126.98	-0.0155265	0.0805153	-0.192839	0.847085	0.999298	PIGS	PIGS	94005
ENSG00000087152	1376.86	-0.122366	0.0876818	-1.39556	0.162846	0.999298	ATXN7L3	ATXN7L3	56970
ENSG00000087157	652.261	0.0334722	0.103699	0.322781	0.746861	0.999298	PGS1	PGS1	9489
ENSG00000087191	1989.86	0.0400818	0.0838499	0.478018	0.632637	0.999298	PSMC5	PSMC5	5705
ENSG00000087206	766.753	0.0480236	0.105146	0.456734	0.647862	0.999298	UIMC1	UIMC1	51720
ENSG00000087237	67.0963	-0.0477423	0.275296	-0.173422	0.86232	0.999298	CETP	CETP	1071
ENSG00000087263	1126.47	-0.0848671	0.0940133	-0.902714	0.366678	0.999298	OGFOD1	OGFOD1	55239
ENSG00000087266	1268.15	0.00974098	0.0829908	0.117374	0.906564	0.999298	SH3BP2	SH3BP2	6452
ENSG00000087269	2047.41	-0.0639879	0.0872934	-0.733021	0.463545	0.999298	NOP14	NOP14	8602
ENSG00000087274	3546.72	-0.0813175	0.0808053	-1.00634	0.314253	0.999298	ADD1	ADD1	118
ENSG00000087299	533.215	0.132733	0.100903	1.31545	0.18836	0.999298	L2HGDH	L2HGDH	79944
ENSG00000087301	218.283	0.166455	0.169437	0.982402	0.325902	0.999298	TXNDC16	TXNDC16	57544
ENSG00000087302	2756.61	0.0344555	0.0840425	0.409977	0.681823	0.999298	RTRAF	RTRAF	51637
ENSG00000087303	9.5715	0.206799	0.590516	0.350201	0.726188	0.999298	NID2	NID2	22795
ENSG00000087338	555.431	0.132536	0.0996917	1.32946	0.183698	0.999298	GMCL1	GMCL1	64395
ENSG00000087365	5880.31	-0.073512	0.0780029	-0.942427	0.345974	0.999298	SF3B2	SF3B2	10992
ENSG00000087448	388.75	-0.0419292	0.120653	-0.347518	0.728203	0.999298	KLHL42	KLHL42	57542
ENSG00000087460	16846.4	-0.113667	0.0817813	-1.38989	0.164563	0.999298	GNAS	GNAS	2778
ENSG00000087470	2153.7	0.28313	0.125753	2.25148	0.0243554	0.999298	DNM1L	DNM1L	10059
ENSG00000087502	725.298	0.28762	0.125235	2.29665	0.021639	0.999298	ERGIC2	ERGIC2	51290
ENSG00000087586	1721.08	-0.0540081	0.0849885	-0.635475	0.525118	0.999298	AURKA	AURKA	6790
ENSG00000087842	134.725	-0.271618	0.179307	-1.51482	0.129818	0.999298	PIR	PIR	8544
ENSG00000087884	41.7833	0.151284	0.302904	0.499447	0.617465	0.999298	AAMDC	AAMDC	28971
ENSG00000087903	171.268	0.110293	0.179574	0.614189	0.53909	0.999298	RFX2	RFX2	5990
ENSG00000087995	500.539	-0.17293	0.115229	-1.50075	0.133419	0.999298	METTL2A	METTL2A	339175
ENSG00000088035	299.865	0.219848	0.144861	1.51765	0.129102	0.999298	ALG6	ALG6	29929
ENSG00000088038	1288.36	-0.110895	0.0957487	-1.15819	0.246786	0.999298	CNOT3	CNOT3	4849
ENSG00000088179	325.619	0.0870589	0.157361	0.553244	0.580096	0.999298	PTPN4	PTPN4	5775
ENSG00000088205	2619.71	0.157842	0.0966442	1.63323	0.10242	0.999298	DDX18	DDX18	8886
ENSG00000088247	7897.26	-0.0598432	0.0743726	-0.804641	0.421027	0.999298	KHSRP	KHSRP	8570
ENSG00000088256	328.352	0.0722455	0.127587	0.566244	0.571228	0.999298	GNA11	GNA11	2767
ENSG00000088298	410.46	-0.107673	0.115604	-0.931394	0.35165	0.999298	EDEM2	EDEM2	55741
ENSG00000088305	35.8229	0.400713	0.394399	1.01601	0.309626	0.999298	DNMT3B	DNMT3B	1789
ENSG00000088325	4547.22	-0.102767	0.0804519	-1.27737	0.20147	0.999298	TPX2	TPX2	22974
ENSG00000088340	24.4693	0.195325	0.460993	0.423705	0.671781	0.999298	FER1L4	FER1L4	NA
ENSG00000088356	389.942	0.0718061	0.126344	0.568336	0.569807	0.999298	PDRG1	PDRG1	81572
ENSG00000088387	59.5338	-0.0307842	0.253613	-0.121382	0.903388	0.999298	DOCK9	DOCK9	23348
ENSG00000088448	1650.38	0.0428954	0.0910325	0.471209	0.637491	0.999298	ANKRD10	ANKRD10	55608
ENSG00000088451	314.339	0.268662	0.1641	1.63719	0.101591	0.999298	TGDS	TGDS	23483
ENSG00000088538	17.0347	0.0710316	0.523971	0.135564	0.892166	0.999298	DOCK3	DOCK3	1795
ENSG00000088543	53.0168	0.431954	0.269363	1.60362	0.108799	0.999298	C3orf18	C3orf18	51161
ENSG00000088682	668.989	-0.0388364	0.0955492	-0.406454	0.684409	0.999298	COQ9	COQ9	57017
ENSG00000088727	121.371	-0.0191686	0.193891	-0.098863	0.921247	0.999298	KIF9	KIF9	64147
ENSG00000088766	635.283	-0.0714565	0.0991671	-0.720567	0.471176	0.999298	CRLS1	CRLS1	54675
ENSG00000088808	279.124	0.0434883	0.138278	0.3145	0.753141	0.999298	PPP1R13B	PPP1R13B	23368
ENSG00000088812	573.849	-0.0268702	0.10933	-0.245771	0.805859	0.999298	ATRN	ATRN	8455
ENSG00000088832	6732.27	-0.0874943	0.0721975	-1.21187	0.225561	0.999298	FKBP1A	FKBP1A	2280
ENSG00000088833	895.18	-0.033879	0.104544	-0.324064	0.745889	0.999298	NSFL1C	NSFL1C	55968
ENSG00000088836	29.5906	-0.398129	0.409357	-0.972572	0.330766	0.999298	SLC4A11	SLC4A11	83959
ENSG00000088854	128.671	-0.190889	0.178807	-1.06757	0.285714	0.999298	DNAAF9	DNAAF9	25943
ENSG00000088876	186.207	-0.193559	0.145664	-1.32881	0.183912	0.999298	ZNF343	ZNF343	79175
ENSG00000088888	2436.06	-0.0946084	0.0887741	-1.06572	0.28655	0.999298	MAVS	MAVS	57506
ENSG00000088899	22.7856	-0.0131376	0.41504	-0.0316539	0.974748	0.999489	LZTS3	LZTS3	9762
ENSG00000088930	2620.84	-0.0958302	0.0738418	-1.29778	0.194364	0.999298	XRN2	XRN2	22803
ENSG00000088970	173.752	0.0343257	0.168188	0.204092	0.838282	0.999298	KIZ	KIZ	55857
ENSG00000088986	2015.76	-0.0161562	0.0905428	-0.178437	0.85838	0.999298	DYNLL1	DYNLL1	8655
ENSG00000088992	235.105	-0.119853	0.149285	-0.802849	0.422062	0.999298	TESC	TESC	54997
ENSG00000089006	4698.89	0.030122	0.0667765	0.451086	0.651927	0.999298	SNX5	SNX5	27131
ENSG00000089009	32688.7	0.00615772	0.0702024	0.0877138	0.930104	0.999298	RPL6	RPL6	6128
ENSG00000089012	20.8744	-0.241186	0.449611	-0.536433	0.591659	0.999298	SIRPG	SIRPG	55423
ENSG00000089022	818.309	-0.0436566	0.105268	-0.414718	0.678348	0.999298	MAPKAPK5	MAPKAPK5	8550
ENSG00000089041	59.8382	-0.203205	0.252069	-0.806148	0.420158	0.999298	P2RX7	P2RX7	5027
ENSG00000089048	575.421	0.544584	0.304785	1.78678	0.0739729	0.999298	ESF1	ESF1	51575
ENSG00000089050	662.582	0.157454	0.0973061	1.61813	0.105635	0.999298	RBBP9	RBBP9	10741
ENSG00000089053	3955.42	-0.0574489	0.0744302	-0.77185	0.440203	0.999298	ANAPC5	ANAPC5	51433
ENSG00000089057	2385.38	-0.000441613	0.0813607	-0.00542784	0.995669	0.999489	SLC23A2	SLC23A2	9962
ENSG00000089060	234.841	-0.113353	0.139933	-0.810051	0.417911	0.999298	SLC8B1	SLC8B1	80024
ENSG00000089063	1693.85	-0.11028	0.0845014	-1.30507	0.19187	0.999298	TMEM230	TMEM230	29058
ENSG00000089091	86.3346	-0.201877	0.247429	-0.815898	0.414558	0.999298	DZANK1	DZANK1	55184
ENSG00000089094	1937.83	-0.0807453	0.0910832	-0.8865	0.375348	0.999298	KDM2B	KDM2B	84678
ENSG00000089123	180.311	-0.0409276	0.15633	-0.261804	0.793473	0.999298	TASP1	TASP1	55617
ENSG00000089127	1016.13	-0.155465	0.0828865	-1.87563	0.0607059	0.999298	OAS1	OAS1	4938
ENSG00000089154	7255.31	-0.0949315	0.0707486	-1.34181	0.179657	0.999298	GCN1	GCN1	10985
ENSG00000089157	68488.4	-0.0835606	0.0853032	-0.979573	0.327297	0.999298	RPLP0	RPLP0	6175
ENSG00000089159	538.21	-0.093414	0.115007	-0.812246	0.41665	0.999298	PXN	PXN	5829
ENSG00000089177	126.601	0.0844785	0.185922	0.454375	0.649559	0.999298	KIF16B	KIF16B	55614
ENSG00000089195	479.658	0.0948371	0.134461	0.705313	0.480616	0.999298	TRMT6	TRMT6	51605
ENSG00000089220	4637.31	-0.0469557	0.0743275	-0.631741	0.527556	0.999298	PEBP1	PEBP1	5037
ENSG00000089234	587.613	-0.028428	0.105007	-0.270725	0.786602	0.999298	BRAP	BRAP	8315
ENSG00000089248	2430.38	0.00491929	0.0817687	0.060161	0.952027	0.999298	ERP29	ERP29	10961
ENSG00000089280	6146.55	0.0667646	0.0777298	0.858932	0.390378	0.999298	FUS	FUS	2521
ENSG00000089289	1117.63	-0.0352437	0.0961227	-0.366653	0.713878	0.999298	IGBP1	IGBP1	3476
ENSG00000089327	1083	-0.0993761	0.116985	-0.849476	0.395616	0.999298	FXYD5	FXYD5	53827
ENSG00000089335	384.993	0.156809	0.150654	1.04085	0.297943	0.999298	ZNF302	ZNF302	55900
ENSG00000089351	2310.55	-0.0767465	0.0899559	-0.853157	0.393572	0.999298	GRAMD1A	GRAMD1A	57655
ENSG00000089472	19.135	0.481873	0.47209	1.02072	0.307385	0.999298	HEPH	HEPH	9843
ENSG00000089486	590.936	-0.0551825	0.115739	-0.476785	0.633515	0.999298	CDIP1	CDIP1	29965
ENSG00000089505	16.7129	0.207286	0.45336	0.457222	0.647511	0.999298	CMTM1	CMTM1	113540
ENSG00000089558	9.88535	-0.151272	0.763062	-0.198243	0.842855	0.999298	KCNH4	KCNH4	23415
ENSG00000089597	5594.47	-0.0293591	0.0692519	-0.423946	0.671605	0.999298	GANAB	GANAB	23193
ENSG00000089639	1721.19	-0.105688	0.078239	-1.35083	0.17675	0.999298	GMIP	GMIP	51291
ENSG00000089682	233.907	0.540269	0.212402	2.54362	0.0109711	0.999298	RBM41	RBM41	55285
ENSG00000089685	2641.9	-0.121498	0.0850519	-1.42852	0.153142	0.999298	BIRC5	BIRC5	332
ENSG00000089692	165.304	0.120056	0.195037	0.615554	0.538189	0.999298	LAG3	LAG3	3902
ENSG00000089693	2059.18	0.0442429	0.0804858	0.549699	0.582526	0.999298	MLF2	MLF2	8079
ENSG00000089723	16.5011	0.647387	0.509655	1.27025	0.203997	0.999298	OTUB2	OTUB2	78990
ENSG00000089737	3888.94	-0.070352	0.0761275	-0.924134	0.355417	0.999298	DDX24	DDX24	57062
ENSG00000089775	1199.57	0.0925533	0.0833278	1.11071	0.266692	0.999298	ZBTB25	ZBTB25	7597
ENSG00000089818	364.31	0.0707837	0.11993	0.59021	0.55505	0.999298	NECAP1	NECAP1	25977
ENSG00000089820	2841.08	0.023717	0.0788715	0.300704	0.76364	0.999298	ARHGAP4	ARHGAP4	393
ENSG00000089847	42.7811	0.10794	0.293959	0.367194	0.713474	0.999298	ANKRD24	ANKRD24	170961
ENSG00000089876	629.458	0.00254075	0.105387	0.0241087	0.980766	0.999489	DHX32	DHX32	55760
ENSG00000089902	547.063	-0.0295712	0.123959	-0.238557	0.811449	0.999298	RCOR1	RCOR1	23186
ENSG00000089916	1567.43	-0.0106143	0.10945	-0.0969786	0.922743	0.999298	GPATCH2L	GPATCH2L	55668
ENSG00000090006	436.406	-0.118366	0.137711	-0.85953	0.390048	0.999298	LTBP4	LTBP4	8425
ENSG00000090013	377.253	0.0020877	0.117421	0.0177795	0.985815	0.999489	BLVRB	BLVRB	645
ENSG00000090020	604.742	-0.0620633	0.106334	-0.583662	0.559448	0.999298	SLC9A1	SLC9A1	6548
ENSG00000090054	1042.27	-0.00836812	0.0900651	-0.0929119	0.925974	0.999298	SPTLC1	SPTLC1	10558
ENSG00000090060	3653.19	0.181853	0.121231	1.50005	0.133601	0.999298	PAPOLA	PAPOLA	10914
ENSG00000090061	1004.11	-0.0432227	0.0880123	-0.491099	0.623357	0.999298	CCNK	CCNK	8812
ENSG00000090097	155.723	-0.0840249	0.172912	-0.48594	0.62701	0.999298	PCBP4	PCBP4	57060
ENSG00000090104	743.953	0.189735	0.128936	1.47154	0.141145	0.999298	RGS1	RGS1	5996
ENSG00000090238	219.411	0.0519262	0.141745	0.366335	0.714115	0.999298	YPEL3	YPEL3	83719
ENSG00000090263	716.521	0.154647	0.108923	1.41978	0.155672	0.999298	MRPS33	MRPS33	51650
ENSG00000090266	829.646	0.0314787	0.0981778	0.320629	0.748491	0.999298	NDUFB2	NDUFB2	4708
ENSG00000090273	2461.97	-0.079993	0.0872731	-0.916583	0.359361	0.999298	NUDC	NUDC	10726
ENSG00000090316	1427.91	0.018871	0.0906105	0.208265	0.835022	0.999298	MAEA	MAEA	10296
ENSG00000090339	1327.25	-0.138686	0.0975517	-1.42166	0.155124	0.999298	ICAM1	ICAM1	3383
ENSG00000090372	1310.23	0.0306087	0.0792838	0.386065	0.699449	0.999298	STRN4	STRN4	29888
ENSG00000090376	416.561	0.049446	0.127594	0.387526	0.698367	0.999298	IRAK3	IRAK3	11213
ENSG00000090432	465.079	0.0350484	0.131177	0.267183	0.789328	0.999298	MUL1	MUL1	79594
ENSG00000090447	447.816	0.0271104	0.141948	0.190988	0.848535	0.999298	TFAP4	TFAP4	7023
ENSG00000090470	886.359	-0.189423	0.0967243	-1.95838	0.0501855	0.999298	PDCD7	PDCD7	10081
ENSG00000090487	1638.61	-0.0958094	0.0852877	-1.12337	0.261281	0.999298	SPG21	SPG21	51324
ENSG00000090520	1223.19	0.0794722	0.0845234	0.94024	0.347094	0.999298	DNAJB11	DNAJB11	51726
ENSG00000090530	3511.04	-0.0223009	0.0731828	-0.304728	0.760573	0.999298	P3H2	P3H2	55214
ENSG00000090554	52.2178	0.0428623	0.269967	0.158769	0.873851	0.999298	FLT3LG	FLT3LG	2323
ENSG00000090565	777.399	-0.0227359	0.0886127	-0.256576	0.797506	0.999298	RAB11FIP3	RAB11FIP3	9727
ENSG00000090581	426.363	-0.0243626	0.1214	-0.200681	0.840948	0.999298	GNPTG	GNPTG	84572
ENSG00000090612	221.181	0.303168	0.196427	1.54342	0.12273	0.999298	ZNF268	ZNF268	10795
ENSG00000090615	1783.83	-0.0553776	0.0860772	-0.643348	0.519999	0.999298	GOLGA3	GOLGA3	2802
ENSG00000090621	6724.51	-0.129914	0.0741727	-1.7515	0.0798597	0.999298	PABPC4	PABPC4	8761
ENSG00000090661	688.897	0.0895106	0.103292	0.866579	0.386173	0.999298	CERS4	CERS4	79603
ENSG00000090674	175.978	-0.0260784	0.172528	-0.151155	0.879854	0.999298	MCOLN1	MCOLN1	57192
ENSG00000090686	3777.74	0.0337291	0.0702826	0.479907	0.631294	0.999298	USP48	USP48	84196
ENSG00000090776	35.5319	0.394894	0.392543	1.00599	0.314421	0.999298	EFNB1	EFNB1	1947
ENSG00000090857	783.489	-0.190648	0.109375	-1.74306	0.0813232	0.999298	PDPR	PDPR	55066
ENSG00000090861	5235.97	-0.0878413	0.0825168	-1.06453	0.287091	0.999298	AARS1	AARS1	16
ENSG00000090863	2401.87	-0.0846541	0.0825335	-1.02569	0.305036	0.999298	GLG1	GLG1	2734
ENSG00000090889	1093.69	-0.0667071	0.109772	-0.607689	0.543394	0.999298	KIF4A	KIF4A	24137
ENSG00000090905	1537	-0.0985368	0.0906276	-1.08727	0.276917	0.999298	TNRC6A	TNRC6A	27327
ENSG00000090924	1208.67	-0.0176544	0.105411	-0.167482	0.866991	0.999298	PLEKHG2	PLEKHG2	64857
ENSG00000090932	28.5582	0.4622	0.363603	1.27117	0.203669	0.999298	DLL3	DLL3	10683
ENSG00000090971	247.335	0.0519726	0.157349	0.330302	0.741172	0.999298	NAT14	NAT14	57106
ENSG00000090975	13.0194	-0.735316	0.560512	-1.31187	0.189566	0.999298	PITPNM2	PITPNM2	57605
ENSG00000090989	532.635	0.120871	0.122222	0.988944	0.322691	0.999298	EXOC1	EXOC1	55763
ENSG00000091009	844.254	0.0443365	0.105179	0.421534	0.673365	0.999298	RBM27	RBM27	54439
ENSG00000091039	1157.5	0.328928	0.313775	1.04829	0.294504	0.999298	OSBPL8	OSBPL8	114882
ENSG00000091073	456.073	0.0409532	0.130881	0.312905	0.754353	0.999298	DTX2	DTX2	113878
ENSG00000091106	16.4837	0.161605	0.485858	0.332618	0.739423	0.999298	NLRC4	NLRC4	58484
ENSG00000091127	589.507	-0.0179834	0.103688	-0.173437	0.862308	0.999298	PUS7	PUS7	54517
ENSG00000091129	15.4305	0.202242	0.522889	0.386778	0.698921	0.999298	NRCAM	NRCAM	4897
ENSG00000091136	18.5709	0.0179716	0.508131	0.035368	0.971786	0.999489	LAMB1	LAMB1	3912
ENSG00000091140	2252.52	0.118549	0.101929	1.16306	0.244804	0.999298	DLD	DLD	1738
ENSG00000091157	533.005	0.0455936	0.107075	0.425809	0.670247	0.999298	WDR7	WDR7	23335
ENSG00000091164	1381.96	-0.0561169	0.0832088	-0.674411	0.50005	0.999298	TXNL1	TXNL1	9352
ENSG00000091317	1672.86	-0.0428442	0.0833158	-0.514238	0.607085	0.999298	CMTM6	CMTM6	54918
ENSG00000091409	52.7553	0.239502	0.291973	0.82029	0.412051	0.999298	ITGA6	ITGA6	3655
ENSG00000091436	255.346	-0.00693442	0.137239	-0.0505282	0.959701	0.999298	MAP3K20	MAP3K20	51776
ENSG00000091483	2378.13	-0.044564	0.0749554	-0.594541	0.55215	0.999298	FH	FH	2271
ENSG00000091490	1928.29	-0.149726	0.0905035	-1.65437	0.0980521	0.999298	SEL1L3	SEL1L3	23231
ENSG00000091527	7130.87	-0.0600108	0.0659394	-0.91009	0.362775	0.999298	CDV3	CDV3	55573
ENSG00000091536	9.54679	0.59516	0.66882	0.889865	0.373538	0.999298	MYO15A	MYO15A	51168
ENSG00000091542	2781.15	-0.111625	0.0883154	-1.26394	0.206251	0.999298	ALKBH5	ALKBH5	54890
ENSG00000091592	771.682	-0.0511362	0.118704	-0.430787	0.666623	0.999298	NLRP1	NLRP1	22861
ENSG00000091622	21.5266	0.313834	0.483732	0.648777	0.516482	0.999298	PITPNM3	PITPNM3	83394
ENSG00000091640	990.845	-0.0156795	0.10738	-0.146018	0.883907	0.999298	SPAG7	SPAG7	9552
ENSG00000091651	1159.27	0.00177241	0.0867914	0.0204215	0.983707	0.999489	ORC6	ORC6	23594
ENSG00000091656	376.409	-0.0691405	0.13906	-0.4972	0.619048	0.999298	ZFHX4	ZFHX4	79776
ENSG00000091732	400.871	-0.179156	0.114793	-1.56069	0.118597	0.999298	ZC3HC1	ZC3HC1	51530
ENSG00000091844	17.1149	0.746561	0.574074	1.30046	0.193443	0.999298	RGS17	RGS17	26575
ENSG00000091879	27.536	-0.280312	0.416568	-0.672908	0.501006	0.999298	ANGPT2	ANGPT2	285
ENSG00000091947	690.444	-0.041196	0.10312	-0.399497	0.689527	0.999298	TMEM101	TMEM101	84336
ENSG00000091972	592.807	0.00122087	0.117301	0.010408	0.991696	0.999489	CD200	CD200	4345
ENSG00000092010	4306.79	-0.0714335	0.0743432	-0.960861	0.336622	0.999298	PSME1	PSME1	5720
ENSG00000092020	428.045	0.135568	0.166731	0.813094	0.416164	0.999298	PPP2R3C	PPP2R3C	55012
ENSG00000092036	764.49	0.0209605	0.100394	0.208783	0.834618	0.999298	HAUS4	HAUS4	54930
ENSG00000092051	273.84	0.00116566	0.136037	0.00856869	0.993163	0.999489	JPH4	JPH4	84502
ENSG00000092094	753.9	0.0273699	0.114604	0.238821	0.811244	0.999298	OSGEP	OSGEP	55644
ENSG00000092098	808.683	-0.133171	0.091018	-1.46313	0.143431	0.999298	RNF31	RNF31	55072
ENSG00000092108	958.608	0.411604	0.238436	1.72626	0.0843001	0.999298	SCFD1	SCFD1	23256
ENSG00000092140	543.176	0.268583	0.259823	1.03372	0.301269	0.999298	G2E3	G2E3	55632
ENSG00000092148	1940.23	-0.0250257	0.0809427	-0.309178	0.757186	0.999298	HECTD1	HECTD1	25831
ENSG00000092199	15738.1	-0.00318562	0.0650653	-0.0489603	0.960951	0.999298	HNRNPC	HNRNPC	3183
ENSG00000092201	5633.31	0.0209559	0.0648524	0.323132	0.746595	0.999298	SUPT16H	SUPT16H	11198
ENSG00000092203	1403.99	-0.0904196	0.0841518	-1.07448	0.282607	0.999298	TOX4	TOX4	9878
ENSG00000092208	372.126	0.0930689	0.120123	0.774781	0.438469	0.999298	GEMIN2	GEMIN2	8487
ENSG00000092295	50.6068	0.222186	0.280096	0.793252	0.427631	0.999298	TGM1	TGM1	7051
ENSG00000092330	882.609	-0.0365328	0.0948991	-0.384965	0.700263	0.999298	TINF2	TINF2	26277
ENSG00000092421	71.3884	0.0249537	0.2489	0.100256	0.920141	0.999298	SEMA6A	SEMA6A	57556
ENSG00000092439	1314.67	0.284581	0.255422	1.11416	0.26521	0.999298	TRPM7	TRPM7	54822
ENSG00000092470	1166.48	-0.0332003	0.0838145	-0.396116	0.69202	0.999298	WDR76	WDR76	79968
ENSG00000092529	117.884	-0.0110338	0.199727	-0.0552445	0.955944	0.999298	CAPN3	CAPN3	825
ENSG00000092531	998.304	0.00921984	0.0910407	0.101272	0.919335	0.999298	SNAP23	SNAP23	8773
ENSG00000092607	22.5198	-0.200096	0.432978	-0.462138	0.643982	0.999298	TBX15	TBX15	6913
ENSG00000092621	1460.8	-0.136602	0.103771	-1.31638	0.188046	0.999298	PHGDH	PHGDH	26227
ENSG00000092758	15.6759	0.331144	0.471798	0.701878	0.482755	0.999298	COL9A3	COL9A3	1299
ENSG00000092820	8351.19	-0.0597636	0.0683512	-0.874361	0.381922	0.999298	EZR	EZR	7430
ENSG00000092841	6113.82	0.113174	0.076549	1.47845	0.139286	0.999298	MYL6	MYL6	4637
ENSG00000092847	1152.29	-0.162759	0.0876111	-1.85774	0.0632056	0.999298	AGO1	AGO1	26523
ENSG00000092853	1129.33	0.0475885	0.104001	0.457576	0.647257	0.999298	CLSPN	CLSPN	63967
ENSG00000092871	740.201	-0.148411	0.0981405	-1.51223	0.130476	0.999298	RFFL	RFFL	117584
ENSG00000092929	1847.67	-0.0589938	0.0831395	-0.709577	0.477967	0.999298	UNC13D	UNC13D	201294
ENSG00000092931	2150.23	0.00795199	0.069507	0.114406	0.908916	0.999298	MFSD11	MFSD11	79157
ENSG00000092964	1514.93	-0.00535227	0.10049	-0.0532617	0.957523	0.999298	DPYSL2	DPYSL2	1808
ENSG00000092978	168.331	0.128568	0.163159	0.787992	0.430701	0.999298	GPATCH2	GPATCH2	55105
ENSG00000093000	2841.44	-0.115855	0.0761674	-1.52105	0.128247	0.999298	NUP50	NUP50	10762
ENSG00000093009	1174.85	0.00795467	0.0864726	0.0919907	0.926705	0.999298	CDC45	CDC45	8318
ENSG00000093010	1186.84	-0.12634	0.0917332	-1.37726	0.168432	0.999298	COMT	COMT	1312
ENSG00000093072	416.289	-0.0995682	0.119351	-0.834247	0.404142	0.999298	ADA2	ADA2	51816
ENSG00000093100	488.748	0.0304563	0.103905	0.293118	0.769432	0.999298			NA
ENSG00000093144	1237.77	0.332384	0.138935	2.39237	0.0167397	0.999298	ECHDC1	ECHDC1	55862
ENSG00000093167	877.839	-0.0926523	0.0976418	-0.9489	0.342672	0.999298	LRRFIP2	LRRFIP2	9209
ENSG00000093183	892.205	-0.078483	0.0972486	-0.807035	0.419646	0.999298	SEC22C	SEC22C	9117
ENSG00000093217	110.694	0.215603	0.192514	1.11994	0.262741	0.999298	XYLB	XYLB	9942
ENSG00000094631	815.465	-0.0141145	0.105613	-0.133645	0.893684	0.999298	HDAC6	HDAC6	10013
ENSG00000094804	1187.03	0.00816239	0.0931215	0.0876531	0.930152	0.999298	CDC6	CDC6	990
ENSG00000094841	283.015	-0.11152	0.13321	-0.837177	0.402493	0.999298	UPRT	UPRT	139596
ENSG00000094880	1159.41	-0.0139706	0.0864055	-0.161687	0.871552	0.999298	CDC23	CDC23	8697
ENSG00000094914	1266.93	0.0200168	0.0851972	0.234947	0.81425	0.999298	AAAS	AAAS	8086
ENSG00000094916	6621.38	-0.0449854	0.0728241	-0.617727	0.536755	0.999298	CBX5	CBX5	23468
ENSG00000094975	444.524	0.252854	0.279316	0.905259	0.365328	0.999298	SUCO	SUCO	51430
ENSG00000095002	1751.53	0.204834	0.133496	1.53438	0.124936	0.999298	MSH2	MSH2	4436
ENSG00000095015	605.412	-0.123144	0.107627	-1.14417	0.252552	0.999298	MAP3K1	MAP3K1	4214
ENSG00000095059	676.452	0.0278687	0.101739	0.273923	0.784144	0.999298	DHPS	DHPS	1725
ENSG00000095066	629.812	-0.0599966	0.100272	-0.598336	0.549615	0.999298	HOOK2	HOOK2	29911
ENSG00000095139	3965.22	-0.130596	0.0813203	-1.60594	0.108286	0.999298	ARCN1	ARCN1	372
ENSG00000095203	13.6244	-0.140985	0.519791	-0.271233	0.786211	0.999298	EPB41L4B	EPB41L4B	54566
ENSG00000095209	380.425	0.128079	0.119026	1.07606	0.281901	0.999298	TMEM38B	TMEM38B	55151
ENSG00000095261	717.653	-0.103454	0.090433	-1.14398	0.252631	0.999298	PSMD5	PSMD5	5711
ENSG00000095303	49.1795	0.0627684	0.287642	0.218217	0.82726	0.999298	PTGS1	PTGS1	5742
ENSG00000095319	2932.82	-0.0672756	0.0811058	-0.829479	0.406833	0.999298	NUP188	NUP188	23511
ENSG00000095321	78.0998	-0.219031	0.290461	-0.754082	0.4508	0.999298	CRAT	CRAT	1384
ENSG00000095370	1002.55	-0.0950302	0.0984236	-0.965522	0.334283	0.999298	SH2D3C	SH2D3C	10044
ENSG00000095380	908.753	0.0229561	0.0879574	0.260991	0.794099	0.999298	NANS	NANS	54187
ENSG00000095383	39.5837	-0.302677	0.290415	-1.04222	0.297308	0.999298	TBC1D2	TBC1D2	55357
ENSG00000095397	31.6198	-0.0365013	0.425104	-0.0858645	0.931574	0.999298	WHRN	WHRN	25861
ENSG00000095464	9.10459	0.847912	0.68509	1.23767	0.21584	0.999298	PDE6C	PDE6C	5146
ENSG00000095485	795.829	-0.0543396	0.117387	-0.462908	0.64343	0.999298	CWF19L1	CWF19L1	55280
ENSG00000095539	137.477	-0.173525	0.171513	-1.01173	0.311668	0.999298	SEMA4G	SEMA4G	57715
ENSG00000095564	3077.5	0.0881768	0.1004	0.878258	0.379804	0.999298	BTAF1	BTAF1	9044
ENSG00000095574	445.879	0.00913297	0.130265	0.0701105	0.944106	0.999298	IKZF5	IKZF5	64376
ENSG00000095585	2034.05	-0.0498165	0.0744365	-0.669248	0.503337	0.999298	BLNK	BLNK	29760
ENSG00000095637	12.1703	-0.202602	0.60465	-0.335073	0.73757	0.999298	SORBS1	SORBS1	10580
ENSG00000095787	2840.98	0.0447865	0.0669716	0.668739	0.503662	0.999298	WAC	WAC	51322
ENSG00000095794	676.817	-0.0156397	0.107645	-0.145289	0.884482	0.999298	CREM	CREM	1390
ENSG00000095906	1368.13	-0.0608724	0.111962	-0.543686	0.586658	0.999298	NUBP2	NUBP2	10101
ENSG00000095951	762.124	0.193454	0.119429	1.61983	0.105268	0.999298	HIVEP1	HIVEP1	3096
ENSG00000096060	3277.31	-0.083099	0.0734294	-1.13169	0.257766	0.999298	FKBP5	FKBP5	2289
ENSG00000096063	2143.41	0.009509	0.0777965	0.122229	0.902717	0.999298	SRPK1	SRPK1	6732
ENSG00000096070	553.07	-0.0778571	0.115955	-0.671444	0.501938	0.999298	BRPF3	BRPF3	27154
ENSG00000096080	659.156	-0.031402	0.102823	-0.305398	0.760063	0.999298	MRPS18A	MRPS18A	55168
ENSG00000096092	271.492	0.125527	0.129498	0.969341	0.332375	0.999298	TMEM14A	TMEM14A	28978
ENSG00000096093	229.139	0.00449469	0.141969	0.0316596	0.974744	0.999489	EFHC1	EFHC1	114327
ENSG00000096384	40147	-0.111782	0.0789571	-1.41573	0.156854	0.999298	HSP90AB1	HSP90AB1	3326
ENSG00000096401	1084.1	0.0356351	0.0937214	0.380223	0.70378	0.999298	CDC5L	CDC5L	988
ENSG00000096433	2274.67	-0.119027	0.0842754	-1.41236	0.157844	0.999298	ITPR3	ITPR3	3710
ENSG00000096654	201.579	0.404533	0.175499	2.30504	0.0211645	0.999298	ZNF184	ZNF184	7738
ENSG00000096717	402.957	0.250042	0.128324	1.94852	0.0513532	0.999298	SIRT1	SIRT1	23411
ENSG00000096746	2419	0.113455	0.103633	1.09478	0.273614	0.999298	HNRNPH3	HNRNPH3	3189
ENSG00000096872	238.719	0.158153	0.186692	0.847136	0.396919	0.999298	IFT74	IFT74	80173
ENSG00000096968	673.822	0.157881	0.135635	1.16401	0.244419	0.999298	JAK2	JAK2	3717
ENSG00000096996	725.25	-0.0927286	0.0982103	-0.944184	0.345076	0.999298	IL12RB1	IL12RB1	3594
ENSG00000097007	2065.13	-0.0678207	0.0820614	-0.826463	0.408542	0.999298	ABL1	ABL1	25
ENSG00000097021	2093.64	-0.0444568	0.0911671	-0.487641	0.625804	0.999298	ACOT7	ACOT7	11332
ENSG00000097033	1277.95	0.0441701	0.0818526	0.539629	0.589453	0.999298	SH3GLB1	SH3GLB1	51100
ENSG00000097046	806.159	0.0834128	0.124134	0.671957	0.501611	0.999298	CDC7	CDC7	8317
ENSG00000097096	83.9928	0.19498	0.233104	0.836451	0.402901	0.999298	SYDE2	SYDE2	84144
ENSG00000099194	9067.44	-0.11652	0.0843555	-1.3813	0.167187	0.999298	SCD	SCD	6319
ENSG00000099203	198.402	0.0230194	0.150192	0.153267	0.878188	0.999298	TMED1	TMED1	11018
ENSG00000099204	1544.05	-0.200173	0.0995634	-2.01051	0.0443773	0.999298	ABLIM1	ABLIM1	3983
ENSG00000099219	779.822	-0.131923	0.103649	-1.27278	0.203095	0.999298	ERMP1	ERMP1	79956
ENSG00000099246	565.645	0.16503	0.116437	1.41733	0.156385	0.999298	RAB18	RAB18	22931
ENSG00000099251	177.787	0.174456	0.204203	0.854328	0.392923	0.999298	HSD17B7P2	HSD17B7P2	NA
ENSG00000099256	94.5479	0.0808926	0.212863	0.380022	0.703929	0.999298	PRTFDC1	PRTFDC1	56952
ENSG00000099282	48.2112	-0.198642	0.270839	-0.733432	0.463295	0.999298	TSPAN15	TSPAN15	23555
ENSG00000099290	865.201	-0.00112572	0.0871032	-0.012924	0.989688	0.999489	WASHC2A	WASHC2A	387680
ENSG00000099308	1009.04	-0.0630752	0.123414	-0.511088	0.60929	0.999298	MAST3	MAST3	23031
ENSG00000099326	394.916	0.030659	0.137172	0.223508	0.82314	0.999298	MZF1	MZF1	7593
ENSG00000099330	165.874	-0.109001	0.172445	-0.632092	0.527327	0.999298	OCEL1	OCEL1	79629
ENSG00000099331	5570.42	-0.0939789	0.0805559	-1.16663	0.24336	0.999298	MYO9B	MYO9B	4650
ENSG00000099337	103.952	0.0517504	0.199121	0.259894	0.794945	0.999298	KCNK6	KCNK6	9424
ENSG00000099341	2874.66	-0.0472163	0.0882151	-0.53524	0.592484	0.999298	PSMD8	PSMD8	5714
ENSG00000099364	1240.28	-0.123369	0.0941329	-1.31058	0.189998	0.999298	FBXL19	FBXL19	54620
ENSG00000099365	121.761	-0.303263	0.198052	-1.53123	0.125713	0.999298	STX1B	STX1B	112755
ENSG00000099377	22.7788	0.357747	0.415613	0.860768	0.389366	0.999298	HSD3B7	HSD3B7	80270
ENSG00000099381	1012.83	-0.0517032	0.100871	-0.512568	0.608253	0.999298	SETD1A	SETD1A	9739
ENSG00000099385	304.254	0.0529579	0.124111	0.426697	0.6696	0.999298	BCL7C	BCL7C	9274
ENSG00000099622	2694.81	0.0534649	0.0881526	0.606504	0.54418	0.999298	CIRBP	CIRBP	1153
ENSG00000099624	2793.44	-0.0201834	0.0834054	-0.241992	0.808786	0.999298	ATP5F1D	ATP5F1D	513
ENSG00000099625	26.4781	-0.344367	0.381344	-0.903035	0.366507	0.999298	CBARP	CBARP	255057
ENSG00000099783	8389.52	-0.0236913	0.0774664	-0.305826	0.759737	0.999298	HNRNPM	HNRNPM	4670
ENSG00000099785	164.575	-0.279884	0.195165	-1.43408	0.151548	0.999298	MARCHF2	MARCHF2	51257
ENSG00000099795	1278.31	0.089793	0.0932678	0.962744	0.335676	0.999298	NDUFB7	NDUFB7	4713
ENSG00000099797	1237.54	0.0414027	0.0967943	0.427739	0.668841	0.999298	TECR	TECR	9524
ENSG00000099800	1363.34	0.0128468	0.0940335	0.13662	0.891331	0.999298	TIMM13	TIMM13	26517
ENSG00000099804	729.931	-0.0697384	0.102334	-0.681477	0.49557	0.999298	CDC34	CDC34	997
ENSG00000099810	578.1	0.0173179	0.106428	0.162719	0.87074	0.999298	MTAP	MTAP	4507
ENSG00000099814	10.0735	-0.207274	0.615577	-0.336715	0.736332	0.999298	CEP170B	CEP170B	283638
ENSG00000099817	3718.06	-0.00458886	0.0854723	-0.0536883	0.957184	0.999298	POLR2E	POLR2E	5434
ENSG00000099821	1855.6	-0.0643877	0.0948265	-0.679005	0.497135	0.999298	POLRMT	POLRMT	5442
ENSG00000099822	23.3212	0.132214	0.404141	0.327148	0.743556	0.999298	HCN2	HCN2	610
ENSG00000099834	12.0974	-0.31851	0.587333	-0.542299	0.587612	0.999298	CDHR5	CDHR5	53841
ENSG00000099840	246.518	0.0502233	0.162554	0.308963	0.75735	0.999298	IZUMO4	IZUMO4	113177
ENSG00000099849	419.37	0.0999126	0.125476	0.796266	0.425877	0.999298	RASSF7	RASSF7	8045
ENSG00000099860	991.456	0.0992692	0.0958718	1.03544	0.300465	0.999298	GADD45B	GADD45B	4616
ENSG00000099864	11.596	-0.276233	0.535634	-0.515712	0.606056	0.999298	PALM	PALM	5064
ENSG00000099866	15.6206	0.248334	0.533756	0.465258	0.641747	0.999298	MADCAM1	MADCAM1	8174
ENSG00000099875	10354.1	-0.0774237	0.0855262	-0.905263	0.365326	0.999298	MKNK2	MKNK2	2872
ENSG00000099889	23.5231	0.307077	0.43972	0.698345	0.484961	0.999298	ARVCF	ARVCF	421
ENSG00000099899	984.787	0.136504	0.0973453	1.40226	0.160836	0.999298	TRMT2A	TRMT2A	27037
ENSG00000099901	4286.35	-0.0312419	0.0767602	-0.407007	0.684003	0.999298	RANBP1	RANBP1	5902
ENSG00000099904	601.866	0.00246076	0.100492	0.0244873	0.980464	0.999489	ZDHHC8	ZDHHC8	29801
ENSG00000099910	431.233	-0.108869	0.110943	-0.981305	0.326442	0.999298	KLHL22	KLHL22	84861
ENSG00000099917	1974.33	-0.068408	0.0919932	-0.743621	0.457106	0.999298	MED15	MED15	51586
ENSG00000099937	9.11572	0.102862	0.788243	0.130495	0.896175	0.999298	SERPIND1	SERPIND1	3053
ENSG00000099940	689.198	-0.0920599	0.11134	-0.826834	0.408331	0.999298	SNAP29	SNAP29	9342
ENSG00000099942	2626.95	-0.132364	0.0795213	-1.66451	0.0960107	0.999298	CRKL	CRKL	1399
ENSG00000099949	540.134	-0.00402062	0.101033	-0.0397951	0.968256	0.999489	LZTR1	LZTR1	8216
ENSG00000099956	3986.51	-0.0687293	0.0831879	-0.826193	0.408694	0.999298	SMARCB1	SMARCB1	6598
ENSG00000099958	358.43	-0.089578	0.11927	-0.751052	0.452621	0.999298	DERL3	DERL3	91319
ENSG00000099968	847.082	0.0593586	0.107802	0.550624	0.581892	0.999298	BCL2L13	BCL2L13	23786
ENSG00000099974	700.961	-0.0118838	0.107084	-0.110976	0.911636	0.999298	DDTL	DDTL	100037417
ENSG00000099977	732.88	-0.0112074	0.108795	-0.103013	0.917952	0.999298	DDT	DDT	1652
ENSG00000099985	10.6863	-1.18894	0.645358	-1.84229	0.0654329	0.999298	OSM	OSM	5008
ENSG00000099991	2111.68	-0.0924762	0.0852836	-1.08434	0.278215	0.999298	CABIN1	CABIN1	23523
ENSG00000099992	334.181	-0.0408723	0.124409	-0.328531	0.74251	0.999298	TBC1D10A	TBC1D10A	83874
ENSG00000099995	2926.21	-0.118948	0.0893952	-1.33058	0.183327	0.999298	SF3A1	SF3A1	10291
ENSG00000099999	128.278	0.0981181	0.196098	0.500353	0.616827	0.999298	RNF215	RNF215	200312
ENSG00000100003	49.4263	-0.0613352	0.305643	-0.200676	0.840952	0.999298	SEC14L2	SEC14L2	23541
ENSG00000100014	724.352	-0.145369	0.102186	-1.42259	0.154854	0.999298	SPECC1L	SPECC1L	23384
ENSG00000100023	1231.4	-0.144623	0.0855821	-1.68987	0.0910523	0.999298	PPIL2	PPIL2	23759
ENSG00000100024	130.115	0.198776	0.196211	1.01307	0.311025	0.999298	UPB1	UPB1	51733
ENSG00000100027	115.806	-0.231733	0.218386	-1.06112	0.288637	0.999298	YPEL1	YPEL1	29799
ENSG00000100028	1545.29	0.0586798	0.0744245	0.788447	0.430435	0.999298	SNRPD3	SNRPD3	6634
ENSG00000100029	2694.49	-0.074326	0.0876823	-0.847674	0.39662	0.999298	PES1	PES1	23481
ENSG00000100030	2882.1	-0.0277284	0.082241	-0.337161	0.735996	0.999298	MAPK1	MAPK1	5594
ENSG00000100031	72.1286	-0.272489	0.231729	-1.1759	0.239636	0.999298	GGT1	GGT1	2678
ENSG00000100034	599.957	-0.0774678	0.112593	-0.688036	0.49143	0.999298	PPM1F	PPM1F	9647
ENSG00000100036	149.669	0.100288	0.188275	0.532667	0.594264	0.999298	SLC35E4	SLC35E4	339665
ENSG00000100038	408.388	-0.0111808	0.109658	-0.101961	0.918788	0.999298	TOP3B	TOP3B	8940
ENSG00000100055	562.734	-0.0664704	0.101163	-0.657061	0.511142	0.999298	CYTH4	CYTH4	27128
ENSG00000100056	396.777	-0.144054	0.123184	-1.16943	0.242231	0.999298	ESS2	ESS2	8220
ENSG00000100058	262.316	-0.0913716	0.145427	-0.6283	0.529808	0.999298	CRYBB2P1	CRYBB2P1	NA
ENSG00000100060	1800.53	-0.0585072	0.0892063	-0.655864	0.511911	0.999298	MFNG	MFNG	4242
ENSG00000100068	240.002	-0.108609	0.14498	-0.74913	0.453779	0.999298	LRP5L	LRP5L	NA
ENSG00000100075	2240.58	-0.085618	0.0916253	-0.934436	0.350079	0.999298	SLC25A1	SLC25A1	6576
ENSG00000100077	1330.19	-0.0202535	0.0951346	-0.212893	0.831411	0.999298	GRK3	GRK3	157
ENSG00000100079	10.2007	1.35907	1.28691	1.05608	0.290932	0.999298	LGALS2	LGALS2	3957
ENSG00000100083	1612.86	0.0417514	0.0781148	0.534487	0.593005	0.999298	GGA1	GGA1	26088
ENSG00000100084	807.005	-0.175928	0.0913361	-1.92616	0.0540841	0.999298	HIRA	HIRA	7290
ENSG00000100092	533.066	-0.14381	0.11998	-1.19861	0.23068	0.999298	SH3BP1	SH3BP1	23616
ENSG00000100097	6373.09	0.0709996	0.0931209	0.762446	0.445794	0.999298	LGALS1	LGALS1	3956
ENSG00000100099	1325.22	-0.0815226	0.0815747	-0.999361	0.31762	0.999298	HPS4	HPS4	89781
ENSG00000100100	121.59	-0.0564888	0.199077	-0.283754	0.776599	0.999298	PIK3IP1	PIK3IP1	113791
ENSG00000100101	179.151	0.00125683	0.154602	0.00812949	0.993514	0.999489			NA
ENSG00000100104	521.518	-0.0607708	0.11418	-0.532237	0.594562	0.999298	SRRD	SRRD	402055
ENSG00000100105	796.392	-0.0297149	0.0905008	-0.328339	0.742655	0.999298	PATZ1	PATZ1	23598
ENSG00000100106	795.999	-0.0882091	0.111579	-0.790555	0.429203	0.999298	TRIOBP	TRIOBP	11078
ENSG00000100109	904.204	-0.107341	0.0967487	-1.10948	0.267224	0.999298	TFIP11	TFIP11	24144
ENSG00000100116	429.052	-0.114836	0.134112	-0.856271	0.391848	0.999298	GCAT	GCAT	23464
ENSG00000100124	384.587	-0.118534	0.117498	-1.00882	0.31306	0.999298	ANKRD54	ANKRD54	129138
ENSG00000100129	7654.95	-0.116222	0.0904937	-1.28431	0.199035	0.999298	EIF3L	EIF3L	51386
ENSG00000100138	2783.15	-0.00486373	0.0775993	-0.0626775	0.950023	0.999298	SNU13	SNU13	4809
ENSG00000100139	746.445	-0.25627	0.109896	-2.33193	0.0197042	0.999298	MICALL1	MICALL1	85377
ENSG00000100142	576.56	0.159004	0.127179	1.25024	0.21121	0.999298	POLR2F	POLR2F	5435
ENSG00000100147	187.908	-0.121481	0.154384	-0.786877	0.431354	0.999298	CCDC134	CCDC134	79879
ENSG00000100150	513.433	0.158365	0.111968	1.41437	0.157252	0.999298	DEPDC5	DEPDC5	9681
ENSG00000100151	234.194	-0.060899	0.158804	-0.383486	0.701359	0.999298	PICK1	PICK1	9463
ENSG00000100154	88.8673	-0.12454	0.213406	-0.583586	0.559499	0.999298	TTC28	TTC28	23331
ENSG00000100162	1245.43	-0.042874	0.102422	-0.418604	0.675506	0.999298	CENPM	CENPM	79019
ENSG00000100167	53.3919	-0.0532507	0.273628	-0.194609	0.845699	0.999298	SEPTIN3	SEPTIN3	55964
ENSG00000100196	17.1825	0.809873	0.482821	1.67738	0.0934686	0.999298	KDELR3	KDELR3	11015
ENSG00000100197	28.3742	-0.293415	0.382448	-0.7672	0.442962	0.999298	CYP2D6	CYP2D6	1565
ENSG00000100201	12382.8	0.00590728	0.078204	0.0755368	0.939788	0.999298	DDX17	DDX17	10521
ENSG00000100206	79.3153	0.209414	0.22513	0.930189	0.352273	0.999298	DMC1	DMC1	11144
ENSG00000100207	1274.17	-0.0714372	0.0974241	-0.733259	0.4634	0.999298	TCF20	TCF20	6942
ENSG00000100209	194.456	-0.201431	0.15603	-1.29098	0.196712	0.999298	HSCB	HSCB	150274
ENSG00000100211	132.259	-0.0202044	0.185611	-0.108853	0.913319	0.999298	CBY1	CBY1	25776
ENSG00000100216	1690.7	-0.0687772	0.100182	-0.686523	0.492383	0.999298	TOMM22	TOMM22	56993
ENSG00000100218	10.2633	0.778836	0.64813	1.20167	0.229493	0.999298	RSPH14	RSPH14	27156
ENSG00000100219	3674.95	-0.0821257	0.0817006	-1.0052	0.314799	0.999298	XBP1	XBP1	7494
ENSG00000100220	2067.17	-0.051976	0.0894322	-0.581178	0.561121	0.999298	RTCB	RTCB	51493
ENSG00000100221	1578.96	-0.129015	0.0840777	-1.53448	0.124912	0.999298	JOSD1	JOSD1	9929
ENSG00000100225	2744.3	-0.0560063	0.0826773	-0.677408	0.498147	0.999298	FBXO7	FBXO7	25793
ENSG00000100226	2367.78	-0.0817409	0.0866854	-0.942961	0.345701	0.999298	GTPBP1	GTPBP1	9567
ENSG00000100227	1776.87	-0.0865238	0.0809805	-1.06845	0.285316	0.999298	POLDIP3	POLDIP3	84271
ENSG00000100228	37.6114	-0.342695	0.324091	-1.0574	0.290328	0.999298	RAB36	RAB36	9609
ENSG00000100239	1651.72	0.0279451	0.0829199	0.337013	0.736107	0.999298	PPP6R2	PPP6R2	9701
ENSG00000100241	3348.94	-0.0781881	0.0820624	-0.952789	0.340697	0.999298	SBF1	SBF1	6305
ENSG00000100242	2539.01	-0.0835466	0.0742351	-1.12543	0.260406	0.999298	SUN2	SUN2	25777
ENSG00000100243	2320.25	-0.0846693	0.0900686	-0.940053	0.34719	0.999298	CYB5R3	CYB5R3	1727
ENSG00000100246	89.6637	-0.190479	0.223178	-0.853483	0.393391	0.999298	DNAL4	DNAL4	10126
ENSG00000100258	1388.02	-0.0173969	0.0846796	-0.205444	0.837225	0.999298	LMF2	LMF2	91289
ENSG00000100263	436.765	0.142061	0.117426	1.2098	0.226356	0.999298	RHBDD3	RHBDD3	25807
ENSG00000100266	2514.39	-0.041572	0.0756933	-0.549217	0.582857	0.999298	PACSIN2	PACSIN2	11252
ENSG00000100271	67.2656	0.0786823	0.240638	0.326974	0.743688	0.999298	TTLL1	TTLL1	25809
ENSG00000100280	3620	-0.159223	0.0826144	-1.9273	0.0539423	0.999298	AP1B1	AP1B1	162
ENSG00000100281	791.282	-0.0496911	0.10116	-0.491211	0.623277	0.999298	HMGXB4	HMGXB4	10042
ENSG00000100284	986.608	-0.0649749	0.0876746	-0.741091	0.458638	0.999298	TOM1	TOM1	10043
ENSG00000100285	117.651	-0.0721781	0.185963	-0.388132	0.697919	0.999298	NEFH	NEFH	4744
ENSG00000100288	556.798	0.118895	0.10555	1.12644	0.259981	0.999298	CHKB	CHKB	1120
ENSG00000100290	38.5664	-0.0464796	0.309881	-0.149992	0.880771	0.999298	BIK	BIK	638
ENSG00000100292	445.549	-0.125416	0.118687	-1.05669	0.290653	0.999298	HMOX1	HMOX1	3162
ENSG00000100294	403.845	-0.264607	0.119015	-2.22331	0.0261951	0.999298	MCAT	MCAT	27349
ENSG00000100296	1102.13	-0.008054	0.102084	-0.0788955	0.937116	0.999298	THOC5	THOC5	8563
ENSG00000100297	8175.3	-0.0608498	0.072866	-0.835092	0.403666	0.999298	MCM5	MCM5	4174
ENSG00000100298	186.903	-0.0455644	0.156824	-0.290545	0.7714	0.999298	APOBEC3H	APOBEC3H	164668
ENSG00000100299	576.408	-0.0815633	0.104856	-0.777858	0.436653	0.999298	ARSA	ARSA	410
ENSG00000100300	469.13	-0.0595996	0.126066	-0.472766	0.63638	0.999298	TSPO	TSPO	706
ENSG00000100304	2434.72	-0.0972045	0.0911635	-1.06627	0.286304	0.999298	TTLL12	TTLL12	23170
ENSG00000100307	547.077	-0.0725767	0.108425	-0.669371	0.503259	0.999298	CBX7	CBX7	23492
ENSG00000100311	30.319	-0.108316	0.358803	-0.301883	0.762741	0.999298	PDGFB	PDGFB	5155
ENSG00000100314	76.2018	-0.0988728	0.228742	-0.432246	0.665563	0.999298	CABP7	CABP7	164633
ENSG00000100316	57706	-0.082394	0.0761794	-1.08158	0.27944	0.999298	RPL3	RPL3	6122
ENSG00000100319	199.749	-0.0216763	0.15208	-0.142532	0.886659	0.999298	ZMAT5	ZMAT5	55954
ENSG00000100320	34.4562	-0.323869	0.336193	-0.963341	0.335376	0.999298	RBFOX2	RBFOX2	23543
ENSG00000100321	114.606	0.318873	0.226654	1.40687	0.159466	0.999298	SYNGR1	SYNGR1	9145
ENSG00000100324	564.406	-0.0178326	0.10592	-0.16836	0.8663	0.999298	TAB1	TAB1	10454
ENSG00000100325	1455.19	-0.0429128	0.0956181	-0.448793	0.653581	0.999298	ASCC2	ASCC2	84164
ENSG00000100330	373.559	0.00389786	0.118609	0.0328631	0.973784	0.999489	MTMR3	MTMR3	8897
ENSG00000100335	1844.88	-0.154571	0.0856631	-1.80441	0.071167	0.999298	MIEF1	MIEF1	54471
ENSG00000100342	1263.28	0.0571936	0.136982	0.417526	0.676293	0.999298	APOL1	APOL1	8542
ENSG00000100344	148.387	-0.157397	0.196074	-0.802745	0.422122	0.999298	PNPLA3	PNPLA3	80339
ENSG00000100345	22702.8	-0.119794	0.0796309	-1.50436	0.132488	0.999298	MYH9	MYH9	4627
ENSG00000100347	1463.82	-0.178945	0.0892274	-2.0055	0.0449096	0.999298	SAMM50	SAMM50	25813
ENSG00000100348	2460.52	-0.0772806	0.0847627	-0.91173	0.361911	0.999298	TXN2	TXN2	25828
ENSG00000100350	666.592	-0.167168	0.129768	-1.28821	0.197673	0.999298	FOXRED2	FOXRED2	80020
ENSG00000100351	2364.61	-0.0613935	0.0751225	-0.817245	0.413788	0.999298	GRAP2	GRAP2	9402
ENSG00000100353	6590.79	-0.0889768	0.0887676	-1.00236	0.316172	0.999298	EIF3D	EIF3D	8664
ENSG00000100354	945.818	0.0090665	0.0916623	0.0989121	0.921208	0.999298	TNRC6B	TNRC6B	23112
ENSG00000100359	879.214	0.10702	0.0855873	1.25042	0.211147	0.999298	SGSM3	SGSM3	27352
ENSG00000100360	352.679	0.0938245	0.13376	0.701437	0.48303	0.999298	IFT27	IFT27	11020
ENSG00000100364	3786.93	-0.0693353	0.080174	-0.86481	0.387143	0.999298	KIAA0930	KIAA0930	23313
ENSG00000100365	727.6	-0.0259036	0.0969787	-0.267106	0.789388	0.999298	NCF4	NCF4	4689
ENSG00000100368	377.395	-0.00879198	0.124804	-0.0704465	0.943838	0.999298	CSF2RB	CSF2RB	1439
ENSG00000100372	1240.72	0.0242743	0.105254	0.230625	0.817606	0.999298	SLC25A17	SLC25A17	10478
ENSG00000100376	1140.64	0.103376	0.0930099	1.11145	0.266373	0.999298	FAM118A	FAM118A	55007
ENSG00000100379	181.531	-0.0613541	0.173495	-0.353636	0.723612	0.999298	KCTD17	KCTD17	79734
ENSG00000100380	4947.17	-0.0181167	0.0689621	-0.262705	0.792778	0.999298	ST13	ST13	6767
ENSG00000100385	4346.99	-0.111864	0.0853744	-1.31028	0.190103	0.999298	IL2RB	IL2RB	3560
ENSG00000100387	1691.72	0.0876045	0.0855555	1.02395	0.305859	0.999298	RBX1	RBX1	9978
ENSG00000100393	2059.62	-0.117813	0.0944339	-1.24757	0.212189	0.999298	EP300	EP300	2033
ENSG00000100395	826.867	-0.0934146	0.0872923	-1.07014	0.284558	0.999298	L3MBTL2	L3MBTL2	83746
ENSG00000100399	69.9428	-0.0148211	0.256272	-0.0578333	0.953881	0.999298	CHADL	CHADL	150356
ENSG00000100401	3721.35	-0.11438	0.0833193	-1.37279	0.169818	0.999298	RANGAP1	RANGAP1	5905
ENSG00000100403	2622.73	-0.0537096	0.0757637	-0.70891	0.478381	0.999298	ZC3H7B	ZC3H7B	23264
ENSG00000100410	690.513	0.0141976	0.0971182	0.146189	0.883772	0.999298	PHF5A	PHF5A	84844
ENSG00000100412	3905.01	-0.0756931	0.0833101	-0.908571	0.363577	0.999298	ACO2	ACO2	50
ENSG00000100413	1506.22	-0.0108114	0.0808326	-0.13375	0.8936	0.999298	POLR3H	POLR3H	171568
ENSG00000100416	1061.22	-0.0589635	0.0859984	-0.685635	0.492943	0.999298	TRMU	TRMU	55687
ENSG00000100417	311.584	0.00489334	0.126976	0.0385374	0.969259	0.999489	PMM1	PMM1	5372
ENSG00000100418	1467.45	-0.0269452	0.0845011	-0.318873	0.749823	0.999298	DESI1	DESI1	27351
ENSG00000100422	1676.69	0.0117052	0.0870474	0.13447	0.893031	0.999298	CERK	CERK	64781
ENSG00000100425	881.963	-0.05262	0.105981	-0.496504	0.619539	0.999298	BRD1	BRD1	23774
ENSG00000100426	1375.78	-0.0749589	0.105071	-0.71341	0.475592	0.999298	ZBED4	ZBED4	9889
ENSG00000100429	462.22	0.0712016	0.119678	0.594942	0.551882	0.999298	HDAC10	HDAC10	83933
ENSG00000100439	331.956	-0.168925	0.138489	-1.21977	0.222553	0.999298	ABHD4	ABHD4	63874
ENSG00000100441	1383.12	-0.0439382	0.0776928	-0.565538	0.571708	0.999298	KHNYN	KHNYN	23351
ENSG00000100442	1275.93	0.121392	0.109114	1.11252	0.265914	0.999298	FKBP3	FKBP3	2287
ENSG00000100445	552.349	0.0232151	0.102451	0.226596	0.820738	0.999298	SDR39U1	SDR39U1	56948
ENSG00000100461	1452.04	-0.0385343	0.0793059	-0.485895	0.627042	0.999298	RBM23	RBM23	55147
ENSG00000100462	1263.19	-0.0655052	0.089006	-0.735963	0.461753	0.999298	PRMT5	PRMT5	10419
ENSG00000100473	425.892	0.0231169	0.112162	0.206103	0.836711	0.999298	COCH	COCH	1690
ENSG00000100478	194.57	-0.0348601	0.164633	-0.211744	0.832307	0.999298	AP4S1	AP4S1	11154
ENSG00000100479	397.766	0.248692	0.118646	2.09608	0.0360747	0.999298	POLE2	POLE2	5427
ENSG00000100483	215.532	-0.172894	0.163751	-1.05583	0.291044	0.999298	VCPKMT	VCPKMT	79609
ENSG00000100485	543.264	0.0655855	0.110446	0.593826	0.552629	0.999298	SOS2	SOS2	6655
ENSG00000100490	183.452	-0.0280663	0.18059	-0.155415	0.876494	0.999298	CDKL1	CDKL1	8814
ENSG00000100503	4966.68	0.163949	0.108128	1.51626	0.129455	0.999298	NIN	NIN	51199
ENSG00000100504	21.0535	-0.924797	0.421081	-2.19624	0.0280745	0.999298	PYGL	PYGL	5836
ENSG00000100505	9.54488	-0.168851	0.672264	-0.251168	0.801684	0.999298	TRIM9	TRIM9	114088
ENSG00000100519	1395.75	0.124176	0.12887	0.963572	0.335261	0.999298	PSMC6	PSMC6	5706
ENSG00000100522	719.162	-0.0859121	0.0967855	-0.887655	0.374726	0.999298	GNPNAT1	GNPNAT1	64841
ENSG00000100523	1711.43	0.155293	0.109401	1.41948	0.155758	0.999298	DDHD1	DDHD1	80821
ENSG00000100526	728.772	0.089898	0.126592	0.710138	0.477618	0.999298	CDKN3	CDKN3	1033
ENSG00000100528	1107.61	0.00809085	0.0984303	0.0821988	0.934489	0.999298	CNIH1	CNIH1	10175
ENSG00000100532	122.331	-0.16024	0.190132	-0.842783	0.39935	0.999298	CGRRF1	CGRRF1	10668
ENSG00000100554	464.731	-0.0104236	0.116701	-0.0893189	0.928828	0.999298	ATP6V1D	ATP6V1D	51382
ENSG00000100557	23.5723	0.36165	0.51352	0.704256	0.481273	0.999298	CCDC198	CCDC198	55195
ENSG00000100564	278.984	-0.0898279	0.147038	-0.610916	0.541255	0.999298	PIGH	PIGH	5283
ENSG00000100567	2586.27	0.0815627	0.0910531	0.89577	0.370375	0.999298	PSMA3	PSMA3	5684
ENSG00000100568	769.4	-0.0517593	0.0942202	-0.549344	0.582769	0.999298	VTI1B	VTI1B	10490
ENSG00000100575	437.566	0.0552174	0.126203	0.437529	0.661728	0.999298	TIMM9	TIMM9	26520
ENSG00000100577	401.312	-0.0619587	0.150425	-0.411891	0.680419	0.999298	GSTZ1	GSTZ1	2954
ENSG00000100578	614.128	0.157247	0.146591	1.07269	0.283411	0.999298	KIAA0586	KIAA0586	9786
ENSG00000100580	2115.92	-0.0385297	0.0826833	-0.465992	0.641221	0.999298	TMED8	TMED8	283578
ENSG00000100583	9.55788	-1.48234	0.663588	-2.23383	0.0254943	0.999298	SAMD15	SAMD15	161394
ENSG00000100591	2402.26	-0.0338188	0.0860381	-0.393068	0.694269	0.999298	AHSA1	AHSA1	10598
ENSG00000100592	659.683	0.0892663	0.122447	0.729018	0.465991	0.999298	DAAM1	DAAM1	23002
ENSG00000100596	1185.4	-0.236517	0.083895	-2.8192	0.00481433	0.999298	SPTLC2	SPTLC2	9517
ENSG00000100599	785.906	-0.19987	0.0958707	-2.08479	0.0370885	0.999298	RIN3	RIN3	79890
ENSG00000100600	762.995	-0.155236	0.0958601	-1.6194	0.105362	0.999298	LGMN	LGMN	5641
ENSG00000100601	289.787	0.0604208	0.134955	0.447711	0.654362	0.999298	ALKBH1	ALKBH1	8846
ENSG00000100603	1277.61	0.0539852	0.0829006	0.651203	0.514915	0.999298	SNW1	SNW1	22938
ENSG00000100605	1449.32	-0.0808671	0.0916004	-0.882825	0.377331	0.999298	ITPK1	ITPK1	3705
ENSG00000100612	969.694	-0.0251731	0.0962539	-0.261528	0.793685	0.999298	DHRS7	DHRS7	51635
ENSG00000100614	1660.05	0.0335424	0.0858092	0.390895	0.695875	0.999298	PPM1A	PPM1A	5494
ENSG00000100628	735.583	0.0115757	0.113309	0.102161	0.918629	0.999298	ASB2	ASB2	51676
ENSG00000100629	156.655	0.387163	0.221864	1.74504	0.0809772	0.999298	CEP128	CEP128	145508
ENSG00000100632	3168.01	0.0738956	0.0869846	0.849524	0.39559	0.999298	ERH	ERH	2079
ENSG00000100644	1517.52	0.249012	0.13534	1.83989	0.0657837	0.999298	HIF1A	HIF1A	3091
ENSG00000100647	1473.85	-0.0135256	0.0855305	-0.158137	0.874349	0.999298	SUSD6	SUSD6	9766
ENSG00000100650	3549.54	0.0795742	0.0849889	0.936289	0.349124	0.999298	SRSF5	SRSF5	6430
ENSG00000100664	2956.18	0.111592	0.0752402	1.48314	0.138038	0.999298	EIF5	EIF5	1983
ENSG00000100678	10.6859	0.33467	0.651242	0.513895	0.607326	0.999298	SLC8A3	SLC8A3	6547
ENSG00000100697	1994.07	-0.0208292	0.102825	-0.20257	0.839471	0.999298	DICER1	DICER1	23405
ENSG00000100711	217.689	-0.0879355	0.171142	-0.513815	0.607381	0.999298	ZFYVE21	ZFYVE21	79038
ENSG00000100714	5398.39	-0.119679	0.0735505	-1.62717	0.103701	0.999298	MTHFD1	MTHFD1	4522
ENSG00000100721	1647.29	-0.078846	0.0876332	-0.899728	0.368265	0.999298	TCL1A	TCL1A	8115
ENSG00000100722	958.566	-0.0365405	0.0910626	-0.401268	0.688223	0.999298	ZC3H14	ZC3H14	79882
ENSG00000100726	1375.88	-0.0841157	0.0898398	-0.936286	0.349126	0.999298	TELO2	TELO2	9894
ENSG00000100731	1318.44	-0.00978699	0.0841735	-0.116272	0.907437	0.999298	PCNX1	PCNX1	22990
ENSG00000100744	487.966	0.0735375	0.161595	0.455071	0.649058	0.999298	GSKIP	GSKIP	51527
ENSG00000100749	1219.77	0.25748	0.126721	2.03187	0.042167	0.999298	VRK1	VRK1	7443
ENSG00000100764	1459.26	-0.00283946	0.0785064	-0.0361685	0.971148	0.999489	PSMC1	PSMC1	5700
ENSG00000100767	634.076	-0.0395713	0.115343	-0.343076	0.731542	0.999298	PAPLN	PAPLN	89932
ENSG00000100784	106.607	-0.0779776	0.194269	-0.40139	0.688133	0.999298	RPS6KA5	RPS6KA5	9252
ENSG00000100796	1807.27	-0.0660036	0.0788359	-0.837227	0.402465	0.999298	PPP4R3A	PPP4R3A	55671
ENSG00000100802	178.034	-0.0864668	0.17251	-0.501228	0.616211	0.999298	C14orf93	C14orf93	60686
ENSG00000100804	1210.22	0.150176	0.0952414	1.57679	0.114843	0.999298	PSMB5	PSMB5	5693
ENSG00000100811	2762.49	-0.102791	0.0723453	-1.42083	0.155365	0.999298	YY1	YY1	7528
ENSG00000100813	3866.55	-0.0521714	0.0688939	-0.757272	0.448887	0.999298	ACIN1	ACIN1	22985
ENSG00000100814	1192.96	-0.0286247	0.0879369	-0.325515	0.744792	0.999298	CCNB1IP1	CCNB1IP1	57820
ENSG00000100815	566.945	0.837225	0.411622	2.03397	0.0419549	0.999298	TRIP11	TRIP11	9321
ENSG00000100823	4438.81	-0.0371514	0.0736643	-0.504333	0.614027	0.999298	APEX1	APEX1	328
ENSG00000100836	2436.84	0.0754407	0.0838152	0.900084	0.368076	0.999298	PABPN1	PABPN1	8106
ENSG00000100852	298.101	0.541485	0.373808	1.44856	0.14746	0.999298	ARHGAP5	ARHGAP5	394
ENSG00000100865	714.698	-0.104309	0.108507	-0.961313	0.336395	0.999298	CINP	CINP	51550
ENSG00000100867	15.9415	-0.220998	0.482037	-0.458467	0.646617	0.999298	DHRS2	DHRS2	10202
ENSG00000100883	1909.33	0.0933189	0.0908656	1.027	0.304421	0.999298	SRP54	SRP54	6729
ENSG00000100884	8.13914	-0.716782	0.76616	-0.935551	0.349504	0.999298	CPNE6	CPNE6	9362
ENSG00000100888	1991.48	-0.135549	0.0861218	-1.57392	0.115507	0.999298	CHD8	CHD8	57680
ENSG00000100889	2017.11	-0.114361	0.0749729	-1.52537	0.127167	0.999298	PCK2	PCK2	5106
ENSG00000100890	663.238	-0.139626	0.104123	-1.34098	0.179928	0.999298	PRORP	PRORP	9692
ENSG00000100897	1509.82	-0.111272	0.0948019	-1.17373	0.240504	0.999298	DCAF11	DCAF11	80344
ENSG00000100902	1922.49	-0.0531866	0.0783832	-0.678546	0.497425	0.999298	PSMA6	PSMA6	5687
ENSG00000100906	2234.7	-0.0829012	0.0738164	-1.12307	0.261407	0.999298	NFKBIA	NFKBIA	4792
ENSG00000100908	412.213	-0.000443009	0.130127	-0.00340444	0.997284	0.999489	EMC9	EMC9	51016
ENSG00000100911	5169.78	-0.015112	0.0815448	-0.185321	0.852977	0.999298	PSME2	PSME2	5721
ENSG00000100916	150.599	0.113529	0.218986	0.51843	0.604159	0.999298	BRMS1L	BRMS1L	84312
ENSG00000100918	1050.54	-0.152957	0.085921	-1.78021	0.0750418	0.999298	REC8	REC8	9985
ENSG00000100926	242.18	-0.0122259	0.146418	-0.0834997	0.933454	0.999298	TM9SF1	TM9SF1	10548
ENSG00000100934	1162.66	-0.032748	0.104179	-0.314342	0.753261	0.999298	SEC23A	SEC23A	10484
ENSG00000100938	988.196	-0.0104457	0.0910229	-0.114759	0.908636	0.999298	GMPR2	GMPR2	51292
ENSG00000100941	3681.39	0.264745	0.122886	2.1544	0.0312091	0.999298	PNN	PNN	5411
ENSG00000100949	812.918	-0.0710291	0.107488	-0.660807	0.508736	0.999298	RABGGTA	RABGGTA	5875
ENSG00000100968	276.491	-0.00311069	0.151908	-0.0204775	0.983662	0.999489	NFATC4	NFATC4	4776
ENSG00000100979	278.986	-0.305895	0.144467	-2.1174	0.0342257	0.999298	PLTP	PLTP	5360
ENSG00000100982	775.537	-0.0425465	0.109329	-0.38916	0.697158	0.999298	PCIF1	PCIF1	63935
ENSG00000100983	1516	0.0470614	0.0930172	0.505943	0.612897	0.999298	GSS	GSS	2937
ENSG00000100985	7.81316	0.0450752	0.67946	0.0663397	0.947107	0.999298	MMP9	MMP9	4318
ENSG00000100991	1904.24	-0.16602	0.0869227	-1.90997	0.0561374	0.999298	TRPC4AP	TRPC4AP	26133
ENSG00000100994	1362.02	-0.0647232	0.094487	-0.684996	0.493347	0.999298	PYGB	PYGB	5834
ENSG00000100997	1258.13	-0.0487425	0.0996124	-0.489322	0.624614	0.999298	ABHD12	ABHD12	26090
ENSG00000101003	1206.47	-0.0971138	0.09903	-0.98065	0.326765	0.999298	GINS1	GINS1	9837
ENSG00000101017	1518.79	-0.0253737	0.092213	-0.275163	0.783191	0.999298	CD40	CD40	958
ENSG00000101019	1158.04	-0.0819555	0.0842371	-0.972915	0.330596	0.999298	UQCC1	UQCC1	55245
ENSG00000101040	1543.35	-0.0566307	0.0897209	-0.631187	0.527918	0.999298	ZMYND8	ZMYND8	23613
ENSG00000101052	346.558	-0.0262436	0.136557	-0.192181	0.847601	0.999298	IFT52	IFT52	51098
[truncated: 17,322 more rows]

## Sheet: B
	ID	Description	setSize	enrichmentScore	NES	pvalue	p.adjust	qvalue	rank	leading_edge	core_enrichment
Apical junction	Apical junction	Apical junction	136	-0.382774	-1.90126	1.55009e-05	0.000435832	0.000192684	3557	tags=39%, list=18%, signal=32%	ENSG00000130005/ENSG00000186575/ENSG00000128340/ENSG00000114948/ENSG00000095321/ENSG00000064666/ENSG00000106299/ENSG00000137103/ENSG00000139725/ENSG00000159840/ENSG00000131558/ENSG00000130402/ENSG00000117020/ENSG00000197965/ENSG00000143537/ENSG00000163466/ENSG00000125753/ENSG00000197122/ENSG00000173801/ENSG00000106404/ENSG00000125755/ENSG00000103496/ENSG00000129675/ENSG00000002586/ENSG00000125651…
Xenobiotic metabolism	Xenobiotic metabolism	Xenobiotic metabolism	123	-0.384575	-1.8718	2.03322e-05	0.000435832	0.000192684	4271	tags=46%, list=22%, signal=36%	ENSG00000159228/ENSG00000133027/ENSG00000181019/ENSG00000143727/ENSG00000171503/ENSG00000131669/ENSG00000114850/ENSG00000138794/ENSG00000115738/ENSG00000166347/ENSG00000111846/ENSG00000163686/ENSG00000159131/ENSG00000110958/ENSG00000187097/ENSG00000141458/ENSG00000139644/ENSG00000101577/ENSG00000139631/ENSG00000100412/ENSG00000142657/ENSG00000174437/ENSG00000165704/ENSG00000012660/ENSG00000138413…
Glycolysis	Glycolysis	Glycolysis	165	-0.34735	-1.75957	2.61499e-05	0.000435832	0.000192684	4833	tags=41%, list=25%, signal=31%	ENSG00000140650/ENSG00000184432/ENSG00000122884/ENSG00000145730/ENSG00000100994/ENSG00000134333/ENSG00000044446/ENSG00000131724/ENSG00000104812/ENSG00000143575/ENSG00000117411/ENSG00000138794/ENSG00000160194/ENSG00000198380/ENSG00000166347/ENSG00000044574/ENSG00000147383/ENSG00000104522/ENSG00000159921/ENSG00000176022/ENSG00000171314/ENSG00000146242/ENSG00000214274/ENSG00000147224/ENSG00000130635…
Myc targets v1	Myc targets v1	Myc targets v1	200	-0.326773	-1.69867	4.68557e-05	0.000585696	0.000258939	6004	tags=48%, list=31%, signal=34%	ENSG00000182481/ENSG00000004779/ENSG00000077312/ENSG00000100823/ENSG00000125870/ENSG00000128951/ENSG00000106263/ENSG00000120438/ENSG00000078668/ENSG00000099341/ENSG00000115484/ENSG00000143321/ENSG00000136450/ENSG00000178952/ENSG00000166508/ENSG00000178741/ENSG00000084774/ENSG00000106588/ENSG00000106628/ENSG00000148229/ENSG00000171490/ENSG00000169714/ENSG00000115758/ENSG00000143727/ENSG00000120705…
Mtorc1 signaling	Mtorc1 signaling	Mtorc1 signaling	194	-0.323043	-1.67124	6.74306e-05	0.000674306	0.000298114	5158	tags=52%, list=27%, signal=39%	ENSG00000172893/ENSG00000151552/ENSG00000106636/ENSG00000123136/ENSG00000102144/ENSG00000198431/ENSG00000005020/ENSG00000111669/ENSG00000145545/ENSG00000197930/ENSG00000168209/ENSG00000072274/ENSG00000117394/ENSG00000115946/ENSG00000109861/ENSG00000003056/ENSG00000162433/ENSG00000159399/ENSG00000180817/ENSG00000134107/ENSG00000149485/ENSG00000120742/ENSG00000070669/ENSG00000124762/ENSG00000131462…
Uv response up	Uv response up	Uv response up	124	-0.357705	-1.73962	0.000149906	0.00124922	0.000552287	5501	tags=49%, list=28%, signal=35%	ENSG00000165916/ENSG00000004478/ENSG00000123908/ENSG00000015475/ENSG00000168394/ENSG00000148229/ENSG00000030110/ENSG00000070669/ENSG00000221890/ENSG00000008735/ENSG00000125347/ENSG00000124702/ENSG00000135966/ENSG00000099804/ENSG00000128311/ENSG00000188486/ENSG00000168496/ENSG00000130741/ENSG00000157227/ENSG00000116096/ENSG00000141480/ENSG00000011451/ENSG00000166592/ENSG00000112096/ENSG00000072062…
Tnfa signaling via nfkb	Tnfa signaling via nfkb	Tnfa signaling via nfkb	170	-0.323827	-1.64211	0.000187674	0.00126325	0.000558489	5237	tags=42%, list=27%, signal=31%	ENSG00000168394/ENSG00000162407/ENSG00000143384/ENSG00000124762/ENSG00000146232/ENSG00000128016/ENSG00000125347/ENSG00000173812/ENSG00000175592/ENSG00000158050/ENSG00000158470/ENSG00000125657/ENSG00000087074/ENSG00000078401/ENSG00000114315/ENSG00000131669/ENSG00000130164/ENSG00000126561/ENSG00000115738/ENSG00000177606/ENSG00000160888/ENSG00000067082/ENSG00000110047/ENSG00000112096/ENSG00000102804…
Interferon gamma response	Interferon gamma response	Interferon gamma response	181	-0.314385	-1.60488	0.00020212	0.00126325	0.000558489	2868	tags=33%, list=15%, signal=28%	ENSG00000204264/ENSG00000121060/ENSG00000168310/ENSG00000140853/ENSG00000196116/ENSG00000112096/ENSG00000168062/ENSG00000137200/ENSG00000092010/ENSG00000106785/ENSG00000137193/ENSG00000140464/ENSG00000101347/ENSG00000198805/ENSG00000109320/ENSG00000150347/ENSG00000115525/ENSG00000065911/ENSG00000108679/ENSG00000168610/ENSG00000172936/ENSG00000125826/ENSG00000126067/ENSG00000183696/ENSG00000100906…
Adipogenesis	Adipogenesis	Adipogenesis	170	-0.321066	-1.62811	0.000241294	0.00134052	0.000592652	5961	tags=47%, list=31%, signal=33%	ENSG00000135018/ENSG00000004779/ENSG00000165029/ENSG00000121691/ENSG00000115159/ENSG00000137547/ENSG00000004455/ENSG00000177697/ENSG00000117118/ENSG00000183048/ENSG00000067829/ENSG00000170525/ENSG00000073060/ENSG00000120915/ENSG00000133027/ENSG00000148343/ENSG00000078061/ENSG00000138074/ENSG00000138757/ENSG00000162976/ENSG00000175567/ENSG00000166411/ENSG00000137824/ENSG00000128311/ENSG00000126561…
Heme metabolism	Heme metabolism	Heme metabolism	156	-0.32715	-1.65361	0.000310032	0.00155016	0.000685335	4664	tags=38%, list=24%, signal=29%	ENSG00000100225/ENSG00000167815/ENSG00000175567/ENSG00000213088/ENSG00000065970/ENSG00000187010/ENSG00000075643/ENSG00000075413/ENSG00000122490/ENSG00000153113/ENSG00000112146/ENSG00000109854/ENSG00000082641/ENSG00000143198/ENSG00000143797/ENSG00000159388/ENSG00000182512/ENSG00000101577/ENSG00000133606/ENSG00000115657/ENSG00000172270/ENSG00000080819/ENSG00000087274/ENSG00000029534/ENSG00000130227…
Complement	Complement	Complement	143	-0.321588	-1.6143	0.00147099	0.00668634	0.00295607	5187	tags=43%, list=27%, signal=32%	ENSG00000177105/ENSG00000103811/ENSG00000077463/ENSG00000115414/ENSG00000002549/ENSG00000125347/ENSG00000096070/ENSG00000182866/ENSG00000173653/ENSG00000198668/ENSG00000203710/ENSG00000141506/ENSG00000185010/ENSG00000132155/ENSG00000134871/ENSG00000044574/ENSG00000117984/ENSG00000157227/ENSG00000168310/ENSG00000110047/ENSG00000123384/ENSG00000117322/ENSG00000214274/ENSG00000107798/ENSG00000102265…
Hypoxia	Hypoxia	Hypoxia	158	-0.298531	-1.50204	0.00221603	0.00923344	0.00408215	6779	tags=51%, list=35%, signal=33%	ENSG00000177469/ENSG00000144476/ENSG00000128294/ENSG00000059804/ENSG00000182718/ENSG00000105974/ENSG00000102144/ENSG00000111669/ENSG00000197930/ENSG00000164442/ENSG00000143847/ENSG00000168209/ENSG00000118263/ENSG00000117394/ENSG00000072682/ENSG00000116285/ENSG00000162433/ENSG00000159399/ENSG00000198959/ENSG00000175040/ENSG00000170525/ENSG00000146674/ENSG00000134107/ENSG00000073060/ENSG00000124762…
Il2 stat5 signaling	Il2 stat5 signaling	Il2 stat5 signaling	168	-0.295985	-1.49852	0.00249461	0.00959465	0.00424185	3668	tags=31%, list=19%, signal=25%	ENSG00000108639/ENSG00000067082/ENSG00000023191/ENSG00000136026/ENSG00000196975/ENSG00000174669/ENSG00000120949/ENSG00000178209/ENSG00000136997/ENSG00000124942/ENSG00000185920/ENSG00000137193/ENSG00000162889/ENSG00000100219/ENSG00000059728/ENSG00000143878/ENSG00000198805/ENSG00000086758/ENSG00000026508/ENSG00000187678/ENSG00000064393/ENSG00000049249/ENSG00000183813/ENSG00000273749/ENSG00000143369…
Interferon alpha response	Interferon alpha response	Interferon alpha response	95	-0.34076	-1.59414	0.00403486	0.0144102	0.00637083	3746	tags=33%, list=19%, signal=26%	ENSG00000204264/ENSG00000121060/ENSG00000168310/ENSG00000196116/ENSG00000141971/ENSG00000146859/ENSG00000204525/ENSG00000168062/ENSG00000137200/ENSG00000092010/ENSG00000106785/ENSG00000138496/ENSG00000108679/ENSG00000135899/ENSG00000135114/ENSG00000019582/ENSG00000173786/ENSG00000182179/ENSG00000160710/ENSG00000140105/ENSG00000068079/ENSG00000092098/ENSG00000156587/ENSG00000185507/ENSG00000135148…
P53 pathway	P53 pathway	P53 pathway	175	-0.285885	-1.45702	0.00624251	0.0208084	0.00919948	4125	tags=33%, list=21%, signal=26%	ENSG00000172613/ENSG00000177606/ENSG00000186350/ENSG00000117984/ENSG00000134574/ENSG00000172667/ENSG00000100532/ENSG00000166592/ENSG00000102804/ENSG00000148175/ENSG00000154217/ENSG00000159388/ENSG00000181104/ENSG00000099875/ENSG00000129667/ENSG00000141510/ENSG00000132334/ENSG00000179163/ENSG00000116514/ENSG00000120868/ENSG00000148400/ENSG00000059728/ENSG00000101255/ENSG00000196313/ENSG00000100292…
Wnt beta catenin signaling	Wnt beta catenin signaling	Wnt beta catenin signaling	33	-0.466817	-1.7284	0.00815415	0.0232052	0.0102592	3060	tags=55%, list=16%, signal=46%	ENSG00000204301/ENSG00000168646/ENSG00000004975/ENSG00000101384/ENSG00000103126/ENSG00000164683/ENSG00000163517/ENSG00000136997/ENSG00000141510/ENSG00000185920/ENSG00000148400/ENSG00000055130/ENSG00000138795/ENSG00000196498/ENSG00000081059/ENSG00000111186/ENSG00000108840/ENSG00000198719
Myc targets v2	Myc targets v2	Myc targets v2	58	-0.375461	-1.5745	0.00896314	0.0232052	0.0102592	5699	tags=55%, list=29%, signal=39%	ENSG00000159399/ENSG00000132603/ENSG00000156502/ENSG00000136718/ENSG00000052749/ENSG00000184967/ENSG00000130810/ENSG00000076248/ENSG00000148840/ENSG00000158050/ENSG00000136933/ENSG00000100297/ENSG00000179958/ENSG00000100029/ENSG00000174669/ENSG00000135446/ENSG00000166851/ENSG00000170515/ENSG00000136997/ENSG00000105447/ENSG00000136270/ENSG00000001497/ENSG00000166197/ENSG00000053372/ENSG00000106305…
Inflammatory response	Inflammatory response	Inflammatory response	145	-0.294543	-1.47926	0.0092821	0.0232052	0.0102592	5187	tags=42%, list=27%, signal=31%	ENSG00000177105/ENSG00000124762/ENSG00000142227/ENSG00000231925/ENSG00000161638/ENSG00000125347/ENSG00000182866/ENSG00000125657/ENSG00000078401/ENSG00000163251/ENSG00000130164/ENSG00000141506/ENSG00000055332/ENSG00000132155/ENSG00000106546/ENSG00000117090/ENSG00000157227/ENSG00000089041/ENSG00000197405/ENSG00000067082/ENSG00000172215/ENSG00000162711/ENSG00000139514/ENSG00000146242/ENSG00000159388…
Epithelial mesenchymal transition	Epithelial mesenchymal transition	Epithelial mesenchymal transition	108	-0.310123	-1.47135	0.0088939	0.0232052	0.0102592	5038	tags=38%, list=26%, signal=28%	ENSG00000142227/ENSG00000162692/ENSG00000115414/ENSG00000161638/ENSG00000198467/ENSG00000116132/ENSG00000115738/ENSG00000177606/ENSG00000134871/ENSG00000157227/ENSG00000172638/ENSG00000115935/ENSG00000113657/ENSG00000123384/ENSG00000130635/ENSG00000102265/ENSG00000131435/ENSG00000106397/ENSG00000106484/ENSG00000073712/ENSG00000179163/ENSG00000143878/ENSG00000083444/ENSG00000167460/ENSG00000026508…
Mitotic spindle	Mitotic spindle	Mitotic spindle	193	0.291494	1.44709	0.00838956	0.0232052	0.0102592	2243	tags=26%, list=12%, signal=23%	ENSG00000143862/ENSG00000151849/ENSG00000163808/ENSG00000117650/ENSG00000084731/ENSG00000180628/ENSG00000163605/ENSG00000126787/ENSG00000101639/ENSG00000166037/ENSG00000158987/ENSG00000159314/ENSG00000112029/ENSG00000184445/ENSG00000198087/ENSG00000112742/ENSG00000170759/ENSG00000186625/ENSG00000078674/ENSG00000138160/ENSG00000108055/ENSG00000198586/ENSG00000011426/ENSG00000100503/ENSG00000155903…
Uv response dn	Uv response dn	Uv response dn	104	-0.309373	-1.46672	0.0140562	0.0334672	0.014796	3060	tags=27%, list=16%, signal=23%	ENSG00000136997/ENSG00000166949/ENSG00000154229/ENSG00000187210/ENSG00000117020/ENSG00000109320/ENSG00000163697/ENSG00000171132/ENSG00000103222/ENSG00000173482/ENSG00000108175/ENSG00000186480/ENSG00000143776/ENSG00000125375/ENSG00000116731/ENSG00000171608/ENSG00000131089/ENSG00000124788/ENSG00000112062/ENSG00000134250/ENSG00000198121/ENSG00000135862/ENSG00000121067/ENSG00000125968/ENSG00000197555…
Pi3k akt mtor signaling	Pi3k akt mtor signaling	Pi3k akt mtor signaling	91	-0.320076	-1.48333	0.0149046	0.0338742	0.014976	4100	tags=36%, list=21%, signal=29%	ENSG00000132155/ENSG00000130669/ENSG00000119487/ENSG00000141564/ENSG00000141522/ENSG00000179218/ENSG00000079277/ENSG00000159445/ENSG00000082701/ENSG00000135446/ENSG00000173020/ENSG00000099875/ENSG00000101412/ENSG00000177885/ENSG00000101255/ENSG00000117676/ENSG00000141367/ENSG00000147168/ENSG00000204435/ENSG00000172936/ENSG00000137713/ENSG00000161203/ENSG00000166913/ENSG00000121966/ENSG00000050748…
Reactive oxygen species pathway	Reactive oxygen species pathway	Reactive oxygen species pathway	48	-0.388128	-1.57033	0.0158177	0.0343862	0.0152023	4923	tags=42%, list=25%, signal=31%	ENSG00000156304/ENSG00000181019/ENSG00000117450/ENSG00000167815/ENSG00000087086/ENSG00000184983/ENSG00000112096/ENSG00000152804/ENSG00000269858/ENSG00000001084/ENSG00000119383/ENSG00000160211/ENSG00000104687/ENSG00000103222/ENSG00000107438/ENSG00000197971/ENSG00000067057/ENSG00000172939/ENSG00000184470/ENSG00000171867
Apoptosis	Apoptosis	Apoptosis	135	-0.285933	-1.41604	0.0193104	0.0388154	0.0171605	5290	tags=40%, list=27%, signal=29%	ENSG00000015475/ENSG00000168394/ENSG00000101665/ENSG00000143384/ENSG00000144136/ENSG00000124762/ENSG00000101966/ENSG00000106211/ENSG00000120705/ENSG00000125347/ENSG00000116824/ENSG00000221823/ENSG00000106144/ENSG00000138794/ENSG00000177606/ENSG00000197081/ENSG00000110514/ENSG00000112096/ENSG00000159388/ENSG00000181104/ENSG00000102265/ENSG00000154640/ENSG00000165637/ENSG00000060558/ENSG00000149557…
Estrogen response early	Estrogen response early	Estrogen response early	145	-0.279273	-1.40257	0.0194077	0.0388154	0.0171605	3464	tags=30%, list=18%, signal=25%	ENSG00000141424/ENSG00000146242/ENSG00000108179/ENSG00000171302/ENSG00000136068/ENSG00000129993/ENSG00000100605/ENSG00000173227/ENSG00000197321/ENSG00000008838/ENSG00000136997/ENSG00000157600/ENSG00000138175/ENSG00000115902/ENSG00000012660/ENSG00000159461/ENSG00000159166/ENSG00000100219/ENSG00000169710/ENSG00000181788/ENSG00000196498/ENSG00000026508/ENSG00000096060/ENSG00000137285/ENSG00000140526…
Allograft rejection	Allograft rejection	Allograft rejection	155	-0.265612	-1.33774	0.0267444	0.0514316	0.0227382	4902	tags=34%, list=25%, signal=25%	ENSG00000231925/ENSG00000111679/ENSG00000204592/ENSG00000204252/ENSG00000198851/ENSG00000182866/ENSG00000137265/ENSG00000186810/ENSG00000116824/ENSG00000103653/ENSG00000160255/ENSG00000114686/ENSG00000204287/ENSG00000132507/ENSG00000162711/ENSG00000181104/ENSG00000102265/ENSG00000163823/ENSG00000096996/ENSG00000187210/ENSG00000143479/ENSG00000180353/ENSG00000174130/ENSG00000163131/ENSG00000100353…
Cholesterol homeostasis	Cholesterol homeostasis	Cholesterol homeostasis	64	-0.32302	-1.38804	0.0363744	0.0661938	0.0292646	2590	tags=25%, list=13%, signal=22%	ENSG00000101255/ENSG00000169710/ENSG00000067992/ENSG00000116663/ENSG00000135842/ENSG00000160752/ENSG00000198911/ENSG00000131981/ENSG00000099194/ENSG00000184009/ENSG00000110921/ENSG00000109084/ENSG00000134824/ENSG00000100600/ENSG00000079459/ENSG00000163297
E2f targets	E2f targets	E2f targets	200	0.265672	1.32141	0.0370685	0.0661938	0.0292646	2773	tags=22%, list=14%, signal=19%	ENSG00000124207/ENSG00000100941/ENSG00000162607/ENSG00000145220/ENSG00000126787/ENSG00000164985/ENSG00000024526/ENSG00000108848/ENSG00000120699/ENSG00000012048/ENSG00000139734/ENSG00000118007/ENSG00000111875/ENSG00000156802/ENSG00000113522/ENSG00000124795/ENSG00000108055/ENSG00000164754/ENSG00000161996/ENSG00000163029/ENSG00000103540/ENSG00000095002/ENSG00000113810/ENSG00000072571/ENSG00000139618…
Peroxisome	Peroxisome	Peroxisome	85	-0.300884	-1.37302	0.0402091	0.0693261	0.0306494	3760	tags=44%, list=19%, signal=35%	ENSG00000149485/ENSG00000120915/ENSG00000157593/ENSG00000103150/ENSG00000169714/ENSG00000150967/ENSG00000117450/ENSG00000159692/ENSG00000095321/ENSG00000182372/ENSG00000166821/ENSG00000116133/ENSG00000112096/ENSG00000171793/ENSG00000012660/ENSG00000138413/ENSG00000143149/ENSG00000182054/ENSG00000160752/ENSG00000151726/ENSG00000128245/ENSG00000005471/ENSG00000101986/ENSG00000173473/ENSG00000042445…
Fatty acid metabolism	Fatty acid metabolism	Fatty acid metabolism	129	-0.274688	-1.35074	0.0521834	0.0869723	0.0384509	2924	tags=39%, list=15%, signal=33%	ENSG00000239900/ENSG00000091483/ENSG00000159228/ENSG00000103150/ENSG00000148090/ENSG00000115758/ENSG00000171503/ENSG00000134333/ENSG00000167969/ENSG00000095321/ENSG00000138029/ENSG00000166228/ENSG00000147383/ENSG00000138698/ENSG00000116133/ENSG00000100412/ENSG00000012660/ENSG00000138413/ENSG00000092010/ENSG00000073578/ENSG00000149925/ENSG00000167588/ENSG00000080819/ENSG00000102172/ENSG00000169710…
Coagulation	Coagulation	Coagulation	67	-0.311963	-1.36174	0.0580343	0.0885569	0.0391515	3390	tags=27%, list=18%, signal=22%	ENSG00000123384/ENSG00000131187/ENSG00000010278/ENSG00000214274/ENSG00000102265/ENSG00000172354/ENSG00000160999/ENSG00000261371/ENSG00000197632/ENSG00000132906/ENSG00000071127/ENSG00000005893/ENSG00000162517/ENSG00000100600/ENSG00000113140/ENSG00000111144/ENSG00000079337/ENSG00000256043
Il6 jak stat3 signaling	Il6 jak stat3 signaling	Il6 jak stat3 signaling	66	-0.304378	-1.32368	0.0560538	0.0885569	0.0391515	4501	tags=36%, list=23%, signal=28%	ENSG00000131724/ENSG00000243646/ENSG00000143575/ENSG00000196396/ENSG00000141506/ENSG00000177606/ENSG00000010278/ENSG00000163823/ENSG00000096996/ENSG00000137193/ENSG00000177663/ENSG00000177885/ENSG00000100292/ENSG00000147168/ENSG00000026508/ENSG00000168610/ENSG00000172936/ENSG00000185291/ENSG00000028137/ENSG00000115415/ENSG00000105329/ENSG00000184557/ENSG00000139269/ENSG00000184371
Kras signaling up	Kras signaling up	Kras signaling up	111	-0.272788	-1.30672	0.0584476	0.0885569	0.0391515	2962	tags=26%, list=15%, signal=22%	ENSG00000169905/ENSG00000179163/ENSG00000071575/ENSG00000163131/ENSG00000104814/ENSG00000147168/ENSG00000173801/ENSG00000125398/ENSG00000174600/ENSG00000168280/ENSG00000095015/ENSG00000028137/ENSG00000107554/ENSG00000121966/ENSG00000261371/ENSG00000104267/ENSG00000185811/ENSG00000118503/ENSG00000056558/ENSG00000128342/ENSG00000244405/ENSG00000134516/ENSG00000134954/ENSG00000168685/ENSG00000136167…
Estrogen response late	Estrogen response late	Estrogen response late	136	-0.26126	-1.2977	0.0718237	0.104618	0.046252	5622	tags=43%, list=29%, signal=31%	ENSG00000156127/ENSG00000152767/ENSG00000155850/ENSG00000004478/ENSG00000054277/ENSG00000164172/ENSG00000073060/ENSG00000114737/ENSG00000111816/ENSG00000128016/ENSG00000111679/ENSG00000158050/ENSG00000107262/ENSG00000198722/ENSG00000128311/ENSG00000115738/ENSG00000105699/ENSG00000172493/ENSG00000160183/ENSG00000136770/ENSG00000104522/ENSG00000204516/ENSG00000213853/ENSG00000146242/ENSG00000108179…
Dna repair	Dna repair	Dna repair	146	-0.246571	-1.2399	0.0732323	0.104618	0.046252	4053	tags=27%, list=21%, signal=21%	ENSG00000168496/ENSG00000105656/ENSG00000134574/ENSG00000174446/ENSG00000185608/ENSG00000196235/ENSG00000172409/ENSG00000114784/ENSG00000144231/ENSG00000171302/ENSG00000114956/ENSG00000165704/ENSG00000180353/ENSG00000141510/ENSG00000105486/ENSG00000198805/ENSG00000176890/ENSG00000196313/ENSG00000178035/ENSG00000185825/ENSG00000125651/ENSG00000183431/ENSG00000186184/ENSG00000011007/ENSG00000086102…
Notch signaling	Notch signaling	Notch signaling	28	-0.404842	-1.41829	0.0811404	0.112695	0.049823	4465	tags=43%, list=23%, signal=33%	ENSG00000114315/ENSG00000110042/ENSG00000163251/ENSG00000154229/ENSG00000148400/ENSG00000055130/ENSG00000117362/ENSG00000155760/ENSG00000134250/ENSG00000135144/ENSG00000198719/ENSG00000072803
Bile acid metabolism	Bile acid metabolism	Bile acid metabolism	77	-0.26808	-1.20726	0.114094	0.150467	0.0665224	2225	tags=23%, list=12%, signal=21%	ENSG00000143149/ENSG00000182054/ENSG00000137936/ENSG00000151726/ENSG00000101986/ENSG00000042445/ENSG00000167972/ENSG00000124788/ENSG00000215193/ENSG00000102910/ENSG00000134824/ENSG00000123240/ENSG00000144852/ENSG00000115425/ENSG00000124587/ENSG00000242110/ENSG00000110628/ENSG00000108733
Myogenesis	Myogenesis	Myogenesis	110	-0.247575	-1.18296	0.114355	0.150467	0.0665224	2024	tags=18%, list=10%, signal=16%	ENSG00000143549/ENSG00000178104/ENSG00000160752/ENSG00000151726/ENSG00000116604/ENSG00000105329/ENSG00000177731/ENSG00000162104/ENSG00000133392/ENSG00000188157/ENSG00000099194/ENSG00000196576/ENSG00000100345/ENSG00000082781/ENSG00000113140/ENSG00000108840/ENSG00000099204/ENSG00000120896/ENSG00000108821/ENSG00000171867
G2m checkpoint	G2m checkpoint	G2m checkpoint	196	0.235697	1.17177	0.136571	0.17509	0.0774084	2945	tags=23%, list=15%, signal=20%	ENSG00000163808/ENSG00000117650/ENSG00000123505/ENSG00000168078/ENSG00000100644/ENSG00000112029/ENSG00000112742/ENSG00000170759/ENSG00000118007/ENSG00000186625/ENSG00000138160/ENSG00000085224/ENSG00000164754/ENSG00000166266/ENSG00000138182/ENSG00000075391/ENSG00000118412/ENSG00000117724/ENSG00000113810/ENSG00000032219/ENSG00000072571/ENSG00000112739/ENSG00000139618/ENSG00000083642/ENSG00000138778…
Apical surface	Apical surface	Apical surface	33	-0.343358	-1.27129	0.143167	0.178959	0.0791186	3780	tags=39%, list=20%, signal=32%	ENSG00000112297/ENSG00000137103/ENSG00000169129/ENSG00000117281/ENSG00000147168/ENSG00000006831/ENSG00000107485/ENSG00000132589/ENSG00000198646/ENSG00000100385/ENSG00000086062/ENSG00000172005/ENSG00000254087
Tgf beta signaling	Tgf beta signaling	Tgf beta signaling	46	-0.302511	-1.21538	0.173034	0.211017	0.0932916	5471	tags=46%, list=28%, signal=33%	ENSG00000108854/ENSG00000172531/ENSG00000101665/ENSG00000144136/ENSG00000101966/ENSG00000107779/ENSG00000087074/ENSG00000115738/ENSG00000106991/ENSG00000115306/ENSG00000166949/ENSG00000198742/ENSG00000196498/ENSG00000064393/ENSG00000137936/ENSG00000088832/ENSG00000157933/ENSG00000105329/ENSG00000067560/ENSG00000155090/ENSG00000125968
Androgen response	Androgen response	Androgen response	84	-0.247806	-1.13183	0.187067	0.217814	0.0962966	3648	tags=30%, list=19%, signal=24%	ENSG00000120899/ENSG00000116133/ENSG00000102804/ENSG00000183726/ENSG00000170515/ENSG00000103275/ENSG00000166451/ENSG00000081377/ENSG00000012660/ENSG00000168118/ENSG00000102172/ENSG00000150347/ENSG00000196419/ENSG00000079246/ENSG00000096060/ENSG00000104687/ENSG00000140526/ENSG00000108175/ENSG00000186480/ENSG00000086062/ENSG00000099194/ENSG00000112576/ENSG00000266412/ENSG00000140263/ENSG00000205189
Oxidative phosphorylation	Oxidative phosphorylation	Oxidative phosphorylation	198	-0.213422	-1.10842	0.18732	0.217814	0.0962966	6055	tags=38%, list=31%, signal=26%	ENSG00000165264/ENSG00000170906/ENSG00000072506/ENSG00000004779/ENSG00000119711/ENSG00000128524/ENSG00000131100/ENSG00000078668/ENSG00000156502/ENSG00000137547/ENSG00000117118/ENSG00000067829/ENSG00000006695/ENSG00000178741/ENSG00000071553/ENSG00000091483/ENSG00000151366/ENSG00000136888/ENSG00000060762/ENSG00000171503/ENSG00000169021/ENSG00000134333/ENSG00000100216/ENSG00000166411/ENSG00000167969…
Spermatogenesis	Spermatogenesis	Spermatogenesis	74	0.259951	1.09463	0.296763	0.33723	0.149091	4336	tags=32%, list=22%, signal=25%	ENSG00000129484/ENSG00000032742/ENSG00000117650/ENSG00000096717/ENSG00000112742/ENSG00000163781/ENSG00000152495/ENSG00000164070/ENSG00000087338/ENSG00000163918/ENSG00000178053/ENSG00000081985/ENSG00000170312/ENSG00000064651/ENSG00000166922/ENSG00000119912/ENSG00000100206/ENSG00000163923/ENSG00000152942/ENSG00000134940/ENSG00000174871/ENSG00000115257/ENSG00000105679/ENSG00000100526
Pancreas beta cells	Pancreas beta cells	Pancreas beta cells	15	0.375491	1.08798	0.336466	0.373851	0.165282	3350	tags=33%, list=17%, signal=28%	ENSG00000140612/ENSG00000007372/ENSG00000136854/ENSG00000109911/ENSG00000143627
Kras signaling dn	Kras signaling dn	Kras signaling dn	81	-0.220833	-1.00481	0.435484	0.473352	0.209271	4920	tags=28%, list=25%, signal=21%	ENSG00000163050/ENSG00000119703/ENSG00000183049/ENSG00000130005/ENSG00000078401/ENSG00000167548/ENSG00000177000/ENSG00000135100/ENSG00000172456/ENSG00000159388/ENSG00000100721/ENSG00000072858/ENSG00000105642/ENSG00000100027/ENSG00000197632/ENSG00000125648/ENSG00000183508/ENSG00000171992/ENSG00000105675/ENSG00000157601/ENSG00000145936/ENSG00000107864/ENSG00000148200
Protein secretion	Protein secretion	Protein secretion	90	-0.215136	-0.990395	0.48227	0.513053	0.226823	6191	tags=47%, list=32%, signal=32%	ENSG00000138674/ENSG00000054523/ENSG00000042753/ENSG00000165029/ENSG00000109861/ENSG00000003056/ENSG00000054983/ENSG00000108433/ENSG00000265808/ENSG00000104388/ENSG00000124209/ENSG00000123595/ENSG00000157916/ENSG00000184432/ENSG00000145730/ENSG00000124198/ENSG00000136738/ENSG00000105971/ENSG00000197081/ENSG00000166747/ENSG00000061987/ENSG00000047249/ENSG00000117533/ENSG00000122705/ENSG00000135775…
Unfolded protein response	Unfolded protein response	Unfolded protein response	111	-0.201908	-0.967185	0.533007	0.555216	0.245464	4326	tags=30%, list=22%, signal=23%	ENSG00000116809/ENSG00000087269/ENSG00000080802/ENSG00000143870/ENSG00000188486/ENSG00000106080/ENSG00000044574/ENSG00000196305/ENSG00000088247/ENSG00000161960/ENSG00000171311/ENSG00000179218/ENSG00000118217/ENSG00000105171/ENSG00000115902/ENSG00000157014/ENSG00000114867/ENSG00000100219/ENSG00000065911/ENSG00000166197/ENSG00000130826/ENSG00000272886/ENSG00000204843/ENSG00000065485/ENSG00000182934…
Angiogenesis	Angiogenesis	Angiogenesis	16	0.283469	0.827274	0.724203	0.738982	0.326708	568	tags=12%, list=3%, signal=12%	ENSG00000138448/ENSG00000186652
Hedgehog signaling	Hedgehog signaling	Hedgehog signaling	25	-0.220835	-0.740813	0.868009	0.868009	0.383751	2797	tags=20%, list=14%, signal=17%	ENSG00000185920/ENSG00000140464/ENSG00000072832/ENSG00000140332/ENSG00000100345

## Sheet: C
	ID	Description	setSize	enrichmentScore	NES	pvalue	p.adjust	qvalue	rank	leading_edge	core_enrichment
Negative regulation of striated muscle cell differentiation	Negative regulation of striated muscle cell differentiation	Negative regulation of striated muscle cell differentiation	25	-0.746004	-2.62795	2.87154e-08	9.75463e-05	7.44485e-05	2922	tags=64%, list=15%, signal=54%	ENSG00000154174/ENSG00000106462/ENSG00000148400/ENSG00000100219/ENSG00000065978/ENSG00000141646/ENSG00000160211/ENSG00000060069/ENSG00000207741/ENSG00000155760/ENSG00000100811/ENSG00000186951/ENSG00000177238/ENSG00000108840/ENSG00000198719/ENSG00000160539
Myeloid cell differentiation	Myeloid cell differentiation	Myeloid cell differentiation	285	-0.339319	-1.83048	1.32604e-07	0.000112614	8.59486e-05	3648	tags=36%, list=19%, signal=29%	ENSG00000185122/ENSG00000123685/ENSG00000115738/ENSG00000177606/ENSG00000080802/ENSG00000100813/ENSG00000253729/ENSG00000270882/ENSG00000088992/ENSG00000120899/ENSG00000070831/ENSG00000119714/ENSG00000164038/ENSG00000162769/ENSG00000168062/ENSG00000183943/ENSG00000129993/ENSG00000111252/ENSG00000163823/ENSG00000104856/ENSG00000136997/ENSG00000154229/ENSG00000145675/ENSG00000143479/ENSG00000180694…
Immune response regulating signaling pathway	Immune response regulating signaling pathway	Immune response regulating signaling pathway	342	-0.32348	-1.80381	9.82434e-08	0.000112614	8.59486e-05	5291	tags=43%, list=27%, signal=32%	ENSG00000141968/ENSG00000140931/ENSG00000140992/ENSG00000222037/ENSG00000105369/ENSG00000204388/ENSG00000073331/ENSG00000105373/ENSG00000211677/ENSG00000115904/ENSG00000103811/ENSG00000113448/ENSG00000180370/ENSG00000197943/ENSG00000213413/ENSG00000115310/ENSG00000101966/ENSG00000111679/ENSG00000168961/ENSG00000163362/ENSG00000125347/ENSG00000134644/ENSG00000095585/ENSG00000182866/ENSG00000131669…
Viral process	Viral process	Viral process	334	-0.31976	-1.77365	1.26792e-07	0.000112614	8.59486e-05	4362	tags=37%, list=23%, signal=29%	ENSG00000132612/ENSG00000203710/ENSG00000130164/ENSG00000197111/ENSG00000105971/ENSG00000055332/ENSG00000159692/ENSG00000177606/ENSG00000197081/ENSG00000127022/ENSG00000117090/ENSG00000129351/ENSG00000132341/ENSG00000121060/ENSG00000099956/ENSG00000073849/ENSG00000070831/ENSG00000172215/ENSG00000198791/ENSG00000169564/ENSG00000141458/ENSG00000141971/ENSG00000130811/ENSG00000148175/ENSG00000175390…
Regulation of muscle cell differentiation	Regulation of muscle cell differentiation	Regulation of muscle cell differentiation	91	-0.467124	-2.18811	2.69394e-07	0.000183026	0.000139688	4157	tags=48%, list=22%, signal=38%	ENSG00000115738/ENSG00000176909/ENSG00000106991/ENSG00000157227/ENSG00000166831/ENSG00000172638/ENSG00000141480/ENSG00000112096/ENSG00000109111/ENSG00000131196/ENSG00000132466/ENSG00000154174/ENSG00000106462/ENSG00000148400/ENSG00000100219/ENSG00000169057/ENSG00000125378/ENSG00000065978/ENSG00000141646/ENSG00000134072/ENSG00000160211/ENSG00000060069/ENSG00000183576/ENSG00000011304/ENSG00000198793…
Homeostasis of number of cells	Homeostasis of number of cells	Homeostasis of number of cells	219	-0.355547	-1.85855	5.49695e-07	0.000266759	0.000203594	4157	tags=37%, list=22%, signal=29%	ENSG00000115738/ENSG00000100813/ENSG00000171456/ENSG00000174564/ENSG00000158156/ENSG00000253729/ENSG00000075856/ENSG00000089041/ENSG00000198286/ENSG00000097007/ENSG00000122122/ENSG00000162769/ENSG00000111684/ENSG00000181104/ENSG00000107798/ENSG00000111252/ENSG00000143479/ENSG00000143195/ENSG00000180353/ENSG00000163930/ENSG00000117020/ENSG00000100320/ENSG00000135870/ENSG00000105612/ENSG00000169750…
Leukocyte differentiation	Leukocyte differentiation	Leukocyte differentiation	397	-0.299212	-1.69029	5.20559e-07	0.000266759	0.000203594	5370	tags=46%, list=28%, signal=34%	ENSG00000103423/ENSG00000156127/ENSG00000153551/ENSG00000117262/ENSG00000139636/ENSG00000151651/ENSG00000136634/ENSG00000115085/ENSG00000168264/ENSG00000007168/ENSG00000071553/ENSG00000141968/ENSG00000105369/ENSG00000101665/ENSG00000030110/ENSG00000115904/ENSG00000160685/ENSG00000173585/ENSG00000162692/ENSG00000197943/ENSG00000006607/ENSG00000143507/ENSG00000111679/ENSG00000168961/ENSG00000204252…
Positive regulation of hemopoiesis	Positive regulation of hemopoiesis	Positive regulation of hemopoiesis	123	-0.427666	-2.07946	9.95539e-07	0.000322678	0.000246272	4549	tags=50%, list=24%, signal=38%	ENSG00000125657/ENSG00000110497/ENSG00000143575/ENSG00000203710/ENSG00000185122/ENSG00000115738/ENSG00000100813/ENSG00000198846/ENSG00000020633/ENSG00000253729/ENSG00000088992/ENSG00000157227/ENSG00000276231/ENSG00000204287/ENSG00000119714/ENSG00000164038/ENSG00000122122/ENSG00000162711/ENSG00000163823/ENSG00000154229/ENSG00000096996/ENSG00000180694/ENSG00000180353/ENSG00000067606/ENSG00000126226…
Regulation of protein binding	Regulation of protein binding	Regulation of protein binding	149	-0.389888	-1.94746	1.38436e-06	0.000322678	0.000246272	5458	tags=49%, list=28%, signal=35%	ENSG00000136634/ENSG00000172531/ENSG00000133895/ENSG00000168334/ENSG00000141013/ENSG00000124762/ENSG00000104964/ENSG00000087586/ENSG00000135924/ENSG00000100060/ENSG00000115109/ENSG00000167110/ENSG00000198252/ENSG00000075413/ENSG00000185122/ENSG00000112208/ENSG00000137642/ENSG00000128881/ENSG00000136986/ENSG00000132341/ENSG00000097007/ENSG00000070831/ENSG00000141480/ENSG00000123384/ENSG00000072062…
Regulation of hemopoiesis	Regulation of hemopoiesis	Regulation of hemopoiesis	270	-0.328383	-1.75512	1.42484e-06	0.000322678	0.000246272	4907	tags=43%, list=25%, signal=32%	ENSG00000143507/ENSG00000128016/ENSG00000111679/ENSG00000168961/ENSG00000204252/ENSG00000234745/ENSG00000125347/ENSG00000113360/ENSG00000100225/ENSG00000167815/ENSG00000125657/ENSG00000110497/ENSG00000137265/ENSG00000116824/ENSG00000143575/ENSG00000203710/ENSG00000185122/ENSG00000115738/ENSG00000080802/ENSG00000100813/ENSG00000198846/ENSG00000020633/ENSG00000253729/ENSG00000270882/ENSG00000088992…
Regulation of protein containing complex assembly	Regulation of protein containing complex assembly	Regulation of protein containing complex assembly	311	-0.317131	-1.74389	1.3437e-06	0.000322678	0.000246272	4465	tags=39%, list=23%, signal=30%	ENSG00000179820/ENSG00000105649/ENSG00000114315/ENSG00000198722/ENSG00000110497/ENSG00000143575/ENSG00000204104/ENSG00000185104/ENSG00000079332/ENSG00000185122/ENSG00000055332/ENSG00000132155/ENSG00000167984/ENSG00000141293/ENSG00000125863/ENSG00000044574/ENSG00000137642/ENSG00000100106/ENSG00000113758/ENSG00000097007/ENSG00000071051/ENSG00000120899/ENSG00000149564/ENSG00000070831/ENSG00000107104…
Mononuclear cell differentiation	Mononuclear cell differentiation	Mononuclear cell differentiation	316	-0.316504	-1.74342	1.24001e-06	0.000322678	0.000246272	5637	tags=47%, list=29%, signal=34%	ENSG00000103423/ENSG00000156127/ENSG00000153551/ENSG00000117262/ENSG00000139636/ENSG00000151651/ENSG00000136634/ENSG00000115085/ENSG00000168264/ENSG00000141968/ENSG00000105369/ENSG00000101665/ENSG00000030110/ENSG00000115904/ENSG00000160685/ENSG00000173585/ENSG00000162692/ENSG00000197943/ENSG00000143507/ENSG00000111679/ENSG00000168961/ENSG00000204252/ENSG00000234745/ENSG00000100060/ENSG00000125347…
Cellular response to hormone stimulus	Cellular response to hormone stimulus	Cellular response to hormone stimulus	394	-0.301609	-1.70482	9.4763e-07	0.000322678	0.000246272	4247	tags=37%, list=22%, signal=29%	ENSG00000185122/ENSG00000185651/ENSG00000167548/ENSG00000105971/ENSG00000126561/ENSG00000156709/ENSG00000132670/ENSG00000186350/ENSG00000125863/ENSG00000137642/ENSG00000253729/ENSG00000170145/ENSG00000117713/ENSG00000100344/ENSG00000141027/ENSG00000089159/ENSG00000213625/ENSG00000132341/ENSG00000215021/ENSG00000110958/ENSG00000121671/ENSG00000112983/ENSG00000107104/ENSG00000141458/ENSG00000179218…
Positive regulation of catabolic process	Positive regulation of catabolic process	Positive regulation of catabolic process	424	-0.29221	-1.66344	1.05662e-06	0.000322678	0.000246272	4376	tags=35%, list=23%, signal=28%	ENSG00000187866/ENSG00000143450/ENSG00000196396/ENSG00000130164/ENSG00000185104/ENSG00000185122/ENSG00000172985/ENSG00000135119/ENSG00000115266/ENSG00000126581/ENSG00000168092/ENSG00000112208/ENSG00000005007/ENSG00000197386/ENSG00000180953/ENSG00000137642/ENSG00000141698/ENSG00000088247/ENSG00000089041/ENSG00000177479/ENSG00000162236/ENSG00000120899/ENSG00000115839/ENSG00000196235/ENSG00000187097…
Regulation of defense response	Regulation of defense response	Regulation of defense response	413	-0.291764	-1.65348	8.72206e-07	0.000322678	0.000246272	3618	tags=30%, list=19%, signal=25%	ENSG00000140853/ENSG00000141480/ENSG00000162711/ENSG00000147140/ENSG00000198791/ENSG00000101336/ENSG00000166747/ENSG00000188822/ENSG00000131187/ENSG00000163154/ENSG00000159840/ENSG00000179526/ENSG00000111684/ENSG00000164430/ENSG00000132522/ENSG00000154124/ENSG00000129667/ENSG00000170542/ENSG00000164535/ENSG00000117281/ENSG00000166949/ENSG00000151388/ENSG00000096996/ENSG00000154174/ENSG00000163930…
Morphogenesis of an epithelium	Morphogenesis of an epithelium	Morphogenesis of an epithelium	307	-0.316009	-1.73385	1.53205e-06	0.000325274	0.000248253	4355	tags=38%, list=23%, signal=30%	ENSG00000161638/ENSG00000186395/ENSG00000179528/ENSG00000204580/ENSG00000109944/ENSG00000168014/ENSG00000078246/ENSG00000115109/ENSG00000078401/ENSG00000114315/ENSG00000204104/ENSG00000163251/ENSG00000105429/ENSG00000107159/ENSG00000100068/ENSG00000177000/ENSG00000111602/ENSG00000106991/ENSG00000125863/ENSG00000169504/ENSG00000165533/ENSG00000157227/ENSG00000097007/ENSG00000215021/ENSG00000070831…
Transmembrane receptor protein tyrosine kinase signaling pathway	Transmembrane receptor protein tyrosine kinase signaling pathway	Transmembrane receptor protein tyrosine kinase signaling pathway	380	-0.297068	-1.67206	1.68539e-06	0.00033678	0.000257034	4209	tags=34%, list=22%, signal=27%	ENSG00000105971/ENSG00000126561/ENSG00000157613/ENSG00000141380/ENSG00000132155/ENSG00000072134/ENSG00000132670/ENSG00000134871/ENSG00000171241/ENSG00000197081/ENSG00000131475/ENSG00000142675/ENSG00000137642/ENSG00000127418/ENSG00000170145/ENSG00000089159/ENSG00000169220/ENSG00000106025/ENSG00000213625/ENSG00000097007/ENSG00000071051/ENSG00000120899/ENSG00000213949/ENSG00000107104/ENSG00000101336…
Carbohydrate derivative biosynthetic process	Carbohydrate derivative biosynthetic process	Carbohydrate derivative biosynthetic process	473	-0.279335	-1.60488	1.8922e-06	0.0003571	0.000272543	3847	tags=29%, list=20%, signal=24%	ENSG00000111846/ENSG00000117682/ENSG00000160305/ENSG00000104522/ENSG00000159921/ENSG00000102967/ENSG00000130717/ENSG00000073849/ENSG00000103740/ENSG00000159131/ENSG00000214160/ENSG00000093072/ENSG00000221988/ENSG00000094841/ENSG00000187097/ENSG00000176022/ENSG00000156966/ENSG00000141458/ENSG00000066322/ENSG00000171155/ENSG00000171302/ENSG00000100522/ENSG00000177191/ENSG00000147224/ENSG00000167130…
Regulation of growth	Regulation of growth	Regulation of growth	442	-0.281809	-1.61124	2.04961e-06	0.000366448	0.000279678	3797	tags=30%, list=20%, signal=24%	ENSG00000157227/ENSG00000184357/ENSG00000113758/ENSG00000097007/ENSG00000120899/ENSG00000172667/ENSG00000070831/ENSG00000008083/ENSG00000122122/ENSG00000100532/ENSG00000137103/ENSG00000112983/ENSG00000141564/ENSG00000165675/ENSG00000090006/ENSG00000162769/ENSG00000092820/ENSG00000082701/ENSG00000124772/ENSG00000171105/ENSG00000089094/ENSG00000135446/ENSG00000073803/ENSG00000187764/ENSG00000066084…
Regulation of protein localization to nucleus	Regulation of protein localization to nucleus	Regulation of protein localization to nucleus	109	-0.427293	-2.02701	2.33194e-06	0.000396079	0.000302293	3431	tags=45%, list=18%, signal=37%	ENSG00000150753/ENSG00000082701/ENSG00000184900/ENSG00000068654/ENSG00000086589/ENSG00000166851/ENSG00000143748/ENSG00000171206/ENSG00000166949/ENSG00000145675/ENSG00000180353/ENSG00000073712/ENSG00000179222/ENSG00000197122/ENSG00000163468/ENSG00000125378/ENSG00000163932/ENSG00000138496/ENSG00000088888/ENSG00000173801/ENSG00000166197/ENSG00000130826/ENSG00000135624/ENSG00000166226/ENSG00000065150…
Response to peptide	Response to peptide	Response to peptide	332	-0.305574	-1.69474	2.69212e-06	0.000435482	0.000332365	3894	tags=35%, list=20%, signal=29%	ENSG00000137642/ENSG00000253729/ENSG00000170145/ENSG00000100344/ENSG00000089159/ENSG00000213625/ENSG00000094841/ENSG00000121671/ENSG00000107104/ENSG00000163558/ENSG00000123384/ENSG00000082701/ENSG00000174669/ENSG00000196689/ENSG00000133116/ENSG00000167461/ENSG00000159388/ENSG00000171105/ENSG00000101577/ENSG00000135446/ENSG00000134463/ENSG00000119718/ENSG00000102265/ENSG00000090273/ENSG00000120053…
Negative regulation of muscle cell differentiation	Negative regulation of muscle cell differentiation	Negative regulation of muscle cell differentiation	43	-0.580207	-2.27705	3.31865e-06	0.000512429	0.000391092	3688	tags=56%, list=19%, signal=45%	ENSG00000166831/ENSG00000131196/ENSG00000132466/ENSG00000154174/ENSG00000106462/ENSG00000148400/ENSG00000100219/ENSG00000169057/ENSG00000065978/ENSG00000141646/ENSG00000160211/ENSG00000060069/ENSG00000011304/ENSG00000207741/ENSG00000130816/ENSG00000072736/ENSG00000155760/ENSG00000100811/ENSG00000186951/ENSG00000177238/ENSG00000102678/ENSG00000108840/ENSG00000198719/ENSG00000160539
Positive regulation of myeloid cell differentiation	Positive regulation of myeloid cell differentiation	Positive regulation of myeloid cell differentiation	73	-0.486525	-2.15906	3.64419e-06	0.000538231	0.000410785	4366	tags=51%, list=23%, signal=39%	ENSG00000143575/ENSG00000185122/ENSG00000115738/ENSG00000100813/ENSG00000253729/ENSG00000088992/ENSG00000119714/ENSG00000164038/ENSG00000163823/ENSG00000154229/ENSG00000180694/ENSG00000180353/ENSG00000149635/ENSG00000138795/ENSG00000100124/ENSG00000155846/ENSG00000178585/ENSG00000168610/ENSG00000123338/ENSG00000019582/ENSG00000115415/ENSG00000143437/ENSG00000105329/ENSG00000168918/ENSG00000128342…
Regulation of leukocyte differentiation	Regulation of leukocyte differentiation	Regulation of leukocyte differentiation	206	-0.348997	-1.80271	3.89548e-06	0.000551373	0.000420815	4907	tags=47%, list=25%, signal=35%	ENSG00000143507/ENSG00000111679/ENSG00000168961/ENSG00000204252/ENSG00000234745/ENSG00000125347/ENSG00000113360/ENSG00000100225/ENSG00000167815/ENSG00000125657/ENSG00000110497/ENSG00000137265/ENSG00000116824/ENSG00000143575/ENSG00000203710/ENSG00000185122/ENSG00000115738/ENSG00000100813/ENSG00000198846/ENSG00000020633/ENSG00000253729/ENSG00000088992/ENSG00000157227/ENSG00000198286/ENSG00000276231…
Vasculature development	Vasculature development	Vasculature development	456	-0.279279	-1.6028	4.49062e-06	0.000610186	0.000465701	4515	tags=36%, list=23%, signal=28%	ENSG00000116132/ENSG00000076706/ENSG00000171236/ENSG00000078401/ENSG00000114315/ENSG00000131669/ENSG00000092929/ENSG00000065970/ENSG00000186810/ENSG00000163251/ENSG00000130164/ENSG00000105429/ENSG00000157613/ENSG00000100068/ENSG00000177606/ENSG00000112531/ENSG00000072134/ENSG00000134871/ENSG00000131845/ENSG00000137764/ENSG00000130669/ENSG00000106991/ENSG00000106546/ENSG00000169504/ENSG00000100147…
Positive regulation of mapk cascade	Positive regulation of mapk cascade	Positive regulation of mapk cascade	283	-0.311477	-1.68435	5.12851e-06	0.00067006	0.000511398	4345	tags=35%, list=22%, signal=27%	ENSG00000196396/ENSG00000128607/ENSG00000103653/ENSG00000163251/ENSG00000141506/ENSG00000076984/ENSG00000105971/ENSG00000055332/ENSG00000172985/ENSG00000177606/ENSG00000132155/ENSG00000137764/ENSG00000117090/ENSG00000111846/ENSG00000089041/ENSG00000197405/ENSG00000276231/ENSG00000097007/ENSG00000110514/ENSG00000120899/ENSG00000215021/ENSG00000070831/ENSG00000141480/ENSG00000213949/ENSG00000121764…
Regulation of striated muscle cell differentiation	Regulation of striated muscle cell differentiation	Regulation of striated muscle cell differentiation	56	-0.518963	-2.1676	6.25606e-06	0.000732822	0.000559299	2922	tags=43%, list=15%, signal=36%	ENSG00000154174/ENSG00000106462/ENSG00000148400/ENSG00000100219/ENSG00000125378/ENSG00000065978/ENSG00000141646/ENSG00000160211/ENSG00000060069/ENSG00000198793/ENSG00000105329/ENSG00000136830/ENSG00000207741/ENSG00000155760/ENSG00000100811/ENSG00000186951/ENSG00000112062/ENSG00000171791/ENSG00000119401/ENSG00000177238/ENSG00000108840/ENSG00000198719/ENSG00000171476/ENSG00000160539
Ribose phosphate metabolic process	Ribose phosphate metabolic process	Ribose phosphate metabolic process	299	-0.307085	-1.67633	6.23638e-06	0.000732822	0.000559299	3807	tags=30%, list=20%, signal=25%	ENSG00000160305/ENSG00000089041/ENSG00000141027/ENSG00000198286/ENSG00000123836/ENSG00000132341/ENSG00000197217/ENSG00000102967/ENSG00000130717/ENSG00000103740/ENSG00000159131/ENSG00000221988/ENSG00000094841/ENSG00000187097/ENSG00000171314/ENSG00000066322/ENSG00000129993/ENSG00000171105/ENSG00000147224/ENSG00000171793/ENSG00000136997/ENSG00000100075/ENSG00000114956/ENSG00000138363/ENSG00000272325…
Mapk cascade	Mapk cascade	Mapk cascade	500	-0.274961	-1.59724	5.97041e-06	0.000732822	0.000559299	5156	tags=38%, list=27%, signal=29%	ENSG00000132256/ENSG00000103811/ENSG00000164086/ENSG00000161671/ENSG00000180370/ENSG00000174928/ENSG00000115414/ENSG00000197943/ENSG00000089220/ENSG00000078061/ENSG00000110931/ENSG00000101966/ENSG00000143507/ENSG00000008735/ENSG00000128016/ENSG00000111679/ENSG00000168961/ENSG00000163362/ENSG00000113161/ENSG00000213024/ENSG00000126934/ENSG00000169727/ENSG00000117450/ENSG00000158050/ENSG00000167815…
Microtubule organizing center organization	Microtubule organizing center organization	Microtubule organizing center organization	132	0.408125	1.88754	6.72438e-06	0.000746984	0.000570107	2832	tags=30%, list=15%, signal=26%	ENSG00000129810/ENSG00000110172/ENSG00000117155/ENSG00000174799/ENSG00000151849/ENSG00000131437/ENSG00000058272/ENSG00000117650/ENSG00000135968/ENSG00000214367/ENSG00000096717/ENSG00000101639/ENSG00000012048/ENSG00000164953/ENSG00000078674/ENSG00000138160/ENSG00000186166/ENSG00000103995/ENSG00000166004/ENSG00000103540/ENSG00000100503/ENSG00000147874/ENSG00000134318/ENSG00000139618/ENSG00000198920…
Positive regulation of supramolecular fiber organization	Positive regulation of supramolecular fiber organization	Positive regulation of supramolecular fiber organization	133	-0.379175	-1.87788	6.89442e-06	0.000746984	0.000570107	3852	tags=37%, list=20%, signal=30%	ENSG00000106299/ENSG00000089159/ENSG00000097007/ENSG00000172638/ENSG00000071051/ENSG00000120899/ENSG00000070831/ENSG00000135723/ENSG00000101336/ENSG00000166949/ENSG00000138175/ENSG00000163466/ENSG00000125753/ENSG00000073712/ENSG00000179604/ENSG00000158195/ENSG00000172661/ENSG00000177885/ENSG00000149269/ENSG00000169057/ENSG00000171132/ENSG00000254999/ENSG00000109265/ENSG00000139737/ENSG00000204713…
Regulation of cell morphogenesis	Regulation of cell morphogenesis	Regulation of cell morphogenesis	225	-0.33543	-1.7649	7.22901e-06	0.000746984	0.000570107	3884	tags=36%, list=20%, signal=29%	ENSG00000100106/ENSG00000253729/ENSG00000135387/ENSG00000113758/ENSG00000097007/ENSG00000073849/ENSG00000120899/ENSG00000070831/ENSG00000107104/ENSG00000101336/ENSG00000139725/ENSG00000179218/ENSG00000092820/ENSG00000124772/ENSG00000073803/ENSG00000187764/ENSG00000114554/ENSG00000130402/ENSG00000110880/ENSG00000105186/ENSG00000100884/ENSG00000257923/ENSG00000072518/ENSG00000163466/ENSG00000073712…
Immune response regulating cell surface receptor signaling pathway	Immune response regulating cell surface receptor signaling pathway	Immune response regulating cell surface receptor signaling pathway	221	-0.332219	-1.73636	7.25654e-06	0.000746984	0.000570107	4360	tags=37%, list=23%, signal=29%	ENSG00000203710/ENSG00000103653/ENSG00000172578/ENSG00000211592/ENSG00000211947/ENSG00000165810/ENSG00000211899/ENSG00000076984/ENSG00000007312/ENSG00000141293/ENSG00000065559/ENSG00000204516/ENSG00000198286/ENSG00000197405/ENSG00000097007/ENSG00000101336/ENSG00000117322/ENSG00000092820/ENSG00000132522/ENSG00000119718/ENSG00000117281/ENSG00000204463/ENSG00000135870/ENSG00000115211/ENSG00000136573…
Cellular response to external stimulus	Cellular response to external stimulus	Cellular response to external stimulus	228	-0.325353	-1.70516	8.36435e-06	0.000747729	0.000570676	5325	tags=42%, list=28%, signal=31%	ENSG00000188566/ENSG00000149485/ENSG00000090020/ENSG00000030110/ENSG00000070669/ENSG00000124762/ENSG00000162692/ENSG00000104964/ENSG00000170836/ENSG00000039523/ENSG00000125347/ENSG00000175592/ENSG00000140941/ENSG00000111012/ENSG00000175567/ENSG00000155876/ENSG00000204371/ENSG00000106144/ENSG00000101945/ENSG00000055332/ENSG00000156709/ENSG00000275993/ENSG00000126581/ENSG00000064666/ENSG00000186350…
Regulation of autophagy	Regulation of autophagy	Regulation of autophagy	289	-0.305805	-1.65819	7.98121e-06	0.000747729	0.000570676	3677	tags=30%, list=19%, signal=25%	ENSG00000097007/ENSG00000115839/ENSG00000196235/ENSG00000141564/ENSG00000141458/ENSG00000176994/ENSG00000072062/ENSG00000082701/ENSG00000118217/ENSG00000167461/ENSG00000004142/ENSG00000047249/ENSG00000131558/ENSG00000171206/ENSG00000055483/ENSG00000149557/ENSG00000141510/ENSG00000106785/ENSG00000150907/ENSG00000160803/ENSG00000167333/ENSG00000099910/ENSG00000070770/ENSG00000114867/ENSG00000188021…
Positive regulation of cell adhesion	Positive regulation of cell adhesion	Positive regulation of cell adhesion	317	-0.300971	-1.65732	8.23981e-06	0.000747729	0.000570676	4907	tags=38%, list=25%, signal=28%	ENSG00000143507/ENSG00000161638/ENSG00000111679/ENSG00000204592/ENSG00000168961/ENSG00000204252/ENSG00000198851/ENSG00000232629/ENSG00000182866/ENSG00000115109/ENSG00000100034/ENSG00000179820/ENSG00000125657/ENSG00000171877/ENSG00000114315/ENSG00000110497/ENSG00000092929/ENSG00000079805/ENSG00000203710/ENSG00000103653/ENSG00000013725/ENSG00000160255/ENSG00000141293/ENSG00000020633/ENSG00000117090…
Regulation of dna binding transcription factor activity	Regulation of dna binding transcription factor activity	Regulation of dna binding transcription factor activity	315	-0.300152	-1.65334	8.29795e-06	0.000747729	0.000570676	5245	tags=38%, list=27%, signal=28%	ENSG00000204388/ENSG00000162407/ENSG00000101665/ENSG00000132256/ENSG00000127616/ENSG00000234127/ENSG00000149600/ENSG00000174928/ENSG00000197943/ENSG00000146232/ENSG00000166848/ENSG00000168961/ENSG00000138757/ENSG00000175592/ENSG00000183049/ENSG00000100902/ENSG00000148840/ENSG00000184574/ENSG00000167815/ENSG00000078401/ENSG00000114315/ENSG00000157193/ENSG00000185104/ENSG00000185122/ENSG00000055332…
Positive regulation of cellular component biogenesis	Positive regulation of cellular component biogenesis	Positive regulation of cellular component biogenesis	361	-0.292552	-1.64342	7.5851e-06	0.000747729	0.000570676	4625	tags=36%, list=24%, signal=28%	ENSG00000115109/ENSG00000099804/ENSG00000100034/ENSG00000225190/ENSG00000276293/ENSG00000186575/ENSG00000198722/ENSG00000110497/ENSG00000128340/ENSG00000079805/ENSG00000136738/ENSG00000119812/ENSG00000132612/ENSG00000185104/ENSG00000185122/ENSG00000076382/ENSG00000131845/ENSG00000145907/ENSG00000126581/ENSG00000141293/ENSG00000197386/ENSG00000106299/ENSG00000089041/ENSG00000089159/ENSG00000097007…
Response to peptide hormone	Response to peptide hormone	Response to peptide hormone	270	-0.316286	-1.69046	9.98009e-06	0.000842328	0.000642875	3894	tags=37%, list=20%, signal=30%	ENSG00000137642/ENSG00000253729/ENSG00000170145/ENSG00000100344/ENSG00000089159/ENSG00000213625/ENSG00000094841/ENSG00000121671/ENSG00000107104/ENSG00000163558/ENSG00000082701/ENSG00000174669/ENSG00000196689/ENSG00000133116/ENSG00000167461/ENSG00000159388/ENSG00000171105/ENSG00000101577/ENSG00000135446/ENSG00000134463/ENSG00000119718/ENSG00000102265/ENSG00000090273/ENSG00000120053/ENSG00000084733…
Inflammatory response	Inflammatory response	Inflammatory response	461	-0.273983	-1.56911	1.01665e-05	0.000842328	0.000642875	4918	tags=36%, list=25%, signal=27%	ENSG00000101966/ENSG00000143507/ENSG00000128016/ENSG00000204592/ENSG00000168961/ENSG00000112486/ENSG00000113360/ENSG00000215183/ENSG00000183049/ENSG00000095585/ENSG00000030582/ENSG00000100902/ENSG00000167815/ENSG00000213088/ENSG00000243646/ENSG00000131669/ENSG00000092929/ENSG00000186810/ENSG00000128604/ENSG00000243708/ENSG00000130164/ENSG00000139187/ENSG00000013725/ENSG00000197417/ENSG00000184979…
Monocarboxylic acid metabolic process	Monocarboxylic acid metabolic process	Monocarboxylic acid metabolic process	391	-0.275983	-1.55945	9.87618e-06	0.000842328	0.000642875	3819	tags=30%, list=20%, signal=25%	ENSG00000163686/ENSG00000100344/ENSG00000089041/ENSG00000141027/ENSG00000123836/ENSG00000103740/ENSG00000110958/ENSG00000187097/ENSG00000240849/ENSG00000171314/ENSG00000141458/ENSG00000066322/ENSG00000159445/ENSG00000078070/ENSG00000129993/ENSG00000171105/ENSG00000101577/ENSG00000177646/ENSG00000134463/ENSG00000103089/ENSG00000164535/ENSG00000142657/ENSG00000136997/ENSG00000012660/ENSG00000138413…
Tissue morphogenesis	Tissue morphogenesis	Tissue morphogenesis	366	-0.289614	-1.62731	1.21534e-05	0.000982982	0.000750224	5763	tags=42%, list=30%, signal=30%	ENSG00000183579/ENSG00000101384/ENSG00000196588/ENSG00000167642/ENSG00000107816/ENSG00000128791/ENSG00000103197/ENSG00000198959/ENSG00000135925/ENSG00000177697/ENSG00000053747/ENSG00000108854/ENSG00000136634/ENSG00000172531/ENSG00000103126/ENSG00000007168/ENSG00000136280/ENSG00000101665/ENSG00000164683/ENSG00000198625/ENSG00000115904/ENSG00000103811/ENSG00000077463/ENSG00000133816/ENSG00000161638…
Positive regulation of dna binding transcription factor activity	Positive regulation of dna binding transcription factor activity	Positive regulation of dna binding transcription factor activity	192	-0.33877	-1.75379	1.30358e-05	0.00100455	0.000766686	5245	tags=39%, list=27%, signal=29%	ENSG00000204388/ENSG00000162407/ENSG00000132256/ENSG00000127616/ENSG00000234127/ENSG00000197943/ENSG00000166848/ENSG00000168961/ENSG00000175592/ENSG00000183049/ENSG00000100902/ENSG00000148840/ENSG00000184574/ENSG00000078401/ENSG00000157193/ENSG00000185122/ENSG00000055332/ENSG00000198286/ENSG00000121060/ENSG00000099956/ENSG00000215021/ENSG00000162711/ENSG00000163558/ENSG00000082805/ENSG00000198176…
Leukocyte migration	Leukocyte migration	Leukocyte migration	246	-0.310752	-1.64959	1.33073e-05	0.00100455	0.000766686	3927	tags=33%, list=20%, signal=26%	ENSG00000117090/ENSG00000106299/ENSG00000157227/ENSG00000089060/ENSG00000197405/ENSG00000120899/ENSG00000070831/ENSG00000107099/ENSG00000213949/ENSG00000101336/ENSG00000188822/ENSG00000179218/ENSG00000010278/ENSG00000276085/ENSG00000102181/ENSG00000178209/ENSG00000163823/ENSG00000187210/ENSG00000172270/ENSG00000177663/ENSG00000114631/ENSG00000121807/ENSG00000154710/ENSG00000197122/ENSG00000012779…
Multicellular organismal homeostasis	Multicellular organismal homeostasis	Multicellular organismal homeostasis	324	-0.297766	-1.63942	1.32483e-05	0.00100455	0.000766686	5128	tags=38%, list=27%, signal=29%	ENSG00000160685/ENSG00000103811/ENSG00000106615/ENSG00000077463/ENSG00000160785/ENSG00000133027/ENSG00000106211/ENSG00000170315/ENSG00000163362/ENSG00000154237/ENSG00000117450/ENSG00000134324/ENSG00000225190/ENSG00000111215/ENSG00000175567/ENSG00000137265/ENSG00000103653/ENSG00000168000/ENSG00000211592/ENSG00000185122/ENSG00000101945/ENSG00000119139/ENSG00000105699/ENSG00000188219/ENSG00000125863…
Actin filament organization	Actin filament organization	Actin filament organization	340	-0.296817	-1.65689	1.4298e-05	0.00103341	0.000788709	3986	tags=35%, list=21%, signal=28%	ENSG00000125863/ENSG00000112137/ENSG00000100106/ENSG00000106299/ENSG00000165533/ENSG00000089159/ENSG00000113758/ENSG00000109079/ENSG00000097007/ENSG00000007237/ENSG00000071051/ENSG00000120899/ENSG00000149564/ENSG00000070831/ENSG00000135723/ENSG00000213853/ENSG00000107104/ENSG00000115935/ENSG00000101336/ENSG00000139725/ENSG00000113657/ENSG00000163558/ENSG00000092820/ENSG00000159840/ENSG00000115306…
Cellular response to nitrogen compound	Cellular response to nitrogen compound	Cellular response to nitrogen compound	448	-0.271149	-1.54807	1.41144e-05	0.00103341	0.000788709	4500	tags=35%, list=23%, signal=28%	ENSG00000175567/ENSG00000078401/ENSG00000165802/ENSG00000155876/ENSG00000204371/ENSG00000079805/ENSG00000196396/ENSG00000103653/ENSG00000197312/ENSG00000138794/ENSG00000185122/ENSG00000100462/ENSG00000105971/ENSG00000126561/ENSG00000156709/ENSG00000177606/ENSG00000132670/ENSG00000111602/ENSG00000044574/ENSG00000106546/ENSG00000137642/ENSG00000253729/ENSG00000170145/ENSG00000100344/ENSG00000089041…
Cell morphogenesis involved in differentiation	Cell morphogenesis involved in differentiation	Cell morphogenesis involved in differentiation	439	-0.273012	-1.5578	1.52284e-05	0.00107773	0.000822534	3945	tags=30%, list=20%, signal=25%	ENSG00000112137/ENSG00000169504/ENSG00000100106/ENSG00000253729/ENSG00000106299/ENSG00000165533/ENSG00000160305/ENSG00000089159/ENSG00000135387/ENSG00000113758/ENSG00000097007/ENSG00000073849/ENSG00000132821/ENSG00000070831/ENSG00000107104/ENSG00000179218/ENSG00000146242/ENSG00000067141/ENSG00000120332/ENSG00000171155/ENSG00000082701/ENSG00000167461/ENSG00000136068/ENSG00000155980/ENSG00000073803…
Regulation of response to biotic stimulus	Regulation of response to biotic stimulus	Regulation of response to biotic stimulus	260	-0.310859	-1.64873	1.72994e-05	0.00119931	0.000915325	4918	tags=40%, list=25%, signal=31%	ENSG00000101966/ENSG00000143507/ENSG00000111679/ENSG00000204592/ENSG00000168961/ENSG00000234745/ENSG00000125347/ENSG00000134644/ENSG00000030582/ENSG00000167815/ENSG00000157193/ENSG00000203710/ENSG00000204104/ENSG00000196396/ENSG00000197111/ENSG00000138794/ENSG00000184979/ENSG00000167984/ENSG00000101695/ENSG00000153029/ENSG00000106546/ENSG00000253729/ENSG00000204516/ENSG00000276231/ENSG00000140853…
Viral life cycle	Viral life cycle	Viral life cycle	245	-0.325038	-1.7207	1.82043e-05	0.0012368	0.000943939	4362	tags=38%, list=23%, signal=30%	ENSG00000132612/ENSG00000203710/ENSG00000130164/ENSG00000197111/ENSG00000105971/ENSG00000055332/ENSG00000159692/ENSG00000117090/ENSG00000129351/ENSG00000121060/ENSG00000099956/ENSG00000070831/ENSG00000172215/ENSG00000198791/ENSG00000169564/ENSG00000141458/ENSG00000141971/ENSG00000148175/ENSG00000117322/ENSG00000171105/ENSG00000173020/ENSG00000075785/ENSG00000152778/ENSG00000168028/ENSG00000171206…
Developmental growth	Developmental growth	Developmental growth	404	-0.281712	-1.59355	1.9526e-05	0.00130059	0.000992623	3418	tags=29%, list=18%, signal=24%	ENSG00000162769/ENSG00000120332/ENSG00000092820/ENSG00000082701/ENSG00000124772/ENSG00000010278/ENSG00000171105/ENSG00000135446/ENSG00000137843/ENSG00000073803/ENSG00000187764/ENSG00000114554/ENSG00000178209/ENSG00000066084/ENSG00000153531/ENSG00000162878/ENSG00000166949/ENSG00000100884/ENSG00000078900/ENSG00000154174/ENSG00000152684/ENSG00000141510/ENSG00000067606/ENSG00000143537/ENSG00000185920…
Protein localization to nucleus	Protein localization to nucleus	Protein localization to nucleus	251	-0.315283	-1.67607	2.11201e-05	0.00135368	0.00103314	3726	tags=35%, list=19%, signal=29%	ENSG00000132341/ENSG00000095319/ENSG00000215021/ENSG00000121671/ENSG00000152804/ENSG00000179218/ENSG00000150753/ENSG00000186432/ENSG00000082701/ENSG00000184900/ENSG00000068654/ENSG00000086589/ENSG00000166851/ENSG00000143748/ENSG00000171206/ENSG00000166949/ENSG00000145675/ENSG00000169905/ENSG00000180353/ENSG00000141510/ENSG00000119760/ENSG00000073712/ENSG00000110713/ENSG00000114030/ENSG00000148400…
Dephosphorylation	Dephosphorylation	Dephosphorylation	337	-0.297731	-1.66472	2.11201e-05	0.00135368	0.00103314	4934	tags=38%, list=26%, signal=29%	ENSG00000170836/ENSG00000112245/ENSG00000143507/ENSG00000111679/ENSG00000143727/ENSG00000110075/ENSG00000154237/ENSG00000150712/ENSG00000111880/ENSG00000165458/ENSG00000259431/ENSG00000155099/ENSG00000158050/ENSG00000182866/ENSG00000134324/ENSG00000100034/ENSG00000011485/ENSG00000087074/ENSG00000165802/ENSG00000110497/ENSG00000198668/ENSG00000111266/ENSG00000110536/ENSG00000198252/ENSG00000221823…
Gliogenesis	Gliogenesis	Gliogenesis	172	-0.344023	-1.74074	2.25269e-05	0.00141711	0.00108156	4558	tags=41%, list=24%, signal=31%	ENSG00000158470/ENSG00000114315/ENSG00000186575/ENSG00000104419/ENSG00000157193/ENSG00000103653/ENSG00000130164/ENSG00000100462/ENSG00000110107/ENSG00000115738/ENSG00000171943/ENSG00000157227/ENSG00000186298/ENSG00000197405/ENSG00000097007/ENSG00000120899/ENSG00000185668/ENSG00000163558/ENSG00000123384/ENSG00000010278/ENSG00000119718/ENSG00000178209/ENSG00000103089/ENSG00000173406/ENSG00000136997…
Taxis	Taxis	Taxis	336	-0.290732	-1.62215	2.43281e-05	0.00150259	0.0011468	3775	tags=31%, list=20%, signal=25%	ENSG00000089060/ENSG00000197405/ENSG00000073849/ENSG00000120899/ENSG00000132821/ENSG00000141480/ENSG00000213949/ENSG00000172215/ENSG00000188822/ENSG00000179218/ENSG00000146242/ENSG00000067141/ENSG00000276085/ENSG00000155980/ENSG00000187764/ENSG00000114554/ENSG00000178209/ENSG00000163823/ENSG00000166949/ENSG00000149557/ENSG00000125753/ENSG00000185920/ENSG00000172270/ENSG00000177663/ENSG00000136960…
Regulation of epithelial cell migration	Regulation of epithelial cell migration	Regulation of epithelial cell migration	153	-0.364827	-1.83221	2.52345e-05	0.00151659	0.00115748	5261	tags=46%, list=27%, signal=34%	ENSG00000073060/ENSG00000140992/ENSG00000162407/ENSG00000103811/ENSG00000161671/ENSG00000197943/ENSG00000115310/ENSG00000143507/ENSG00000106211/ENSG00000185551/ENSG00000091879/ENSG00000030582/ENSG00000115109/ENSG00000100034/ENSG00000078401/ENSG00000126561/ENSG00000177606/ENSG00000137764/ENSG00000113273/ENSG00000104522/ENSG00000097007/ENSG00000120899/ENSG00000213853/ENSG00000179218/ENSG00000133121…
Negative regulation of cell population proliferation	Negative regulation of cell population proliferation	Negative regulation of cell population proliferation	461	-0.267891	-1.53422	2.54476e-05	0.00151659	0.00115748	5329	tags=39%, list=28%, signal=29%	ENSG00000226979/ENSG00000133895/ENSG00000101940/ENSG00000141013/ENSG00000204388/ENSG00000101665/ENSG00000111816/ENSG00000030110/ENSG00000198625/ENSG00000160685/ENSG00000077463/ENSG00000124762/ENSG00000123395/ENSG00000114166/ENSG00000170836/ENSG00000143507/ENSG00000135924/ENSG00000108576/ENSG00000111679/ENSG00000168961/ENSG00000204580/ENSG00000185551/ENSG00000125347/ENSG00000213024/ENSG00000175592…
Regulation of binding	Regulation of binding	Regulation of binding	281	-0.303416	-1.63637	2.70077e-05	0.00153189	0.00116916	4522	tags=37%, list=23%, signal=29%	ENSG00000167110/ENSG00000114315/ENSG00000137265/ENSG00000198668/ENSG00000198252/ENSG00000075413/ENSG00000214078/ENSG00000185122/ENSG00000177606/ENSG00000131845/ENSG00000100197/ENSG00000112208/ENSG00000137642/ENSG00000128881/ENSG00000136986/ENSG00000132341/ENSG00000097007/ENSG00000070831/ENSG00000141480/ENSG00000130956/ENSG00000123384/ENSG00000072062/ENSG00000139644/ENSG00000082701/ENSG00000184900…
Synaptic signaling	Synaptic signaling	Synaptic signaling	375	-0.279679	-1.5768	2.6746e-05	0.00153189	0.00116916	3819	tags=29%, list=20%, signal=24%	ENSG00000163686/ENSG00000089041/ENSG00000169220/ENSG00000113758/ENSG00000097007/ENSG00000099940/ENSG00000120899/ENSG00000115839/ENSG00000141480/ENSG00000131188/ENSG00000188822/ENSG00000121764/ENSG00000146242/ENSG00000176407/ENSG00000072062/ENSG00000082701/ENSG00000196689/ENSG00000082805/ENSG00000167461/ENSG00000181104/ENSG00000155980/ENSG00000173020/ENSG00000131558/ENSG00000173227/ENSG00000131435…
Process utilizing autophagic mechanism	Process utilizing autophagic mechanism	Process utilizing autophagic mechanism	469	-0.264601	-1.52395	2.70573e-05	0.00153189	0.00116916	3677	tags=29%, list=19%, signal=24%	ENSG00000097007/ENSG00000099940/ENSG00000215021/ENSG00000115839/ENSG00000196235/ENSG00000141564/ENSG00000089351/ENSG00000141458/ENSG00000141971/ENSG00000176994/ENSG00000072062/ENSG00000139644/ENSG00000082701/ENSG00000118217/ENSG00000167461/ENSG00000141580/ENSG00000004142/ENSG00000047249/ENSG00000131558/ENSG00000075785/ENSG00000138279/ENSG00000171206/ENSG00000055483/ENSG00000174437/ENSG00000149557…
Positive regulation of protein localization	Positive regulation of protein localization	Positive regulation of protein localization	344	-0.290259	-1.61864	3.01859e-05	0.00168101	0.00128297	3792	tags=33%, list=20%, signal=27%	ENSG00000089041/ENSG00000177479/ENSG00000170379/ENSG00000136379/ENSG00000123836/ENSG00000213625/ENSG00000132341/ENSG00000070831/ENSG00000119714/ENSG00000160087/ENSG00000150753/ENSG00000163558/ENSG00000123384/ENSG00000148175/ENSG00000072062/ENSG00000092820/ENSG00000082701/ENSG00000115306/ENSG00000214274/ENSG00000086589/ENSG00000166851/ENSG00000171206/ENSG00000088298/ENSG00000166949/ENSG00000055483…
Positive regulation of protein containing complex assembly	Positive regulation of protein containing complex assembly	Positive regulation of protein containing complex assembly	149	-0.359666	-1.7965	3.39838e-05	0.00186199	0.00142109	3654	tags=36%, list=19%, signal=29%	ENSG00000071051/ENSG00000120899/ENSG00000101336/ENSG00000082701/ENSG00000100721/ENSG00000138175/ENSG00000141510/ENSG00000163466/ENSG00000125753/ENSG00000073712/ENSG00000174130/ENSG00000179604/ENSG00000172661/ENSG00000114867/ENSG00000177885/ENSG00000197122/ENSG00000149269/ENSG00000169057/ENSG00000171132/ENSG00000254999/ENSG00000109265/ENSG00000139737/ENSG00000006453/ENSG00000197822/ENSG00000005100…
Regulation of substrate adhesion dependent cell spreading	Regulation of substrate adhesion dependent cell spreading	Regulation of substrate adhesion dependent cell spreading	42	-0.545347	-2.12494	3.68149e-05	0.00195406	0.00149137	4576	tags=57%, list=24%, signal=44%	ENSG00000179820/ENSG00000092929/ENSG00000079805/ENSG00000100106/ENSG00000097007/ENSG00000073849/ENSG00000070831/ENSG00000107104/ENSG00000179218/ENSG00000130402/ENSG00000110880/ENSG00000163466/ENSG00000073712/ENSG00000172661/ENSG00000169750/ENSG00000187678/ENSG00000124782/ENSG00000185624/ENSG00000111859/ENSG00000124126/ENSG00000099942/ENSG00000196924/ENSG00000167193/ENSG00000102606
Cytokine mediated signaling pathway	Cytokine mediated signaling pathway	Cytokine mediated signaling pathway	323	-0.284984	-1.57158	3.6611e-05	0.00195406	0.00149137	4510	tags=35%, list=23%, signal=27%	ENSG00000166272/ENSG00000131724/ENSG00000213088/ENSG00000078401/ENSG00000243646/ENSG00000155876/ENSG00000186810/ENSG00000157193/ENSG00000196396/ENSG00000128604/ENSG00000214078/ENSG00000125352/ENSG00000184979/ENSG00000126561/ENSG00000125863/ENSG00000174564/ENSG00000120899/ENSG00000140853/ENSG00000132507/ENSG00000172215/ENSG00000198791/ENSG00000183763/ENSG00000101336/ENSG00000072062/ENSG00000276085…
Pyruvate metabolic process	Pyruvate metabolic process	Pyruvate metabolic process	81	-0.431499	-1.94839	3.91073e-05	0.00200979	0.00153389	3792	tags=43%, list=20%, signal=35%	ENSG00000089041/ENSG00000141027/ENSG00000123836/ENSG00000187097/ENSG00000171314/ENSG00000129993/ENSG00000171105/ENSG00000136997/ENSG00000149925/ENSG00000167588/ENSG00000067225/ENSG00000105220/ENSG00000168610/ENSG00000065833/ENSG00000067992/ENSG00000178951/ENSG00000213585/ENSG00000079739/ENSG00000105953/ENSG00000082212/ENSG00000111640/ENSG00000074800/ENSG00000181192/ENSG00000100393/ENSG00000143437…
Positive regulation of immune response	Positive regulation of immune response	Positive regulation of immune response	398	-0.281649	-1.5911	3.96396e-05	0.00200979	0.00153389	4360	tags=32%, list=23%, signal=26%	ENSG00000203710/ENSG00000103653/ENSG00000163251/ENSG00000172578/ENSG00000211592/ENSG00000211947/ENSG00000138794/ENSG00000165810/ENSG00000211899/ENSG00000007312/ENSG00000160255/ENSG00000141293/ENSG00000153029/ENSG00000117090/ENSG00000253729/ENSG00000183624/ENSG00000089041/ENSG00000204516/ENSG00000198286/ENSG00000197405/ENSG00000097007/ENSG00000215021/ENSG00000204287/ENSG00000140853/ENSG00000122122…
Cellular response to organic cyclic compound	Cellular response to organic cyclic compound	Cellular response to organic cyclic compound	361	-0.280184	-1.57395	3.84638e-05	0.00200979	0.00153389	4250	tags=32%, list=22%, signal=26%	ENSG00000138794/ENSG00000185122/ENSG00000185651/ENSG00000167548/ENSG00000100462/ENSG00000105971/ENSG00000156709/ENSG00000186350/ENSG00000130669/ENSG00000044574/ENSG00000106546/ENSG00000117713/ENSG00000100344/ENSG00000089041/ENSG00000141027/ENSG00000132341/ENSG00000097007/ENSG00000215021/ENSG00000110958/ENSG00000141480/ENSG00000121671/ENSG00000089351/ENSG00000141458/ENSG00000179218/ENSG00000072062…
Positive regulation of locomotion	Positive regulation of locomotion	Positive regulation of locomotion	369	-0.280647	-1.57721	4.11014e-05	0.00205326	0.00156707	5008	tags=39%, list=26%, signal=29%	ENSG00000115414/ENSG00000197943/ENSG00000115310/ENSG00000112245/ENSG00000106211/ENSG00000161638/ENSG00000168961/ENSG00000039523/ENSG00000112486/ENSG00000176973/ENSG00000183049/ENSG00000030582/ENSG00000115109/ENSG00000100034/ENSG00000179820/ENSG00000085719/ENSG00000076706/ENSG00000078401/ENSG00000165802/ENSG00000128340/ENSG00000133818/ENSG00000105429/ENSG00000126561/ENSG00000177606/ENSG00000131845…
Mitotic recombination	Mitotic recombination	Mitotic recombination	25	0.653048	2.1538	4.18013e-05	0.00205796	0.00157066	3309	tags=56%, list=17%, signal=46%	ENSG00000113522/ENSG00000197275/ENSG00000163029/ENSG00000198887/ENSG00000095002/ENSG00000139618/ENSG00000108384/ENSG00000113318/ENSG00000178295/ENSG00000126215/ENSG00000020922/ENSG00000160117/ENSG00000100206/ENSG00000144034
Positive regulation of substrate adhesion dependent cell spreading	Positive regulation of substrate adhesion dependent cell spreading	Positive regulation of substrate adhesion dependent cell spreading	28	-0.613946	-2.22135	4.49357e-05	0.00218066	0.00166431	4576	tags=64%, list=24%, signal=49%	ENSG00000179820/ENSG00000092929/ENSG00000079805/ENSG00000100106/ENSG00000097007/ENSG00000070831/ENSG00000179218/ENSG00000163466/ENSG00000073712/ENSG00000169750/ENSG00000124782/ENSG00000185624/ENSG00000111859/ENSG00000124126/ENSG00000099942/ENSG00000196924/ENSG00000167193/ENSG00000102606
Regulation of myeloid cell differentiation	Regulation of myeloid cell differentiation	Regulation of myeloid cell differentiation	146	-0.356837	-1.78753	4.93967e-05	0.00236339	0.00180377	4247	tags=39%, list=22%, signal=31%	ENSG00000143575/ENSG00000185122/ENSG00000115738/ENSG00000080802/ENSG00000100813/ENSG00000253729/ENSG00000270882/ENSG00000088992/ENSG00000120899/ENSG00000119714/ENSG00000164038/ENSG00000163823/ENSG00000136997/ENSG00000154229/ENSG00000145675/ENSG00000180694/ENSG00000180353/ENSG00000100320/ENSG00000149635/ENSG00000138795/ENSG00000100124/ENSG00000173264/ENSG00000122378/ENSG00000155846/ENSG00000178585…
Response to insulin	Response to insulin	Response to insulin	191	-0.326737	-1.68513	5.02032e-05	0.00236862	0.00180776	3894	tags=39%, list=20%, signal=31%	ENSG00000137642/ENSG00000253729/ENSG00000170145/ENSG00000100344/ENSG00000094841/ENSG00000121671/ENSG00000107104/ENSG00000163558/ENSG00000082701/ENSG00000174669/ENSG00000133116/ENSG00000167461/ENSG00000171105/ENSG00000101577/ENSG00000135446/ENSG00000134463/ENSG00000120053/ENSG00000084733/ENSG00000136997/ENSG00000145675/ENSG00000187210/ENSG00000067606/ENSG00000132334/ENSG00000150907/ENSG00000067225…
Positive regulation of i kappab kinase nf kappab signaling	Positive regulation of i kappab kinase nf kappab signaling	Positive regulation of i kappab kinase nf kappab signaling	157	-0.347914	-1.7534	5.12089e-05	0.00238297	0.00181871	3772	tags=35%, list=20%, signal=28%	ENSG00000145365/ENSG00000198286/ENSG00000121060/ENSG00000097007/ENSG00000171302/ENSG00000179526/ENSG00000181104/ENSG00000132466/ENSG00000152778/ENSG00000127863/ENSG00000171206/ENSG00000103275/ENSG00000106785/ENSG00000174130/ENSG00000167333/ENSG00000170776/ENSG00000121236/ENSG00000171132/ENSG00000204713/ENSG00000100292/ENSG00000088888/ENSG00000172936/ENSG00000125826/ENSG00000143369/ENSG00000104529…
Myeloid cell homeostasis	Myeloid cell homeostasis	Myeloid cell homeostasis	127	-0.372554	-1.81393	5.23669e-05	0.00240392	0.0018347	2930	tags=31%, list=15%, signal=26%	ENSG00000143479/ENSG00000180353/ENSG00000163930/ENSG00000100320/ENSG00000105612/ENSG00000121807/ENSG00000100124/ENSG00000125378/ENSG00000100292/ENSG00000023330/ENSG00000105220/ENSG00000168610/ENSG00000160211/ENSG00000178951/ENSG00000064393/ENSG00000005022/ENSG00000123338/ENSG00000049768/ENSG00000107485/ENSG00000185811/ENSG00000115415/ENSG00000160710/ENSG00000143437/ENSG00000168918/ENSG00000171608…
Positive regulation of myeloid leukocyte differentiation	Positive regulation of myeloid leukocyte differentiation	Positive regulation of myeloid leukocyte differentiation	39	-0.544617	-2.07979	5.35608e-05	0.00242595	0.00185151	4366	tags=59%, list=23%, signal=46%	ENSG00000143575/ENSG00000185122/ENSG00000115738/ENSG00000100813/ENSG00000088992/ENSG00000119714/ENSG00000164038/ENSG00000163823/ENSG00000154229/ENSG00000180694/ENSG00000180353/ENSG00000149635/ENSG00000138795/ENSG00000155846/ENSG00000178585/ENSG00000019582/ENSG00000105329/ENSG00000128342/ENSG00000155090/ENSG00000175104/ENSG00000137275/ENSG00000134250/ENSG00000184371
Proton transmembrane transport	Proton transmembrane transport	Proton transmembrane transport	117	-0.384638	-1.86053	5.7224e-05	0.00255776	0.00195211	3983	tags=32%, list=21%, signal=25%	ENSG00000166347/ENSG00000088992/ENSG00000215021/ENSG00000164038/ENSG00000108179/ENSG00000115286/ENSG00000047249/ENSG00000130402/ENSG00000122986/ENSG00000075415/ENSG00000088836/ENSG00000171365/ENSG00000005022/ENSG00000110955/ENSG00000040531/ENSG00000110446/ENSG00000147416/ENSG00000152234/ENSG00000197818/ENSG00000159720/ENSG00000125375/ENSG00000109062/ENSG00000187446/ENSG00000165283/ENSG00000198712…
Nucleobase containing small molecule metabolic process	Nucleobase containing small molecule metabolic process	Nucleobase containing small molecule metabolic process	432	-0.267285	-1.5292	5.90227e-05	0.0026039	0.00198733	3814	tags=28%, list=20%, signal=23%	ENSG00000141698/ENSG00000160305/ENSG00000089041/ENSG00000141027/ENSG00000104522/ENSG00000198286/ENSG00000123836/ENSG00000132341/ENSG00000159921/ENSG00000197217/ENSG00000102967/ENSG00000130717/ENSG00000103740/ENSG00000159131/ENSG00000093072/ENSG00000221988/ENSG00000094841/ENSG00000187097/ENSG00000179958/ENSG00000171314/ENSG00000066322/ENSG00000113657/ENSG00000129993/ENSG00000171105/ENSG00000100522…
Positive regulation of lamellipodium organization	Positive regulation of lamellipodium organization	Positive regulation of lamellipodium organization	32	-0.574135	-2.12742	6.24283e-05	0.00268611	0.00205007	4410	tags=59%, list=23%, signal=46%	ENSG00000128340/ENSG00000079805/ENSG00000070831/ENSG00000110880/ENSG00000145675/ENSG00000163466/ENSG00000158195/ENSG00000136960/ENSG00000197122/ENSG00000254999/ENSG00000197822/ENSG00000273749/ENSG00000158321/ENSG00000198793/ENSG00000124782/ENSG00000061676/ENSG00000075618/ENSG00000174574/ENSG00000102606
Small molecule biosynthetic process	Small molecule biosynthetic process	Small molecule biosynthetic process	389	-0.268637	-1.51499	6.24676e-05	0.00268611	0.00205007	4225	tags=31%, list=22%, signal=25%	ENSG00000168393/ENSG00000196850/ENSG00000182551/ENSG00000112531/ENSG00000177000/ENSG00000166228/ENSG00000100197/ENSG00000104524/ENSG00000147383/ENSG00000105135/ENSG00000161653/ENSG00000117682/ENSG00000116096/ENSG00000103740/ENSG00000120899/ENSG00000110958/ENSG00000093072/ENSG00000143198/ENSG00000116133/ENSG00000066322/ENSG00000141349/ENSG00000111684/ENSG00000139631/ENSG00000147224/ENSG00000103089…
Response to interleukin 4	Response to interleukin 4	Response to interleukin 4	28	-0.605237	-2.18984	6.91382e-05	0.00293578	0.00224062	4277	tags=57%, list=22%, signal=45%	ENSG00000197417/ENSG00000044574/ENSG00000073111/ENSG00000135446/ENSG00000100219/ENSG00000138795/ENSG00000140464/ENSG00000169710/ENSG00000147168/ENSG00000123416/ENSG00000100316/ENSG00000178035/ENSG00000107485/ENSG00000173757/ENSG00000096384/ENSG00000081059
Interleukin 17 production	Interleukin 17 production	Interleukin 17 production	26	-0.61737	-2.19372	7.03839e-05	0.00294011	0.00224393	2857	tags=50%, list=15%, signal=43%	ENSG00000114383/ENSG00000162739/ENSG00000196843/ENSG00000172936/ENSG00000123338/ENSG00000049768/ENSG00000107738/ENSG00000104998/ENSG00000105329/ENSG00000103257/ENSG00000099985/ENSG00000131378/ENSG00000171867
Atp metabolic process	Atp metabolic process	Atp metabolic process	229	-0.311598	-1.63562	7.09711e-05	0.00294011	0.00224393	3355	tags=29%, list=17%, signal=24%	ENSG00000108179/ENSG00000129993/ENSG00000115286/ENSG00000171105/ENSG00000110717/ENSG00000136997/ENSG00000178409/ENSG00000114956/ENSG00000141510/ENSG00000073578/ENSG00000149925/ENSG00000120675/ENSG00000167588/ENSG00000067225/ENSG00000143153/ENSG00000105220/ENSG00000168610/ENSG00000178951/ENSG00000165280/ENSG00000079739/ENSG00000110955/ENSG00000137288/ENSG00000040531/ENSG00000105953/ENSG00000171612…
Immune effector process	Immune effector process	Immune effector process	432	-0.265427	-1.51856	7.31879e-05	0.00299541	0.00228614	4870	tags=36%, list=25%, signal=28%	ENSG00000111679/ENSG00000204592/ENSG00000168961/ENSG00000204252/ENSG00000234745/ENSG00000163362/ENSG00000100060/ENSG00000112486/ENSG00000076248/ENSG00000030582/ENSG00000117450/ENSG00000232629/ENSG00000167815/ENSG00000223496/ENSG00000092929/ENSG00000137265/ENSG00000128340/ENSG00000203710/ENSG00000163251/ENSG00000211592/ENSG00000211947/ENSG00000211899/ENSG00000160255/ENSG00000153029/ENSG00000106546…
Negative regulation of muscle hypertrophy	Negative regulation of muscle hypertrophy	Negative regulation of muscle hypertrophy	20	-0.663744	-2.21016	7.89688e-05	0.00308341	0.0023533	3600	tags=65%, list=19%, signal=53%	ENSG00000008083/ENSG00000166949/ENSG00000154174/ENSG00000150907/ENSG00000148400/ENSG00000141646/ENSG00000160211/ENSG00000060069/ENSG00000028137/ENSG00000108010/ENSG00000160789/ENSG00000100811/ENSG00000186951
Muscle cell differentiation	Muscle cell differentiation	Muscle cell differentiation	230	-0.317266	-1.66749	7.76955e-05	0.00308341	0.0023533	4209	tags=34%, list=22%, signal=27%	ENSG00000105971/ENSG00000115738/ENSG00000141385/ENSG00000112531/ENSG00000176909/ENSG00000106991/ENSG00000157227/ENSG00000166831/ENSG00000172638/ENSG00000141480/ENSG00000134247/ENSG00000110047/ENSG00000112096/ENSG00000109111/ENSG00000179218/ENSG00000131196/ENSG00000010278/ENSG00000132466/ENSG00000136842/ENSG00000130402/ENSG00000178209/ENSG00000153531/ENSG00000174437/ENSG00000154174/ENSG00000170776…
Establishment of protein localization to organelle	Establishment of protein localization to organelle	Establishment of protein localization to organelle	379	-0.268084	-1.5081	7.78946e-05	0.00308341	0.0023533	4410	tags=34%, list=23%, signal=26%	ENSG00000128340/ENSG00000112242/ENSG00000136738/ENSG00000143575/ENSG00000132612/ENSG00000163251/ENSG00000114850/ENSG00000185651/ENSG00000110711/ENSG00000104497/ENSG00000204569/ENSG00000203772/ENSG00000069248/ENSG00000156709/ENSG00000131475/ENSG00000044574/ENSG00000137642/ENSG00000158882/ENSG00000184357/ENSG00000177479/ENSG00000213625/ENSG00000132341/ENSG00000095319/ENSG00000215021/ENSG00000115839…
T cell activation	T cell activation	T cell activation	379	-0.267724	-1.50607	7.87848e-05	0.00308341	0.0023533	4907	tags=35%, list=25%, signal=27%	ENSG00000143507/ENSG00000111679/ENSG00000204592/ENSG00000168961/ENSG00000204252/ENSG00000125347/ENSG00000112486/ENSG00000198851/ENSG00000113360/ENSG00000187736/ENSG00000232629/ENSG00000182866/ENSG00000167815/ENSG00000125657/ENSG00000114315/ENSG00000110497/ENSG00000137265/ENSG00000128340/ENSG00000116824/ENSG00000203710/ENSG00000103653/ENSG00000163251/ENSG00000013725/ENSG00000167984/ENSG00000198846…
Substrate adhesion dependent cell spreading	Substrate adhesion dependent cell spreading	Substrate adhesion dependent cell spreading	74	-0.444641	-1.98322	8.20717e-05	0.00316815	0.00241797	3884	tags=49%, list=20%, signal=39%	ENSG00000179820/ENSG00000092929/ENSG00000079805/ENSG00000100106/ENSG00000089159/ENSG00000097007/ENSG00000073849/ENSG00000070831/ENSG00000107104/ENSG00000179218/ENSG00000130402/ENSG00000110880/ENSG00000145675/ENSG00000163466/ENSG00000073712/ENSG00000172661/ENSG00000169750/ENSG00000197122/ENSG00000187678/ENSG00000110031/ENSG00000149781/ENSG00000277363/ENSG00000139626/ENSG00000124782/ENSG00000067560…
Ameboidal type cell migration	Ameboidal type cell migration	Ameboidal type cell migration	268	-0.298548	-1.59292	9.10367e-05	0.00343613	0.0026225	3770	tags=32%, list=20%, signal=26%	ENSG00000104522/ENSG00000089159/ENSG00000097007/ENSG00000120899/ENSG00000070831/ENSG00000213853/ENSG00000107104/ENSG00000179218/ENSG00000146242/ENSG00000183943/ENSG00000187764/ENSG00000102265/ENSG00000133121/ENSG00000178209/ENSG00000110880/ENSG00000154229/ENSG00000188807/ENSG00000117020/ENSG00000158195/ENSG00000177963/ENSG00000181790/ENSG00000136960/ENSG00000148400/ENSG00000111348/ENSG00000140464…
Purine containing compound metabolic process	Purine containing compound metabolic process	Purine containing compound metabolic process	304	-0.291391	-1.59079	9.10367e-05	0.00343613	0.0026225	3807	tags=29%, list=20%, signal=24%	ENSG00000160305/ENSG00000089041/ENSG00000141027/ENSG00000198286/ENSG00000123836/ENSG00000132341/ENSG00000197217/ENSG00000103740/ENSG00000159131/ENSG00000093072/ENSG00000221988/ENSG00000187097/ENSG00000171314/ENSG00000066322/ENSG00000129993/ENSG00000171105/ENSG00000147224/ENSG00000136997/ENSG00000100075/ENSG00000114956/ENSG00000138363/ENSG00000272325/ENSG00000100226/ENSG00000165704/ENSG00000012660…
Activation of immune response	Activation of immune response	Activation of immune response	255	-0.303884	-1.61114	9.47973e-05	0.00353875	0.00270082	4360	tags=35%, list=23%, signal=27%	ENSG00000203710/ENSG00000103653/ENSG00000172578/ENSG00000211592/ENSG00000211947/ENSG00000138794/ENSG00000165810/ENSG00000211899/ENSG00000007312/ENSG00000141293/ENSG00000253729/ENSG00000204516/ENSG00000198286/ENSG00000197405/ENSG00000097007/ENSG00000215021/ENSG00000147140/ENSG00000101336/ENSG00000117322/ENSG00000092820/ENSG00000139178/ENSG00000164430/ENSG00000132522/ENSG00000119718/ENSG00000117281…
Positive regulation of cell substrate adhesion	Positive regulation of cell substrate adhesion	Positive regulation of cell substrate adhesion	78	-0.432571	-1.93672	9.64116e-05	0.00355989	0.00271695	5008	tags=51%, list=26%, signal=38%	ENSG00000115414/ENSG00000161638/ENSG00000198851/ENSG00000115109/ENSG00000100034/ENSG00000179820/ENSG00000092929/ENSG00000079805/ENSG00000141293/ENSG00000100106/ENSG00000104522/ENSG00000097007/ENSG00000172638/ENSG00000120899/ENSG00000070831/ENSG00000213853/ENSG00000179218/ENSG00000082701/ENSG00000004142/ENSG00000166949/ENSG00000067606/ENSG00000163466/ENSG00000073712/ENSG00000169750/ENSG00000171132…
Protein polyubiquitination	Protein polyubiquitination	Protein polyubiquitination	213	-0.305812	-1.5845	0.000102857	0.00375705	0.00286743	4631	tags=37%, list=24%, signal=28%	ENSG00000173821/ENSG00000099804/ENSG00000186591/ENSG00000160714/ENSG00000184787/ENSG00000103549/ENSG00000185686/ENSG00000110497/ENSG00000185651/ENSG00000110107/ENSG00000102858/ENSG00000101695/ENSG00000089053/ENSG00000009335/ENSG00000134574/ENSG00000177479/ENSG00000160087/ENSG00000179526/ENSG00000130939/ENSG00000132522/ENSG00000133606/ENSG00000172009/ENSG00000186187/ENSG00000163961/ENSG00000155827…
Nephron development	Nephron development	Nephron development	72	-0.432087	-1.909	0.000115228	0.00416414	0.00317812	3060	tags=33%, list=16%, signal=28%	ENSG00000136997/ENSG00000185920/ENSG00000148400/ENSG00000179222/ENSG00000125378/ENSG00000141646/ENSG00000120738/ENSG00000178585/ENSG00000125398/ENSG00000261371/ENSG00000107485/ENSG00000115415/ENSG00000160712/ENSG00000128342/ENSG00000157483/ENSG00000197461/ENSG00000134250/ENSG00000275410/ENSG00000171791/ENSG00000128602/ENSG00000198719/ENSG00000058262/ENSG00000081052/ENSG00000162849
Regulation of neuron projection development	Regulation of neuron projection development	Regulation of neuron projection development	274	-0.296038	-1.58833	0.000117774	0.00421133	0.00321414	3758	tags=31%, list=19%, signal=25%	ENSG00000135387/ENSG00000113758/ENSG00000097007/ENSG00000120899/ENSG00000110047/ENSG00000107104/ENSG00000113657/ENSG00000163558/ENSG00000082701/ENSG00000073803/ENSG00000187764/ENSG00000114554/ENSG00000172197/ENSG00000105186/ENSG00000066084/ENSG00000173406/ENSG00000114956/ENSG00000257923/ENSG00000149557/ENSG00000072518/ENSG00000148660/ENSG00000169410/ENSG00000044090/ENSG00000143553/ENSG00000106462…
Nadh metabolic process	Nadh metabolic process	Nadh metabolic process	27	-0.600577	-2.14693	0.000124918	0.00433007	0.00330476	2901	tags=41%, list=15%, signal=35%	ENSG00000141510/ENSG00000167588/ENSG00000165280/ENSG00000105953/ENSG00000074800/ENSG00000101365/ENSG00000146701/ENSG00000141568/ENSG00000067057/ENSG00000100889/ENSG00000156515
Positive regulation of actin filament polymerization	Positive regulation of actin filament polymerization	Positive regulation of actin filament polymerization	39	-0.527212	-2.01332	0.000124212	0.00433007	0.00330476	3654	tags=49%, list=19%, signal=40%	ENSG00000071051/ENSG00000120899/ENSG00000101336/ENSG00000163466/ENSG00000125753/ENSG00000179604/ENSG00000172661/ENSG00000177885/ENSG00000171132/ENSG00000109265/ENSG00000006453/ENSG00000167617/ENSG00000123338/ENSG00000198793/ENSG00000137478/ENSG00000061676/ENSG00000167965/ENSG00000067560/ENSG00000126353
Inorganic ion transmembrane transport	Inorganic ion transmembrane transport	Inorganic ion transmembrane transport	478	-0.252855	-1.45923	0.000123601	0.00433007	0.00330476	3812	tags=26%, list=20%, signal=22%	ENSG00000088992/ENSG00000089041/ENSG00000213199/ENSG00000089060/ENSG00000170113/ENSG00000097007/ENSG00000120899/ENSG00000215021/ENSG00000164038/ENSG00000166592/ENSG00000160991/ENSG00000167723/ENSG00000089327/ENSG00000141424/ENSG00000131398/ENSG00000213533/ENSG00000135750/ENSG00000148175/ENSG00000072062/ENSG00000196689/ENSG00000108179/ENSG00000055732/ENSG00000115286/ENSG00000181104/ENSG00000047249…
Metanephros development	Metanephros development	Metanephros development	37	-0.540147	-2.04936	0.000128434	0.00440425	0.00336138	3060	tags=43%, list=16%, signal=36%	ENSG00000136997/ENSG00000185920/ENSG00000125378/ENSG00000141646/ENSG00000120738/ENSG00000125398/ENSG00000117362/ENSG00000121039/ENSG00000107485/ENSG00000115415/ENSG00000128342/ENSG00000197461/ENSG00000275410/ENSG00000171791/ENSG00000128602/ENSG00000162849
Regulation of developmental growth	Regulation of developmental growth	Regulation of developmental growth	203	-0.316441	-1.64007	0.000131856	0.00440425	0.00336138	3752	tags=33%, list=19%, signal=26%	ENSG00000113758/ENSG00000097007/ENSG00000008083/ENSG00000122122/ENSG00000162769/ENSG00000092820/ENSG00000082701/ENSG00000124772/ENSG00000171105/ENSG00000135446/ENSG00000073803/ENSG00000187764/ENSG00000066084/ENSG00000100884/ENSG00000078900/ENSG00000154174/ENSG00000185920/ENSG00000137193/ENSG00000148400/ENSG00000206561/ENSG00000198742/ENSG00000095539/ENSG00000125378/ENSG00000076555/ENSG00000196189…
I kappab kinase nf kappab signaling	I kappab kinase nf kappab signaling	I kappab kinase nf kappab signaling	235	-0.303956	-1.60087	0.000131209	0.00440425	0.00336138	3353	tags=30%, list=17%, signal=25%	ENSG00000171302/ENSG00000082805/ENSG00000179526/ENSG00000181104/ENSG00000132466/ENSG00000152778/ENSG00000127863/ENSG00000171206/ENSG00000104856/ENSG00000103275/ENSG00000106785/ENSG00000174130/ENSG00000167333/ENSG00000170776/ENSG00000121236/ENSG00000145901/ENSG00000171132/ENSG00000103194/ENSG00000204713/ENSG00000100292/ENSG00000088888/ENSG00000172936/ENSG00000125826/ENSG00000100906/ENSG00000143369…
Cellular amino acid metabolic process	Cellular amino acid metabolic process	Cellular amino acid metabolic process	213	-0.302456	-1.5671	0.000132244	0.00440425	0.00336138	4165	tags=42%, list=22%, signal=33%	ENSG00000119711/ENSG00000166986/ENSG00000118514/ENSG00000166123/ENSG00000155096/ENSG00000176974/ENSG00000059691/ENSG00000257218/ENSG00000084774/ENSG00000178445/ENSG00000132570/ENSG00000070669/ENSG00000160785/ENSG00000106049/ENSG00000132824/ENSG00000148090/ENSG00000115758/ENSG00000286112/ENSG00000103356/ENSG00000228716/ENSG00000133943/ENSG00000128311/ENSG00000198380/ENSG00000182551/ENSG00000177000…
Nucleoside phosphate biosynthetic process	Nucleoside phosphate biosynthetic process	Nucleoside phosphate biosynthetic process	194	-0.319502	-1.65755	0.000133804	0.00441294	0.00336801	3807	tags=30%, list=20%, signal=25%	ENSG00000160305/ENSG00000102967/ENSG00000130717/ENSG00000103740/ENSG00000159131/ENSG00000221988/ENSG00000094841/ENSG00000066322/ENSG00000147224/ENSG00000147813/ENSG00000171793/ENSG00000136997/ENSG00000100075/ENSG00000114956/ENSG00000138363/ENSG00000165704/ENSG00000012660/ENSG00000149925/ENSG00000198805/ENSG00000176890/ENSG00000138496/ENSG00000131238/ENSG00000076555/ENSG00000141127/ENSG00000065833…
Positive regulation of cell death	Positive regulation of cell death	Positive regulation of cell death	416	-0.261151	-1.48261	0.000137189	0.00448107	0.00342001	5609	tags=38%, list=29%, signal=27%	ENSG00000198959/ENSG00000150457/ENSG00000136305/ENSG00000140854/ENSG00000151651/ENSG00000136634/ENSG00000172531/ENSG00000179021/ENSG00000146674/ENSG00000226979/ENSG00000090020/ENSG00000015475/ENSG00000143384/ENSG00000030110/ENSG00000103811/ENSG00000124762/ENSG00000180370/ENSG00000145349/ENSG00000104964/ENSG00000181019/ENSG00000132824/ENSG00000170315/ENSG00000168961/ENSG00000175592/ENSG00000183049…
Positive regulation of nf kappab transcription factor activity	Positive regulation of nf kappab transcription factor activity	Positive regulation of nf kappab transcription factor activity	117	-0.373047	-1.80447	0.000141501	0.00450594	0.00343899	3751	tags=33%, list=19%, signal=27%	ENSG00000198286/ENSG00000121060/ENSG00000162711/ENSG00000163558/ENSG00000082805/ENSG00000073803/ENSG00000171206/ENSG00000167632/ENSG00000067606/ENSG00000106785/ENSG00000174130/ENSG00000167333/ENSG00000121236/ENSG00000204713/ENSG00000005100/ENSG00000115607/ENSG00000168610/ENSG00000163481/ENSG00000172936/ENSG00000125826/ENSG00000178951/ENSG00000132589/ENSG00000239732/ENSG00000100393/ENSG00000056558…
Antigen receptor mediated signaling pathway	Antigen receptor mediated signaling pathway	Antigen receptor mediated signaling pathway	170	-0.33786	-1.70819	0.000141236	0.00450594	0.00343899	2172	tags=24%, list=11%, signal=22%	ENSG00000110031/ENSG00000125826/ENSG00000124549/ENSG00000186470/ENSG00000090487/ENSG00000160999/ENSG00000123338/ENSG00000049768/ENSG00000163874/ENSG00000107485/ENSG00000060237/ENSG00000012124/ENSG00000168918/ENSG00000131981/ENSG00000126353/ENSG00000171608/ENSG00000211895/ENSG00000145191/ENSG00000167851/ENSG00000186818/ENSG00000165283/ENSG00000175104/ENSG00000080815/ENSG00000196839/ENSG00000092098…
Establishment or maintenance of cell polarity	Establishment or maintenance of cell polarity	Establishment or maintenance of cell polarity	176	-0.332038	-1.68561	0.000143256	0.00450594	0.00343899	3944	tags=36%, list=20%, signal=29%	ENSG00000169504/ENSG00000197386/ENSG00000165533/ENSG00000120899/ENSG00000070831/ENSG00000107099/ENSG00000143376/ENSG00000107104/ENSG00000139725/ENSG00000082458/ENSG00000163558/ENSG00000092820/ENSG00000082701/ENSG00000166851/ENSG00000084733/ENSG00000149557/ENSG00000072518/ENSG00000151474/ENSG00000067606/ENSG00000169750/ENSG00000029534/ENSG00000143878/ENSG00000047849/ENSG00000106689/ENSG00000008256…
Sister chromatid segregation	Sister chromatid segregation	Sister chromatid segregation	191	0.340136	1.67643	0.000142444	0.00450594	0.00343899	2832	tags=28%, list=15%, signal=24%	ENSG00000129810/ENSG00000143228/ENSG00000109805/ENSG00000117650/ENSG00000040275/ENSG00000174442/ENSG00000126787/ENSG00000145241/ENSG00000077097/ENSG00000138180/ENSG00000121621/ENSG00000112029/ENSG00000058729/ENSG00000184445/ENSG00000112742/ENSG00000118007/ENSG00000163535/ENSG00000164190/ENSG00000133302/ENSG00000153147/ENSG00000141446/ENSG00000047410/ENSG00000085224/ENSG00000108055/ENSG00000164754…
Mononuclear cell migration	Mononuclear cell migration	Mononuclear cell migration	133	-0.344725	-1.70727	0.000149328	0.00465382	0.00355185	3927	tags=37%, list=20%, signal=30%	ENSG00000117090/ENSG00000106299/ENSG00000089060/ENSG00000197405/ENSG00000120899/ENSG00000070831/ENSG00000107099/ENSG00000179218/ENSG00000276085/ENSG00000102181/ENSG00000178209/ENSG00000163823/ENSG00000121807/ENSG00000012779/ENSG00000174600/ENSG00000183018/ENSG00000002586/ENSG00000139626/ENSG00000143369/ENSG00000121966/ENSG00000107175/ENSG00000261371/ENSG00000107485/ENSG00000060237/ENSG00000125735…
Erythrocyte homeostasis	Erythrocyte homeostasis	Erythrocyte homeostasis	106	-0.378397	-1.80131	0.000161511	0.00486601	0.0037138	2930	tags=31%, list=15%, signal=27%	ENSG00000143479/ENSG00000180353/ENSG00000100320/ENSG00000105612/ENSG00000100124/ENSG00000125378/ENSG00000100292/ENSG00000023330/ENSG00000105220/ENSG00000168610/ENSG00000160211/ENSG00000178951/ENSG00000064393/ENSG00000005022/ENSG00000123338/ENSG00000107485/ENSG00000185811/ENSG00000115415/ENSG00000160710/ENSG00000143437/ENSG00000168918/ENSG00000144659/ENSG00000134954/ENSG00000173757/ENSG00000135776…
Ribose phosphate biosynthetic process	Ribose phosphate biosynthetic process	Ribose phosphate biosynthetic process	153	-0.343375	-1.72447	0.000161091	0.00486601	0.0037138	3807	tags=33%, list=20%, signal=26%	ENSG00000160305/ENSG00000102967/ENSG00000130717/ENSG00000103740/ENSG00000159131/ENSG00000221988/ENSG00000094841/ENSG00000066322/ENSG00000147224/ENSG00000171793/ENSG00000136997/ENSG00000100075/ENSG00000114956/ENSG00000138363/ENSG00000165704/ENSG00000012660/ENSG00000149925/ENSG00000131238/ENSG00000076555/ENSG00000141127/ENSG00000131473/ENSG00000160211/ENSG00000067992/ENSG00000183696/ENSG00000165280…
Regulation of cellular component size	Regulation of cellular component size	Regulation of cellular component size	254	-0.298586	-1.58807	0.000161866	0.00486601	0.0037138	3792	tags=32%, list=20%, signal=26%	ENSG00000089041/ENSG00000182372/ENSG00000113758/ENSG00000166821/ENSG00000097007/ENSG00000071051/ENSG00000120899/ENSG00000149564/ENSG00000107104/ENSG00000141564/ENSG00000101336/ENSG00000092820/ENSG00000082701/ENSG00000115306/ENSG00000073803/ENSG00000187764/ENSG00000136842/ENSG00000130429/ENSG00000197321/ENSG00000066084/ENSG00000197694/ENSG00000180353/ENSG00000117020/ENSG00000163466/ENSG00000125753…
Regulation of protein catabolic process	Regulation of protein catabolic process	Regulation of protein catabolic process	323	-0.274261	-1.51244	0.000160145	0.00486601	0.0037138	5854	tags=45%, list=30%, signal=32%	ENSG00000153395/ENSG00000189283/ENSG00000109861/ENSG00000107185/ENSG00000154447/ENSG00000155096/ENSG00000001629/ENSG00000123124/ENSG00000170296/ENSG00000151651/ENSG00000165916/ENSG00000108854/ENSG00000136634/ENSG00000169398/ENSG00000111667/ENSG00000103126/ENSG00000162191/ENSG00000204388/ENSG00000122406/ENSG00000101665/ENSG00000147164/ENSG00000265808/ENSG00000105373/ENSG00000198625/ENSG00000077463…
Epithelial tube morphogenesis	Epithelial tube morphogenesis	Epithelial tube morphogenesis	204	-0.311937	-1.61906	0.000163661	0.0048768	0.00372203	4139	tags=33%, list=21%, signal=26%	ENSG00000100068/ENSG00000177000/ENSG00000111602/ENSG00000106991/ENSG00000125863/ENSG00000169504/ENSG00000157227/ENSG00000097007/ENSG00000215021/ENSG00000198435/ENSG00000072062/ENSG00000183943/ENSG00000089094/ENSG00000133121/ENSG00000136997/ENSG00000166949/ENSG00000151388/ENSG00000169641/ENSG00000125753/ENSG00000185920/ENSG00000120868/ENSG00000138002/ENSG00000143013/ENSG00000148400/ENSG00000179222…
Organophosphate biosynthetic process	Organophosphate biosynthetic process	Organophosphate biosynthetic process	450	-0.259818	-1.4864	0.00016914	0.00499624	0.00381319	3848	tags=28%, list=20%, signal=23%	ENSG00000156471/ENSG00000117682/ENSG00000100344/ENSG00000160305/ENSG00000131730/ENSG00000084710/ENSG00000276231/ENSG00000102967/ENSG00000130717/ENSG00000103740/ENSG00000159131/ENSG00000120899/ENSG00000221988/ENSG00000094841/ENSG00000124217/ENSG00000143797/ENSG00000066322/ENSG00000161217/ENSG00000111684/ENSG00000147224/ENSG00000167130/ENSG00000147813/ENSG00000172197/ENSG00000068724/ENSG00000171793…
Positive regulation of protein localization to nucleus	Positive regulation of protein localization to nucleus	Positive regulation of protein localization to nucleus	71	-0.435958	-1.91558	0.000174462	0.00503098	0.00383971	3431	tags=45%, list=18%, signal=37%	ENSG00000150753/ENSG00000086589/ENSG00000166851/ENSG00000171206/ENSG00000166949/ENSG00000145675/ENSG00000180353/ENSG00000073712/ENSG00000197122/ENSG00000163468/ENSG00000163932/ENSG00000138496/ENSG00000088888/ENSG00000173801/ENSG00000130826/ENSG00000135624/ENSG00000166226/ENSG00000065150/ENSG00000163874/ENSG00000130726/ENSG00000143799/ENSG00000105329/ENSG00000128342/ENSG00000130766/ENSG00000096384…
Striated muscle cell differentiation	Striated muscle cell differentiation	Striated muscle cell differentiation	163	-0.343471	-1.7367	0.000175757	0.00503098	0.00383971	3614	tags=30%, list=19%, signal=25%	ENSG00000141480/ENSG00000134247/ENSG00000110047/ENSG00000179218/ENSG00000010278/ENSG00000136842/ENSG00000178209/ENSG00000153531/ENSG00000154174/ENSG00000170776/ENSG00000181790/ENSG00000106462/ENSG00000148400/ENSG00000100219/ENSG00000125378/ENSG00000065978/ENSG00000141646/ENSG00000160211/ENSG00000023902/ENSG00000060069/ENSG00000143119/ENSG00000198793/ENSG00000125735/ENSG00000157933/ENSG00000105329…
Leukocyte cell cell adhesion	Leukocyte cell cell adhesion	Leukocyte cell cell adhesion	287	-0.283319	-1.53602	0.00017228	0.00503098	0.00383971	4907	tags=37%, list=25%, signal=28%	ENSG00000143507/ENSG00000161638/ENSG00000111679/ENSG00000204592/ENSG00000168961/ENSG00000204252/ENSG00000125347/ENSG00000198851/ENSG00000232629/ENSG00000182866/ENSG00000167815/ENSG00000125657/ENSG00000114315/ENSG00000110497/ENSG00000128340/ENSG00000203710/ENSG00000103653/ENSG00000013725/ENSG00000160255/ENSG00000141293/ENSG00000174564/ENSG00000020633/ENSG00000117090/ENSG00000104522/ENSG00000198286…
Blood vessel morphogenesis	Blood vessel morphogenesis	Blood vessel morphogenesis	379	-0.261707	-1.47222	0.00017624	0.00503098	0.00383971	5276	tags=39%, list=27%, signal=29%	ENSG00000027869/ENSG00000140992/ENSG00000136280/ENSG00000101665/ENSG00000164683/ENSG00000030110/ENSG00000115904/ENSG00000103811/ENSG00000077463/ENSG00000161671/ENSG00000113296/ENSG00000161999/ENSG00000115414/ENSG00000106211/ENSG00000161638/ENSG00000185551/ENSG00000107779/ENSG00000091879/ENSG00000030582/ENSG00000173821/ENSG00000116132/ENSG00000076706/ENSG00000171236/ENSG00000078401/ENSG00000114315…
Positive regulation of hydrolase activity	Positive regulation of hydrolase activity	Positive regulation of hydrolase activity	405	-0.262865	-1.48497	0.000178846	0.00506284	0.00386402	4270	tags=32%, list=22%, signal=26%	ENSG00000166855/ENSG00000105963/ENSG00000185122/ENSG00000054611/ENSG00000105971/ENSG00000156709/ENSG00000115266/ENSG00000175463/ENSG00000065491/ENSG00000142459/ENSG00000180953/ENSG00000117984/ENSG00000188559/ENSG00000169220/ENSG00000197405/ENSG00000138698/ENSG00000120899/ENSG00000215021/ENSG00000115839/ENSG00000107099/ENSG00000213949/ENSG00000131188/ENSG00000162711/ENSG00000105053/ENSG00000176994…
Cellular response to lipid	Cellular response to lipid	Cellular response to lipid	373	-0.269789	-1.51647	0.000180458	0.00506625	0.00386662	4488	tags=34%, list=23%, signal=27%	ENSG00000078401/ENSG00000114315/ENSG00000189233/ENSG00000157193/ENSG00000130164/ENSG00000013725/ENSG00000197417/ENSG00000185122/ENSG00000185651/ENSG00000167548/ENSG00000156709/ENSG00000186350/ENSG00000106546/ENSG00000005007/ENSG00000117713/ENSG00000088992/ENSG00000141027/ENSG00000132341/ENSG00000097007/ENSG00000120899/ENSG00000215021/ENSG00000110958/ENSG00000121671/ENSG00000162711/ENSG00000101336…
Regulation of actin filament organization	Regulation of actin filament organization	Regulation of actin filament organization	203	-0.312434	-1.6193	0.000189297	0.00523091	0.00399229	3884	tags=35%, list=20%, signal=29%	ENSG00000100106/ENSG00000106299/ENSG00000165533/ENSG00000089159/ENSG00000113758/ENSG00000097007/ENSG00000071051/ENSG00000120899/ENSG00000149564/ENSG00000070831/ENSG00000135723/ENSG00000107104/ENSG00000101336/ENSG00000115306/ENSG00000136842/ENSG00000130429/ENSG00000197321/ENSG00000166949/ENSG00000145675/ENSG00000132254/ENSG00000197694/ENSG00000180353/ENSG00000163466/ENSG00000125753/ENSG00000073712…
Muscle structure development	Muscle structure development	Muscle structure development	392	-0.261293	-1.47554	0.000189403	0.00523091	0.00399229	3688	tags=28%, list=19%, signal=23%	ENSG00000166831/ENSG00000172638/ENSG00000120913/ENSG00000141480/ENSG00000134247/ENSG00000110047/ENSG00000112096/ENSG00000109111/ENSG00000179218/ENSG00000131196/ENSG00000166135/ENSG00000010278/ENSG00000136068/ENSG00000159388/ENSG00000132466/ENSG00000136842/ENSG00000130402/ENSG00000178209/ENSG00000197321/ENSG00000131435/ENSG00000153531/ENSG00000166949/ENSG00000174437/ENSG00000154174/ENSG00000170776…
Cellular response to peptide hormone stimulus	Cellular response to peptide hormone stimulus	Cellular response to peptide hormone stimulus	204	-0.310222	-1.61015	0.000198019	0.00542476	0.00414024	4607	tags=42%, list=24%, signal=32%	ENSG00000134324/ENSG00000276293/ENSG00000175567/ENSG00000078401/ENSG00000196396/ENSG00000103653/ENSG00000185122/ENSG00000105971/ENSG00000126561/ENSG00000132670/ENSG00000137642/ENSG00000253729/ENSG00000170145/ENSG00000100344/ENSG00000089159/ENSG00000213625/ENSG00000107104/ENSG00000163558/ENSG00000082701/ENSG00000174669/ENSG00000133116/ENSG00000167461/ENSG00000171105/ENSG00000101577/ENSG00000135446…
Reactive oxygen species metabolic process	Reactive oxygen species metabolic process	Reactive oxygen species metabolic process	149	-0.340566	-1.7011	0.000202554	0.00546802	0.00417326	2986	tags=40%, list=15%, signal=34%	ENSG00000141968/ENSG00000126709/ENSG00000124762/ENSG00000159228/ENSG00000197943/ENSG00000181019/ENSG00000163362/ENSG00000117450/ENSG00000167815/ENSG00000168374/ENSG00000228716/ENSG00000078401/ENSG00000128340/ENSG00000160255/ENSG00000126581/ENSG00000165178/ENSG00000089041/ENSG00000120899/ENSG00000112096/ENSG00000122986/ENSG00000141510/ENSG00000114383/ENSG00000150907/ENSG00000174130/ENSG00000181790…
Cell junction organization	Cell junction organization	Cell junction organization	401	-0.259211	-1.46855	0.000202818	0.00546802	0.00417326	5008	tags=36%, list=26%, signal=27%	ENSG00000115414/ENSG00000144283/ENSG00000149970/ENSG00000099330/ENSG00000156232/ENSG00000161638/ENSG00000163362/ENSG00000157916/ENSG00000006740/ENSG00000173621/ENSG00000150625/ENSG00000168137/ENSG00000115109/ENSG00000168374/ENSG00000100034/ENSG00000166689/ENSG00000179820/ENSG00000105649/ENSG00000186575/ENSG00000198722/ENSG00000157193/ENSG00000103653/ENSG00000163251/ENSG00000119139/ENSG00000105699…
Regulation of dephosphorylation	Regulation of dephosphorylation	Regulation of dephosphorylation	101	-0.382797	-1.80601	0.000211206	0.00564934	0.00431165	4607	tags=46%, list=24%, signal=35%	ENSG00000134324/ENSG00000087074/ENSG00000165802/ENSG00000110497/ENSG00000198668/ENSG00000115685/ENSG00000197386/ENSG00000213949/ENSG00000121671/ENSG00000105053/ENSG00000082701/ENSG00000187764/ENSG00000166949/ENSG00000197122/ENSG00000166311/ENSG00000163932/ENSG00000087053/ENSG00000108819/ENSG00000155846/ENSG00000198952/ENSG00000119383/ENSG00000158615/ENSG00000204435/ENSG00000125755/ENSG00000152127…
Protein dephosphorylation	Protein dephosphorylation	Protein dephosphorylation	237	-0.300115	-1.5805	0.000218382	0.00579567	0.00442332	4934	tags=40%, list=26%, signal=30%	ENSG00000170836/ENSG00000112245/ENSG00000143507/ENSG00000111679/ENSG00000143727/ENSG00000110075/ENSG00000154237/ENSG00000111880/ENSG00000158050/ENSG00000182866/ENSG00000100034/ENSG00000011485/ENSG00000087074/ENSG00000165802/ENSG00000110497/ENSG00000198668/ENSG00000111266/ENSG00000110536/ENSG00000198252/ENSG00000221823/ENSG00000196396/ENSG00000196850/ENSG00000115685/ENSG00000132670/ENSG00000197386…
Regulation of cell substrate adhesion	Regulation of cell substrate adhesion	Regulation of cell substrate adhesion	143	-0.350294	-1.75659	0.000221914	0.00584373	0.00446	4893	tags=44%, list=25%, signal=33%	ENSG00000161638/ENSG00000204580/ENSG00000198851/ENSG00000091879/ENSG00000115109/ENSG00000100034/ENSG00000179820/ENSG00000186575/ENSG00000092929/ENSG00000128340/ENSG00000079805/ENSG00000132670/ENSG00000141293/ENSG00000100106/ENSG00000111846/ENSG00000157227/ENSG00000104522/ENSG00000097007/ENSG00000172638/ENSG00000073849/ENSG00000120899/ENSG00000070831/ENSG00000213853/ENSG00000107104/ENSG00000179218…
Myeloid leukocyte differentiation	Myeloid leukocyte differentiation	Myeloid leukocyte differentiation	145	-0.346265	-1.73608	0.000227981	0.00595731	0.00454669	4414	tags=40%, list=23%, signal=31%	ENSG00000137265/ENSG00000143575/ENSG00000185122/ENSG00000123685/ENSG00000115738/ENSG00000177606/ENSG00000100813/ENSG00000088992/ENSG00000070831/ENSG00000119714/ENSG00000164038/ENSG00000168062/ENSG00000129993/ENSG00000163823/ENSG00000104856/ENSG00000136997/ENSG00000154229/ENSG00000145675/ENSG00000180694/ENSG00000180353/ENSG00000149635/ENSG00000138795/ENSG00000197122/ENSG00000125378/ENSG00000169710…
Peptidyl lysine modification	Peptidyl lysine modification	Peptidyl lysine modification	343	-0.270496	-1.51119	0.000231216	0.00599574	0.00457602	4566	tags=34%, list=24%, signal=27%	ENSG00000145391/ENSG00000096070/ENSG00000168137/ENSG00000064961/ENSG00000124575/ENSG00000122390/ENSG00000204371/ENSG00000137265/ENSG00000102974/ENSG00000185049/ENSG00000140382/ENSG00000167548/ENSG00000125352/ENSG00000101945/ENSG00000159692/ENSG00000187778/ENSG00000114982/ENSG00000131845/ENSG00000112511/ENSG00000160305/ENSG00000125484/ENSG00000135632/ENSG00000184357/ENSG00000099956/ENSG00000196367…
Retrograde vesicle mediated transport golgi to endoplasmic reticulum	Retrograde vesicle mediated transport golgi to endoplasmic reticulum	Retrograde vesicle mediated transport golgi to endoplasmic reticulum	47	-0.495683	-1.98237	0.000240841	0.00619802	0.0047304	5394	tags=68%, list=28%, signal=49%	ENSG00000113384/ENSG00000004059/ENSG00000162407/ENSG00000265808/ENSG00000231925/ENSG00000157916/ENSG00000184432/ENSG00000180957/ENSG00000168374/ENSG00000197386/ENSG00000142186/ENSG00000103051/ENSG00000135249/ENSG00000113719/ENSG00000125991/ENSG00000185963/ENSG00000170348/ENSG00000198382/ENSG00000129250/ENSG00000158623/ENSG00000175582/ENSG00000105438/ENSG00000105669/ENSG00000154917/ENSG00000122218…
Dicarboxylic acid metabolic process	Dicarboxylic acid metabolic process	Dicarboxylic acid metabolic process	73	-0.427593	-1.89754	0.000248368	0.00634365	0.00484155	3103	tags=44%, list=16%, signal=37%	ENSG00000114021/ENSG00000161653/ENSG00000159423/ENSG00000120053/ENSG00000138363/ENSG00000138413/ENSG00000073578/ENSG00000065911/ENSG00000001084/ENSG00000065833/ENSG00000131473/ENSG00000182054/ENSG00000105953/ENSG00000100031/ENSG00000136877/ENSG00000120254/ENSG00000082212/ENSG00000144908/ENSG00000197444/ENSG00000148672/ENSG00000101365/ENSG00000182199/ENSG00000146701/ENSG00000153086/ENSG00000100889…
Negative regulation of cell differentiation	Negative regulation of cell differentiation	Negative regulation of cell differentiation	392	-0.259326	-1.46443	0.000257947	0.00653915	0.00499076	3688	tags=29%, list=19%, signal=24%	ENSG00000166831/ENSG00000120899/ENSG00000119714/ENSG00000107104/ENSG00000198435/ENSG00000112096/ENSG00000179218/ENSG00000131196/ENSG00000120332/ENSG00000082701/ENSG00000196689/ENSG00000132522/ENSG00000132466/ENSG00000130635/ENSG00000187764/ENSG00000130402/ENSG00000110880/ENSG00000066084/ENSG00000173406/ENSG00000138083/ENSG00000136997/ENSG00000166949/ENSG00000151388/ENSG00000078900/ENSG00000145675…
Cellular nitrogen compound catabolic process	Cellular nitrogen compound catabolic process	Cellular nitrogen compound catabolic process	386	-0.259566	-1.46352	0.000262393	0.00660258	0.00503917	4137	tags=30%, list=21%, signal=24%	ENSG00000156709/ENSG00000205309/ENSG00000168496/ENSG00000189369/ENSG00000100197/ENSG00000005007/ENSG00000180953/ENSG00000141698/ENSG00000088247/ENSG00000215251/ENSG00000197217/ENSG00000171311/ENSG00000093072/ENSG00000023191/ENSG00000187097/ENSG00000179958/ENSG00000198791/ENSG00000113657/ENSG00000144231/ENSG00000204351/ENSG00000144535/ENSG00000104356/ENSG00000159388/ENSG00000214274/ENSG00000171865…
Cell chemotaxis	Cell chemotaxis	Cell chemotaxis	182	-0.321753	-1.64627	0.00027196	0.006793	0.0051845	5460	tags=42%, list=28%, signal=31%	ENSG00000166086/ENSG00000136634/ENSG00000169398/ENSG00000141968/ENSG00000177105/ENSG00000173585/ENSG00000113296/ENSG00000186111/ENSG00000162692/ENSG00000106211/ENSG00000168961/ENSG00000112486/ENSG00000215183/ENSG00000183049/ENSG00000078401/ENSG00000131669/ENSG00000128340/ENSG00000186810/ENSG00000160255/ENSG00000117090/ENSG00000089060/ENSG00000197405/ENSG00000120899/ENSG00000141480/ENSG00000213949…
Gland morphogenesis	Gland morphogenesis	Gland morphogenesis	61	-0.442767	-1.89253	0.000283033	0.00697371	0.00532242	3647	tags=39%, list=19%, signal=32%	ENSG00000215021/ENSG00000070831/ENSG00000092820/ENSG00000114554/ENSG00000185920/ENSG00000148400/ENSG00000100219/ENSG00000140464/ENSG00000197122/ENSG00000125378/ENSG00000117676/ENSG00000125398/ENSG00000070501/ENSG00000118503/ENSG00000105329/ENSG00000109062/ENSG00000197461/ENSG00000147065/ENSG00000134250/ENSG00000171791/ENSG00000117139/ENSG00000011114/ENSG00000014216/ENSG00000184371
Microtubule cytoskeleton organization	Microtubule cytoskeleton organization	Microtubule cytoskeleton organization	487	0.268122	1.44519	0.0002833	0.00697371	0.00532242	2994	tags=23%, list=15%, signal=20%	ENSG00000129810/ENSG00000110172/ENSG00000117155/ENSG00000143228/ENSG00000174799/ENSG00000154114/ENSG00000151849/ENSG00000163808/ENSG00000131437/ENSG00000058272/ENSG00000117650/ENSG00000135968/ENSG00000214367/ENSG00000160551/ENSG00000188738/ENSG00000040275/ENSG00000096717/ENSG00000126787/ENSG00000213066/ENSG00000101639/ENSG00000121621/ENSG00000166037/ENSG00000112029/ENSG00000064102/ENSG00000112742…
Regulation of defense response to virus	Regulation of defense response to virus	Regulation of defense response to virus	64	-0.432962	-1.8535	0.000289788	0.00708209	0.00540513	2967	tags=48%, list=15%, signal=41%	ENSG00000204104/ENSG00000197111/ENSG00000101695/ENSG00000204516/ENSG00000164430/ENSG00000096996/ENSG00000154174/ENSG00000121236/ENSG00000138496/ENSG00000088888/ENSG00000166326/ENSG00000185436/ENSG00000129657/ENSG00000182446/ENSG00000049768/ENSG00000163874/ENSG00000131323/ENSG00000149476/ENSG00000115415/ENSG00000118503/ENSG00000239713/ENSG00000173456/ENSG00000139546/ENSG00000128394/ENSG00000169375…
Regulation of reactive oxygen species metabolic process	Regulation of reactive oxygen species metabolic process	Regulation of reactive oxygen species metabolic process	99	-0.380981	-1.79548	0.000295429	0.00716837	0.00547098	2986	tags=32%, list=15%, signal=27%	ENSG00000122986/ENSG00000141510/ENSG00000114383/ENSG00000150907/ENSG00000174130/ENSG00000181790/ENSG00000177885/ENSG00000012779/ENSG00000163932/ENSG00000160211/ENSG00000067992/ENSG00000196408/ENSG00000040531/ENSG00000171612/ENSG00000163874/ENSG00000124523/ENSG00000186716/ENSG00000126602/ENSG00000101986/ENSG00000105329/ENSG00000067560/ENSG00000207741/ENSG00000114353/ENSG00000157326/ENSG00000198712…
Cellular response to peptide	Cellular response to peptide	Cellular response to peptide	254	-0.293274	-1.55982	0.00029779	0.00717441	0.0054756	4345	tags=37%, list=22%, signal=29%	ENSG00000196396/ENSG00000103653/ENSG00000185122/ENSG00000105971/ENSG00000126561/ENSG00000132670/ENSG00000111602/ENSG00000137642/ENSG00000253729/ENSG00000170145/ENSG00000100344/ENSG00000089159/ENSG00000213625/ENSG00000107104/ENSG00000163558/ENSG00000123384/ENSG00000082701/ENSG00000174669/ENSG00000133116/ENSG00000167461/ENSG00000171105/ENSG00000101577/ENSG00000135446/ENSG00000134463/ENSG00000120053…
T cell receptor signaling pathway	T cell receptor signaling pathway	T cell receptor signaling pathway	108	-0.372929	-1.76703	0.000305847	0.00726547	0.00554509	2118	tags=28%, list=11%, signal=25%	ENSG00000125826/ENSG00000124549/ENSG00000186470/ENSG00000049768/ENSG00000163874/ENSG00000107485/ENSG00000060237/ENSG00000168918/ENSG00000131981/ENSG00000126353/ENSG00000171608/ENSG00000145191/ENSG00000167851/ENSG00000186818/ENSG00000165283/ENSG00000175104/ENSG00000080815/ENSG00000196839/ENSG00000092098/ENSG00000117280/ENSG00000162511/ENSG00000173039/ENSG00000179344/ENSG00000121774/ENSG00000099942…
Regulation of supramolecular fiber organization	Regulation of supramolecular fiber organization	Regulation of supramolecular fiber organization	282	-0.284128	-1.53538	0.000303749	0.00726547	0.00554509	3884	tags=33%, list=20%, signal=27%	ENSG00000100106/ENSG00000106299/ENSG00000165533/ENSG00000128881/ENSG00000089159/ENSG00000113758/ENSG00000097007/ENSG00000172638/ENSG00000071051/ENSG00000120899/ENSG00000149564/ENSG00000070831/ENSG00000135723/ENSG00000107104/ENSG00000101336/ENSG00000115306/ENSG00000136842/ENSG00000130429/ENSG00000197321/ENSG00000163635/ENSG00000166949/ENSG00000138175/ENSG00000145675/ENSG00000132254/ENSG00000197694…
Negative regulation of protein binding	Negative regulation of protein binding	Negative regulation of protein binding	73	-0.424274	-1.88281	0.000308244	0.00727157	0.00554975	5458	tags=51%, list=28%, signal=37%	ENSG00000136634/ENSG00000172531/ENSG00000168334/ENSG00000124762/ENSG00000104964/ENSG00000087586/ENSG00000135924/ENSG00000115109/ENSG00000167110/ENSG00000198252/ENSG00000112208/ENSG00000137642/ENSG00000128881/ENSG00000141480/ENSG00000139644/ENSG00000082701/ENSG00000172775/ENSG00000174437/ENSG00000143537/ENSG00000163932/ENSG00000134072/ENSG00000178585/ENSG00000125755/ENSG00000100109/ENSG00000072832…
Positive regulation of intracellular protein transport	Positive regulation of intracellular protein transport	Positive regulation of intracellular protein transport	131	-0.352414	-1.73288	0.00031054	0.00727521	0.00555253	4410	tags=42%, list=23%, signal=33%	ENSG00000128340/ENSG00000143450/ENSG00000163251/ENSG00000079332/ENSG00000185651/ENSG00000160255/ENSG00000137642/ENSG00000177479/ENSG00000170379/ENSG00000213625/ENSG00000132341/ENSG00000070831/ENSG00000160087/ENSG00000148175/ENSG00000072062/ENSG00000082701/ENSG00000086589/ENSG00000088298/ENSG00000166949/ENSG00000055483/ENSG00000145675/ENSG00000180353/ENSG00000163930/ENSG00000070770/ENSG00000100099…
Regulation of actin filament based process	Regulation of actin filament based process	Regulation of actin filament based process	284	-0.282112	-1.52722	0.000313094	0.00728479	0.00555984	3884	tags=33%, list=20%, signal=27%	ENSG00000100106/ENSG00000106299/ENSG00000165533/ENSG00000089159/ENSG00000113758/ENSG00000097007/ENSG00000071051/ENSG00000120899/ENSG00000149564/ENSG00000070831/ENSG00000135723/ENSG00000107104/ENSG00000101336/ENSG00000139725/ENSG00000141522/ENSG00000123384/ENSG00000092820/ENSG00000115306/ENSG00000136842/ENSG00000130429/ENSG00000197321/ENSG00000166949/ENSG00000174437/ENSG00000145675/ENSG00000132254…
Positive regulation of establishment of protein localization	Positive regulation of establishment of protein localization	Positive regulation of establishment of protein localization	240	-0.293953	-1.55686	0.000331808	0.0076677	0.00585208	4453	tags=38%, list=23%, signal=30%	ENSG00000007516/ENSG00000198722/ENSG00000128340/ENSG00000143450/ENSG00000163251/ENSG00000079332/ENSG00000185651/ENSG00000162852/ENSG00000160255/ENSG00000137642/ENSG00000089041/ENSG00000177479/ENSG00000170379/ENSG00000123836/ENSG00000213625/ENSG00000132341/ENSG00000070831/ENSG00000119714/ENSG00000160087/ENSG00000150753/ENSG00000148175/ENSG00000072062/ENSG00000092820/ENSG00000082701/ENSG00000214274…
Embryo development ending in birth or egg hatching	Embryo development ending in birth or egg hatching	Embryo development ending in birth or egg hatching	453	-0.252813	-1.44728	0.00033995	0.00780278	0.00595517	3114	tags=24%, list=16%, signal=21%	ENSG00000163389/ENSG00000107077/ENSG00000136997/ENSG00000166949/ENSG00000106397/ENSG00000169641/ENSG00000152684/ENSG00000141510/ENSG00000125753/ENSG00000185920/ENSG00000101003/ENSG00000198353/ENSG00000120868/ENSG00000138002/ENSG00000177963/ENSG00000197063/ENSG00000143013/ENSG00000148400/ENSG00000138795/ENSG00000177885/ENSG00000125378/ENSG00000065978/ENSG00000196092/ENSG00000141646/ENSG00000254999…
Regulation of anatomical structure size	Regulation of anatomical structure size	Regulation of anatomical structure size	319	-0.272723	-1.50518	0.000356348	0.00812426	0.00620053	3884	tags=31%, list=20%, signal=25%	ENSG00000100106/ENSG00000144596/ENSG00000135100/ENSG00000089041/ENSG00000182372/ENSG00000113758/ENSG00000166821/ENSG00000138698/ENSG00000097007/ENSG00000071051/ENSG00000120899/ENSG00000149564/ENSG00000213949/ENSG00000107104/ENSG00000141564/ENSG00000101336/ENSG00000112096/ENSG00000092820/ENSG00000082701/ENSG00000115306/ENSG00000181104/ENSG00000073803/ENSG00000187764/ENSG00000136842/ENSG00000130429…
Positive regulation of intracellular transport	Positive regulation of intracellular transport	Positive regulation of intracellular transport	163	-0.335364	-1.69571	0.000372006	0.00842469	0.00642983	4410	tags=40%, list=23%, signal=32%	ENSG00000128340/ENSG00000143450/ENSG00000163251/ENSG00000079332/ENSG00000185651/ENSG00000076382/ENSG00000160255/ENSG00000137642/ENSG00000177479/ENSG00000170379/ENSG00000213625/ENSG00000132341/ENSG00000070831/ENSG00000110047/ENSG00000160087/ENSG00000148175/ENSG00000072062/ENSG00000092820/ENSG00000082701/ENSG00000086589/ENSG00000088298/ENSG00000166949/ENSG00000055483/ENSG00000149557/ENSG00000145675…
Cell growth	Cell growth	Cell growth	334	-0.262416	-1.45558	0.000375827	0.00845486	0.00645285	5382	tags=38%, list=28%, signal=28%	ENSG00000197785/ENSG00000137692/ENSG00000007168/ENSG00000114737/ENSG00000068831/ENSG00000090020/ENSG00000204388/ENSG00000083290/ENSG00000101665/ENSG00000127616/ENSG00000124762/ENSG00000145349/ENSG00000115414/ENSG00000087586/ENSG00000115310/ENSG00000135924/ENSG00000204580/ENSG00000147439/ENSG00000080503/ENSG00000205277/ENSG00000111012/ENSG00000115109/ENSG00000078401/ENSG00000126500/ENSG00000079805…
Response to alcohol	Response to alcohol	Response to alcohol	140	-0.340842	-1.69516	0.000382336	0.00848886	0.0064788	3675	tags=33%, list=19%, signal=27%	ENSG00000073849/ENSG00000120899/ENSG00000112096/ENSG00000089351/ENSG00000135446/ENSG00000125740/ENSG00000136997/ENSG00000143537/ENSG00000185920/ENSG00000023171/ENSG00000104814/ENSG00000171132/ENSG00000176890/ENSG00000108819/ENSG00000110090/ENSG00000173801/ENSG00000160211/ENSG00000139193/ENSG00000119772/ENSG00000160014/ENSG00000049768/ENSG00000107485/ENSG00000078808/ENSG00000070501/ENSG00000242252…
Small gtpase mediated signal transduction	Small gtpase mediated signal transduction	Small gtpase mediated signal transduction	399	-0.252596	-1.42832	0.000380724	0.00848886	0.0064788	3825	tags=30%, list=20%, signal=25%	ENSG00000164117/ENSG00000188559/ENSG00000100351/ENSG00000109079/ENSG00000097007/ENSG00000110514/ENSG00000070831/ENSG00000107099/ENSG00000008323/ENSG00000166592/ENSG00000107104/ENSG00000116133/ENSG00000139725/ENSG00000141522/ENSG00000125637/ENSG00000181104/ENSG00000031081/ENSG00000133121/ENSG00000152689/ENSG00000173406/ENSG00000105122/ENSG00000138175/ENSG00000132254/ENSG00000141510/ENSG00000168118…
Lamellipodium organization	Lamellipodium organization	Lamellipodium organization	67	-0.429424	-1.86502	0.000391017	0.00862523	0.00658288	3654	tags=40%, list=19%, signal=33%	ENSG00000071051/ENSG00000070831/ENSG00000107104/ENSG00000110880/ENSG00000145675/ENSG00000132254/ENSG00000163466/ENSG00000158195/ENSG00000136960/ENSG00000197122/ENSG00000254999/ENSG00000197822/ENSG00000026508/ENSG00000023902/ENSG00000129675/ENSG00000273749/ENSG00000158321/ENSG00000198793/ENSG00000124782/ENSG00000061676/ENSG00000075618/ENSG00000028528/ENSG00000173156/ENSG00000077549/ENSG00000174574…
Nuclear chromosome segregation	Nuclear chromosome segregation	Nuclear chromosome segregation	248	0.311146	1.57083	0.000402089	0.00881223	0.0067256	2832	tags=25%, list=15%, signal=22%	ENSG00000129810/ENSG00000143228/ENSG00000109805/ENSG00000136492/ENSG00000117650/ENSG00000040275/ENSG00000174442/ENSG00000126787/ENSG00000145241/ENSG00000077097/ENSG00000031691/ENSG00000138180/ENSG00000121621/ENSG00000204410/ENSG00000112029/ENSG00000058729/ENSG00000184445/ENSG00000112742/ENSG00000169689/ENSG00000118007/ENSG00000163535/ENSG00000164190/ENSG00000133302/ENSG00000153147/ENSG00000141446…
Regulation of oxidative phosphorylation	Regulation of oxidative phosphorylation	Regulation of oxidative phosphorylation	18	-0.643982	-2.07392	0.000411076	0.00889444	0.00678834	3355	tags=61%, list=17%, signal=51%	ENSG00000108179/ENSG00000136997/ENSG00000120675/ENSG00000165280/ENSG00000137288/ENSG00000171612/ENSG00000101986/ENSG00000174840/ENSG00000125648/ENSG00000067560/ENSG00000182199
Response to growth factor	Response to growth factor	Response to growth factor	426	-0.254437	-1.45089	0.000409572	0.00889444	0.00678834	4765	tags=35%, list=25%, signal=27%	ENSG00000176973/ENSG00000120693/ENSG00000107779/ENSG00000135966/ENSG00000091879/ENSG00000115109/ENSG00000099804/ENSG00000085719/ENSG00000171236/ENSG00000171310/ENSG00000078401/ENSG00000126500/ENSG00000114315/ENSG00000073417/ENSG00000079805/ENSG00000157193/ENSG00000196396/ENSG00000105429/ENSG00000168393/ENSG00000105971/ENSG00000157613/ENSG00000177606/ENSG00000105701/ENSG00000132155/ENSG00000072134…
Regulation of lamellipodium organization	Regulation of lamellipodium organization	Regulation of lamellipodium organization	40	-0.498083	-1.91272	0.000423612	0.00902495	0.00688795	4770	tags=57%, list=25%, signal=43%	ENSG00000147439/ENSG00000128340/ENSG00000079805/ENSG00000070831/ENSG00000107104/ENSG00000110880/ENSG00000145675/ENSG00000163466/ENSG00000158195/ENSG00000136960/ENSG00000197122/ENSG00000254999/ENSG00000197822/ENSG00000026508/ENSG00000273749/ENSG00000158321/ENSG00000198793/ENSG00000124782/ENSG00000061676/ENSG00000075618/ENSG00000077549/ENSG00000174574/ENSG00000102606
Positive regulation of autophagy	Positive regulation of autophagy	Positive regulation of autophagy	115	-0.364419	-1.74569	0.000424076	0.00902495	0.00688795	4045	tags=37%, list=21%, signal=29%	ENSG00000126581/ENSG00000168092/ENSG00000197386/ENSG00000115839/ENSG00000196235/ENSG00000176994/ENSG00000082701/ENSG00000118217/ENSG00000171206/ENSG00000106785/ENSG00000150907/ENSG00000167333/ENSG00000121236/ENSG00000163820/ENSG00000204713/ENSG00000100292/ENSG00000198382/ENSG00000103148/ENSG00000048707/ENSG00000213585/ENSG00000005022/ENSG00000163874/ENSG00000102882/ENSG00000112425/ENSG00000144118…
Generation of precursor metabolites and energy	Generation of precursor metabolites and energy	Generation of precursor metabolites and energy	399	-0.251925	-1.42453	0.000425079	0.00902495	0.00688795	3794	tags=28%, list=20%, signal=23%	ENSG00000186298/ENSG00000089041/ENSG00000141027/ENSG00000104522/ENSG00000159423/ENSG00000123836/ENSG00000215021/ENSG00000110958/ENSG00000122729/ENSG00000187097/ENSG00000165675/ENSG00000112096/ENSG00000171314/ENSG00000082701/ENSG00000108179/ENSG00000133116/ENSG00000129993/ENSG00000115286/ENSG00000171105/ENSG00000110717/ENSG00000100412/ENSG00000178209/ENSG00000142657/ENSG00000136997/ENSG00000114956…
Regulation of erythrocyte differentiation	Regulation of erythrocyte differentiation	Regulation of erythrocyte differentiation	40	-0.49632	-1.90595	0.000449286	0.00941521	0.0071858	2853	tags=38%, list=15%, signal=32%	ENSG00000100320/ENSG00000100124/ENSG00000168610/ENSG00000123338/ENSG00000115415/ENSG00000143437/ENSG00000168918/ENSG00000134954/ENSG00000173757/ENSG00000135776/ENSG00000112062/ENSG00000254087/ENSG00000136504/ENSG00000169926/ENSG00000112305
Regulation of lymphocyte differentiation	Regulation of lymphocyte differentiation	Regulation of lymphocyte differentiation	138	-0.33593	-1.66987	0.000447303	0.00941521	0.0071858	4907	tags=49%, list=25%, signal=36%	ENSG00000101665/ENSG00000115904/ENSG00000160685/ENSG00000143507/ENSG00000111679/ENSG00000168961/ENSG00000204252/ENSG00000125347/ENSG00000113360/ENSG00000100225/ENSG00000167815/ENSG00000125657/ENSG00000110497/ENSG00000137265/ENSG00000116824/ENSG00000203710/ENSG00000115738/ENSG00000198846/ENSG00000020633/ENSG00000253729/ENSG00000157227/ENSG00000198286/ENSG00000276231/ENSG00000097007/ENSG00000204287…
Protein maturation	Protein maturation	Protein maturation	228	-0.289177	-1.51557	0.000451775	0.00941521	0.0071858	4324	tags=31%, list=22%, signal=24%	ENSG00000197312/ENSG00000106144/ENSG00000099282/ENSG00000138794/ENSG00000110711/ENSG00000141385/ENSG00000112208/ENSG00000153113/ENSG00000137642/ENSG00000088992/ENSG00000157227/ENSG00000089041/ENSG00000116133/ENSG00000179218/ENSG00000131187/ENSG00000072062/ENSG00000182512/ENSG00000139178/ENSG00000111684/ENSG00000277972/ENSG00000135678/ENSG00000166797/ENSG00000140479/ENSG00000185920/ENSG00000169627…
Regulation of myeloid leukocyte differentiation	Regulation of myeloid leukocyte differentiation	Regulation of myeloid leukocyte differentiation	77	-0.407757	-1.82333	0.000461174	0.00955249	0.00729058	4366	tags=47%, list=23%, signal=36%	ENSG00000143575/ENSG00000185122/ENSG00000115738/ENSG00000100813/ENSG00000088992/ENSG00000119714/ENSG00000164038/ENSG00000163823/ENSG00000136997/ENSG00000154229/ENSG00000145675/ENSG00000180694/ENSG00000180353/ENSG00000149635/ENSG00000138795/ENSG00000173264/ENSG00000122378/ENSG00000155846/ENSG00000178585/ENSG00000101265/ENSG00000019582/ENSG00000198793/ENSG00000242252/ENSG00000105329/ENSG00000168918…
Ras protein signal transduction	Ras protein signal transduction	Ras protein signal transduction	279	-0.278185	-1.49876	0.000468484	0.00964508	0.00736124	5195	tags=41%, list=27%, signal=30%	ENSG00000111737/ENSG00000177105/ENSG00000115904/ENSG00000154016/ENSG00000124762/ENSG00000123595/ENSG00000006607/ENSG00000039523/ENSG00000100055/ENSG00000138757/ENSG00000115325/ENSG00000213024/ENSG00000119522/ENSG00000006740/ENSG00000204344/ENSG00000182162/ENSG00000124198/ENSG00000128340/ENSG00000079805/ENSG00000133818/ENSG00000163947/ENSG00000177606/ENSG00000132155/ENSG00000131845/ENSG00000145907…
Regulation of cytoskeleton organization	Regulation of cytoskeleton organization	Regulation of cytoskeleton organization	405	-0.256139	-1.44697	0.000472822	0.00967576	0.00738466	3884	tags=31%, list=20%, signal=25%	ENSG00000100106/ENSG00000106299/ENSG00000165533/ENSG00000128881/ENSG00000089041/ENSG00000089159/ENSG00000113758/ENSG00000097007/ENSG00000071051/ENSG00000120899/ENSG00000149564/ENSG00000070831/ENSG00000135723/ENSG00000107104/ENSG00000101336/ENSG00000139725/ENSG00000141522/ENSG00000123384/ENSG00000092820/ENSG00000082701/ENSG00000115306/ENSG00000166851/ENSG00000136842/ENSG00000130429/ENSG00000197321…
Positive regulation of epithelial cell migration	Positive regulation of epithelial cell migration	Positive regulation of epithelial cell migration	106	-0.363193	-1.72893	0.000479987	0.00976357	0.00745168	5355	tags=47%, list=28%, signal=34%	ENSG00000073060/ENSG00000140992/ENSG00000162407/ENSG00000103811/ENSG00000161671/ENSG00000197943/ENSG00000115310/ENSG00000106211/ENSG00000030582/ENSG00000115109/ENSG00000100034/ENSG00000078401/ENSG00000126561/ENSG00000177606/ENSG00000104522/ENSG00000097007/ENSG00000120899/ENSG00000179218/ENSG00000154229/ENSG00000117020/ENSG00000136960/ENSG00000143878/ENSG00000197122/ENSG00000125378/ENSG00000171132…
Regulation of lipase activity	Regulation of lipase activity	Regulation of lipase activity	47	-0.47865	-1.91425	0.000494642	0.00994259	0.00758831	3750	tags=45%, list=19%, signal=36%	ENSG00000197405/ENSG00000097007/ENSG00000215021/ENSG00000123384/ENSG00000214274/ENSG00000060558/ENSG00000140479/ENSG00000067606/ENSG00000131238/ENSG00000137055/ENSG00000127948/ENSG00000067560/ENSG00000207741/ENSG00000271503/ENSG00000102755/ENSG00000131408/ENSG00000198121/ENSG00000077782/ENSG00000114013/ENSG00000025434/ENSG00000151746
Regulation of actin filament length	Regulation of actin filament length	Regulation of actin filament length	125	-0.351202	-1.70775	0.000494267	0.00994259	0.00758831	3986	tags=39%, list=21%, signal=31%	ENSG00000125863/ENSG00000100106/ENSG00000113758/ENSG00000071051/ENSG00000120899/ENSG00000149564/ENSG00000107104/ENSG00000101336/ENSG00000115306/ENSG00000136842/ENSG00000130429/ENSG00000197321/ENSG00000197694/ENSG00000180353/ENSG00000163466/ENSG00000125753/ENSG00000179604/ENSG00000172661/ENSG00000087274/ENSG00000177885/ENSG00000084112/ENSG00000171132/ENSG00000163932/ENSG00000254999/ENSG00000109265…
Histone modification	Histone modification	Histone modification	433	-0.252388	-1.44308	0.000511609	0.0102231	0.00780243	4729	tags=34%, list=24%, signal=27%	ENSG00000105202/ENSG00000145391/ENSG00000096070/ENSG00000168137/ENSG00000100034/ENSG00000124575/ENSG00000177602/ENSG00000122390/ENSG00000103549/ENSG00000204371/ENSG00000137265/ENSG00000102974/ENSG00000149503/ENSG00000185049/ENSG00000165097/ENSG00000105146/ENSG00000160679/ENSG00000167548/ENSG00000100462/ENSG00000101945/ENSG00000159692/ENSG00000187778/ENSG00000177000/ENSG00000171456/ENSG00000114982…
Positive regulation of nucleocytoplasmic transport	Positive regulation of nucleocytoplasmic transport	Positive regulation of nucleocytoplasmic transport	51	-0.46386	-1.89333	0.000523941	0.0104083	0.00794377	3380	tags=49%, list=17%, signal=41%	ENSG00000072062/ENSG00000082701/ENSG00000086589/ENSG00000166949/ENSG00000145675/ENSG00000180353/ENSG00000163932/ENSG00000134072/ENSG00000088888/ENSG00000173801/ENSG00000065150/ENSG00000163874/ENSG00000130726/ENSG00000136938/ENSG00000105329/ENSG00000102119/ENSG00000096384/ENSG00000080815/ENSG00000112062/ENSG00000151929/ENSG00000121774/ENSG00000108953/ENSG00000196924/ENSG00000128602/ENSG00000079337
Renal tubule development	Renal tubule development	Renal tubule development	44	-0.480411	-1.89382	0.000530777	0.0104829	0.00800064	3060	tags=39%, list=16%, signal=33%	ENSG00000136997/ENSG00000185920/ENSG00000148400/ENSG00000179222/ENSG00000125378/ENSG00000141646/ENSG00000178585/ENSG00000125398/ENSG00000107485/ENSG00000115415/ENSG00000128342/ENSG00000134250/ENSG00000275410/ENSG00000171791/ENSG00000128602/ENSG00000198719/ENSG00000162849
Kidney epithelium development	Kidney epithelium development	Kidney epithelium development	67	-0.424073	-1.84178	0.000538672	0.0105773	0.0080727	3060	tags=31%, list=16%, signal=26%	ENSG00000136997/ENSG00000166949/ENSG00000185920/ENSG00000148400/ENSG00000179222/ENSG00000125378/ENSG00000141646/ENSG00000178585/ENSG00000125398/ENSG00000197256/ENSG00000261371/ENSG00000107485/ENSG00000115415/ENSG00000128342/ENSG00000157483/ENSG00000134250/ENSG00000275410/ENSG00000171791/ENSG00000128602/ENSG00000198719/ENSG00000162849
Positive regulation of protein import	Positive regulation of protein import	Positive regulation of protein import	34	-0.522275	-1.94226	0.000544273	0.0106258	0.00810977	3229	tags=56%, list=17%, signal=47%	ENSG00000132341/ENSG00000086589/ENSG00000166949/ENSG00000145675/ENSG00000154174/ENSG00000180353/ENSG00000163932/ENSG00000088888/ENSG00000173801/ENSG00000065150/ENSG00000163874/ENSG00000130726/ENSG00000105329/ENSG00000096384/ENSG00000080815/ENSG00000112062/ENSG00000151929/ENSG00000196924/ENSG00000128602
Positive regulation of lymphocyte differentiation	Positive regulation of lymphocyte differentiation	Positive regulation of lymphocyte differentiation	85	-0.391913	-1.78923	0.000554958	0.0107725	0.00822173	4549	tags=53%, list=24%, signal=41%	ENSG00000151651/ENSG00000136634/ENSG00000115085/ENSG00000160685/ENSG00000143507/ENSG00000168961/ENSG00000125657/ENSG00000110497/ENSG00000203710/ENSG00000198846/ENSG00000020633/ENSG00000253729/ENSG00000157227/ENSG00000276231/ENSG00000204287/ENSG00000122122/ENSG00000162711/ENSG00000096996/ENSG00000067606/ENSG00000126226/ENSG00000100219/ENSG00000138795/ENSG00000198805/ENSG00000196419/ENSG00000065000…
Regulation of synaptic plasticity	Regulation of synaptic plasticity	Regulation of synaptic plasticity	100	-0.365158	-1.72789	0.00056048	0.0108179	0.00825636	3819	tags=35%, list=20%, signal=28%	ENSG00000163686/ENSG00000169220/ENSG00000113758/ENSG00000097007/ENSG00000120899/ENSG00000115839/ENSG00000082701/ENSG00000082805/ENSG00000167461/ENSG00000173227/ENSG00000067606/ENSG00000181790/ENSG00000169057/ENSG00000170027/ENSG00000117399/ENSG00000058335/ENSG00000103496/ENSG00000020129/ENSG00000122877/ENSG00000128245/ENSG00000148730/ENSG00000161011/ENSG00000137825/ENSG00000143761/ENSG00000096433…
Cell fate commitment	Cell fate commitment	Cell fate commitment	109	-0.356	-1.68881	0.000568827	0.010917	0.00833197	4821	tags=41%, list=25%, signal=31%	ENSG00000185551/ENSG00000107779/ENSG00000184277/ENSG00000116132/ENSG00000078401/ENSG00000114315/ENSG00000204371/ENSG00000137265/ENSG00000115738/ENSG00000105701/ENSG00000115266/ENSG00000198846/ENSG00000253729/ENSG00000070831/ENSG00000273604/ENSG00000084733/ENSG00000096996/ENSG00000141510/ENSG00000162739/ENSG00000185920/ENSG00000143013/ENSG00000148400/ENSG00000071564/ENSG00000140464/ENSG00000125378…
Regulation of leukocyte migration	Regulation of leukocyte migration	Regulation of leukocyte migration	145	-0.332253	-1.66583	0.000605823	0.0114332	0.00872598	3927	tags=34%, list=20%, signal=27%	ENSG00000117090/ENSG00000106299/ENSG00000157227/ENSG00000089060/ENSG00000197405/ENSG00000120899/ENSG00000107099/ENSG00000179218/ENSG00000010278/ENSG00000102181/ENSG00000163823/ENSG00000121807/ENSG00000154710/ENSG00000100292/ENSG00000172936/ENSG00000174600/ENSG00000002586/ENSG00000143369/ENSG00000123338/ENSG00000019582/ENSG00000107175/ENSG00000060237/ENSG00000125735/ENSG00000186716/ENSG00000072786…
Pattern recognition receptor signaling pathway	Pattern recognition receptor signaling pathway	Pattern recognition receptor signaling pathway	137	-0.327752	-1.62184	0.000601815	0.0114332	0.00872598	5261	tags=45%, list=27%, signal=33%	ENSG00000160703/ENSG00000140992/ENSG00000204388/ENSG00000073331/ENSG00000105373/ENSG00000197943/ENSG00000115310/ENSG00000101966/ENSG00000168961/ENSG00000163362/ENSG00000125347/ENSG00000134644/ENSG00000131669/ENSG00000137265/ENSG00000101695/ENSG00000156599/ENSG00000145365/ENSG00000121060/ENSG00000215021/ENSG00000141480/ENSG00000132522/ENSG00000132466/ENSG00000154124/ENSG00000174130/ENSG00000161929…
Posttranscriptional regulation of gene expression	Posttranscriptional regulation of gene expression	Posttranscriptional regulation of gene expression	488	-0.243913	-1.41462	0.000603859	0.0114332	0.00872598	3938	tags=30%, list=20%, signal=24%	ENSG00000136770/ENSG00000005007/ENSG00000129351/ENSG00000253729/ENSG00000106682/ENSG00000111846/ENSG00000141698/ENSG00000088247/ENSG00000141027/ENSG00000135387/ENSG00000215251/ENSG00000132341/ENSG00000071051/ENSG00000120899/ENSG00000148399/ENSG00000132507/ENSG00000122729/ENSG00000172409/ENSG00000198791/ENSG00000196116/ENSG00000130956/ENSG00000182768/ENSG00000283904/ENSG00000179218/ENSG00000079277…
Response to bacterium	Response to bacterium	Response to bacterium	384	-0.253643	-1.4284	0.000609345	0.0114362	0.00872821	4934	tags=33%, list=26%, signal=25%	ENSG00000170836/ENSG00000143507/ENSG00000128016/ENSG00000204592/ENSG00000168961/ENSG00000234745/ENSG00000163362/ENSG00000113360/ENSG00000150625/ENSG00000030582/ENSG00000273802/ENSG00000111012/ENSG00000173821/ENSG00000167815/ENSG00000171236/ENSG00000078401/ENSG00000179954/ENSG00000189233/ENSG00000128604/ENSG00000163251/ENSG00000172578/ENSG00000013725/ENSG00000197417/ENSG00000211592/ENSG00000211947…
Cellular response to extracellular stimulus	Cellular response to extracellular stimulus	Cellular response to extracellular stimulus	183	-0.312994	-1.60701	0.000612962	0.0114408	0.00873179	5155	tags=40%, list=27%, signal=30%	ENSG00000070669/ENSG00000124762/ENSG00000162692/ENSG00000104964/ENSG00000170836/ENSG00000039523/ENSG00000175592/ENSG00000140941/ENSG00000111012/ENSG00000175567/ENSG00000155876/ENSG00000204371/ENSG00000101945/ENSG00000055332/ENSG00000156709/ENSG00000275993/ENSG00000126581/ENSG00000186350/ENSG00000044574/ENSG00000170145/ENSG00000089041/ENSG00000179958/ENSG00000141564/ENSG00000141580/ENSG00000100348…
Regulation of cell cell adhesion	Regulation of cell cell adhesion	Regulation of cell cell adhesion	327	-0.262879	-1.45405	0.00063476	0.011783	0.00899289	4907	tags=35%, list=25%, signal=26%	ENSG00000143507/ENSG00000111679/ENSG00000204592/ENSG00000168961/ENSG00000204252/ENSG00000125347/ENSG00000198851/ENSG00000232629/ENSG00000182866/ENSG00000115109/ENSG00000167815/ENSG00000100034/ENSG00000179820/ENSG00000125657/ENSG00000114315/ENSG00000186575/ENSG00000110497/ENSG00000203710/ENSG00000103653/ENSG00000013725/ENSG00000160255/ENSG00000141293/ENSG00000137764/ENSG00000174564/ENSG00000020633…
Regulation of mononuclear cell migration	Regulation of mononuclear cell migration	Regulation of mononuclear cell migration	82	-0.389907	-1.77111	0.000639925	0.0118143	0.00901679	3927	tags=40%, list=20%, signal=32%	ENSG00000117090/ENSG00000106299/ENSG00000089060/ENSG00000197405/ENSG00000120899/ENSG00000107099/ENSG00000179218/ENSG00000102181/ENSG00000163823/ENSG00000121807/ENSG00000174600/ENSG00000143369/ENSG00000107175/ENSG00000060237/ENSG00000125735/ENSG00000072786/ENSG00000197471/ENSG00000104998/ENSG00000102882/ENSG00000131981/ENSG00000067560/ENSG00000126353/ENSG00000271503/ENSG00000147065/ENSG00000172939…
Negative regulation of mirna transcription	Negative regulation of mirna transcription	Negative regulation of mirna transcription	16	-0.659829	-2.02142	0.000655216	0.0118245	0.00902463	2543	tags=50%, list=13%, signal=43%	ENSG00000125378/ENSG00000125398/ENSG00000105329/ENSG00000072736/ENSG00000186818/ENSG00000100811/ENSG00000186951/ENSG00000173039
Regulation of endothelial cell migration	Regulation of endothelial cell migration	Regulation of endothelial cell migration	109	-0.354174	-1.68015	0.000655791	0.0118245	0.00902463	3770	tags=48%, list=20%, signal=39%	ENSG00000169398/ENSG00000073060/ENSG00000140992/ENSG00000162407/ENSG00000161671/ENSG00000106211/ENSG00000185551/ENSG00000091879/ENSG00000030582/ENSG00000078401/ENSG00000126561/ENSG00000137764/ENSG00000104522/ENSG00000097007/ENSG00000120899/ENSG00000213853/ENSG00000179218/ENSG00000133121/ENSG00000154229/ENSG00000117020/ENSG00000181790/ENSG00000148400/ENSG00000143878/ENSG00000169057/ENSG00000125378…
Positive regulation of cell development	Positive regulation of cell development	Positive regulation of cell development	188	-0.308687	-1.59046	0.000650727	0.0118245	0.00902463	4465	tags=37%, list=23%, signal=29%	ENSG00000114315/ENSG00000092929/ENSG00000079805/ENSG00000157193/ENSG00000105429/ENSG00000100462/ENSG00000110107/ENSG00000115738/ENSG00000100106/ENSG00000253729/ENSG00000186298/ENSG00000135387/ENSG00000169220/ENSG00000113758/ENSG00000097007/ENSG00000070831/ENSG00000119714/ENSG00000164038/ENSG00000179218/ENSG00000163558/ENSG00000073803/ENSG00000187764/ENSG00000114554/ENSG00000105186/ENSG00000136997…
Intracellular receptor signaling pathway	Intracellular receptor signaling pathway	Intracellular receptor signaling pathway	195	-0.30428	-1.57541	0.000647977	0.0118245	0.00902463	4091	tags=36%, list=21%, signal=29%	ENSG00000171456/ENSG00000186350/ENSG00000101695/ENSG00000106546/ENSG00000117713/ENSG00000145365/ENSG00000141027/ENSG00000121060/ENSG00000215021/ENSG00000110958/ENSG00000121671/ENSG00000179218/ENSG00000048540/ENSG00000132522/ENSG00000132466/ENSG00000154124/ENSG00000130402/ENSG00000107077/ENSG00000100320/ENSG00000167333/ENSG00000137193/ENSG00000112584/ENSG00000106462/ENSG00000140464/ENSG00000197122…
Response to inorganic substance	Response to inorganic substance	Response to inorganic substance	353	-0.252769	-1.41492	0.000657886	0.0118245	0.00902463	4630	tags=33%, list=24%, signal=26%	ENSG00000117450/ENSG00000198832/ENSG00000167815/ENSG00000145730/ENSG00000228716/ENSG00000085719/ENSG00000011485/ENSG00000175567/ENSG00000078401/ENSG00000073417/ENSG00000104419/ENSG00000079805/ENSG00000198668/ENSG00000197312/ENSG00000214078/ENSG00000185122/ENSG00000156709/ENSG00000177606/ENSG00000116863/ENSG00000126581/ENSG00000111602/ENSG00000044574/ENSG00000169504/ENSG00000089041/ENSG00000097007…
Response to carbohydrate	Response to carbohydrate	Response to carbohydrate	137	-0.326363	-1.61497	0.00066798	0.0118946	0.00907814	4690	tags=39%, list=24%, signal=30%	ENSG00000091879/ENSG00000132846/ENSG00000164182/ENSG00000175567/ENSG00000007516/ENSG00000198722/ENSG00000076984/ENSG00000100068/ENSG00000132155/ENSG00000100344/ENSG00000123836/ENSG00000099956/ENSG00000120899/ENSG00000119714/ENSG00000164038/ENSG00000112096/ENSG00000072062/ENSG00000119718/ENSG00000130856/ENSG00000100348/ENSG00000136997/ENSG00000143195/ENSG00000115211/ENSG00000110048/ENSG00000100219…
Negative regulation of defense response	Negative regulation of defense response	Negative regulation of defense response	162	-0.316302	-1.59884	0.000672291	0.0118946	0.00907814	4907	tags=41%, list=25%, signal=31%	ENSG00000143507/ENSG00000128016/ENSG00000204592/ENSG00000168961/ENSG00000234745/ENSG00000030582/ENSG00000203710/ENSG00000204104/ENSG00000130164/ENSG00000197111/ENSG00000184979/ENSG00000167984/ENSG00000101695/ENSG00000174564/ENSG00000204516/ENSG00000140853/ENSG00000141480/ENSG00000162711/ENSG00000198791/ENSG00000101336/ENSG00000188822/ENSG00000163154/ENSG00000179526/ENSG00000111684/ENSG00000132522…
Cellular ion homeostasis	Cellular ion homeostasis	Cellular ion homeostasis	403	-0.250702	-1.41634	0.000669513	0.0118946	0.00907814	3944	tags=30%, list=20%, signal=24%	ENSG00000169504/ENSG00000133112/ENSG00000197386/ENSG00000107745/ENSG00000089041/ENSG00000089060/ENSG00000197405/ENSG00000138698/ENSG00000097007/ENSG00000120899/ENSG00000156869/ENSG00000122729/ENSG00000172215/ENSG00000167723/ENSG00000141424/ENSG00000179218/ENSG00000121764/ENSG00000162769/ENSG00000072062/ENSG00000139644/ENSG00000196689/ENSG00000055732/ENSG00000181104/ENSG00000047249/ENSG00000075785…
Regulation of protein polymerization	Regulation of protein polymerization	Regulation of protein polymerization	157	-0.318929	-1.60732	0.000684857	0.0120542	0.0091999	3986	tags=36%, list=21%, signal=29%	ENSG00000125863/ENSG00000100106/ENSG00000113758/ENSG00000097007/ENSG00000071051/ENSG00000120899/ENSG00000149564/ENSG00000107104/ENSG00000101336/ENSG00000115306/ENSG00000136842/ENSG00000130429/ENSG00000197321/ENSG00000165637/ENSG00000138175/ENSG00000197694/ENSG00000180353/ENSG00000141556/ENSG00000163466/ENSG00000125753/ENSG00000179604/ENSG00000172661/ENSG00000087274/ENSG00000130559/ENSG00000177885…
Positive regulation of response to external stimulus	Positive regulation of response to external stimulus	Positive regulation of response to external stimulus	276	-0.279732	-1.50237	0.000703975	0.0123268	0.00940798	3648	tags=29%, list=19%, signal=24%	ENSG00000120899/ENSG00000140853/ENSG00000147140/ENSG00000101336/ENSG00000166747/ENSG00000179218/ENSG00000146242/ENSG00000164430/ENSG00000132466/ENSG00000163823/ENSG00000117281/ENSG00000166949/ENSG00000154229/ENSG00000154174/ENSG00000162739/ENSG00000161929/ENSG00000013503/ENSG00000177663/ENSG00000168495/ENSG00000121807/ENSG00000197122/ENSG00000149269/ENSG00000121236/ENSG00000145901/ENSG00000138496…
Regulation of viral genome replication	Regulation of viral genome replication	Regulation of viral genome replication	77	-0.399449	-1.78618	0.000724672	0.0126242	0.00963492	3145	tags=39%, list=16%, signal=33%	ENSG00000152778/ENSG00000084072/ENSG00000148400/ENSG00000121236/ENSG00000145901/ENSG00000088888/ENSG00000143379/ENSG00000135114/ENSG00000111331/ENSG00000130726/ENSG00000239713/ENSG00000174840/ENSG00000160710/ENSG00000171497/ENSG00000133422/ENSG00000139546/ENSG00000179262/ENSG00000271503/ENSG00000244509/ENSG00000128394/ENSG00000070756/ENSG00000074696/ENSG00000167986/ENSG00000124214/ENSG00000186951…
Cellular transition metal ion homeostasis	Cellular transition metal ion homeostasis	Cellular transition metal ion homeostasis	77	-0.398766	-1.78312	0.000735907	0.0127545	0.00973437	3589	tags=38%, list=19%, signal=31%	ENSG00000156869/ENSG00000122729/ENSG00000141424/ENSG00000162769/ENSG00000068724/ENSG00000115657/ENSG00000136997/ENSG00000169627/ENSG00000071967/ENSG00000141646/ENSG00000100292/ENSG00000065000/ENSG00000162695/ENSG00000159720/ENSG00000108010/ENSG00000008283/ENSG00000167996/ENSG00000101997/ENSG00000143761/ENSG00000132842/ENSG00000010704/ENSG00000162144/ENSG00000136868/ENSG00000131507/ENSG00000159363…
Organic cation transport	Organic cation transport	Organic cation transport	23	-0.585264	-2.02248	0.000750311	0.0129381	0.00987451	2144	tags=43%, list=11%, signal=39%	ENSG00000129657/ENSG00000164638/ENSG00000070214/ENSG00000181035/ENSG00000017797/ENSG00000080815/ENSG00000178537/ENSG00000110628/ENSG00000112212/ENSG00000129353
Biological process involved in symbiotic interaction	Biological process involved in symbiotic interaction	Biological process involved in symbiotic interaction	197	-0.302484	-1.56385	0.000755871	0.0129681	0.00989745	5714	tags=44%, list=30%, signal=31%	ENSG00000120438/ENSG00000187796/ENSG00000115561/ENSG00000123124/ENSG00000254505/ENSG00000165916/ENSG00000129315/ENSG00000073060/ENSG00000204388/ENSG00000112685/ENSG00000132256/ENSG00000127616/ENSG00000234127/ENSG00000161526/ENSG00000115414/ENSG00000123595/ENSG00000161638/ENSG00000168961/ENSG00000185803/ENSG00000132612/ENSG00000203710/ENSG00000130164/ENSG00000105971/ENSG00000177606/ENSG00000197081…
Branching morphogenesis of an epithelial tube	Branching morphogenesis of an epithelial tube	Branching morphogenesis of an epithelial tube	75	-0.39536	-1.7668	0.000769343	0.0130023	0.0099235	4139	tags=43%, list=21%, signal=34%	ENSG00000103811/ENSG00000077463/ENSG00000204580/ENSG00000078401/ENSG00000100068/ENSG00000111602/ENSG00000106991/ENSG00000169504/ENSG00000157227/ENSG00000097007/ENSG00000215021/ENSG00000198435/ENSG00000136997/ENSG00000185920/ENSG00000148400/ENSG00000179222/ENSG00000138795/ENSG00000140464/ENSG00000197122/ENSG00000149269/ENSG00000125378/ENSG00000141646/ENSG00000178585/ENSG00000125398/ENSG00000121039…
Positive regulation of proteolysis	Positive regulation of proteolysis	Positive regulation of proteolysis	287	-0.268734	-1.45696	0.000764847	0.0130023	0.0099235	5703	tags=42%, list=30%, signal=30%	ENSG00000154447/ENSG00000187796/ENSG00000001629/ENSG00000170296/ENSG00000136305/ENSG00000151651/ENSG00000165916/ENSG00000169398/ENSG00000111667/ENSG00000103126/ENSG00000015475/ENSG00000204388/ENSG00000101665/ENSG00000030110/ENSG00000105373/ENSG00000103811/ENSG00000077463/ENSG00000051108/ENSG00000115414/ENSG00000130340/ENSG00000087586/ENSG00000188612/ENSG00000135924/ENSG00000168961/ENSG00000030582…
Regulation of establishment of protein localization	Regulation of establishment of protein localization	Regulation of establishment of protein localization	386	-0.25126	-1.41669	0.000767565	0.0130023	0.0099235	4625	tags=35%, list=24%, signal=27%	ENSG00000115109/ENSG00000145730/ENSG00000100034/ENSG00000184787/ENSG00000164182/ENSG00000175567/ENSG00000007516/ENSG00000198722/ENSG00000135506/ENSG00000128340/ENSG00000143450/ENSG00000143575/ENSG00000196396/ENSG00000103653/ENSG00000163251/ENSG00000079332/ENSG00000185651/ENSG00000162852/ENSG00000100068/ENSG00000099958/ENSG00000160255/ENSG00000136770/ENSG00000137642/ENSG00000117984/ENSG00000089041…
Podosome assembly	Podosome assembly	Podosome assembly	18	-0.626395	-2.01729	0.000786634	0.0131635	0.0100466	3513	tags=44%, list=18%, signal=36%	ENSG00000006607/ENSG00000101336/ENSG00000197122/ENSG00000050748/ENSG00000067560/ENSG00000075618/ENSG00000147065/ENSG00000136167
Regulation of viral process	Regulation of viral process	Regulation of viral process	126	-0.342644	-1.66403	0.000783824	0.0131635	0.0100466	3178	tags=34%, list=16%, signal=29%	ENSG00000075785/ENSG00000152778/ENSG00000171206/ENSG00000084072/ENSG00000106785/ENSG00000167333/ENSG00000148400/ENSG00000121236/ENSG00000145901/ENSG00000204713/ENSG00000088888/ENSG00000143379/ENSG00000135114/ENSG00000019582/ENSG00000121966/ENSG00000111331/ENSG00000115415/ENSG00000130726/ENSG00000239713/ENSG00000174840/ENSG00000160710/ENSG00000171497/ENSG00000133422/ENSG00000139546/ENSG00000179262…
Negative regulation of neuron projection development	Negative regulation of neuron projection development	Negative regulation of neuron projection development	87	-0.383216	-1.76469	0.000791619	0.013182	0.0100607	3540	tags=36%, list=18%, signal=29%	ENSG00000107104/ENSG00000113657/ENSG00000187764/ENSG00000066084/ENSG00000173406/ENSG00000114956/ENSG00000169410/ENSG00000143553/ENSG00000095539/ENSG00000114062/ENSG00000142453/ENSG00000196189/ENSG00000185033/ENSG00000072832/ENSG00000198799/ENSG00000184014/ENSG00000078699/ENSG00000174233/ENSG00000026025/ENSG00000067560/ENSG00000197971/ENSG00000105426/ENSG00000143418/ENSG00000080815/ENSG00000177169…
Wound healing	Wound healing	Wound healing	261	-0.28046	-1.49141	0.000802101	0.0132532	0.010115	3386	tags=28%, list=18%, signal=24%	ENSG00000131187/ENSG00000171155/ENSG00000010278/ENSG00000100605/ENSG00000181104/ENSG00000130635/ENSG00000102265/ENSG00000111252/ENSG00000178209/ENSG00000166949/ENSG00000154229/ENSG00000073712/ENSG00000100099/ENSG00000136573/ENSG00000100219/ENSG00000111145/ENSG00000197122/ENSG00000149269/ENSG00000166311/ENSG00000012779/ENSG00000171132/ENSG00000141646/ENSG00000163932/ENSG00000197822/ENSG00000100292…
Cell surface receptor signaling pathway involved in cell cell signaling	Cell surface receptor signaling pathway involved in cell cell signaling	Cell surface receptor signaling pathway involved in cell cell signaling	343	-0.258526	-1.44431	0.000803696	0.0132532	0.010115	3792	tags=27%, list=20%, signal=22%	ENSG00000089041/ENSG00000126391/ENSG00000097007/ENSG00000120899/ENSG00000070831/ENSG00000115839/ENSG00000060656/ENSG00000141480/ENSG00000107104/ENSG00000198435/ENSG00000152804/ENSG00000186153/ENSG00000131196/ENSG00000146242/ENSG00000123384/ENSG00000120332/ENSG00000082701/ENSG00000196689/ENSG00000171843/ENSG00000154124/ENSG00000166949/ENSG00000072518/ENSG00000093167/ENSG00000180694/ENSG00000159461…
Glial cell differentiation	Glial cell differentiation	Glial cell differentiation	125	-0.343878	-1.67213	0.000828829	0.0134714	0.0102816	4907	tags=42%, list=25%, signal=32%	ENSG00000143507/ENSG00000163517/ENSG00000030582/ENSG00000158470/ENSG00000114315/ENSG00000104419/ENSG00000103653/ENSG00000130164/ENSG00000100462/ENSG00000110107/ENSG00000115738/ENSG00000197405/ENSG00000097007/ENSG00000185668/ENSG00000123384/ENSG00000119718/ENSG00000178209/ENSG00000103089/ENSG00000173406/ENSG00000078900/ENSG00000166886/ENSG00000130305/ENSG00000115211/ENSG00000148400/ENSG00000138795…
Alcohol metabolic process	Alcohol metabolic process	Alcohol metabolic process	228	-0.282602	-1.4811	0.000822217	0.0134714	0.0102816	4075	tags=30%, list=21%, signal=24%	ENSG00000166228/ENSG00000186350/ENSG00000100197/ENSG00000147383/ENSG00000117682/ENSG00000182372/ENSG00000116096/ENSG00000120899/ENSG00000082641/ENSG00000116133/ENSG00000141458/ENSG00000100605/ENSG00000111684/ENSG00000100412/ENSG00000120053/ENSG00000100243/ENSG00000272325/ENSG00000138413/ENSG00000111275/ENSG00000167588/ENSG00000147475/ENSG00000109320/ENSG00000169057/ENSG00000166311/ENSG00000087053…
Response to wounding	Response to wounding	Response to wounding	336	-0.261804	-1.46075	0.000826157	0.0134714	0.0102816	3540	tags=27%, list=18%, signal=23%	ENSG00000107104/ENSG00000112096/ENSG00000113657/ENSG00000131187/ENSG00000171155/ENSG00000010278/ENSG00000100605/ENSG00000181104/ENSG00000130635/ENSG00000102265/ENSG00000100348/ENSG00000111252/ENSG00000178209/ENSG00000163823/ENSG00000136997/ENSG00000166949/ENSG00000154229/ENSG00000073712/ENSG00000100099/ENSG00000136573/ENSG00000100219/ENSG00000121807/ENSG00000111145/ENSG00000197122/ENSG00000149269…
Viral genome replication	Viral genome replication	Viral genome replication	115	-0.351155	-1.68215	0.000840585	0.0135975	0.0103777	3682	tags=39%, list=19%, signal=32%	ENSG00000099956/ENSG00000070831/ENSG00000172215/ENSG00000198791/ENSG00000169564/ENSG00000148175/ENSG00000173020/ENSG00000152778/ENSG00000214717/ENSG00000084072/ENSG00000148400/ENSG00000069275/ENSG00000121236/ENSG00000145901/ENSG00000088888/ENSG00000143379/ENSG00000165280/ENSG00000135114/ENSG00000163874/ENSG00000111331/ENSG00000109971/ENSG00000130726/ENSG00000239713/ENSG00000174840/ENSG00000160710…
Actin polymerization or depolymerization	Actin polymerization or depolymerization	Actin polymerization or depolymerization	157	-0.315947	-1.59229	0.000848213	0.0136558	0.0104223	3986	tags=37%, list=21%, signal=30%	ENSG00000125863/ENSG00000100106/ENSG00000106299/ENSG00000113758/ENSG00000097007/ENSG00000007237/ENSG00000071051/ENSG00000120899/ENSG00000149564/ENSG00000107104/ENSG00000115935/ENSG00000101336/ENSG00000115306/ENSG00000214274/ENSG00000136842/ENSG00000130429/ENSG00000197321/ENSG00000197694/ENSG00000180353/ENSG00000163466/ENSG00000125753/ENSG00000179604/ENSG00000172661/ENSG00000087274/ENSG00000177885…
Cellular response to insulin stimulus	Cellular response to insulin stimulus	Cellular response to insulin stimulus	155	-0.322776	-1.61934	0.000860059	0.0137667	0.0105069	3894	tags=38%, list=20%, signal=31%	ENSG00000137642/ENSG00000253729/ENSG00000170145/ENSG00000100344/ENSG00000107104/ENSG00000163558/ENSG00000082701/ENSG00000174669/ENSG00000133116/ENSG00000167461/ENSG00000171105/ENSG00000101577/ENSG00000135446/ENSG00000134463/ENSG00000120053/ENSG00000084733/ENSG00000136997/ENSG00000145675/ENSG00000067606/ENSG00000132334/ENSG00000150907/ENSG00000067225/ENSG00000100219/ENSG00000177885/ENSG00000197122…
Regulation of cell projection organization	Regulation of cell projection organization	Regulation of cell projection organization	457	-0.244117	-1.4025	0.000863205	0.0137667	0.0105069	4059	tags=30%, list=21%, signal=24%	ENSG00000198846/ENSG00000175463/ENSG00000065491/ENSG00000142459/ENSG00000044574/ENSG00000171943/ENSG00000197386/ENSG00000113273/ENSG00000106299/ENSG00000089041/ENSG00000135387/ENSG00000113758/ENSG00000097007/ENSG00000120899/ENSG00000070831/ENSG00000110047/ENSG00000107104/ENSG00000113657/ENSG00000163558/ENSG00000092820/ENSG00000082701/ENSG00000073803/ENSG00000187764/ENSG00000114554/ENSG00000172197…
Morphogenesis of a branching structure	Morphogenesis of a branching structure	Morphogenesis of a branching structure	100	-0.358384	-1.69584	0.00089343	0.0141822	0.010824	5695	tags=46%, list=29%, signal=33%	ENSG00000167642/ENSG00000198959/ENSG00000136634/ENSG00000172531/ENSG00000103811/ENSG00000077463/ENSG00000115310/ENSG00000204580/ENSG00000078401/ENSG00000163251/ENSG00000100068/ENSG00000111602/ENSG00000106991/ENSG00000169504/ENSG00000157227/ENSG00000097007/ENSG00000215021/ENSG00000198435/ENSG00000073803/ENSG00000114554/ENSG00000136997/ENSG00000185920/ENSG00000148400/ENSG00000179222/ENSG00000138795…
Liposaccharide metabolic process	Liposaccharide metabolic process	Liposaccharide metabolic process	81	-0.382312	-1.72629	0.000904528	0.0142254	0.010857	2798	tags=31%, list=14%, signal=27%	ENSG00000255072/ENSG00000179163/ENSG00000166311/ENSG00000060642/ENSG00000115525/ENSG00000163932/ENSG00000133424/ENSG00000160408/ENSG00000143653/ENSG00000135845/ENSG00000125304/ENSG00000007541/ENSG00000213614/ENSG00000008513/ENSG00000112293/ENSG00000108474/ENSG00000198951/ENSG00000196743/ENSG00000144455/ENSG00000128973/ENSG00000154252/ENSG00000110080/ENSG00000204386/ENSG00000185808/ENSG00000224051
Chromosome segregation	Chromosome segregation	Chromosome segregation	305	0.286699	1.47899	0.000901887	0.0142254	0.010857	2663	tags=23%, list=14%, signal=20%	ENSG00000129810/ENSG00000143862/ENSG00000143228/ENSG00000109805/ENSG00000136492/ENSG00000117650/ENSG00000040275/ENSG00000174442/ENSG00000126787/ENSG00000145241/ENSG00000077097/ENSG00000031691/ENSG00000138180/ENSG00000121621/ENSG00000204410/ENSG00000112029/ENSG00000058729/ENSG00000184445/ENSG00000112742/ENSG00000012048/ENSG00000169689/ENSG00000118007/ENSG00000163535/ENSG00000164190/ENSG00000133302…
Meiotic chromosome segregation	Meiotic chromosome segregation	Meiotic chromosome segregation	64	0.43765	1.77806	0.000919953	0.0144013	0.0109912	2396	tags=30%, list=12%, signal=26%	ENSG00000129810/ENSG00000143228/ENSG00000136492/ENSG00000145241/ENSG00000077097/ENSG00000204410/ENSG00000112742/ENSG00000169689/ENSG00000163535/ENSG00000164754/ENSG00000175305/ENSG00000178966/ENSG00000113810/ENSG00000108384/ENSG00000131747/ENSG00000119684/ENSG00000136824/ENSG00000187790/ENSG00000020922
Response to xenobiotic stimulus	Response to xenobiotic stimulus	Response to xenobiotic stimulus	237	-0.286639	-1.50953	0.000925211	0.0144172	0.0110034	4756	tags=39%, list=25%, signal=30%	ENSG00000170899/ENSG00000159228/ENSG00000085999/ENSG00000181019/ENSG00000108576/ENSG00000175592/ENSG00000100307/ENSG00000182866/ENSG00000145730/ENSG00000100034/ENSG00000078401/ENSG00000204371/ENSG00000157193/ENSG00000107159/ENSG00000185122/ENSG00000110711/ENSG00000131781/ENSG00000141380/ENSG00000177606/ENSG00000177000/ENSG00000126581/ENSG00000100197/ENSG00000106991/ENSG00000044574/ENSG00000106546…
Actin filament polymerization	Actin filament polymerization	Actin filament polymerization	132	-0.320365	-1.5846	0.000940807	0.0145932	0.0111377	3986	tags=38%, list=21%, signal=30%	ENSG00000125863/ENSG00000100106/ENSG00000106299/ENSG00000113758/ENSG00000097007/ENSG00000007237/ENSG00000071051/ENSG00000120899/ENSG00000149564/ENSG00000107104/ENSG00000101336/ENSG00000115306/ENSG00000214274/ENSG00000136842/ENSG00000130429/ENSG00000197321/ENSG00000197694/ENSG00000180353/ENSG00000163466/ENSG00000125753/ENSG00000179604/ENSG00000172661/ENSG00000087274/ENSG00000177885/ENSG00000084112…
Nephron epithelium development	Nephron epithelium development	Nephron epithelium development	52	-0.453426	-1.85858	0.000960594	0.0146988	0.0112183	3060	tags=37%, list=16%, signal=31%	ENSG00000136997/ENSG00000185920/ENSG00000148400/ENSG00000179222/ENSG00000125378/ENSG00000141646/ENSG00000178585/ENSG00000125398/ENSG00000261371/ENSG00000107485/ENSG00000115415/ENSG00000128342/ENSG00000157483/ENSG00000134250/ENSG00000275410/ENSG00000171791/ENSG00000128602/ENSG00000198719/ENSG00000162849
Ribonucleoside triphosphate biosynthetic process	Ribonucleoside triphosphate biosynthetic process	Ribonucleoside triphosphate biosynthetic process	62	-0.423881	-1.80666	0.000957146	0.0146988	0.0112183	3062	tags=31%, list=16%, signal=26%	ENSG00000171793/ENSG00000136997/ENSG00000114956/ENSG00000149925/ENSG00000165280/ENSG00000178035/ENSG00000110955/ENSG00000074800/ENSG00000152234/ENSG00000143799/ENSG00000105329/ENSG00000125375/ENSG00000165283/ENSG00000198712/ENSG00000186951/ENSG00000154803/ENSG00000198899/ENSG00000228253/ENSG00000172113
Establishment of cell polarity	Establishment of cell polarity	Establishment of cell polarity	115	-0.34846	-1.66924	0.000958147	0.0146988	0.0112183	3904	tags=38%, list=20%, signal=31%	ENSG00000197386/ENSG00000165533/ENSG00000120899/ENSG00000070831/ENSG00000107099/ENSG00000143376/ENSG00000107104/ENSG00000163558/ENSG00000092820/ENSG00000082701/ENSG00000166851/ENSG00000084733/ENSG00000149557/ENSG00000072518/ENSG00000151474/ENSG00000067606/ENSG00000047849/ENSG00000008256/ENSG00000186193/ENSG00000204843/ENSG00000107485/ENSG00000100092/ENSG00000132589/ENSG00000137497/ENSG00000067560…
Regulation of cell morphogenesis involved in differentiation	Regulation of cell morphogenesis involved in differentiation	Regulation of cell morphogenesis involved in differentiation	70	-0.4031	-1.7693	0.00097275	0.0147519	0.0112588	4576	tags=49%, list=24%, signal=37%	ENSG00000179820/ENSG00000092929/ENSG00000079805/ENSG00000157193/ENSG00000100106/ENSG00000253729/ENSG00000135387/ENSG00000113758/ENSG00000097007/ENSG00000073849/ENSG00000070831/ENSG00000107104/ENSG00000179218/ENSG00000130402/ENSG00000110880/ENSG00000105186/ENSG00000257923/ENSG00000163466/ENSG00000073712/ENSG00000044090/ENSG00000172661/ENSG00000169750/ENSG00000187678/ENSG00000103319/ENSG00000124782…
Protein import	Protein import	Protein import	182	-0.308277	-1.57732	0.00097012	0.0147519	0.0112588	3041	tags=30%, list=16%, signal=26%	ENSG00000166949/ENSG00000145675/ENSG00000154174/ENSG00000180353/ENSG00000141510/ENSG00000110713/ENSG00000120675/ENSG00000114030/ENSG00000148400/ENSG00000140464/ENSG00000125378/ENSG00000163932/ENSG00000196313/ENSG00000205578/ENSG00000088888/ENSG00000157911/ENSG00000173801/ENSG00000066044/ENSG00000108424/ENSG00000168610/ENSG00000166197/ENSG00000100906/ENSG00000109519/ENSG00000183255/ENSG00000065150…
Sister chromatid cohesion	Sister chromatid cohesion	Sister chromatid cohesion	57	0.452409	1.79653	0.000993467	0.0149992	0.0114475	2774	tags=33%, list=14%, signal=29%	ENSG00000129810/ENSG00000118007/ENSG00000163535/ENSG00000164190/ENSG00000133302/ENSG00000141446/ENSG00000085224/ENSG00000108055/ENSG00000164754/ENSG00000198887/ENSG00000121892/ENSG00000101972/ENSG00000109670/ENSG00000083642/ENSG00000108384/ENSG00000171320/ENSG00000121579/ENSG00000020922/ENSG00000112941
Adp metabolic process	Adp metabolic process	Adp metabolic process	72	-0.395614	-1.74787	0.00103519	0.0155599	0.0118755	3792	tags=39%, list=20%, signal=31%	ENSG00000089041/ENSG00000141027/ENSG00000123836/ENSG00000187097/ENSG00000171314/ENSG00000129993/ENSG00000171105/ENSG00000136997/ENSG00000149925/ENSG00000167588/ENSG00000067225/ENSG00000105220/ENSG00000168610/ENSG00000178951/ENSG00000079739/ENSG00000105953/ENSG00000111640/ENSG00000074800/ENSG00000181192/ENSG00000100393/ENSG00000143437/ENSG00000197444/ENSG00000080815/ENSG00000141568/ENSG00000186951…
Skin epidermis development	Skin epidermis development	Skin epidermis development	50	-0.444909	-1.80607	0.00104819	0.0156859	0.0119717	3081	tags=34%, list=16%, signal=29%	ENSG00000127863/ENSG00000148400/ENSG00000141646/ENSG00000106689/ENSG00000125398/ENSG00000105229/ENSG00000137497/ENSG00000128422/ENSG00000151748/ENSG00000132842/ENSG00000197461/ENSG00000173039/ENSG00000171791/ENSG00000100991/ENSG00000128602/ENSG00000198719/ENSG00000203883
Endothelium development	Endothelium development	Endothelium development	81	-0.378858	-1.71069	0.00105991	0.0157917	0.0120524	3366	tags=40%, list=17%, signal=33%	ENSG00000092820/ENSG00000133121/ENSG00000151388/ENSG00000106397/ENSG00000148400/ENSG00000087274/ENSG00000143878/ENSG00000125378/ENSG00000169710/ENSG00000141646/ENSG00000107263/ENSG00000204435/ENSG00000172936/ENSG00000101445/ENSG00000049768/ENSG00000121966/ENSG00000261371/ENSG00000173706/ENSG00000174903/ENSG00000267534/ENSG00000163347/ENSG00000067560/ENSG00000181467/ENSG00000133639/ENSG00000158769…
Cell substrate adhesion	Cell substrate adhesion	Cell substrate adhesion	238	-0.288796	-1.52519	0.0010939	0.0161564	0.0123308	5037	tags=39%, list=26%, signal=30%	ENSG00000162692/ENSG00000086289/ENSG00000115414/ENSG00000156232/ENSG00000161638/ENSG00000204580/ENSG00000198851/ENSG00000091879/ENSG00000115109/ENSG00000132286/ENSG00000100034/ENSG00000179820/ENSG00000186575/ENSG00000092929/ENSG00000128340/ENSG00000079805/ENSG00000160255/ENSG00000132670/ENSG00000141293/ENSG00000100106/ENSG00000111846/ENSG00000157227/ENSG00000104522/ENSG00000089159/ENSG00000097007…
Ion homeostasis	Ion homeostasis	Ion homeostasis	474	-0.239347	-1.37701	0.00108969	0.0161564	0.0123308	3944	tags=29%, list=20%, signal=23%	ENSG00000169504/ENSG00000133112/ENSG00000197386/ENSG00000107745/ENSG00000089041/ENSG00000089060/ENSG00000197405/ENSG00000138698/ENSG00000097007/ENSG00000120899/ENSG00000156869/ENSG00000122729/ENSG00000172215/ENSG00000167723/ENSG00000112096/ENSG00000141424/ENSG00000179218/ENSG00000121764/ENSG00000162769/ENSG00000067141/ENSG00000072062/ENSG00000139644/ENSG00000196689/ENSG00000133116/ENSG00000055732…
Dna geometric change	Dna geometric change	Dna geometric change	94	0.383036	1.66533	0.00111672	0.0164221	0.0125335	3038	tags=33%, list=16%, signal=28%	ENSG00000136492/ENSG00000128513/ENSG00000174953/ENSG00000107290/ENSG00000116254/ENSG00000163312/ENSG00000113522/ENSG00000197275/ENSG00000111877/ENSG00000085224/ENSG00000112249/ENSG00000004700/ENSG00000215301/ENSG00000079785/ENSG00000163918/ENSG00000186871/ENSG00000131747/ENSG00000104320/ENSG00000127989/ENSG00000121988/ENSG00000189403/ENSG00000163104/ENSG00000187790/ENSG00000020922/ENSG00000122566…
Regulation of cellular amide metabolic process	Regulation of cellular amide metabolic process	Regulation of cellular amide metabolic process	394	-0.250392	-1.41532	0.00112204	0.0164292	0.0125389	3938	tags=30%, list=20%, signal=25%	ENSG00000136770/ENSG00000005007/ENSG00000129351/ENSG00000137642/ENSG00000253729/ENSG00000106682/ENSG00000141698/ENSG00000088247/ENSG00000135387/ENSG00000071051/ENSG00000120899/ENSG00000148399/ENSG00000132507/ENSG00000122729/ENSG00000198791/ENSG00000130956/ENSG00000182768/ENSG00000171314/ENSG00000179218/ENSG00000079277/ENSG00000114784/ENSG00000144231/ENSG00000144535/ENSG00000159388/ENSG00000214274…
Lamellipodium morphogenesis	Lamellipodium morphogenesis	Lamellipodium morphogenesis	15	-0.659484	-1.98486	0.00114855	0.0167452	0.0127801	3540	tags=67%, list=18%, signal=54%	ENSG00000107104/ENSG00000110880/ENSG00000158195/ENSG00000136960/ENSG00000197122/ENSG00000026508/ENSG00000023902/ENSG00000124782/ENSG00000028528/ENSG00000102606
Cellular component disassembly	Cellular component disassembly	Cellular component disassembly	373	-0.256067	-1.43934	0.00116202	0.0168692	0.0128748	4137	tags=34%, list=21%, signal=27%	ENSG00000156709/ENSG00000163577/ENSG00000100813/ENSG00000115266/ENSG00000126581/ENSG00000189369/ENSG00000005007/ENSG00000197386/ENSG00000180953/ENSG00000100106/ENSG00000139613/ENSG00000117713/ENSG00000128881/ENSG00000157227/ENSG00000162236/ENSG00000099956/ENSG00000099940/ENSG00000215021/ENSG00000132507/ENSG00000176994/ENSG00000137309/ENSG00000123384/ENSG00000082701/ENSG00000141580/ENSG00000171105…
Positive regulation of protein catabolic process	Positive regulation of protein catabolic process	Positive regulation of protein catabolic process	192	-0.296286	-1.53385	0.00116944	0.0169047	0.0129019	5961	tags=48%, list=31%, signal=34%	ENSG00000135018/ENSG00000143476/ENSG00000153395/ENSG00000109861/ENSG00000154447/ENSG00000001629/ENSG00000123124/ENSG00000170296/ENSG00000151651/ENSG00000165916/ENSG00000108854/ENSG00000169398/ENSG00000111667/ENSG00000103126/ENSG00000204388/ENSG00000101665/ENSG00000265808/ENSG00000105373/ENSG00000077463/ENSG00000051108/ENSG00000130340/ENSG00000087586/ENSG00000125447/ENSG00000188612/ENSG00000135924…
Temperature homeostasis	Temperature homeostasis	Temperature homeostasis	116	-0.339701	-1.63358	0.00117809	0.0169575	0.0129422	2851	tags=28%, list=15%, signal=24%	ENSG00000150907/ENSG00000148400/ENSG00000121807/ENSG00000181090/ENSG00000155846/ENSG00000176095/ENSG00000157184/ENSG00000120738/ENSG00000168610/ENSG00000006831/ENSG00000174600/ENSG00000088038/ENSG00000140718/ENSG00000151726/ENSG00000121966/ENSG00000113494/ENSG00000159346/ENSG00000161011/ENSG00000138796/ENSG00000140332/ENSG00000004487/ENSG00000132326/ENSG00000078618/ENSG00000099194/ENSG00000087460…
Negative regulation of cytokine production	Negative regulation of cytokine production	Negative regulation of cytokine production	191	-0.286988	-1.48012	0.00118625	0.0170029	0.0129768	4457	tags=34%, list=23%, signal=26%	ENSG00000264522/ENSG00000179954/ENSG00000203710/ENSG00000204104/ENSG00000103653/ENSG00000167984/ENSG00000137764/ENSG00000101695/ENSG00000174564/ENSG00000117090/ENSG00000141480/ENSG00000162711/ENSG00000183763/ENSG00000283904/ENSG00000196975/ENSG00000092820/ENSG00000107874/ENSG00000104856/ENSG00000114383/ENSG00000174130/ENSG00000071575/ENSG00000106462/ENSG00000138795/ENSG00000154710/ENSG00000140464…
Antigen processing and presentation	Antigen processing and presentation	Antigen processing and presentation	83	-0.376045	-1.71132	0.00119823	0.017076	0.0130326	5237	tags=47%, list=27%, signal=34%	ENSG00000168394/ENSG00000111737/ENSG00000231389/ENSG00000103811/ENSG00000150967/ENSG00000231925/ENSG00000204592/ENSG00000204252/ENSG00000234745/ENSG00000232629/ENSG00000111540/ENSG00000079805/ENSG00000153029/ENSG00000117984/ENSG00000204264/ENSG00000204287/ENSG00000179218/ENSG00000204525/ENSG00000084733/ENSG00000104856/ENSG00000128815/ENSG00000206341/ENSG00000168118/ENSG00000092010/ENSG00000163131…
Aerobic respiration	Aerobic respiration	Aerobic respiration	172	-0.298592	-1.51086	0.0012014	0.017076	0.0130326	3355	tags=27%, list=17%, signal=23%	ENSG00000108179/ENSG00000129993/ENSG00000115286/ENSG00000110717/ENSG00000100412/ENSG00000136997/ENSG00000114956/ENSG00000102078/ENSG00000138413/ENSG00000073578/ENSG00000120675/ENSG00000172340/ENSG00000117640/ENSG00000182054/ENSG00000165280/ENSG00000110955/ENSG00000137288/ENSG00000105953/ENSG00000171612/ENSG00000167985/ENSG00000181192/ENSG00000152234/ENSG00000101986/ENSG00000174840/ENSG00000197444…
Transition metal ion homeostasis	Transition metal ion homeostasis	Transition metal ion homeostasis	97	-0.354785	-1.66396	0.00121572	0.0172075	0.013133	3589	tags=34%, list=19%, signal=28%	ENSG00000156869/ENSG00000122729/ENSG00000112096/ENSG00000141424/ENSG00000162769/ENSG00000067141/ENSG00000068724/ENSG00000115657/ENSG00000136997/ENSG00000183826/ENSG00000169627/ENSG00000071967/ENSG00000141646/ENSG00000100292/ENSG00000065000/ENSG00000162695/ENSG00000159720/ENSG00000108010/ENSG00000008283/ENSG00000167996/ENSG00000101997/ENSG00000143761/ENSG00000132842/ENSG00000010704/ENSG00000162144…
Regulation of defense response to virus by host	Regulation of defense response to virus by host	Regulation of defense response to virus by host	37	-0.493467	-1.87225	0.0012286	0.0172462	0.0131625	3283	tags=51%, list=17%, signal=43%	ENSG00000204516/ENSG00000164430/ENSG00000096996/ENSG00000154174/ENSG00000121236/ENSG00000138496/ENSG00000088888/ENSG00000166326/ENSG00000185436/ENSG00000163874/ENSG00000115415/ENSG00000118503/ENSG00000239713/ENSG00000139546/ENSG00000128394/ENSG00000169375/ENSG00000163840/ENSG00000011275/ENSG00000128829
Regulation of trans synaptic signaling	Regulation of trans synaptic signaling	Regulation of trans synaptic signaling	231	-0.290316	-1.5252	0.00122644	0.0172462	0.0131625	3886	tags=29%, list=20%, signal=24%	ENSG00000168297/ENSG00000163686/ENSG00000169220/ENSG00000113758/ENSG00000097007/ENSG00000120899/ENSG00000115839/ENSG00000141480/ENSG00000188822/ENSG00000072062/ENSG00000082701/ENSG00000082805/ENSG00000167461/ENSG00000173227/ENSG00000174437/ENSG00000183826/ENSG00000067606/ENSG00000143553/ENSG00000181790/ENSG00000170579/ENSG00000121807/ENSG00000197122/ENSG00000169057/ENSG00000171132/ENSG00000087053…
Demethylation	Demethylation	Demethylation	60	-0.425721	-1.80741	0.00124921	0.0174632	0.0133281	4347	tags=43%, list=22%, signal=34%	ENSG00000165097/ENSG00000198846/ENSG00000100197/ENSG00000170468/ENSG00000008083/ENSG00000089094/ENSG00000160993/ENSG00000155666/ENSG00000107077/ENSG00000173120/ENSG00000127948/ENSG00000140718/ENSG00000107485/ENSG00000126012/ENSG00000187555/ENSG00000130726/ENSG00000239713/ENSG00000091542/ENSG00000120733/ENSG00000099364/ENSG00000004487/ENSG00000127663/ENSG00000244509/ENSG00000128394/ENSG00000117139…
Glycoprotein metabolic process	Glycoprotein metabolic process	Glycoprotein metabolic process	273	-0.265693	-1.42282	0.00126153	0.0175633	0.0134045	4608	tags=33%, list=24%, signal=25%	ENSG00000119514/ENSG00000158470/ENSG00000167110/ENSG00000178904/ENSG00000171310/ENSG00000111817/ENSG00000117411/ENSG00000198380/ENSG00000116199/ENSG00000099958/ENSG00000110917/ENSG00000102312/ENSG00000086848/ENSG00000111846/ENSG00000117682/ENSG00000073849/ENSG00000214160/ENSG00000187097/ENSG00000176022/ENSG00000156966/ENSG00000141458/ENSG00000214013/ENSG00000171155/ENSG00000171302/ENSG00000161243…
Adaptive thermogenesis	Adaptive thermogenesis	Adaptive thermogenesis	105	-0.352685	-1.67737	0.00127953	0.017683	0.0134959	2673	tags=28%, list=14%, signal=24%	ENSG00000148400/ENSG00000121807/ENSG00000181090/ENSG00000155846/ENSG00000176095/ENSG00000157184/ENSG00000006831/ENSG00000174600/ENSG00000005022/ENSG00000088038/ENSG00000151726/ENSG00000121966/ENSG00000113494/ENSG00000159346/ENSG00000138796/ENSG00000140332/ENSG00000115970/ENSG00000004487/ENSG00000132326/ENSG00000078618/ENSG00000099194/ENSG00000087460/ENSG00000131408/ENSG00000197102/ENSG00000043591…
Endocytosis	Endocytosis	Endocytosis	410	-0.247493	-1.40461	0.00128055	0.017683	0.0134959	5318	tags=36%, list=28%, signal=27%	ENSG00000172932/ENSG00000108774/ENSG00000222037/ENSG00000147164/ENSG00000095066/ENSG00000177105/ENSG00000211677/ENSG00000198720/ENSG00000186111/ENSG00000124209/ENSG00000197943/ENSG00000206579/ENSG00000130340/ENSG00000178950/ENSG00000076513/ENSG00000070718/ENSG00000119522/ENSG00000147439/ENSG00000165458/ENSG00000148248/ENSG00000176177/ENSG00000130881/ENSG00000166126/ENSG00000111540/ENSG00000179954…
Atp biosynthetic process	Atp biosynthetic process	Atp biosynthetic process	48	-0.441638	-1.78291	0.0012932	0.0177855	0.0135741	3060	tags=33%, list=16%, signal=28%	ENSG00000136997/ENSG00000114956/ENSG00000149925/ENSG00000165280/ENSG00000110955/ENSG00000074800/ENSG00000152234/ENSG00000143799/ENSG00000105329/ENSG00000125375/ENSG00000165283/ENSG00000198712/ENSG00000186951/ENSG00000154803/ENSG00000198899/ENSG00000228253
Blood vessel endothelial cell migration	Blood vessel endothelial cell migration	Blood vessel endothelial cell migration	79	-0.379961	-1.70205	0.00132756	0.0181189	0.0138286	3677	tags=37%, list=19%, signal=30%	ENSG00000097007/ENSG00000120899/ENSG00000213853/ENSG00000133121/ENSG00000154229/ENSG00000117020/ENSG00000148400/ENSG00000169057/ENSG00000100292/ENSG00000173801/ENSG00000153989/ENSG00000204435/ENSG00000110955/ENSG00000100092/ENSG00000152234/ENSG00000112293/ENSG00000105329/ENSG00000067560/ENSG00000123358/ENSG00000134954/ENSG00000112062/ENSG00000100345/ENSG00000125968/ENSG00000077782/ENSG00000185591…
In utero embryonic development	In utero embryonic development	In utero embryonic development	292	-0.263572	-1.43138	0.00132811	0.0181189	0.0138286	3085	tags=25%, list=16%, signal=21%	ENSG00000107077/ENSG00000136997/ENSG00000166949/ENSG00000106397/ENSG00000152684/ENSG00000141510/ENSG00000185920/ENSG00000101003/ENSG00000177963/ENSG00000197063/ENSG00000148400/ENSG00000138795/ENSG00000177885/ENSG00000065978/ENSG00000141646/ENSG00000254999/ENSG00000157184/ENSG00000105011/ENSG00000125107/ENSG00000105220/ENSG00000166145/ENSG00000084676/ENSG00000146535/ENSG00000088038/ENSG00000121039…
Regulation of vesicle mediated transport	Regulation of vesicle mediated transport	Regulation of vesicle mediated transport	364	-0.251931	-1.4158	0.00135553	0.018419	0.0140576	4461	tags=31%, list=23%, signal=24%	ENSG00000111540/ENSG00000007516/ENSG00000092929/ENSG00000128340/ENSG00000079805/ENSG00000188191/ENSG00000136738/ENSG00000132612/ENSG00000196396/ENSG00000103653/ENSG00000079332/ENSG00000162852/ENSG00000160255/ENSG00000064666/ENSG00000117090/ENSG00000137642/ENSG00000106299/ENSG00000180096/ENSG00000097007/ENSG00000070831/ENSG00000115839/ENSG00000141480/ENSG00000110047/ENSG00000101336/ENSG00000166747…
Positive regulation of cytoskeleton organization	Positive regulation of cytoskeleton organization	Positive regulation of cytoskeleton organization	148	-0.313897	-1.57107	0.00137009	0.0185427	0.014152	3852	tags=34%, list=20%, signal=27%	ENSG00000106299/ENSG00000089041/ENSG00000089159/ENSG00000097007/ENSG00000071051/ENSG00000120899/ENSG00000070831/ENSG00000135723/ENSG00000101336/ENSG00000166949/ENSG00000138175/ENSG00000180353/ENSG00000163466/ENSG00000125753/ENSG00000073712/ENSG00000179604/ENSG00000158195/ENSG00000172661/ENSG00000177885/ENSG00000149269/ENSG00000169057/ENSG00000171132/ENSG00000254999/ENSG00000109265/ENSG00000139737…
Small molecule catabolic process	Small molecule catabolic process	Small molecule catabolic process	273	-0.264369	-1.41573	0.00140408	0.0189272	0.0144455	2448	tags=21%, list=13%, signal=18%	ENSG00000087053/ENSG00000103507/ENSG00000157184/ENSG00000076555/ENSG00000110090/ENSG00000145020/ENSG00000104331/ENSG00000148057/ENSG00000122971/ENSG00000183696/ENSG00000127884/ENSG00000167315/ENSG00000140905/ENSG00000104951/ENSG00000248098/ENSG00000115234/ENSG00000128309/ENSG00000140526/ENSG00000087008/ENSG00000149476/ENSG00000074800/ENSG00000239713/ENSG00000101986/ENSG00000105552/ENSG00000144908…
Organic acid transmembrane transport	Organic acid transmembrane transport	Organic acid transmembrane transport	95	-0.358585	-1.68074	0.00141304	0.0189727	0.0144802	3060	tags=32%, list=16%, signal=27%	ENSG00000136997/ENSG00000100075/ENSG00000102078/ENSG00000115902/ENSG00000108528/ENSG00000157184/ENSG00000110090/ENSG00000171492/ENSG00000103042/ENSG00000144746/ENSG00000103222/ENSG00000151726/ENSG00000164638/ENSG00000260727/ENSG00000174032/ENSG00000101986/ENSG00000243279/ENSG00000132326/ENSG00000144659/ENSG00000080815/ENSG00000178537/ENSG00000136802/ENSG00000149150/ENSG00000173638/ENSG00000103257…
Endomembrane system organization	Endomembrane system organization	Endomembrane system organization	426	-0.245268	-1.3986	0.00142735	0.0190894	0.0145693	5415	tags=39%, list=28%, signal=29%	ENSG00000130703/ENSG00000102178/ENSG00000113384/ENSG00000007168/ENSG00000172765/ENSG00000186075/ENSG00000164597/ENSG00000095066/ENSG00000265808/ENSG00000120742/ENSG00000161671/ENSG00000131018/ENSG00000104388/ENSG00000124209/ENSG00000104341/ENSG00000156232/ENSG00000206579/ENSG00000130340/ENSG00000115310/ENSG00000178950/ENSG00000158604/ENSG00000143740/ENSG00000126934/ENSG00000147439/ENSG00000113569…
Organelle fission	Organelle fission	Organelle fission	399	0.268067	1.41534	0.00152451	0.0203089	0.0155	2832	tags=22%, list=15%, signal=19%	ENSG00000129810/ENSG00000143228/ENSG00000017427/ENSG00000109805/ENSG00000087470/ENSG00000136492/ENSG00000163808/ENSG00000117650/ENSG00000040275/ENSG00000174442/ENSG00000126787/ENSG00000145241/ENSG00000077097/ENSG00000138180/ENSG00000101639/ENSG00000121621/ENSG00000204410/ENSG00000112029/ENSG00000115008/ENSG00000166575/ENSG00000058729/ENSG00000184445/ENSG00000112742/ENSG00000169689/ENSG00000118007…
Positive regulation of osteoclast differentiation	Positive regulation of osteoclast differentiation	Positive regulation of osteoclast differentiation	16	-0.63845	-1.95592	0.00153806	0.0204093	0.0155766	3622	tags=62%, list=19%, signal=51%	ENSG00000119714/ENSG00000164038/ENSG00000163823/ENSG00000180694/ENSG00000149635/ENSG00000155846/ENSG00000155090/ENSG00000175104/ENSG00000134250/ENSG00000184371
Developmental pigmentation	Developmental pigmentation	Developmental pigmentation	26	-0.539897	-1.91843	0.00155511	0.0204756	0.0156272	3506	tags=50%, list=18%, signal=41%	ENSG00000112096/ENSG00000166747/ENSG00000105186/ENSG00000100099/ENSG00000065000/ENSG00000188428/ENSG00000183018/ENSG00000110756/ENSG00000139719/ENSG00000118242/ENSG00000153094/ENSG00000171791/ENSG00000072958
Centrosome duplication	Centrosome duplication	Centrosome duplication	67	0.421471	1.72971	0.00155403	0.0204756	0.0156272	3812	tags=40%, list=20%, signal=32%	ENSG00000110172/ENSG00000174799/ENSG00000151849/ENSG00000096717/ENSG00000101639/ENSG00000012048/ENSG00000164953/ENSG00000186166/ENSG00000103995/ENSG00000166004/ENSG00000103540/ENSG00000134318/ENSG00000139618/ENSG00000198920/ENSG00000164118/ENSG00000142731/ENSG00000116127/ENSG00000178295/ENSG00000126215/ENSG00000170248/ENSG00000170927/ENSG00000082898/ENSG00000080986/ENSG00000112877/ENSG00000255112…
Amino acid activation	Amino acid activation	Amino acid activation	45	-0.457754	-1.81166	0.00158842	0.0208334	0.0159003	3951	tags=31%, list=20%, signal=25%	ENSG00000196305/ENSG00000117593/ENSG00000134684/ENSG00000172053/ENSG00000143374/ENSG00000090861/ENSG00000140105/ENSG00000139131/ENSG00000065427/ENSG00000134905/ENSG00000204394/ENSG00000106105/ENSG00000145982/ENSG00000031698
Nadp metabolic process	Nadp metabolic process	Nadp metabolic process	32	-0.500579	-1.85486	0.00161968	0.0211618	0.0161509	5626	tags=59%, list=29%, signal=42%	ENSG00000136010/ENSG00000008130/ENSG00000171174/ENSG00000181019/ENSG00000197417/ENSG00000131781/ENSG00000171314/ENSG00000142657/ENSG00000138413/ENSG00000141510/ENSG00000065833/ENSG00000160211/ENSG00000182054/ENSG00000130313/ENSG00000163931/ENSG00000177156/ENSG00000082212/ENSG00000144908/ENSG00000049239
Peptidyl lysine acetylation	Peptidyl lysine acetylation	Peptidyl lysine acetylation	165	-0.302669	-1.53147	0.00164975	0.021472	0.0163877	3807	tags=32%, list=20%, signal=26%	ENSG00000160305/ENSG00000125484/ENSG00000099956/ENSG00000196367/ENSG00000112983/ENSG00000118058/ENSG00000171843/ENSG00000163635/ENSG00000066084/ENSG00000008838/ENSG00000178409/ENSG00000204463/ENSG00000043143/ENSG00000119760/ENSG00000196843/ENSG00000138795/ENSG00000140464/ENSG00000169057/ENSG00000147133/ENSG00000080603/ENSG00000160741/ENSG00000141646/ENSG00000134072/ENSG00000163872/ENSG00000174579…
Response to mechanical stimulus	Response to mechanical stimulus	Response to mechanical stimulus	127	-0.329079	-1.60225	0.00167015	0.0216545	0.016527	4799	tags=39%, list=25%, signal=30%	ENSG00000125347/ENSG00000175592/ENSG00000091879/ENSG00000078401/ENSG00000106144/ENSG00000177606/ENSG00000132155/ENSG00000064666/ENSG00000106991/ENSG00000125863/ENSG00000197386/ENSG00000065559/ENSG00000157227/ENSG00000089041/ENSG00000213199/ENSG00000120899/ENSG00000130956/ENSG00000159388/ENSG00000120949/ENSG00000178209/ENSG00000125740/ENSG00000185920/ENSG00000134343/ENSG00000197122/ENSG00000109320…
Platelet morphogenesis	Platelet morphogenesis	Platelet morphogenesis	17	-0.612847	-1.92894	0.00168937	0.0218204	0.0166536	4870	tags=47%, list=25%, signal=35%	ENSG00000111679/ENSG00000253729/ENSG00000171155/ENSG00000100393/ENSG00000132906/ENSG00000071127/ENSG00000139719/ENSG00000100345
Negative regulation of catabolic process	Negative regulation of catabolic process	Negative regulation of catabolic process	249	-0.271835	-1.44409	0.00169623	0.0218262	0.016658	3465	tags=29%, list=18%, signal=24%	ENSG00000141458/ENSG00000176994/ENSG00000129993/ENSG00000004142/ENSG00000172775/ENSG00000102265/ENSG00000166949/ENSG00000055483/ENSG00000204463/ENSG00000158796/ENSG00000149557/ENSG00000141510/ENSG00000125818/ENSG00000101412/ENSG00000160803/ENSG00000099910/ENSG00000070770/ENSG00000162889/ENSG00000114867/ENSG00000181790/ENSG00000107929/ENSG00000140464/ENSG00000147133/ENSG00000065978/ENSG00000153786…
Regulation of gliogenesis	Regulation of gliogenesis	Regulation of gliogenesis	52	-0.439245	-1.80046	0.00171496	0.0219839	0.0167783	5329	tags=56%, list=28%, signal=40%	ENSG00000226979/ENSG00000106615/ENSG00000143507/ENSG00000114315/ENSG00000186575/ENSG00000130164/ENSG00000100462/ENSG00000110107/ENSG00000115738/ENSG00000186298/ENSG00000163558/ENSG00000173406/ENSG00000136997/ENSG00000078900/ENSG00000101412/ENSG00000106462/ENSG00000148400/ENSG00000166145/ENSG00000028137/ENSG00000121966/ENSG00000022840/ENSG00000170075/ENSG00000122877/ENSG00000198793/ENSG00000157933…
Lipid catabolic process	Lipid catabolic process	Lipid catabolic process	213	-0.276606	-1.43317	0.00173488	0.0221556	0.0169094	4356	tags=32%, list=23%, signal=25%	ENSG00000242612/ENSG00000243708/ENSG00000130164/ENSG00000168000/ENSG00000167969/ENSG00000095321/ENSG00000138029/ENSG00000168092/ENSG00000137642/ENSG00000105135/ENSG00000163686/ENSG00000100344/ENSG00000134330/ENSG00000101577/ENSG00000135446/ENSG00000107798/ENSG00000075785/ENSG00000164535/ENSG00000138413/ENSG00000179163/ENSG00000136960/ENSG00000166311/ENSG00000171132/ENSG00000163932/ENSG00000157184…
Response to isoquinoline alkaloid	Response to isoquinoline alkaloid	Response to isoquinoline alkaloid	15	-0.647838	-1.94981	0.00175839	0.0223717	0.0170744	3098	tags=60%, list=16%, signal=50%	ENSG00000011485/ENSG00000125740/ENSG00000221914/ENSG00000171132/ENSG00000108819/ENSG00000105220/ENSG00000121966/ENSG00000162734/ENSG00000167720
Actomyosin structure organization	Actomyosin structure organization	Actomyosin structure organization	139	-0.316142	-1.57735	0.00177329	0.0224771	0.0171548	4625	tags=37%, list=24%, signal=28%	ENSG00000115109/ENSG00000100034/ENSG00000171877/ENSG00000078401/ENSG00000186575/ENSG00000132612/ENSG00000064666/ENSG00000125863/ENSG00000112137/ENSG00000165533/ENSG00000089159/ENSG00000109079/ENSG00000097007/ENSG00000120899/ENSG00000070831/ENSG00000135723/ENSG00000159840/ENSG00000160993/ENSG00000136842/ENSG00000178209/ENSG00000153531/ENSG00000166949/ENSG00000145675/ENSG00000073712/ENSG00000158195…
Establishment or maintenance of monopolar cell polarity	Establishment or maintenance of monopolar cell polarity	Establishment or maintenance of monopolar cell polarity	21	-0.570047	-1.92521	0.00180792	0.0226475	0.0172849	3834	tags=48%, list=20%, signal=38%	ENSG00000165533/ENSG00000070831/ENSG00000163558/ENSG00000092820/ENSG00000100092/ENSG00000067560/ENSG00000109062/ENSG00000107862/ENSG00000075618/ENSG00000147065
Phosphatidylcholine metabolic process	Phosphatidylcholine metabolic process	Phosphatidylcholine metabolic process	48	-0.434443	-1.75387	0.00181888	0.0226475	0.0172849	3502	tags=38%, list=18%, signal=31%	ENSG00000143797/ENSG00000161217/ENSG00000111684/ENSG00000172197/ENSG00000136960/ENSG00000169057/ENSG00000100439/ENSG00000125505/ENSG00000070214/ENSG00000112293/ENSG00000167972/ENSG00000032444/ENSG00000131408/ENSG00000111666/ENSG00000025434/ENSG00000129353/ENSG00000133328/ENSG00000102886
Negative regulation of developmental growth	Negative regulation of developmental growth	Negative regulation of developmental growth	68	-0.385376	-1.69727	0.00180162	0.0226475	0.0172849	3196	tags=37%, list=17%, signal=31%	ENSG00000187764/ENSG00000066084/ENSG00000078900/ENSG00000154174/ENSG00000185920/ENSG00000095539/ENSG00000125378/ENSG00000196189/ENSG00000160211/ENSG00000185033/ENSG00000060069/ENSG00000144560/ENSG00000113645/ENSG00000101109/ENSG00000125124/ENSG00000151748/ENSG00000105426/ENSG00000100811/ENSG00000177169/ENSG00000186951/ENSG00000188729/ENSG00000120833/ENSG00000043591/ENSG00000100600/ENSG00000108557
Alpha beta t cell differentiation	Alpha beta t cell differentiation	Alpha beta t cell differentiation	85	-0.36758	-1.67814	0.00181799	0.0226475	0.0172849	4059	tags=41%, list=21%, signal=33%	ENSG00000198846/ENSG00000020633/ENSG00000097007/ENSG00000204287/ENSG00000122122/ENSG00000131188/ENSG00000162711/ENSG00000104856/ENSG00000096996/ENSG00000067606/ENSG00000162739/ENSG00000135870/ENSG00000138795/ENSG00000198805/ENSG00000065000/ENSG00000196189/ENSG00000168610/ENSG00000123338/ENSG00000112149/ENSG00000049768/ENSG00000163874/ENSG00000107485/ENSG00000198793/ENSG00000160712/ENSG00000197471…
Dna repair	Dna repair	Dna repair	491	0.259435	1.40214	0.00182007	0.0226475	0.0172849	2842	tags=22%, list=15%, signal=19%	ENSG00000129484/ENSG00000198554/ENSG00000182150/ENSG00000101773/ENSG00000181544/ENSG00000136492/ENSG00000162607/ENSG00000175073/ENSG00000275052/ENSG00000128513/ENSG00000100479/ENSG00000160551/ENSG00000115392/ENSG00000163605/ENSG00000146414/ENSG00000272047/ENSG00000096717/ENSG00000101751/ENSG00000163743/ENSG00000107290/ENSG00000185515/ENSG00000174405/ENSG00000169621/ENSG00000012048/ENSG00000169689…
Organ growth	Organ growth	Organ growth	100	-0.347779	-1.64566	0.00188491	0.0232028	0.0177087	3600	tags=36%, list=19%, signal=29%	ENSG00000008083/ENSG00000122122/ENSG00000162769/ENSG00000153531/ENSG00000078900/ENSG00000154174/ENSG00000137193/ENSG00000170776/ENSG00000148400/ENSG00000076555/ENSG00000114062/ENSG00000160211/ENSG00000125398/ENSG00000060069/ENSG00000127948/ENSG00000143369/ENSG00000173706/ENSG00000197043/ENSG00000144560/ENSG00000197746/ENSG00000113494/ENSG00000060138/ENSG00000207741/ENSG00000169231/ENSG00000113645…
Membrane lipid metabolic process	Membrane lipid metabolic process	Membrane lipid metabolic process	158	-0.303618	-1.53001	0.00187642	0.0232028	0.0177087	2924	tags=26%, list=15%, signal=22%	ENSG00000012660/ENSG00000255072/ENSG00000179163/ENSG00000136960/ENSG00000110048/ENSG00000166311/ENSG00000060642/ENSG00000115525/ENSG00000163932/ENSG00000133424/ENSG00000131238/ENSG00000143753/ENSG00000160408/ENSG00000143653/ENSG00000135845/ENSG00000136699/ENSG00000183018/ENSG00000125304/ENSG00000007541/ENSG00000163082/ENSG00000213614/ENSG00000197746/ENSG00000008513/ENSG00000112293/ENSG00000108474…
Regulation of innate immune response	Regulation of innate immune response	Regulation of innate immune response	171	-0.296989	-1.50532	0.00189202	0.0232028	0.0177087	5156	tags=42%, list=27%, signal=31%	ENSG00000132256/ENSG00000180370/ENSG00000197943/ENSG00000101966/ENSG00000143507/ENSG00000111679/ENSG00000204592/ENSG00000168961/ENSG00000234745/ENSG00000125347/ENSG00000030582/ENSG00000157193/ENSG00000203710/ENSG00000196396/ENSG00000138794/ENSG00000184979/ENSG00000167984/ENSG00000253729/ENSG00000276231/ENSG00000140853/ENSG00000141480/ENSG00000147140/ENSG00000198791/ENSG00000101336/ENSG00000166747…
Cellular component morphogenesis	Cellular component morphogenesis	Cellular component morphogenesis	460	-0.237802	-1.36321	0.00188948	0.0232028	0.0177087	3852	tags=28%, list=20%, signal=23%	ENSG00000106299/ENSG00000165533/ENSG00000160305/ENSG00000135387/ENSG00000113758/ENSG00000097007/ENSG00000007237/ENSG00000132821/ENSG00000070831/ENSG00000213949/ENSG00000107104/ENSG00000146242/ENSG00000067141/ENSG00000120332/ENSG00000082701/ENSG00000124772/ENSG00000167461/ENSG00000010278/ENSG00000004142/ENSG00000137843/ENSG00000155980/ENSG00000073803/ENSG00000187764/ENSG00000114554/ENSG00000136842…
Endothelial cell migration	Endothelial cell migration	Endothelial cell migration	143	-0.326078	-1.63515	0.00189979	0.0232144	0.0177175	3770	tags=34%, list=20%, signal=27%	ENSG00000104522/ENSG00000089159/ENSG00000097007/ENSG00000120899/ENSG00000213853/ENSG00000179218/ENSG00000183943/ENSG00000133121/ENSG00000154229/ENSG00000117020/ENSG00000181790/ENSG00000148400/ENSG00000143878/ENSG00000169057/ENSG00000125378/ENSG00000100292/ENSG00000173801/ENSG00000153989/ENSG00000204435/ENSG00000105220/ENSG00000196189/ENSG00000110031/ENSG00000110955/ENSG00000163874/ENSG00000107485…
Nephron morphogenesis	Nephron morphogenesis	Nephron morphogenesis	34	-0.486151	-1.80791	0.00192737	0.0233682	0.0178349	3060	tags=41%, list=16%, signal=35%	ENSG00000136997/ENSG00000185920/ENSG00000179222/ENSG00000125378/ENSG00000141646/ENSG00000178585/ENSG00000125398/ENSG00000107485/ENSG00000115415/ENSG00000128342/ENSG00000275410/ENSG00000171791/ENSG00000128602/ENSG00000162849
Positive regulation of ubiquitin dependent protein catabolic process	Positive regulation of ubiquitin dependent protein catabolic process	Positive regulation of ubiquitin dependent protein catabolic process	93	-0.355667	-1.6707	0.00193302	0.0233682	0.0178349	5703	tags=53%, list=30%, signal=37%	ENSG00000154447/ENSG00000001629/ENSG00000170296/ENSG00000169398/ENSG00000111667/ENSG00000103126/ENSG00000204388/ENSG00000101665/ENSG00000105373/ENSG00000077463/ENSG00000051108/ENSG00000087586/ENSG00000188612/ENSG00000135924/ENSG00000187866/ENSG00000172985/ENSG00000112208/ENSG00000177479/ENSG00000120899/ENSG00000140543/ENSG00000082701/ENSG00000129993/ENSG00000166851/ENSG00000116514/ENSG00000071575…
Negative regulation of growth	Negative regulation of growth	Negative regulation of growth	152	-0.316941	-1.59393	0.00193211	0.0233682	0.0178349	3196	tags=30%, list=17%, signal=25%	ENSG00000187764/ENSG00000066084/ENSG00000166949/ENSG00000078900/ENSG00000154174/ENSG00000141510/ENSG00000143537/ENSG00000185920/ENSG00000213445/ENSG00000140464/ENSG00000095539/ENSG00000125378/ENSG00000141646/ENSG00000108819/ENSG00000131238/ENSG00000196189/ENSG00000160211/ENSG00000185033/ENSG00000149547/ENSG00000060069/ENSG00000144560/ENSG00000074800/ENSG00000159346/ENSG00000140961/ENSG00000105329…
Plasma membrane organization	Plasma membrane organization	Plasma membrane organization	97	-0.345678	-1.62125	0.00199644	0.0240493	0.0183547	5670	tags=47%, list=29%, signal=34%	ENSG00000115561/ENSG00000254505/ENSG00000100266/ENSG00000130703/ENSG00000120742/ENSG00000156232/ENSG00000206579/ENSG00000130340/ENSG00000147439/ENSG00000105649/ENSG00000104419/ENSG00000079805/ENSG00000203710/ENSG00000105971/ENSG00000158156/ENSG00000106299/ENSG00000116786/ENSG00000089041/ENSG00000213853/ENSG00000010278/ENSG00000115306/ENSG00000130635/ENSG00000178209/ENSG00000103089/ENSG00000174437…
Epithelial cell differentiation involved in kidney development	Epithelial cell differentiation involved in kidney development	Epithelial cell differentiation involved in kidney development	25	-0.544236	-1.91718	0.00203622	0.0241315	0.0184175	4091	tags=52%, list=21%, signal=41%	ENSG00000151490/ENSG00000107796/ENSG00000101384/ENSG00000171456/ENSG00000183943/ENSG00000148400/ENSG00000125378/ENSG00000107485/ENSG00000115415/ENSG00000128342/ENSG00000157483/ENSG00000134250/ENSG00000128602
Pinocytosis	Pinocytosis	Pinocytosis	20	-0.573757	-1.91052	0.00203643	0.0241315	0.0184175	4404	tags=55%, list=23%, signal=43%	ENSG00000079805/ENSG00000070831/ENSG00000162889/ENSG00000185722/ENSG00000131238/ENSG00000103966/ENSG00000134516/ENSG00000131408/ENSG00000099365/ENSG00000114738/ENSG00000025434
Stress activated protein kinase signaling cascade	Stress activated protein kinase signaling cascade	Stress activated protein kinase signaling cascade	189	-0.286919	-1.48069	0.00203878	0.0241315	0.0184175	4918	tags=38%, list=25%, signal=29%	ENSG00000101966/ENSG00000143507/ENSG00000008735/ENSG00000128016/ENSG00000168961/ENSG00000163362/ENSG00000126934/ENSG00000169727/ENSG00000117450/ENSG00000111266/ENSG00000128607/ENSG00000076984/ENSG00000055332/ENSG00000172985/ENSG00000117090/ENSG00000065559/ENSG00000141027/ENSG00000120899/ENSG00000070831/ENSG00000092820/ENSG00000132522/ENSG00000073803/ENSG00000127863/ENSG00000136997/ENSG00000166949…
Cellular response to abiotic stimulus	Cellular response to abiotic stimulus	Cellular response to abiotic stimulus	238	-0.28005	-1.479	0.00202617	0.0241315	0.0184175	4125	tags=34%, list=21%, signal=27%	ENSG00000172613/ENSG00000188486/ENSG00000064666/ENSG00000106991/ENSG00000044574/ENSG00000180953/ENSG00000065559/ENSG00000107745/ENSG00000134574/ENSG00000119714/ENSG00000121671/ENSG00000130956/ENSG00000196689/ENSG00000101442/ENSG00000120949/ENSG00000102265/ENSG00000178209/ENSG00000104856/ENSG00000136997/ENSG00000145675/ENSG00000122986/ENSG00000152465/ENSG00000141510/ENSG00000168924/ENSG00000171792…
Cell cell signaling by wnt	Cell cell signaling by wnt	Cell cell signaling by wnt	295	-0.261153	-1.42383	0.00202967	0.0241315	0.0184175	3737	tags=27%, list=19%, signal=22%	ENSG00000126391/ENSG00000097007/ENSG00000070831/ENSG00000060656/ENSG00000107104/ENSG00000198435/ENSG00000152804/ENSG00000186153/ENSG00000131196/ENSG00000146242/ENSG00000123384/ENSG00000120332/ENSG00000082701/ENSG00000171843/ENSG00000154124/ENSG00000166949/ENSG00000072518/ENSG00000093167/ENSG00000180694/ENSG00000159461/ENSG00000150907/ENSG00000073712/ENSG00000114030/ENSG00000070770/ENSG00000169750…
Regulation of nik nf kappab signaling	Regulation of nik nf kappab signaling	Regulation of nik nf kappab signaling	73	-0.395152	-1.75357	0.0020606	0.024305	0.0185499	4887	tags=48%, list=25%, signal=36%	ENSG00000166848/ENSG00000168961/ENSG00000117450/ENSG00000078401/ENSG00000214078/ENSG00000055332/ENSG00000167984/ENSG00000215021/ENSG00000162711/ENSG00000179218/ENSG00000092820/ENSG00000130402/ENSG00000135870/ENSG00000101220/ENSG00000121236/ENSG00000166326/ENSG00000101265/ENSG00000125826/ENSG00000100906/ENSG00000139193/ENSG00000163874/ENSG00000075975/ENSG00000125735/ENSG00000239732/ENSG00000159346…
Positive regulation of leukocyte adhesion to vascular endothelial cell	Positive regulation of leukocyte adhesion to vascular endothelial cell	Positive regulation of leukocyte adhesion to vascular endothelial cell	17	-0.604041	-1.90122	0.00212464	0.0248875	0.0189945	2632	tags=47%, list=14%, signal=41%	ENSG00000121807/ENSG00000012779/ENSG00000067560/ENSG00000175104/ENSG00000134954/ENSG00000173039/ENSG00000110080/ENSG00000140835
T cell differentiation	T cell differentiation	T cell differentiation	199	-0.282124	-1.4622	0.00211877	0.0248875	0.0189945	5637	tags=45%, list=29%, signal=32%	ENSG00000103423/ENSG00000156127/ENSG00000117262/ENSG00000139636/ENSG00000151651/ENSG00000115085/ENSG00000141968/ENSG00000101665/ENSG00000115904/ENSG00000160685/ENSG00000173585/ENSG00000143507/ENSG00000168961/ENSG00000204252/ENSG00000125347/ENSG00000112486/ENSG00000198851/ENSG00000113360/ENSG00000187736/ENSG00000182866/ENSG00000167815/ENSG00000125657/ENSG00000110497/ENSG00000137265/ENSG00000116824…
Positive regulation of protein phosphorylation	Positive regulation of protein phosphorylation	Positive regulation of protein phosphorylation	468	-0.234009	-1.34704	0.0021348	0.0249207	0.0190198	4488	tags=30%, list=23%, signal=24%	ENSG00000078401/ENSG00000114315/ENSG00000073417/ENSG00000198668/ENSG00000157193/ENSG00000143575/ENSG00000149503/ENSG00000196396/ENSG00000103653/ENSG00000163251/ENSG00000013725/ENSG00000185122/ENSG00000141506/ENSG00000076984/ENSG00000151893/ENSG00000132155/ENSG00000137764/ENSG00000106991/ENSG00000119487/ENSG00000089041/ENSG00000139668/ENSG00000276231/ENSG00000097007/ENSG00000110514/ENSG00000120899…
Gland development	Gland development	Gland development	252	-0.269205	-1.43277	0.0021531	0.0250482	0.0191171	4235	tags=33%, list=22%, signal=26%	ENSG00000100462/ENSG00000126561/ENSG00000115738/ENSG00000105699/ENSG00000100068/ENSG00000177606/ENSG00000132155/ENSG00000171456/ENSG00000197081/ENSG00000135100/ENSG00000097007/ENSG00000215021/ENSG00000070831/ENSG00000008083/ENSG00000094841/ENSG00000112096/ENSG00000092820/ENSG00000174669/ENSG00000171105/ENSG00000114554/ENSG00000100412/ENSG00000103089/ENSG00000138083/ENSG00000136997/ENSG00000166949…
Homeostasis of number of cells within a tissue	Homeostasis of number of cells within a tissue	Homeostasis of number of cells within a tissue	22	-0.565869	-1.93791	0.00217843	0.025072	0.0191352	3932	tags=68%, list=20%, signal=54%	ENSG00000174564/ENSG00000089041/ENSG00000122122/ENSG00000181104/ENSG00000107798/ENSG00000143195/ENSG00000117020/ENSG00000169750/ENSG00000148400/ENSG00000121807/ENSG00000204120/ENSG00000125398/ENSG00000171791/ENSG00000128602/ENSG00000184371
Purine containing compound biosynthetic process	Purine containing compound biosynthetic process	Purine containing compound biosynthetic process	152	-0.315494	-1.58665	0.00218467	0.025072	0.0191352	3807	tags=30%, list=20%, signal=24%	ENSG00000160305/ENSG00000103740/ENSG00000159131/ENSG00000093072/ENSG00000221988/ENSG00000066322/ENSG00000147224/ENSG00000136997/ENSG00000100075/ENSG00000114956/ENSG00000138363/ENSG00000165704/ENSG00000012660/ENSG00000149925/ENSG00000198805/ENSG00000131238/ENSG00000076555/ENSG00000141127/ENSG00000131473/ENSG00000067992/ENSG00000165280/ENSG00000178035/ENSG00000110955/ENSG00000151726/ENSG00000172992…
Regulation of intracellular transport	Regulation of intracellular transport	Regulation of intracellular transport	270	-0.264984	-1.41627	0.00217952	0.025072	0.0191352	4424	tags=33%, list=23%, signal=26%	ENSG00000135506/ENSG00000128340/ENSG00000143450/ENSG00000143575/ENSG00000196396/ENSG00000163251/ENSG00000079332/ENSG00000185651/ENSG00000076382/ENSG00000099958/ENSG00000160255/ENSG00000137642/ENSG00000186298/ENSG00000177479/ENSG00000170379/ENSG00000213625/ENSG00000132341/ENSG00000070831/ENSG00000110047/ENSG00000160087/ENSG00000109111/ENSG00000148175/ENSG00000072062/ENSG00000092820/ENSG00000082701…
Organic cyclic compound catabolic process	Organic cyclic compound catabolic process	Organic cyclic compound catabolic process	406	-0.247023	-1.39729	0.00217779	0.025072	0.0191352	3814	tags=27%, list=20%, signal=22%	ENSG00000141698/ENSG00000088247/ENSG00000215251/ENSG00000197217/ENSG00000171311/ENSG00000093072/ENSG00000023191/ENSG00000187097/ENSG00000179958/ENSG00000198791/ENSG00000113657/ENSG00000144231/ENSG00000204351/ENSG00000144535/ENSG00000104356/ENSG00000159388/ENSG00000214274/ENSG00000171865/ENSG00000154229/ENSG00000103342/ENSG00000272325/ENSG00000100226/ENSG00000171097/ENSG00000165704/ENSG00000152684…
Mitotic sister chromatid cohesion	Mitotic sister chromatid cohesion	Mitotic sister chromatid cohesion	26	0.534595	1.79782	0.00222391	0.025351	0.0193482	2244	tags=38%, list=12%, signal=34%	ENSG00000129810/ENSG00000164190/ENSG00000133302/ENSG00000085224/ENSG00000108055/ENSG00000164754/ENSG00000198887/ENSG00000121892/ENSG00000083642/ENSG00000121579
Regulation of cell shape	Regulation of cell shape	Regulation of cell shape	114	-0.33006	-1.57912	0.00222148	0.025351	0.0193482	3648	tags=35%, list=19%, signal=29%	ENSG00000120899/ENSG00000101336/ENSG00000139725/ENSG00000092820/ENSG00000187764/ENSG00000114554/ENSG00000072518/ENSG00000073712/ENSG00000127084/ENSG00000179604/ENSG00000149925/ENSG00000176438/ENSG00000169750/ENSG00000143878/ENSG00000196189/ENSG00000148468/ENSG00000167617/ENSG00000023902/ENSG00000146535/ENSG00000273749/ENSG00000136040/ENSG00000157654/ENSG00000107554/ENSG00000147010/ENSG00000159023…
Nik nf kappab signaling	Nik nf kappab signaling	Nik nf kappab signaling	96	-0.345063	-1.61756	0.00227519	0.0258489	0.0197282	3647	tags=43%, list=19%, signal=35%	ENSG00000166848/ENSG00000168961/ENSG00000117450/ENSG00000078401/ENSG00000214078/ENSG00000055332/ENSG00000167984/ENSG00000215021/ENSG00000162711/ENSG00000179218/ENSG00000092820/ENSG00000130402/ENSG00000104856/ENSG00000174130/ENSG00000135870/ENSG00000101220/ENSG00000121236/ENSG00000077150/ENSG00000166326/ENSG00000101265/ENSG00000125826/ENSG00000100906/ENSG00000139193/ENSG00000186660/ENSG00000163874…
Positive regulation of interleukin 17 production	Positive regulation of interleukin 17 production	Positive regulation of interleukin 17 production	16	-0.627738	-1.92311	0.00232354	0.0263103	0.0200803	2809	tags=44%, list=15%, signal=37%	ENSG00000162739/ENSG00000196843/ENSG00000172936/ENSG00000105329/ENSG00000103257/ENSG00000099985/ENSG00000131378
Leukocyte adhesion to vascular endothelial cell	Leukocyte adhesion to vascular endothelial cell	Leukocyte adhesion to vascular endothelial cell	35	-0.478699	-1.79547	0.00235013	0.0264351	0.0201756	2935	tags=40%, list=15%, signal=34%	ENSG00000187210/ENSG00000114631/ENSG00000121807/ENSG00000012779/ENSG00000139626/ENSG00000197471/ENSG00000067560/ENSG00000175104/ENSG00000134954/ENSG00000110876/ENSG00000173039/ENSG00000110080/ENSG00000188404/ENSG00000140835
Cellular ketone metabolic process	Cellular ketone metabolic process	Cellular ketone metabolic process	128	-0.324334	-1.57983	0.00234614	0.0264351	0.0201756	2971	tags=31%, list=15%, signal=27%	ENSG00000171097/ENSG00000012660/ENSG00000123815/ENSG00000196715/ENSG00000167588/ENSG00000147475/ENSG00000101255/ENSG00000171132/ENSG00000103507/ENSG00000196498/ENSG00000076555/ENSG00000148459/ENSG00000165175/ENSG00000110090/ENSG00000120738/ENSG00000125398/ENSG00000067992/ENSG00000164494/ENSG00000121039/ENSG00000019582/ENSG00000124523/ENSG00000136448/ENSG00000101986/ENSG00000186480/ENSG00000062282…
Response to ethanol	Response to ethanol	Response to ethanol	67	-0.398354	-1.73008	0.0023755	0.0265446	0.0202592	3675	tags=36%, list=19%, signal=29%	ENSG00000073849/ENSG00000120899/ENSG00000112096/ENSG00000136997/ENSG00000171132/ENSG00000176890/ENSG00000110090/ENSG00000160211/ENSG00000139193/ENSG00000119772/ENSG00000107485/ENSG00000078808/ENSG00000070501/ENSG00000242252/ENSG00000152234/ENSG00000163347/ENSG00000059377/ENSG00000067560/ENSG00000186951/ENSG00000198785/ENSG00000198886/ENSG00000125166/ENSG00000114026/ENSG00000145936
Positive regulation of innate immune response	Positive regulation of innate immune response	Positive regulation of innate immune response	103	-0.339205	-1.60661	0.0023755	0.0265446	0.0202592	3618	tags=34%, list=19%, signal=28%	ENSG00000140853/ENSG00000147140/ENSG00000101336/ENSG00000166747/ENSG00000164430/ENSG00000117281/ENSG00000154174/ENSG00000162739/ENSG00000013503/ENSG00000168495/ENSG00000197122/ENSG00000149269/ENSG00000121236/ENSG00000138496/ENSG00000196419/ENSG00000088888/ENSG00000079246/ENSG00000185896/ENSG00000073008/ENSG00000100393/ENSG00000068079/ENSG00000239998/ENSG00000175104/ENSG00000173757/ENSG00000271503…
Positive regulation of lamellipodium assembly	Positive regulation of lamellipodium assembly	Positive regulation of lamellipodium assembly	24	-0.539436	-1.87997	0.00242879	0.0266389	0.0203311	4410	tags=58%, list=23%, signal=45%	ENSG00000128340/ENSG00000079805/ENSG00000070831/ENSG00000145675/ENSG00000163466/ENSG00000158195/ENSG00000254999/ENSG00000197822/ENSG00000273749/ENSG00000158321/ENSG00000198793/ENSG00000061676/ENSG00000075618/ENSG00000174574
Positive regulation of peptidyl lysine acetylation	Positive regulation of peptidyl lysine acetylation	Positive regulation of peptidyl lysine acetylation	31	-0.494904	-1.83224	0.00243409	0.0266389	0.0203311	3807	tags=48%, list=20%, signal=39%	ENSG00000160305/ENSG00000099956/ENSG00000066084/ENSG00000196843/ENSG00000140464/ENSG00000141646/ENSG00000049768/ENSG00000107485/ENSG00000158321/ENSG00000140632/ENSG00000102882/ENSG00000128342/ENSG00000183207/ENSG00000136504/ENSG00000173011
Glucan biosynthetic process	Glucan biosynthetic process	Glucan biosynthetic process	31	0.518168	1.7781	0.00242188	0.0266389	0.0203311	1568	tags=29%, list=8%, signal=27%	ENSG00000162688/ENSG00000017427/ENSG00000117054/ENSG00000178567/ENSG00000169764/ENSG00000169047/ENSG00000131871/ENSG00000213639/ENSG00000049769
Positive regulation of alpha beta t cell differentiation	Positive regulation of alpha beta t cell differentiation	Positive regulation of alpha beta t cell differentiation	40	-0.455688	-1.74992	0.00243883	0.0266389	0.0203311	3928	tags=48%, list=20%, signal=38%	ENSG00000020633/ENSG00000204287/ENSG00000122122/ENSG00000162711/ENSG00000096996/ENSG00000067606/ENSG00000198805/ENSG00000065000/ENSG00000123338/ENSG00000112149/ENSG00000049768/ENSG00000067560/ENSG00000186818/ENSG00000132842/ENSG00000101882/ENSG00000196839/ENSG00000118513/ENSG00000114013/ENSG00000165025
Positive regulation of proteasomal ubiquitin dependent protein catabolic process	Positive regulation of proteasomal ubiquitin dependent protein catabolic process	Positive regulation of proteasomal ubiquitin dependent protein catabolic process	82	-0.370244	-1.6818	0.00240829	0.0266389	0.0203311	6555	tags=61%, list=34%, signal=40%	ENSG00000105974/ENSG00000141551/ENSG00000162378/ENSG00000079999/ENSG00000166233/ENSG00000135018/ENSG00000154447/ENSG00000001629/ENSG00000170296/ENSG00000111667/ENSG00000103126/ENSG00000204388/ENSG00000101665/ENSG00000105373/ENSG00000077463/ENSG00000051108/ENSG00000087586/ENSG00000188612/ENSG00000135924/ENSG00000187866/ENSG00000172985/ENSG00000112208/ENSG00000177479/ENSG00000140543/ENSG00000082701…
Alpha beta t cell activation	Alpha beta t cell activation	Alpha beta t cell activation	124	-0.331728	-1.61486	0.0024147	0.0266389	0.0203311	3677	tags=36%, list=19%, signal=30%	ENSG00000097007/ENSG00000204287/ENSG00000122122/ENSG00000131188/ENSG00000162711/ENSG00000104856/ENSG00000105122/ENSG00000117281/ENSG00000096996/ENSG00000128815/ENSG00000067606/ENSG00000162739/ENSG00000135870/ENSG00000121807/ENSG00000138795/ENSG00000198805/ENSG00000065000/ENSG00000196189/ENSG00000168610/ENSG00000171916/ENSG00000123338/ENSG00000112149/ENSG00000049768/ENSG00000163874/ENSG00000107485…
Regulation of cell development	Regulation of cell development	Regulation of cell development	308	-0.257865	-1.41365	0.00239587	0.0266389	0.0203311	4465	tags=34%, list=23%, signal=26%	ENSG00000114315/ENSG00000186575/ENSG00000092929/ENSG00000079805/ENSG00000157193/ENSG00000130164/ENSG00000105429/ENSG00000100462/ENSG00000110107/ENSG00000115738/ENSG00000137642/ENSG00000100106/ENSG00000253729/ENSG00000186298/ENSG00000135387/ENSG00000169220/ENSG00000113758/ENSG00000097007/ENSG00000070831/ENSG00000119714/ENSG00000164038/ENSG00000107104/ENSG00000179218/ENSG00000163558/ENSG00000082701…
Cellular response to fatty acid	Cellular response to fatty acid	Cellular response to fatty acid	19	-0.579617	-1.90738	0.00245558	0.0266505	0.02034	4488	tags=74%, list=23%, signal=57%	ENSG00000078401/ENSG00000114315/ENSG00000130164/ENSG00000135446/ENSG00000101412/ENSG00000197122/ENSG00000110090/ENSG00000079246/ENSG00000067992/ENSG00000163874/ENSG00000163347/ENSG00000062282/ENSG00000066117/ENSG00000126262
Urogenital system development	Urogenital system development	Urogenital system development	189	-0.285157	-1.47159	0.00245433	0.0266505	0.02034	3060	tags=25%, list=16%, signal=22%	ENSG00000136997/ENSG00000166949/ENSG00000138175/ENSG00000204463/ENSG00000078900/ENSG00000187210/ENSG00000185920/ENSG00000120868/ENSG00000148400/ENSG00000179222/ENSG00000125378/ENSG00000150347/ENSG00000141646/ENSG00000114062/ENSG00000120738/ENSG00000178585/ENSG00000125398/ENSG00000117362/ENSG00000197256/ENSG00000115234/ENSG00000128309/ENSG00000121039/ENSG00000261371/ENSG00000107485/ENSG00000115415…
Ribonucleoside diphosphate metabolic process	Ribonucleoside diphosphate metabolic process	Ribonucleoside diphosphate metabolic process	93	-0.352598	-1.65629	0.0024643	0.0266599	0.0203472	3792	tags=56%, list=20%, signal=45%	ENSG00000147044/ENSG00000181929/ENSG00000142192/ENSG00000130830/ENSG00000102144/ENSG00000111669/ENSG00000168209/ENSG00000106617/ENSG00000162433/ENSG00000159399/ENSG00000004455/ENSG00000275074/ENSG00000084774/ENSG00000077463/ENSG00000161999/ENSG00000159322/ENSG00000134333/ENSG00000054179/ENSG00000119139/ENSG00000089041/ENSG00000141027/ENSG00000198286/ENSG00000123836/ENSG00000197217/ENSG00000102967…
Granulocyte activation	Granulocyte activation	Granulocyte activation	34	-0.477529	-1.77585	0.00253367	0.0272974	0.0208337	2632	tags=38%, list=14%, signal=33%	ENSG00000121807/ENSG00000163932/ENSG00000172936/ENSG00000103496/ENSG00000205808/ENSG00000213918/ENSG00000186716/ENSG00000167851/ENSG00000239998/ENSG00000271503/ENSG00000124126/ENSG00000065427/ENSG00000165025
Positive regulation of chemotaxis	Positive regulation of chemotaxis	Positive regulation of chemotaxis	86	-0.35531	-1.63222	0.00253929	0.0272974	0.0208337	4903	tags=43%, list=25%, signal=32%	ENSG00000106211/ENSG00000168961/ENSG00000112486/ENSG00000183049/ENSG00000100034/ENSG00000078401/ENSG00000128340/ENSG00000105429/ENSG00000117090/ENSG00000197405/ENSG00000120899/ENSG00000179218/ENSG00000146242/ENSG00000163823/ENSG00000166949/ENSG00000121807/ENSG00000103496/ENSG00000174600/ENSG00000183813/ENSG00000123338/ENSG00000019582/ENSG00000121966/ENSG00000107175/ENSG00000060237/ENSG00000125735…
Organic hydroxy compound metabolic process	Organic hydroxy compound metabolic process	Organic hydroxy compound metabolic process	327	-0.247045	-1.36647	0.00259283	0.027785	0.0212058	4098	tags=28%, list=21%, signal=22%	ENSG00000160255/ENSG00000166228/ENSG00000186350/ENSG00000100197/ENSG00000147383/ENSG00000117682/ENSG00000182372/ENSG00000123836/ENSG00000116096/ENSG00000120899/ENSG00000082641/ENSG00000116133/ENSG00000141458/ENSG00000133116/ENSG00000100605/ENSG00000111684/ENSG00000107798/ENSG00000100412/ENSG00000120053/ENSG00000100243/ENSG00000183826/ENSG00000272325/ENSG00000165704/ENSG00000138413/ENSG00000141510…
Nucleotide phosphorylation	Nucleotide phosphorylation	Nucleotide phosphorylation	78	-0.378984	-1.6968	0.00261614	0.0279466	0.0213292	3792	tags=37%, list=20%, signal=30%	ENSG00000089041/ENSG00000141027/ENSG00000123836/ENSG00000187097/ENSG00000171314/ENSG00000129993/ENSG00000171105/ENSG00000136997/ENSG00000149925/ENSG00000167588/ENSG00000067225/ENSG00000105220/ENSG00000168610/ENSG00000178951/ENSG00000079739/ENSG00000105953/ENSG00000111640/ENSG00000074800/ENSG00000181192/ENSG00000100393/ENSG00000143437/ENSG00000197444/ENSG00000080815/ENSG00000141568/ENSG00000186951…
Tissue migration	Tissue migration	Tissue migration	203	-0.283724	-1.4705	0.00263279	0.0280364	0.0213977	3770	tags=31%, list=20%, signal=25%	ENSG00000104522/ENSG00000089159/ENSG00000097007/ENSG00000120899/ENSG00000213853/ENSG00000107104/ENSG00000179218/ENSG00000183943/ENSG00000133121/ENSG00000110880/ENSG00000154229/ENSG00000117020/ENSG00000181790/ENSG00000136960/ENSG00000148400/ENSG00000143878/ENSG00000197122/ENSG00000169057/ENSG00000125378/ENSG00000171132/ENSG00000100292/ENSG00000076201/ENSG00000166974/ENSG00000173801/ENSG00000153989…
Vesicle budding from membrane	Vesicle budding from membrane	Vesicle budding from membrane	55	-0.420951	-1.75083	0.00266019	0.0282396	0.0215528	4660	tags=44%, list=24%, signal=33%	ENSG00000114354/ENSG00000132612/ENSG00000079332/ENSG00000106299/ENSG00000089041/ENSG00000119414/ENSG00000176986/ENSG00000163558/ENSG00000075785/ENSG00000170348/ENSG00000065000/ENSG00000161203/ENSG00000147457/ENSG00000101421/ENSG00000167705/ENSG00000157020/ENSG00000186480/ENSG00000107862/ENSG00000132842/ENSG00000114650/ENSG00000112335/ENSG00000162517/ENSG00000196535/ENSG00000101310
Negative regulation of leukocyte mediated immunity	Negative regulation of leukocyte mediated immunity	Negative regulation of leukocyte mediated immunity	47	-0.445635	-1.78221	0.00268454	0.0283551	0.0216409	4870	tags=53%, list=25%, signal=40%	ENSG00000111679/ENSG00000204592/ENSG00000168961/ENSG00000234745/ENSG00000203710/ENSG00000106546/ENSG00000174564/ENSG00000117090/ENSG00000141480/ENSG00000117322/ENSG00000170542/ENSG00000121807/ENSG00000154710/ENSG00000100292/ENSG00000104951/ENSG00000123338/ENSG00000049768/ENSG00000186716/ENSG00000167851/ENSG00000186818/ENSG00000168685/ENSG00000010704/ENSG00000131507/ENSG00000167193/ENSG00000107758
Rna splicing	Rna splicing	Rna splicing	369	0.269716	1.41853	0.00268776	0.0283551	0.0216409	3192	tags=23%, list=17%, signal=20%	ENSG00000089682/ENSG00000164609/ENSG00000100941/ENSG00000113593/ENSG00000126653/ENSG00000162664/ENSG00000102081/ENSG00000124383/ENSG00000139793/ENSG00000163605/ENSG00000198258/ENSG00000163634/ENSG00000240344/ENSG00000164985/ENSG00000168566/ENSG00000107290/ENSG00000163660/ENSG00000128534/ENSG00000079134/ENSG00000119707/ENSG00000108848/ENSG00000153914/ENSG00000176261/ENSG00000005436/ENSG00000145388…
Positive regulation of map kinase activity	Positive regulation of map kinase activity	Positive regulation of map kinase activity	76	-0.381234	-1.69828	0.00270046	0.0283698	0.0216522	4488	tags=37%, list=23%, signal=28%	ENSG00000078401/ENSG00000196396/ENSG00000103653/ENSG00000163251/ENSG00000141506/ENSG00000076984/ENSG00000137764/ENSG00000089041/ENSG00000276231/ENSG00000120899/ENSG00000171105/ENSG00000073803/ENSG00000174130/ENSG00000170776/ENSG00000106462/ENSG00000179222/ENSG00000197122/ENSG00000149269/ENSG00000168067/ENSG00000239732/ENSG00000105329/ENSG00000175104/ENSG00000102755/ENSG00000080815/ENSG00000197461…
Nucleoside diphosphate metabolic process	Nucleoside diphosphate metabolic process	Nucleoside diphosphate metabolic process	105	-0.338935	-1.61197	0.00270586	0.0283698	0.0216522	4341	tags=52%, list=22%, signal=41%	ENSG00000147044/ENSG00000181929/ENSG00000142192/ENSG00000130830/ENSG00000102144/ENSG00000111669/ENSG00000168209/ENSG00000106617/ENSG00000143156/ENSG00000162433/ENSG00000159399/ENSG00000004455/ENSG00000275074/ENSG00000084774/ENSG00000077463/ENSG00000161999/ENSG00000159322/ENSG00000134333/ENSG00000054179/ENSG00000168393/ENSG00000119139/ENSG00000089041/ENSG00000141027/ENSG00000198286/ENSG00000123836…
Positive regulation of erythrocyte differentiation	Positive regulation of erythrocyte differentiation	Positive regulation of erythrocyte differentiation	28	-0.522688	-1.89117	0.00271701	0.028399	0.0216745	2618	tags=43%, list=14%, signal=37%	ENSG00000100124/ENSG00000168610/ENSG00000123338/ENSG00000115415/ENSG00000143437/ENSG00000168918/ENSG00000134954/ENSG00000173757/ENSG00000135776/ENSG00000112062/ENSG00000136504/ENSG00000112305
Response to virus	Response to virus	Response to virus	310	-0.256603	-1.4102	0.00273939	0.0285451	0.021786	4355	tags=38%, list=23%, signal=30%	ENSG00000126709/ENSG00000155363/ENSG00000243811/ENSG00000132256/ENSG00000105373/ENSG00000234127/ENSG00000161526/ENSG00000132824/ENSG00000106211/ENSG00000115758/ENSG00000168961/ENSG00000125347/ENSG00000119655/ENSG00000175592/ENSG00000134644/ENSG00000243646/ENSG00000092929/ENSG00000204104/ENSG00000128604/ENSG00000167992/ENSG00000197111/ENSG00000123685/ENSG00000180228/ENSG00000055332/ENSG00000145907…
Defense response to symbiont	Defense response to symbiont	Defense response to symbiont	230	-0.278487	-1.46367	0.00283297	0.0293402	0.0223928	4484	tags=33%, list=23%, signal=25%	ENSG00000243646/ENSG00000092929/ENSG00000204104/ENSG00000128604/ENSG00000197111/ENSG00000055332/ENSG00000145907/ENSG00000126581/ENSG00000101695/ENSG00000129351/ENSG00000204516/ENSG00000121060/ENSG00000168310/ENSG00000215021/ENSG00000140853/ENSG00000198791/ENSG00000243725/ENSG00000164430/ENSG00000132466/ENSG00000152778/ENSG00000171206/ENSG00000096996/ENSG00000154174/ENSG00000013503/ENSG00000168495…
Regulation of small gtpase mediated signal transduction	Regulation of small gtpase mediated signal transduction	Regulation of small gtpase mediated signal transduction	228	-0.267303	-1.40092	0.00283087	0.0293402	0.0223928	4804	tags=38%, list=25%, signal=29%	ENSG00000100055/ENSG00000213024/ENSG00000119522/ENSG00000006740/ENSG00000170471/ENSG00000204344/ENSG00000182162/ENSG00000180448/ENSG00000124198/ENSG00000079805/ENSG00000163947/ENSG00000213390/ENSG00000132155/ENSG00000119487/ENSG00000164117/ENSG00000188559/ENSG00000109079/ENSG00000097007/ENSG00000110514/ENSG00000107099/ENSG00000008323/ENSG00000107104/ENSG00000139725/ENSG00000141522/ENSG00000125637…
Histone h3 acetylation	Histone h3 acetylation	Histone h3 acetylation	73	-0.388462	-1.72388	0.00285702	0.0294994	0.0225143	3682	tags=37%, list=19%, signal=30%	ENSG00000099956/ENSG00000196367/ENSG00000118058/ENSG00000163635/ENSG00000043143/ENSG00000119760/ENSG00000138795/ENSG00000160741/ENSG00000141646/ENSG00000134072/ENSG00000163872/ENSG00000160294/ENSG00000152382/ENSG00000107485/ENSG00000149474/ENSG00000100393/ENSG00000128342/ENSG00000077684/ENSG00000087152/ENSG00000130699/ENSG00000169375/ENSG00000124422/ENSG00000196284/ENSG00000136504/ENSG00000108840…
Regulation of t cell differentiation	Regulation of t cell differentiation	Regulation of t cell differentiation	116	-0.324519	-1.56057	0.00288356	0.0296832	0.0226546	5217	tags=48%, list=27%, signal=35%	ENSG00000101665/ENSG00000115904/ENSG00000160685/ENSG00000143507/ENSG00000168961/ENSG00000204252/ENSG00000125347/ENSG00000113360/ENSG00000167815/ENSG00000125657/ENSG00000110497/ENSG00000137265/ENSG00000116824/ENSG00000203710/ENSG00000198846/ENSG00000020633/ENSG00000198286/ENSG00000276231/ENSG00000097007/ENSG00000204287/ENSG00000122122/ENSG00000162711/ENSG00000198435/ENSG00000096996/ENSG00000067606…
Regulation of protein dephosphorylation	Regulation of protein dephosphorylation	Regulation of protein dephosphorylation	73	-0.38789	-1.72135	0.00290131	0.0297757	0.0227252	4506	tags=49%, list=23%, signal=38%	ENSG00000087074/ENSG00000165802/ENSG00000110497/ENSG00000198668/ENSG00000115685/ENSG00000197386/ENSG00000213949/ENSG00000121671/ENSG00000105053/ENSG00000082701/ENSG00000166311/ENSG00000163932/ENSG00000108819/ENSG00000119383/ENSG00000158615/ENSG00000204435/ENSG00000125755/ENSG00000152127/ENSG00000105063/ENSG00000146535/ENSG00000166913/ENSG00000101445/ENSG00000123338/ENSG00000160014/ENSG00000011304…
Rhythmic process	Rhythmic process	Rhythmic process	192	-0.28651	-1.48324	0.00294932	0.0301772	0.0230316	4322	tags=33%, list=22%, signal=26%	ENSG00000106144/ENSG00000100462/ENSG00000101945/ENSG00000198380/ENSG00000115738/ENSG00000111602/ENSG00000044574/ENSG00000106546/ENSG00000253729/ENSG00000186298/ENSG00000141027/ENSG00000141480/ENSG00000121671/ENSG00000147140/ENSG00000165675/ENSG00000118058/ENSG00000082701/ENSG00000155666/ENSG00000104856/ENSG00000183826/ENSG00000141510/ENSG00000106462/ENSG00000179222/ENSG00000173120/ENSG00000140464…
Myeloid leukocyte migration	Myeloid leukocyte migration	Myeloid leukocyte migration	129	-0.314429	-1.53946	0.00298359	0.0304362	0.0232293	3927	tags=41%, list=20%, signal=33%	ENSG00000151651/ENSG00000166086/ENSG00000169398/ENSG00000153898/ENSG00000141968/ENSG00000177105/ENSG00000113296/ENSG00000186111/ENSG00000215183/ENSG00000183049/ENSG00000078401/ENSG00000128340/ENSG00000160255/ENSG00000117090/ENSG00000157227/ENSG00000197405/ENSG00000120899/ENSG00000213949/ENSG00000010278/ENSG00000276085/ENSG00000102181/ENSG00000163823/ENSG00000172270/ENSG00000177663/ENSG00000121807…
Positive regulation of cell morphogenesis involved in differentiation	Positive regulation of cell morphogenesis involved in differentiation	Positive regulation of cell morphogenesis involved in differentiation	56	-0.410712	-1.71545	0.00299816	0.0304933	0.0232728	4576	tags=50%, list=24%, signal=38%	ENSG00000179820/ENSG00000092929/ENSG00000079805/ENSG00000157193/ENSG00000100106/ENSG00000253729/ENSG00000135387/ENSG00000113758/ENSG00000097007/ENSG00000070831/ENSG00000179218/ENSG00000105186/ENSG00000257923/ENSG00000163466/ENSG00000073712/ENSG00000044090/ENSG00000169750/ENSG00000103319/ENSG00000124782/ENSG00000137825/ENSG00000185624/ENSG00000174989/ENSG00000111859/ENSG00000124126/ENSG00000099942…
Endosomal transport	Endosomal transport	Endosomal transport	204	-0.278731	-1.4467	0.00301771	0.0306005	0.0233547	4972	tags=42%, list=26%, signal=31%	ENSG00000071553/ENSG00000172765/ENSG00000147164/ENSG00000111737/ENSG00000104341/ENSG00000123595/ENSG00000151502/ENSG00000130340/ENSG00000125447/ENSG00000119522/ENSG00000135439/ENSG00000006740/ENSG00000148248/ENSG00000007516/ENSG00000136738/ENSG00000132612/ENSG00000100284/ENSG00000122490/ENSG00000175463/ENSG00000131475/ENSG00000166887/ENSG00000137642/ENSG00000144596/ENSG00000213625/ENSG00000162236…
[truncated: 3,062 more rows]

## Sheet: D
	ID	Description	setSize	enrichmentScore	NES	pvalue	p.adjust	qvalue	rank	leading_edge	core_enrichment
[truncated: 877 more rows]

## Sheet: E
	ID	Description	setSize	enrichmentScore	NES	pvalue	p.adjust	qvalue	rank	leading_edge	core_enrichment
[truncated: 10 more rows]

## Sheet: F
	ID	Group	NES	pvalue	p.adjust	Group	NES	pvalue	p.adjust	meta.pvalue
[truncated: 9 more rows]

## Sheet: G
	ID	Group	NES	pvalue	p.adjust	Group	NES	pvalue	p.adjust	meta.pvalue
[truncated: 31 more rows]

## Sheet: H
	ID	Group	NES	pvalue	p.adjust	Group	NES	pvalue	p.adjust	meta.pvalue
[truncated: 23 more rows]

[truncated: 11 more sheets: I, J, K, L, M, N, O, P, Q, R, S]
