# Supplementary material for: An eQTL-based approach reveals candidate regulators of LINE-1 RNA levels in lymphoblastoid cells
Source: PLoS Genet. 2024 Jun 7;20(6):e1011311. doi: 10.1371/journal.pgen.1011311 (PMC11189215; doi:10.1371/journal.pgen.1011311)
Supplement: S9 Table — (A) Statistics for SNVs mapping to aging MeSH traits through the Open Targets Genetics platform. (B) Number of SNVs mapping to unique MeSH ID disease terms. (C) Circulating IL16 concentrations in aging mouse serum. (XLSX) [file pgen.1011311.s026.xlsx]

## Sheet: Index
Supplementary Table S9
	A	Statistics for SNV mappings to aging MeSH traits through the Open Targets Genetics platform.
	B	Number of SNVs mapping to unique MeSH ID disease terms.
	C	Circulating IL16 concentrations in aging mouse serum.

## Sheet: A
SNP	HG38_CHR	HG38_BP	HG19_CHR	HG19_BP	REF	ALT	EUR_pval	EUR_FDR	AFR_pval	AFR_FDR	Both FDR < 0.05	Data in Open Targets Genetics	OTG_ID_hg38	Have age-related triats	No of PheWAS Traits	N of PheWAS MeSH_IDs	N of Linked Traits	No of Linked MeSH_IDs	3422 Longevity SNPs
rs9270576	6	32593291	6	32561068	C	T	7.38879e-12	3.38676e-05	0.0169522	0.0409678	Yes	GWAS only	6_32593291_C_T	Yes	0	0	4	2	#N/A
rs535773	6	32609864	6	32577641	G	T	1.2591e-08	0.0281318	0.0134208	0.0384678	Yes	GWAS only	6_32609864_G_T	Yes	0	0	2	2	#N/A
rs9271406	6	32619811	6	32587588	A	G	1.14898e-09	0.00290781	0.00676542	0.027339	Yes	T	6_32619811_A_G	Yes	106	34	5	2	#N/A
rs9271541	6	32622293	6	32590070	A	C	2.051e-11	7.96524e-05	0.00974028	0.0338166	Yes	T	6_32622293_A_C	Yes	71	25	2	2	#N/A
rs9271352	6	32616161	6	32583938	T	C	2.051e-11	7.96524e-05	0.00974028	0.0338166	Yes	T	6_32616161_T_C	Yes	67	24	2	2	#N/A
rs2097432	6	32622994	6	32590771	T	C	2.35683e-11	8.95755e-05	0.00974028	0.0338166	Yes	T	6_32622994_T_C	Yes	67	24	2	2	#N/A
rs602427	6	32605762	6	32573539	G	C	2.45231e-11	9.22197e-05	0.0134208	0.0384678	Yes	T	6_32605762_G_C	Yes	67	24	2	2	#N/A
rs9270665	6	32598455	6	32566232	G	T	2.051e-11	7.96524e-05	0.0134208	0.0384678	Yes	T	6_32598455_G_T	Yes	65	23	2	2	#N/A
rs9271528	6	32622146	6	32589923	C	T	2.51694e-11	9.33357e-05	0.00974028	0.0338166	Yes	T	6_32622146_C_T	Yes	67	23	2	2	#N/A
rs9271489	6	32621274	6	32589051	C	A	1.14625e-15	9.00138e-09	0.000817646	0.00584202	Yes	T	6_32621274_C_A	Yes	56	22	2	2	#N/A
rs9271425	6	32620146	6	32587923	A	G	2.14556e-12	1.12325e-05	0.00243912	0.0106415	Yes	T	6_32620146_A_G	Yes	70	22	2	2	#N/A
rs9271539	6	32622251	6	32590028	G	A	1.14625e-15	9.00138e-09	0.000401205	0.00353204	Yes	T	6_32622251_G_A	Yes	55	21	1	1	#N/A
rs9271424	6	32620145	6	32587922	T	C	2.14556e-12	1.12325e-05	0.00243912	0.0106415	Yes	T	6_32620145_T_C	Yes	68	21	2	2	#N/A
rs9271437	6	32620389	6	32588166	G	A	2.14556e-12	1.12325e-05	0.00243912	0.0106415	Yes	T	6_32620389_G_A	Yes	69	21	2	2	#N/A
rs9271550	6	32622497	6	32590274	T	A	2.14556e-12	1.12325e-05	0.00243912	0.0106415	Yes	T	6_32622497_T_A	Yes	69	21	3	3	#N/A
rs9271562	6	32622634	6	32590411	G	A	2.73022e-12	1.42237e-05	0.00243912	0.0106415	Yes	T	6_32622634_G_A	Yes	67	21	2	2	#N/A
rs9270573	6	32593237	6	32561014	T	G	5.01127e-10	0.00135151	0.0106331	0.0364035	Yes	T	6_32593237_T_G	Yes	59	21	2	2	#N/A
rs642093	6	32614298	6	32582075	G	A	7.76479e-09	0.0176817	0.0134208	0.0384678	Yes	Forest only	6_32614298_G_A	Yes	56	21	0	0	#N/A
rs9271379	6	32619556	6	32587333	C	T	1.08759e-11	4.62761e-05	0.000261346	0.00268424	Yes	T	6_32619556_C_T	Yes	60	20	2	2	#N/A
rs9271428	6	32620207	6	32587984	C	T	6.33619e-11	0.000199616	0.00738811	0.029359	Yes	T	6_32620207_C_T	Yes	60	20	2	2	#N/A
rs9271492	6	32621345	6	32589122	A	C	2.05936e-14	1.13957e-07	0.0105723	0.0364035	Yes	T	6_32621345_A_C	Yes	54	19	1	1	#N/A
rs9271412	6	32619908	6	32587685	C	T	1.31831e-12	7.11081e-06	0.00243912	0.0106415	Yes	T	6_32619908_C_T	Yes	61	19	2	2	#N/A
rs9271484	6	32621128	6	32588905	G	T	2.14556e-12	1.12325e-05	0.00243912	0.0106415	Yes	T	6_32621128_G_T	Yes	60	19	2	2	#N/A
rs9271471	6	32620888	6	32588665	C	G	3.35537e-12	1.68239e-05	0.00422793	0.0178151	Yes	T	6_32620888_C_G	Yes	59	19	2	2	#N/A
rs9271410	6	32619868	6	32587645	A	G	4.26049e-12	2.05889e-05	0.00243912	0.0106415	Yes	T	6_32619868_A_G	Yes	61	19	2	2	#N/A
rs9271538	6	32622206	6	32589983	G	A	4.93699e-12	2.35386e-05	0.00128139	0.00788269	Yes	T	6_32622206_G_A	Yes	60	19	2	2	#N/A
rs9271417	6	32620041	6	32587818	T	C	5.12203e-12	2.43123e-05	0.00243912	0.0106415	Yes	T	6_32620041_T_C	Yes	61	19	2	2	#N/A
rs9271405	6	32619807	6	32587584	T	C	5.68754e-12	2.67587e-05	0.00243912	0.0106415	Yes	T	6_32619807_T_C	Yes	60	19	2	2	#N/A
rs9271407	6	32619828	6	32587605	C	T	5.68754e-12	2.67587e-05	0.00243912	0.0106415	Yes	T	6_32619828_C_T	Yes	60	19	2	2	#N/A
rs9270580	6	32593346	6	32561123	T	C	6.14119e-12	2.85162e-05	0.0169522	0.0409678	Yes	T	6_32593346_T_C	Yes	48	19	4	2	#N/A
rs2395224	6	32622705	6	32590482	C	G	2.051e-11	7.96524e-05	0.00974028	0.0338166	Yes	T	6_32622705_C_G	Yes	59	19	2	2	#N/A
rs9271443	6	32620486	6	32588263	A	C	2.62427e-11	9.65855e-05	0.0121902	0.0384678	Yes	T	6_32620486_A_C	Yes	62	19	2	2	#N/A
rs9271473	6	32620926	6	32588703	G	C	3.34515e-11	0.000115245	0.0138246	0.0393797	Yes	T	6_32620926_G_C	Yes	59	19	2	2	#N/A
rs9271545	6	32622376	6	32590153	C	T	3.45744e-11	0.00011835	0.00974028	0.0338166	Yes	T	6_32622376_C_T	Yes	59	19	2	2	#N/A
rs602875	6	32605852	6	32573629	A	G	1.13271e-08	0.025361	0.0134208	0.0384678	Yes	T	6_32605852_A_G	Yes	54	19	2	2	#N/A
rs9271508	6	32621633	6	32589410	C	T	1.08551e-15	8.83131e-09	0.000817646	0.00584202	Yes	T	6_32621633_C_T	Yes	49	18	2	2	#N/A
rs2395225	6	32622847	6	32590624	T	C	3.57275e-15	2.1081e-08	0.000817646	0.00584202	Yes	T	6_32622847_T_C	Yes	49	18	1	1	#N/A
rs9271462	6	32620724	6	32588501	T	C	3.35537e-12	1.68239e-05	0.00538268	0.0220643	Yes	T	6_32620724_T_C	Yes	59	18	2	2	#N/A
rs9270578	6	32593316	6	32561093	G	A	7.38879e-12	3.38676e-05	0.0169522	0.0409678	Yes	T	6_32593316_G_A	Yes	50	18	4	2	#N/A
rs9270538	6	32591981	6	32559758	C	A	7.67841e-12	3.46011e-05	0.00807629	0.0315464	Yes	T	6_32591981_C_A	Yes	47	18	4	2	#N/A
rs9270556	6	32592829	6	32560606	G	A	7.67841e-12	3.46011e-05	0.0169522	0.0409678	Yes	T	6_32592829_G_A	Yes	44	18	4	2	#N/A
rs9270558	6	32592890	6	32560667	G	A	7.67841e-12	3.46011e-05	0.0169522	0.0409678	Yes	T	6_32592890_G_A	Yes	44	18	4	2	#N/A
rs9270549	6	32592663	6	32560440	G	A	2.64834e-11	9.65855e-05	0.0169522	0.0409678	Yes	T	6_32592663_G_A	Yes	50	18	4	2	#N/A
rs9270559	6	32592921	6	32560698	T	G	2.15451e-10	0.000621891	0.0141898	0.0397124	Yes	T	6_32592921_T_G	Yes	45	18	4	2	#N/A
rs9271533	6	32622175	6	32589952	G	T	1.21227e-15	9.3818e-09	0.000401205	0.00353204	Yes	T	6_32622175_G_T	Yes	47	17	2	2	#N/A
rs9270562	6	32592980	6	32560757	G	T	1.35793e-12	7.28771e-06	0.0169522	0.0409678	Yes	T	6_32592980_G_T	Yes	54	17	4	2	#N/A
rs9271439	6	32620457	6	32588234	A	G	2.83543e-12	1.47e-05	0.00146319	0.00788269	Yes	T	6_32620457_A_G	Yes	58	17	2	2	#N/A
rs9270535	6	32591937	6	32559714	G	A	8.39549e-12	3.76735e-05	0.0192087	0.0434399	Yes	Forest only	6_32591937_G_A	Yes	45	17	0	0	#N/A
rs9270530	6	32591909	6	32559686	G	A	1.03669e-11	4.4825e-05	0.0164927	0.0409678	Yes	Forest only	6_32591909_G_A	Yes	45	17	0	0	#N/A
rs9270533	6	32591932	6	32559709	C	T	1.07013e-11	4.5743e-05	0.0192087	0.0434399	Yes	Forest only	6_32591932_C_T	Yes	45	17	0	0	#N/A
rs9270529	6	32591881	6	32559658	C	T	1.33188e-11	5.60015e-05	0.0164927	0.0409678	Yes	T	6_32591881_C_T	Yes	47	17	1	1	#N/A
rs9270550	6	32592664	6	32560441	A	G	2.64834e-11	9.65855e-05	0.0169522	0.0409678	Yes	T	6_32592664_A_G	Yes	46	17	4	2	#N/A
rs7768875	6	32592975	6	32560752	C	T	3.76481e-11	0.00012724	0.0117377	0.0379752	Yes	T	6_32592975_C_T	Yes	43	17	0	0	#N/A
rs9270567	6	32593024	6	32560801	T	G	4.18672e-11	0.000137581	0.0169522	0.0409678	Yes	T	6_32593024_T_G	Yes	42	17	4	2	#N/A
rs9270574	6	32593251	6	32561028	G	T	5.9809e-11	0.000190105	0.0186113	0.0425233	Yes	T	6_32593251_G_T	Yes	44	17	4	2	#N/A
rs9271401	6	32619748	6	32587525	A	G	5.6226e-10	0.0014646	0.0014111	0.00788269	Yes	T	6_32619748_A_G	Yes	58	17	2	2	#N/A
rs9270570	6	32593201	6	32560978	A	G	1.30232e-09	0.00328809	0.0169522	0.0409678	Yes	T	6_32593201_A_G	Yes	42	17	4	2	#N/A
rs9270572	6	32593233	6	32561010	G	T	2.12855e-10	0.000616061	0.0186113	0.0425233	Yes	T	6_32593233_G_T	Yes	43	16	4	2	#N/A
rs2647092	6	32616663	6	32584440	C	T	6.99578e-09	0.0161719	0.00974028	0.0338166	Yes	T	6_32616663_C_T	Yes	49	16	2	2	#N/A
rs617058	6	32606702	6	32574479	G	T	7.76479e-09	0.0176817	0.0134208	0.0384678	Yes	T	6_32606702_G_T	Yes	32	16	2	2	#N/A
rs9271522	6	32622014	6	32589791	T	C	1.14625e-15	9.00138e-09	0.000817646	0.00584202	Yes	T	6_32622014_T_C	Yes	28	14	1	1	#N/A
rs9271526	6	32622085	6	32589862	G	A	6.30027e-12	2.91282e-05	0.00243912	0.0106415	Yes	T	6_32622085_G_A	Yes	37	14	2	2	#N/A
rs9271524	6	32622043	6	32589820	A	C	4.89975e-11	0.000159054	0.00974028	0.0338166	Yes	T	6_32622043_A_C	Yes	29	14	2	2	#N/A
rs9271535	6	32622182	6	32589959	C	T	1.21227e-15	9.3818e-09	0.000401205	0.00353204	Yes	T	6_32622182_C_T	Yes	36	13	2	2	#N/A
rs9271460	6	32620686	6	32588463	G	A	3.31161e-12	1.67619e-05	0.00383489	0.0162983	Yes	Forest only	6_32620686_G_A	Yes	28	12	0	0	#N/A
rs3957140	6	32598720	6	32566497	G	A	2.051e-11	7.96524e-05	0.0134208	0.0384678	Yes	T	6_32598720_G_A	Yes	31	12	2	2	#N/A
rs9271427	6	32620206	6	32587983	A	G	6.33619e-11	0.000199616	0.00738811	0.029359	Yes	T	6_32620206_A_G	Yes	33	12	2	2	#N/A
rs9271392	6	32619679	6	32587456	A	G	8.35004e-11	0.000257738	0.00227926	0.0106415	Yes	T	6_32619679_A_G	Yes	31	12	2	2	#N/A
rs4713552	6	32593207	6	32560984	C	T	1.05277e-09	0.00267066	0.0134208	0.0384678	Yes	T	6_32593207_C_T	Yes	27	12	2	2	#N/A
rs9271558	6	32622571	6	32590348	A	G	2.63861e-15	1.60114e-08	0.00097385	0.00685869	Yes	T	6_32622571_A_G	Yes	22	11	1	1	#N/A
rs9271527	6	32622090	6	32589867	C	T	3.89831e-15	2.28756e-08	0.000817646	0.00584202	Yes	T	6_32622090_C_T	Yes	22	11	1	1	#N/A
rs9271450	6	32620604	6	32588381	A	T	4.65565e-12	2.22968e-05	0.00241389	0.0106415	Yes	T	6_32620604_A_T	Yes	28	11	2	2	#N/A
rs9271451	6	32620605	6	32588382	A	T	4.65565e-12	2.22968e-05	0.00241389	0.0106415	Yes	T	6_32620605_A_T	Yes	27	11	2	2	#N/A
rs9270547	6	32592174	6	32559951	A	G	5.99346e-12	2.79518e-05	0.0223662	0.048575	Yes	T	6_32592174_A_G	Yes	24	11	0	0	#N/A
rs9270548	6	32592183	6	32559960	C	T	5.99346e-12	2.79518e-05	0.0223662	0.048575	Yes	T	6_32592183_C_T	Yes	24	11	0	0	#N/A
rs628754	6	32607010	6	32574787	G	A	2.09703e-10	0.000610247	0.0183131	0.0423866	Yes	T	6_32607010_G_A	Yes	18	10	4	2	#N/A
rs9271384	6	32619631	6	32587408	C	T	2.02745e-09	0.00501335	0.0109823	0.0368318	Yes	T	6_32619631_C_T	Yes	20	10	0	0	#N/A
rs673336	6	32610081	6	32577858	G	A	5.77847e-09	0.013504	0.00744396	0.029359	Yes	T	6_32610081_G_A	Yes	25	10	4	3	#N/A
rs7756741	6	32615421	6	32583198	T	A	1.61994e-08	0.0354523	0.0134208	0.0384678	Yes	T	6_32615421_T_A	Yes	25	9	2	2	#N/A
rs7116641	11	43675367	11	43696917	T	G	1.82733e-11	7.33672e-05	0.00338965	0.0145313	Yes	T	11_43675367_T_G	Yes	21	2	24	5	#N/A
rs1061810	11	43856384	11	43877934	C	A	9.99923e-16	8.83131e-09	0.000109085	0.00114423	Yes	T	11_43856384_C_A	Yes	22	1	19	3	#N/A
rs10734518	11	43840198	11	43861748	G	A	1.09979e-15	8.83131e-09	0.000664233	0.00511667	Yes	T	11_43840198_G_A	Yes	21	1	25	4	#N/A
rs7111450	11	43841480	11	43863030	G	A	1.09979e-15	8.83131e-09	0.000664233	0.00511667	Yes	T	11_43841480_G_A	Yes	21	1	25	4	#N/A
rs1914773	11	43844744	11	43866294	T	A	1.09979e-15	8.83131e-09	0.000664233	0.00511667	Yes	T	11_43844744_T_A	Yes	21	1	25	4	#N/A
rs10742690	11	43846102	11	43867652	G	A	1.09979e-15	8.83131e-09	0.000664233	0.00511667	Yes	T	11_43846102_G_A	Yes	21	1	25	4	#N/A
rs10838185	11	43848389	11	43869939	G	A	1.09979e-15	8.83131e-09	0.000664233	0.00511667	Yes	T	11_43848389_G_A	Yes	21	1	25	4	#N/A
rs10838186	11	43848430	11	43869980	C	T	1.09979e-15	8.83131e-09	0.000664233	0.00511667	Yes	T	11_43848430_C_T	Yes	21	1	25	4	#N/A
rs11037676	11	43849662	11	43871212	C	G	1.09979e-15	8.83131e-09	0.000664233	0.00511667	Yes	T	11_43849662_C_G	Yes	21	1	25	4	#N/A
rs3781805	11	43850905	11	43872455	T	C	1.09979e-15	8.83131e-09	0.000664233	0.00511667	Yes	T	11_43850905_T_C	Yes	21	1	25	4	#N/A
rs6485462	11	43794650	11	43816200	C	T	1.09979e-15	8.83131e-09	0.00150299	0.00788269	Yes	T	11_43794650_C_T	Yes	21	1	25	4	#N/A
rs7118659	11	43795575	11	43817125	C	T	1.09979e-15	8.83131e-09	0.00150299	0.00788269	Yes	T	11_43795575_C_T	Yes	21	1	25	4	#N/A
rs10838175	11	43801335	11	43822885	A	G	1.09979e-15	8.83131e-09	0.00150299	0.00788269	Yes	T	11_43801335_A_G	Yes	21	1	25	4	#N/A
rs1518815	11	43803488	11	43825038	C	T	1.09979e-15	8.83131e-09	0.00150299	0.00788269	Yes	T	11_43803488_C_T	Yes	21	1	25	4	#N/A
rs10768981	11	43810226	11	43831776	A	G	1.09979e-15	8.83131e-09	0.00150299	0.00788269	Yes	T	11_43810226_A_G	Yes	21	1	25	4	#N/A
rs10400343	11	43810955	11	43832505	G	A	1.09979e-15	8.83131e-09	0.00150299	0.00788269	Yes	T	11_43810955_G_A	Yes	21	1	25	4	#N/A
rs10742689	11	43815046	11	43836596	T	C	1.09979e-15	8.83131e-09	0.00150299	0.00788269	Yes	T	11_43815046_T_C	Yes	21	1	25	4	#N/A
rs7129046	11	43816001	11	43837551	A	G	1.09979e-15	8.83131e-09	0.00150299	0.00788269	Yes	T	11_43816001_A_G	Yes	21	1	25	4	#N/A
rs10838180	11	43816767	11	43838317	T	C	1.09979e-15	8.83131e-09	0.00150299	0.00788269	Yes	T	11_43816767_T_C	Yes	21	1	25	4	#N/A
rs6485466	11	43821651	11	43843201	T	C	1.09979e-15	8.83131e-09	0.00150299	0.00788269	Yes	T	11_43821651_T_C	Yes	21	1	25	4	#N/A
rs7101808	11	43822029	11	43843579	C	G	1.09979e-15	8.83131e-09	0.00150299	0.00788269	Yes	T	11_43822029_C_G	Yes	21	1	25	4	#N/A
rs10838181	11	43822950	11	43844500	C	T	1.09979e-15	8.83131e-09	0.00150299	0.00788269	Yes	T	11_43822950_C_T	Yes	21	1	25	4	#N/A
rs6485468	11	43826361	11	43847911	G	A	1.09979e-15	8.83131e-09	0.00150299	0.00788269	Yes	T	11_43826361_G_A	Yes	21	1	25	4	#N/A
rs1464229	11	43826788	11	43848338	G	A	1.09979e-15	8.83131e-09	0.00150299	0.00788269	Yes	T	11_43826788_G_A	Yes	21	1	25	4	#N/A
rs7935296	11	43829924	11	43851474	A	C	1.09979e-15	8.83131e-09	0.00150299	0.00788269	Yes	T	11_43829924_A_C	Yes	21	1	25	4	#N/A
rs6485470	11	43830253	11	43851803	G	A	1.09979e-15	8.83131e-09	0.00150299	0.00788269	Yes	T	11_43830253_G_A	Yes	21	1	25	4	#N/A
rs11037663	11	43832359	11	43853909	T	C	1.09979e-15	8.83131e-09	0.00150299	0.00788269	Yes	T	11_43832359_T_C	Yes	21	1	25	4	#N/A
rs7947967	11	43833060	11	43854610	G	C	1.09979e-15	8.83131e-09	0.00150299	0.00788269	Yes	T	11_43833060_G_C	Yes	21	1	0	0	#N/A
rs6485473	11	43834805	11	43856355	G	T	1.09979e-15	8.83131e-09	0.00150299	0.00788269	Yes	T	11_43834805_G_T	Yes	21	1	25	4	#N/A
rs7931097	11	43835868	11	43857418	A	G	1.09979e-15	8.83131e-09	0.00150299	0.00788269	Yes	T	11_43835868_A_G	Yes	21	1	25	4	#N/A
rs7934707	11	43836378	11	43857928	G	C	1.09979e-15	8.83131e-09	0.00150299	0.00788269	Yes	T	11_43836378_G_C	Yes	21	1	25	4	#N/A
rs7118906	11	43795770	11	43817320	C	G	1.09979e-15	8.83131e-09	0.0139671	0.0393797	Yes	T	11_43795770_C_G	Yes	21	1	25	4	#N/A
rs7115970	11	43747745	11	43769295	C	T	1.54117e-15	9.73939e-09	2.83459e-05	0.000367751	Yes	T	11_43747745_C_T	Yes	22	1	25	4	#N/A
rs10734517	11	43764183	11	43785733	A	C	1.54117e-15	9.73939e-09	2.83459e-05	0.000367751	Yes	T	11_43764183_A_C	Yes	21	1	25	4	#N/A
rs7928134	11	43764763	11	43786313	A	G	1.54117e-15	9.73939e-09	2.83459e-05	0.000367751	Yes	T	11_43764763_A_G	Yes	21	1	25	4	#N/A
rs10838162	11	43767672	11	43789222	A	G	1.54117e-15	9.73939e-09	2.83459e-05	0.000367751	Yes	T	11_43767672_A_G	Yes	21	1	25	4	#N/A
rs4755741	11	43781704	11	43803254	G	A	1.54117e-15	9.73939e-09	2.83459e-05	0.000367751	Yes	T	11_43781704_G_A	Yes	21	1	25	4	#N/A
rs4755744	11	43796180	11	43817730	C	A	1.54117e-15	9.73939e-09	2.83459e-05	0.000367751	Yes	T	11_43796180_C_A	Yes	21	1	25	4	#N/A
rs1878850	11	43798926	11	43820476	T	C	1.54117e-15	9.73939e-09	2.83459e-05	0.000367751	Yes	T	11_43798926_T_C	Yes	21	1	25	4	#N/A
rs1878851	11	43798974	11	43820524	C	T	1.54117e-15	9.73939e-09	2.83459e-05	0.000367751	Yes	T	11_43798974_C_T	Yes	21	1	25	4	#N/A
rs4755745	11	43799454	11	43821004	G	T	1.54117e-15	9.73939e-09	2.83459e-05	0.000367751	Yes	T	11_43799454_G_T	Yes	21	1	25	4	#N/A
rs10838174	11	43801207	11	43822757	T	C	1.54117e-15	9.73939e-09	2.83459e-05	0.000367751	Yes	T	11_43801207_T_C	Yes	21	1	25	4	#N/A
rs4755747	11	43802413	11	43823963	A	T	1.54117e-15	9.73939e-09	2.83459e-05	0.000367751	Yes	T	11_43802413_A_T	Yes	21	1	25	4	#N/A
rs1518814	11	43803083	11	43824633	A	T	1.54117e-15	9.73939e-09	2.83459e-05	0.000367751	Yes	T	11_43803083_A_T	Yes	21	1	25	4	#N/A
rs6485464	11	43803931	11	43825481	C	T	1.54117e-15	9.73939e-09	2.83459e-05	0.000367751	Yes	T	11_43803931_C_T	Yes	21	1	25	4	#N/A
rs2863026	11	43817104	11	43838654	A	G	1.54117e-15	9.73939e-09	2.83459e-05	0.000367751	Yes	T	11_43817104_A_G	Yes	21	1	25	4	#N/A
rs10768983	11	43818385	11	43839935	G	A	1.54117e-15	9.73939e-09	2.83459e-05	0.000367751	Yes	T	11_43818385_G_A	Yes	21	1	25	4	#N/A
rs2037297	11	43825155	11	43846705	A	G	1.31164e-15	9.73939e-09	2.83459e-05	0.000367751	Yes	T	11_43825155_A_G	Yes	21	1	25	4	#N/A
rs7131110	11	43825300	11	43846850	T	C	1.54117e-15	9.73939e-09	2.83459e-05	0.000367751	Yes	T	11_43825300_T_C	Yes	21	1	25	4	#N/A
rs1464230	11	43827204	11	43848754	C	A	1.54117e-15	9.73939e-09	1.72038e-05	0.000367751	Yes	T	11_43827204_C_A	Yes	21	1	25	4	#N/A
rs6485469	11	43827743	11	43849293	C	T	1.54117e-15	9.73939e-09	2.83459e-05	0.000367751	Yes	T	11_43827743_C_T	Yes	21	1	25	4	#N/A
rs2139153	11	43837004	11	43858554	G	A	1.54117e-15	9.73939e-09	2.83459e-05	0.000367751	Yes	T	11_43837004_G_A	Yes	21	1	25	4	#N/A
rs2139154	11	43837132	11	43858682	A	G	1.54117e-15	9.73939e-09	2.83459e-05	0.000367751	Yes	T	11_43837132_A_G	Yes	21	1	25	4	#N/A
rs9971535	11	43840775	11	43862325	T	C	1.54117e-15	9.73939e-09	2.83459e-05	0.000367751	Yes	T	11_43840775_T_C	Yes	21	1	25	4	#N/A
rs6485474	11	43846493	11	43868043	G	A	1.54117e-15	9.73939e-09	2.83459e-05	0.000367751	Yes	T	11_43846493_G_A	Yes	21	1	25	4	#N/A
rs939015	11	43847101	11	43868651	T	C	1.54117e-15	9.73939e-09	2.83459e-05	0.000367751	Yes	T	11_43847101_T_C	Yes	21	1	25	4	#N/A
rs1518822	11	43850247	11	43871797	G	A	1.54117e-15	9.73939e-09	2.83459e-05	0.000367751	Yes	T	11_43850247_G_A	Yes	21	1	25	4	#N/A
rs1518821	11	43850446	11	43871996	A	C	1.54117e-15	9.73939e-09	2.83459e-05	0.000367751	Yes	T	11_43850446_A_C	Yes	21	1	25	4	#N/A
rs1878765	11	43773042	11	43794592	T	C	1.54117e-15	9.73939e-09	3.02466e-05	0.000382349	Yes	T	11_43773042_T_C	Yes	21	1	25	4	#N/A
rs12417393	11	43854164	11	43875714	T	C	1.54117e-15	9.73939e-09	7.46763e-05	0.000856172	Yes	T	11_43854164_T_C	Yes	21	1	25	4	#N/A
rs11555762	11	43855148	11	43876698	C	T	1.54117e-15	9.73939e-09	7.46763e-05	0.000856172	Yes	T	11_43855148_C_T	Yes	22	1	25	4	#N/A
rs3736505	11	43854885	11	43876435	A	G	1.54117e-15	9.73939e-09	0.000333954	0.00316614	Yes	T	11_43854885_A_G	Yes	22	1	25	4	#N/A
rs35251247	11	43856909	11	43878459	G	A	1.57907e-15	9.86218e-09	2.83459e-05	0.000367751	Yes	T	11_43856909_G_A	Yes	21	1	19	3	#N/A
rs57635800	11	43856935	11	43878485	G	A	1.57907e-15	9.86218e-09	7.46763e-05	0.000856172	Yes	T	11_43856935_G_A	Yes	21	1	19	3	#N/A
rs10838158	11	43730972	11	43752522	G	A	2.24399e-15	1.36946e-08	2.04948e-05	0.000367751	Yes	T	11_43730972_G_A	Yes	21	1	25	4	#N/A
rs6485455	11	43732175	11	43753725	G	C	2.24399e-15	1.36946e-08	2.04948e-05	0.000367751	Yes	T	11_43732175_G_C	Yes	21	1	25	4	#N/A
rs10768975	11	43732822	11	43754372	A	G	2.24399e-15	1.36946e-08	2.83459e-05	0.000367751	Yes	T	11_43732822_A_G	Yes	21	1	25	4	#N/A
rs6485456	11	43745352	11	43766902	T	C	2.71498e-15	1.62897e-08	2.83459e-05	0.000367751	Yes	T	11_43745352_T_C	Yes	21	1	25	4	#N/A
rs10742688	11	43746704	11	43768254	A	G	2.71498e-15	1.62897e-08	2.83459e-05	0.000367751	Yes	T	11_43746704_A_G	Yes	21	1	25	4	#N/A
rs58817325	11	43853766	11	43875316	G	A	4.31961e-15	2.52093e-08	7.46763e-05	0.000856172	Yes	T	11_43853766_G_A	Yes	21	1	25	4	#N/A
rs10768976	11	43752263	11	43773813	T	G	4.66234e-15	2.66274e-08	2.83459e-05	0.000367751	Yes	T	11_43752263_T_G	Yes	22	1	25	4	#N/A
rs4643069	11	43754184	11	43775734	A	G	4.66234e-15	2.66274e-08	2.83459e-05	0.000367751	Yes	T	11_43754184_A_G	Yes	22	1	25	4	#N/A
rs7115919	11	43754931	11	43776481	C	T	4.66234e-15	2.66274e-08	2.83459e-05	0.000367751	Yes	T	11_43754931_C_T	Yes	21	1	25	4	#N/A
rs7110437	11	43759003	11	43780553	C	A	4.66234e-15	2.66274e-08	2.83459e-05	0.000367751	Yes	T	11_43759003_C_A	Yes	22	1	25	4	#N/A
rs12577642	11	43706984	11	43728534	A	T	3.80118e-12	1.84528e-05	8.87316e-05	0.000950971	Yes	T	11_43706984_A_T	Yes	20	1	27	5	#N/A
rs56130800	11	43708303	11	43729853	G	A	3.80118e-12	1.84528e-05	8.87316e-05	0.000950971	Yes	T	11_43708303_G_A	Yes	20	1	27	5	#N/A
rs1878767	11	43708437	11	43729987	A	G	3.80118e-12	1.84528e-05	8.87316e-05	0.000950971	Yes	T	11_43708437_A_G	Yes	20	1	27	5	#N/A
rs35243581	11	43685814	11	43707364	C	T	3.80118e-12	1.84528e-05	0.000328319	0.00316614	Yes	T	11_43685814_C_T	Yes	21	1	27	5	#N/A
rs34390003	11	43696893	11	43718443	C	T	3.80118e-12	1.84528e-05	0.000328319	0.00316614	Yes	T	11_43696893_C_T	Yes	20	1	27	5	#N/A
rs7928523	11	43697551	11	43719101	C	T	3.80118e-12	1.84528e-05	0.000328319	0.00316614	Yes	T	11_43697551_C_T	Yes	21	1	27	5	#N/A
rs6485443	11	43674766	11	43696316	C	T	4.09844e-11	0.00013521	0.00338965	0.0145313	Yes	T	11_43674766_C_T	Yes	20	1	24	5	#N/A
rs17596617	11	43669167	11	43690717	C	T	4.09844e-11	0.00013521	0.0118624	0.0379752	Yes	T	11_43669167_C_T	Yes	20	1	24	5	#N/A
rs35060985	11	43671560	11	43693110	G	A	4.09844e-11	0.00013521	0.0118624	0.0379752	Yes	T	11_43671560_G_A	Yes	20	1	24	5	#N/A
rs60572790	11	43670833	11	43692383	T	C	1.2219e-10	0.000364519	0.00819056	0.0315464	Yes	T	11_43670833_T_C	Yes	20	1	24	5	#N/A
rs59149077	11	43670834	11	43692384	A	T	1.2219e-10	0.000364519	0.00819056	0.0315464	Yes	T	11_43670834_A_T	Yes	20	1	24	5	#N/A
rs59298872	11	43670872	11	43692422	A	T	1.2219e-10	0.000364519	0.0118624	0.0379752	Yes	T	11_43670872_A_T	Yes	20	1	24	5	#N/A
rs59227842	11	43670873	11	43692423	A	G	1.2219e-10	0.000364519	0.0118624	0.0379752	Yes	T	11_43670873_A_G	Yes	20	1	24	5	#N/A
rs4320940	11	43666290	11	43687840	A	G	1.30555e-10	0.00038731	0.0118624	0.0379752	Yes	T	11_43666290_A_G	Yes	20	1	24	5	#N/A
rs12800235	11	43726362	11	43747912	A	G	1.5584e-10	0.0004585	0.000358946	0.00333888	Yes	T	11_43726362_A_G	Yes	20	1	12	3	#N/A
rs6485438	11	43665068	11	43686618	G	A	2.83739e-10	0.000803793	0.0118624	0.0379752	Yes	T	11_43665068_G_A	Yes	20	1	24	5	#N/A
rs2176598	11	43842728	11	43864278	T	C	3.96487e-10	0.00109417	1.9081e-06	0.000367751	Yes	T	11_43842728_T_C	Yes	22	1	15	3	#N/A
rs12577464	11	43640890	11	43662440	A	G	5.15817e-10	0.00135686	0.00237068	0.0106415	Yes	T	11_43640890_A_G	Yes	20	1	15	5	#N/A
rs2006751	11	43648951	11	43670501	C	A	5.15817e-10	0.00135686	0.00237068	0.0106415	Yes	T	11_43648951_C_A	Yes	20	1	15	5	#N/A
rs7115737	11	43659699	11	43681249	C	T	5.15817e-10	0.00135686	0.00237068	0.0106415	Yes	T	11_43659699_C_T	Yes	20	1	15	5	#N/A
rs61037750	11	43659822	11	43681372	G	A	5.15817e-10	0.00135686	0.00237068	0.0106415	Yes	T	11_43659822_G_A	Yes	20	1	15	5	#N/A
rs2862996	11	43632283	11	43653833	G	T	5.15817e-10	0.00135686	0.00541538	0.0220643	Yes	T	11_43632283_G_T	Yes	21	1	15	5	#N/A
rs2862961	11	43634985	11	43656535	G	A	5.15817e-10	0.00135686	0.00541538	0.0220643	Yes	T	11_43634985_G_A	Yes	20	1	15	5	#N/A
rs9783304	11	43638705	11	43660255	G	T	5.15817e-10	0.00135686	0.00541538	0.0220643	Yes	T	11_43638705_G_T	Yes	20	1	15	5	#N/A
rs4237643	11	43626818	11	43648368	T	G	5.15817e-10	0.00135686	0.00919303	0.0338166	Yes	T	11_43626818_T_G	Yes	20	1	15	5	#N/A
rs2862995	11	43627486	11	43649036	A	C	5.15817e-10	0.00135686	0.00919303	0.0338166	Yes	T	11_43627486_A_C	Yes	20	1	15	5	#N/A
rs2862965	11	43613949	11	43635499	C	G	8.30736e-10	0.00213273	0.0179051	0.0420345	Yes	T	11_43613949_C_G	Yes	20	1	15	5	#N/A
rs10742680	11	43617475	11	43639025	G	T	9.45649e-10	0.00241037	0.00919303	0.0338166	Yes	T	11_43617475_G_T	Yes	20	1	15	5	#N/A
rs2862963	11	43618565	11	43640115	C	T	9.45649e-10	0.00241037	0.00919303	0.0338166	Yes	T	11_43618565_C_T	Yes	20	1	15	5	#N/A
rs4755726	11	43620580	11	43642130	T	G	9.45649e-10	0.00241037	0.00919303	0.0338166	Yes	T	11_43620580_T_G	Yes	20	1	15	5	#N/A
rs4755722	11	43615028	11	43636578	A	G	1.50686e-09	0.00379554	0.0179051	0.0420345	Yes	T	11_43615028_A_G	Yes	20	1	15	5	#N/A
rs10838137	11	43613423	11	43634973	A	C	1.64282e-08	0.0358797	0.0201036	0.0446444	Yes	T	11_43613423_A_C	Yes	20	1	15	5	#N/A
rs2858863	6	32610501	6	32578278	C	T	1.56812e-08	0.0343889	0.0176832	0.0419645	Yes	NA	6_32610501_C_T	No	0	0	0	0	#N/A
rs10768982	11	43810369	11	43831919	A	T	1.39785e-13	7.65582e-07	2.83459e-05	0.000367751	Yes	NA	11_43810369_A_T	No	0	0	0	0	#N/A
rs9270493	6	32591333	6	32559110	T	C	7.67501e-12	3.46011e-05	0.0182547	0.0423866	Yes	NA	No ID	No	0	0	0	0	#N/A
rs9270475	6	32591230	6	32559007	A	T	8.45203e-12	3.77685e-05	0.0109616	0.0368318	Yes	NA	No ID	No	0	0	0	0	#N/A
rs9270521	6	32591752	6	32559529	A	C	1.05515e-11	4.54389e-05	0.0142578	0.0397124	Yes	NA	No ID	No	0	0	0	0	#N/A
rs9270583	6	32593452	6	32561229	A	G	1.37928e-11	5.77669e-05	0.0175544	0.0419645	Yes	NA	No ID	No	0	0	0	0	#N/A
rs607998	6	32619261	6	32587038	G	A	1.92096e-11	7.68376e-05	0.00974028	0.0338166	Yes	NA	No ID	No	0	0	0	0	#N/A
rs9270662	6	32598312	6	32566089	T	G	2.051e-11	7.96524e-05	0.0177051	0.0419645	Yes	NA	No ID	No	0	0	0	0	#N/A
rs3998182	6	32594138	6	32561915	T	C	2.35683e-11	8.95755e-05	0.0134208	0.0384678	Yes	NA	No ID	No	0	0	0	0	#N/A
rs590999	6	32599731	6	32567508	G	A	2.42361e-11	9.17869e-05	0.0134208	0.0384678	Yes	NA	No ID	No	0	0	0	0	#N/A
rs9270597	6	32593821	6	32561598	T	G	2.67464e-11	9.68301e-05	0.0169522	0.0409678	Yes	NA	No ID	No	0	0	0	0	#N/A
rs9270623	6	32597554	6	32565331	A	C	3.72504e-11	0.000126295	0.0109737	0.0368318	Yes	NA	No ID	No	0	0	0	0	#N/A
rs9270620	6	32597495	6	32565272	T	A	3.72504e-11	0.000126295	0.0134208	0.0384678	Yes	NA	No ID	No	0	0	0	0	#N/A
rs9270868	6	32603340	6	32571117	A	G	3.71306e-11	0.000126295	0.0134208	0.0384678	Yes	NA	No ID	No	0	0	0	0	#N/A
rs9270589	6	32593613	6	32561390	C	T	3.80454e-11	0.000128177	0.0169522	0.0409678	Yes	NA	No ID	No	0	0	0	0	#N/A
rs9270600	6	32593916	6	32561693	C	T	3.9635e-11	0.000132695	0.0134208	0.0384678	Yes	NA	No ID	No	0	0	0	0	#N/A
rs9270598	6	32593841	6	32561618	T	C	4.33501e-11	0.000142017	0.0169522	0.0409678	Yes	NA	No ID	No	0	0	0	0	#N/A
rs9270590	6	32593615	6	32561392	G	A	5.19889e-11	0.000167745	0.0169522	0.0409678	Yes	NA	No ID	No	0	0	0	0	#N/A
rs9270592	6	32593652	6	32561429	A	T	6.71283e-11	0.00021086	0.0169522	0.0409678	Yes	NA	No ID	No	0	0	0	0	#N/A
rs9270593	6	32593668	6	32561445	A	G	1.05858e-10	0.000320269	0.0169522	0.0409678	Yes	NA	No ID	No	0	0	0	0	#N/A
rs9270806	6	32601786	6	32569563	C	T	3.07369e-10	0.000859336	0.0153561	0.0409219	Yes	NA	No ID	No	0	0	0	0	#N/A
rs9270487	6	32591299	6	32559076	A	G	4.05136e-10	0.00111516	0.0186309	0.0425233	Yes	NA	No ID	No	0	0	0	0	#N/A
rs9270807	6	32601795	6	32569572	G	A	4.97777e-10	0.00134587	0.0153561	0.0409219	Yes	NA	No ID	No	0	0	0	0	#N/A
rs476775	6	32601945	6	32569722	G	T	2.06172e-09	0.00506183	0.0153561	0.0409219	Yes	NA	No ID	No	0	0	0	0	#N/A
rs476602	6	32602015	6	32569792	T	C	2.06172e-09	0.00506183	0.0153561	0.0409219	Yes	NA	No ID	No	0	0	0	0	#N/A
rs2516050	6	32602575	6	32570352	G	A	2.06172e-09	0.00506183	0.0153561	0.0409219	Yes	NA	No ID	No	0	0	0	0	#N/A
rs796986244	6	32602243	6	32570020	C	T	2.29837e-09	0.00558189	0.0154956	0.0409678	Yes	NA	No ID	No	0	0	0	0	#N/A
rs9270884	6	32603957	6	32571734	T	G	3.98763e-09	0.00948495	0.0153561	0.0409219	Yes	NA	No ID	No	0	0	0	0	#N/A
rs9270894	6	32604095	6	32571872	A	G	4.58861e-09	0.010866	0.0222795	0.048575	Yes	NA	No ID	No	0	0	0	0	#N/A
rs9270870	6	32603382	6	32571159	C	T	5.59188e-09	0.0131254	0.0139786	0.0393797	Yes	NA	No ID	No	0	0	0	0	#N/A
rs679243	6	32603182	6	32570959	C	T	5.77357e-09	0.013504	0.0153561	0.0409219	Yes	NA	No ID	No	0	0	0	0	#N/A
rs9270752	6	32600649	6	32568426	C	T	6.84899e-09	0.0158669	0.0205451	0.0454202	Yes	NA	No ID	No	0	0	0	0	#N/A
rs3998183	6	32600169	6	32567946	C	T	7.76479e-09	0.0176817	0.0134208	0.0384678	Yes	NA	No ID	No	0	0	0	0	#N/A
rs9270871	6	32603383	6	32571160	A	G	7.75697e-09	0.0176817	0.0170885	0.0410957	Yes	NA	No ID	No	0	0	0	0	#N/A
rs9270869	6	32603378	6	32571155	T	C	7.75697e-09	0.0176817	0.0182082	0.0423866	Yes	NA	No ID	No	0	0	0	0	#N/A
rs2454137	6	32602372	6	32570149	A	G	9.00934e-09	0.0204721	0.0134208	0.0384678	Yes	NA	No ID	No	0	0	0	0	#N/A
rs9270876	6	32603537	6	32571314	T	A	1.41267e-08	0.0312364	0.0197473	0.0440516	Yes	NA	No ID	No	0	0	0	0	#N/A
rs9270877	6	32603541	6	32571318	A	G	1.41267e-08	0.0312364	0.0197473	0.0440516	Yes	NA	No ID	No	0	0	0	0	#N/A
rs9270878	6	32603543	6	32571320	G	A	1.41267e-08	0.0312364	0.0197473	0.0440516	Yes	NA	No ID	No	0	0	0	0	#N/A
rs9270863	6	32603205	6	32570982	G	A	1.5392e-08	0.0338241	0.0153561	0.0409219	Yes	NA	No ID	No	0	0	0	0	#N/A
rs678770	6	32603040	6	32570817	T	A	1.69867e-08	0.0370236	0.0134208	0.0384678	Yes	NA	No ID	No	0	0	0	0	#N/A
rs9272222	6	32634559	6	32602336	G	A	1.76347e-08	0.0383577	0.0219354	0.0482775	Yes	NA	No ID	No	0	0	0	0	#N/A
rs9270555	6	32592807	6	32560584	C	T	1.4052e-08	0.0312364	NA	NA	-	T	6_32592807_C_T	Yes	94	32	0	0	#N/A
rs3129763	6	32623148	6	32590925	G	A	2.051e-11	7.96524e-05	NA	NA	-	T	6_32623148_G_A	Yes	68	24	2	2	#N/A
rs9271613	6	32623889	6	32591666	C	T	1.69378e-11	6.90434e-05	NA	NA	-	T	6_32623889_C_T	Yes	67	23	2	2	#N/A
rs3135003	6	32623699	6	32591476	C	T	3.098e-11	0.000109557	NA	NA	-	T	6_32623699_C_T	Yes	67	23	2	2	#N/A
rs9271667	6	32624933	6	32592710	T	C	7.87452e-15	4.42627e-08	NA	NA	-	T	6_32624933_T_C	Yes	54	21	1	1	#N/A
rs707952	6	32642029	6	32609806	C	T	3.3425e-11	0.000115245	NA	NA	-	T	6_32642029_C_T	Yes	39	21	2	2	#N/A
rs9270541	6	32592087	6	32559864	G	T	9.65224e-12	4.19044e-05	NA	NA	-	T	6_32592087_G_T	Yes	48	19	2	1	#N/A
rs9271612	6	32623877	6	32591654	A	G	1.69378e-11	6.90434e-05	NA	NA	-	T	6_32623877_A_G	Yes	60	19	2	2	#N/A
rs35344500	6	32641748	6	32609525	A	C	5.49716e-10	0.00143543	NA	NA	-	T	6_32641748_A_C	Yes	37	19	2	2	#N/A
rs3129968	6	32413695	6	32381472	T	C	1.41738e-08	0.0312757	NA	NA	-	T	6_32413695_T_C	Yes	62	18	4	1	#N/A
rs9271333	6	32614901	6	32582678	C	T	2.1917e-08	0.0470022	NA	NA	-	T	6_32614901_C_T	Yes	53	18	3	3	#N/A
rs3129967	6	32413684	6	32381461	C	T	2.31488e-08	0.0495444	NA	NA	-	T	6_32413684_C_T	Yes	62	18	2	1	#N/A
rs9270543	6	32592104	6	32559881	C	A	9.65224e-12	4.19044e-05	NA	NA	-	Forest only	6_32592104_C_A	Yes	46	17	0	0	#N/A
rs9270544	6	32592105	6	32559882	C	T	9.65224e-12	4.19044e-05	NA	NA	-	Forest only	6_32592105_C_T	Yes	46	17	0	0	#N/A
rs3135363	6	32421871	6	32389648	A	G	1.07077e-11	4.5743e-05	NA	NA	-	T	6_32421871_A_G	Yes	45	17	1	1	#N/A
rs9270503	6	32591404	6	32559181	C	G	5.44988e-10	0.00142657	NA	NA	-	T	6_32591404_C_G	Yes	45	17	4	2	#N/A
rs9270504	6	32591407	6	32559184	C	A	5.44988e-10	0.00142657	NA	NA	-	T	6_32591407_C_A	Yes	45	17	4	2	#N/A
rs9272686	6	32641238	6	32609015	C	T	1.78147e-11	7.21274e-05	NA	NA	-	T	6_32641238_C_T	Yes	30	15	2	2	#N/A
rs4599680	6	32598517	6	32566294	T	C	2.051e-11	7.96524e-05	NA	NA	-	T	6_32598517_T_C	Yes	37	15	2	2	#N/A
rs9272434	6	32637548	6	32605325	C	T	6.08083e-09	0.0141796	NA	NA	-	T	6_32637548_C_T	Yes	30	15	2	2	#N/A
rs9272743	6	32641949	6	32609726	C	T	8.03893e-10	0.00207881	NA	NA	-	T	6_32641949_C_T	Yes	26	14	2	2	#N/A
rs9272669	6	32641039	6	32608816	A	G	7.00351e-10	0.00181546	NA	NA	-	Forest only	6_32641039_A_G	Yes	26	12	0	0	#N/A
rs582591	6	32611596	6	32579373	G	A	2.02789e-09	0.00501335	NA	NA	-	T	6_32611596_G_A	Yes	25	12	2	2	#N/A
rs9270566	6	32592998	6	32560775	A	G	1.50569e-11	6.23277e-05	NA	NA	-	Forest only	6_32592998_A_ATG	Yes	24	11	0	0	#N/A
rs9272665	6	32640944	6	32608721	G	A	9.75233e-09	0.0221133	NA	NA	-	T	6_32640944_G_A	Yes	26	11	2	2	#N/A
rs9270524	6	32591811	6	32559588	G	A	3.23041e-12	1.64288e-05	NA	NA	-	T	6_32591811_G_A	Yes	26	10	0	0	#N/A
rs9270540	6	32592071	6	32559848	T	C	1.18669e-11	5.02925e-05	NA	NA	-	T	6_32592071_T_C	Yes	23	10	2	1	#N/A
rs144537734	6	32545699	6	32513476	A	G	9.87677e-11	0.000300521	NA	NA	-	T	6_32545699_A_G	Yes	27	10	1	1	#N/A
rs2858875	6	32598872	6	32566649	T	C	2.18501e-08	0.046953	NA	NA	-	T	6_32598872_T_C	Yes	23	10	3	2	#N/A
rs28366259	6	32591739	6	32559516	C	T	5.31869e-11	0.000171093	NA	NA	-	T	6_32591739_C_T	Yes	7	7	1	1	#N/A
rs35186585	11	43856984	11	43878534	A	C	3.63827e-10	0.00101453	NA	NA	-	T	11_43856984_A_C	Yes	21	1	12	3	#N/A
rs4755743	11	43792226	11	43813776	T	G	3.96487e-10	0.00109417	NA	NA	-	T	11_43792226_T_G	Yes	21	1	15	3	#N/A
rs939016	11	43846818	11	43868368	C	G	3.96487e-10	0.00109417	NA	NA	-	T	11_43846818_C_G	Yes	21	1	15	3	#N/A
rs10838184	11	43848310	11	43869860	C	G	3.96487e-10	0.00109417	NA	NA	-	T	11_43848310_C_G	Yes	21	1	15	3	#N/A
rs10768966	11	43614184	11	43635734	G	T	8.30736e-10	0.00213273	NA	NA	-	T	11_43614184_G_T	Yes	20	1	15	5	#N/A
rs4755721	11	43614828	11	43636378	T	A	8.30736e-10	0.00213273	NA	NA	-	T	11_43614828_T_A	Yes	20	1	15	5	#N/A
rs35521277	11	43786724	11	43808274	T	C	2.19634e-09	0.00535541	NA	NA	-	T	11_43786724_T_C	Yes	21	1	3	3	#N/A
rs67951045	15	81288110	15	81580451	A	C	9.0349e-30	4.82458e-21	NA	NA	-	T	15_81288110_A_C	No	0	0	0	0	#N/A
rs11635336	15	81292032	15	81584373	G	T	6.55378e-30	4.82458e-21	NA	NA	-	T	15_81292032_G_T	No	0	0	0	0	#N/A
rs11635611	15	81286987	15	81579328	A	G	6.89258e-29	2.45373e-20	NA	NA	-	T	15_81286987_A_G	No	0	0	0	0	#N/A
rs11633024	15	81269018	15	81561359	T	C	1.388e-26	2.26602e-18	NA	NA	-	T	15_81269018_T_C	No	0	0	0	0	#N/A
rs11637813	15	81269300	15	81561641	C	A	3.82185e-26	2.26602e-18	NA	NA	-	T	15_81269300_C_A	No	0	0	0	0	#N/A
rs67157897	15	81270196	15	81562537	T	C	2.77092e-26	2.26602e-18	NA	NA	-	T	15_81270196_T_C	No	0	0	0	0	#N/A
rs72746155	15	81270358	15	81562699	A	C	2.77092e-26	2.26602e-18	NA	NA	-	T	15_81270358_A_C	No	0	0	0	0	#N/A
rs66935966	15	81270486	15	81562827	C	T	2.77092e-26	2.26602e-18	NA	NA	-	T	15_81270486_C_T	No	0	0	0	0	#N/A
rs58843615	15	81270889	15	81563230	T	C	4.24354e-26	2.26602e-18	NA	NA	-	T	15_81270889_T_C	No	0	0	0	0	#N/A
rs113569519	15	81271278	15	81563619	T	A	2.77092e-26	2.26602e-18	NA	NA	-	T	15_81271278_T_A	No	0	0	0	0	#N/A
rs11857325	15	81271563	15	81563904	T	C	2.77092e-26	2.26602e-18	NA	NA	-	T	15_81271563_T_C	No	0	0	0	0	#N/A
rs67106133	15	81272096	15	81564437	G	A	4.24354e-26	2.26602e-18	NA	NA	-	T	15_81272096_G_A	No	0	0	0	0	#N/A
rs67847307	15	81273311	15	81565652	T	G	4.24354e-26	2.26602e-18	NA	NA	-	T	15_81273311_T_G	No	0	0	0	0	#N/A
rs11630050	15	81273954	15	81566295	T	G	4.24354e-26	2.26602e-18	NA	NA	-	T	15_81273954_T_G	No	0	0	0	0	#N/A
rs8025180	15	81282402	15	81574743	C	T	2.02599e-26	2.26602e-18	NA	NA	-	T	15_81282402_C_T	No	0	0	0	0	#N/A
rs67882884	15	81283203	15	81575544	C	T	4.08497e-26	2.26602e-18	NA	NA	-	T	15_81283203_C_T	No	0	0	0	0	#N/A
rs67571153	15	81283314	15	81575655	G	T	4.08497e-26	2.26602e-18	NA	NA	-	T	15_81283314_G_T	No	0	0	0	0	#N/A
rs4468565	15	81283358	15	81575699	C	A	4.08497e-26	2.26602e-18	NA	NA	-	T	15_81283358_C_A	No	0	0	0	0	#N/A
rs68081678	15	81283689	15	81576030	A	G	4.08497e-26	2.26602e-18	NA	NA	-	T	15_81283689_A_G	No	0	0	0	0	#N/A
rs67853122	15	81285021	15	81577362	G	A	2.28252e-26	2.26602e-18	NA	NA	-	T	15_81285021_G_A	No	0	0	0	0	#N/A
rs8040740	15	81282047	15	81574388	A	C	4.91911e-26	2.50169e-18	NA	NA	-	T	15_81282047_A_C	No	0	0	0	0	#N/A
rs4616256	15	81283413	15	81575754	G	A	5.38767e-26	2.61544e-18	NA	NA	-	T	15_81283413_G_A	No	0	0	0	0	#N/A
rs67476632	15	81274628	15	81566969	T	C	1.48305e-25	6.33553e-18	NA	NA	-	T	15_81274628_T_C	No	0	0	0	0	#N/A
rs11637363	15	81275632	15	81567973	A	C	1.48305e-25	6.33553e-18	NA	NA	-	T	15_81275632_A_C	No	0	0	0	0	#N/A
rs11638043	15	81277598	15	81569939	T	C	1.48305e-25	6.33553e-18	NA	NA	-	T	15_81277598_T_C	No	0	0	0	0	#N/A
rs11634869	15	81274272	15	81566613	A	T	2.25744e-25	8.0364e-18	NA	NA	-	T	15_81274272_A_T	No	0	0	0	0	#N/A
rs55697022	15	81275133	15	81567474	T	G	2.25744e-25	8.0364e-18	NA	NA	-	T	15_81275133_T_G	No	0	0	0	0	#N/A
rs58076056	15	81275235	15	81567576	G	A	2.25744e-25	8.0364e-18	NA	NA	-	T	15_81275235_G_A	No	0	0	0	0	#N/A
rs11637313	15	81275411	15	81567752	C	A	2.25744e-25	8.0364e-18	NA	NA	-	T	15_81275411_C_A	No	0	0	0	0	#N/A
rs4076201	15	81279962	15	81572303	A	G	2.25744e-25	8.0364e-18	NA	NA	-	T	15_81279962_A_G	No	0	0	0	0	#N/A
rs7175701	15	81266282	15	81558623	T	C	2.72775e-25	8.32345e-18	NA	NA	-	T	15_81266282_T_C	No	0	0	0	0	#N/A
rs11637642	15	81266983	15	81559324	T	C	2.72775e-25	8.32345e-18	NA	NA	-	T	15_81266983_T_C	No	0	0	0	0	#N/A
rs7181247	15	81267736	15	81560077	A	G	2.72775e-25	8.32345e-18	NA	NA	-	T	15_81267736_A_G	No	0	0	0	0	#N/A
rs8026245	15	81268660	15	81561001	A	G	2.72775e-25	8.32345e-18	NA	NA	-	T	15_81268660_A_G	No	0	0	0	0	#N/A
rs67396561	15	81268783	15	81561124	A	G	2.72775e-25	8.32345e-18	NA	NA	-	T	15_81268783_A_G	No	0	0	0	0	#N/A
rs28440856	15	81265118	15	81557459	C	G	3.02438e-25	8.97225e-18	NA	NA	-	T	15_81265118_C_G	No	0	0	0	0	#N/A
rs11853837	15	81271572	15	81563913	G	A	3.80429e-25	1.09809e-17	NA	NA	-	T	15_81271572_G_A	No	0	0	0	0	#N/A
rs8030065	15	81244342	15	81536683	C	T	1.13863e-24	2.29441e-17	NA	NA	-	T	15_81244342_C_T	No	0	0	0	0	#N/A
rs57131042	15	81246213	15	81538554	C	T	1.13863e-24	2.29441e-17	NA	NA	-	T	15_81246213_C_T	No	0	0	0	0	#N/A
rs7172611	15	81248628	15	81540969	A	G	1.13863e-24	2.29441e-17	NA	NA	-	T	15_81248628_A_G	No	0	0	0	0	#N/A
rs59254248	15	81249332	15	81541673	C	T	1.13863e-24	2.29441e-17	NA	NA	-	T	15_81249332_C_T	No	0	0	0	0	#N/A
rs58607573	15	81250330	15	81542671	T	C	1.13863e-24	2.29441e-17	NA	NA	-	T	15_81250330_T_C	No	0	0	0	0	#N/A
rs66535467	15	81250531	15	81542872	T	C	1.13863e-24	2.29441e-17	NA	NA	-	T	15_81250531_T_C	No	0	0	0	0	#N/A
rs4128766	15	81251128	15	81543469	G	A	1.13863e-24	2.29441e-17	NA	NA	-	T	15_81251128_G_A	No	0	0	0	0	#N/A
rs60493572	15	81251364	15	81543705	C	T	1.13863e-24	2.29441e-17	NA	NA	-	T	15_81251364_C_T	No	0	0	0	0	#N/A
rs58541174	15	81251453	15	81543794	G	A	1.13863e-24	2.29441e-17	NA	NA	-	T	15_81251453_G_A	No	0	0	0	0	#N/A
rs66862541	15	81251580	15	81543921	C	T	1.13863e-24	2.29441e-17	NA	NA	-	T	15_81251580_C_T	No	0	0	0	0	#N/A
rs66718746	15	81251632	15	81543973	G	A	1.13863e-24	2.29441e-17	NA	NA	-	T	15_81251632_G_A	No	0	0	0	0	#N/A
rs28455908	15	81254972	15	81547313	T	C	1.13863e-24	2.29441e-17	NA	NA	-	T	15_81254972_T_C	No	0	0	0	0	#N/A
rs6495554	15	81256040	15	81548381	T	C	1.13863e-24	2.29441e-17	NA	NA	-	T	15_81256040_T_C	No	0	0	0	0	#N/A
rs6495555	15	81256246	15	81548587	T	C	1.13863e-24	2.29441e-17	NA	NA	-	T	15_81256246_T_C	No	0	0	0	0	#N/A
rs6495556	15	81256373	15	81548714	A	G	1.13863e-24	2.29441e-17	NA	NA	-	T	15_81256373_A_G	No	0	0	0	0	#N/A
rs8028334	15	81256640	15	81548981	A	G	1.13863e-24	2.29441e-17	NA	NA	-	T	15_81256640_A_G	No	0	0	0	0	#N/A
rs28453231	15	81262558	15	81554899	G	C	1.27444e-24	2.43051e-17	NA	NA	-	T	15_81262558_G_C	No	0	0	0	0	#N/A
rs7172451	15	81262719	15	81555060	G	T	1.27444e-24	2.43051e-17	NA	NA	-	T	15_81262719_G_T	No	0	0	0	0	#N/A
rs8039027	15	81263931	15	81556272	G	A	1.27444e-24	2.43051e-17	NA	NA	-	T	15_81263931_G_A	No	0	0	0	0	#N/A
rs67940821	15	81246409	15	81538750	G	A	1.69259e-24	2.96339e-17	NA	NA	-	T	15_81246409_G_A	No	0	0	0	0	#N/A
rs67766197	15	81247610	15	81539951	A	G	1.69259e-24	2.96339e-17	NA	NA	-	T	15_81247610_A_G	No	0	0	0	0	#N/A
rs59545248	15	81248089	15	81540430	T	C	1.69259e-24	2.96339e-17	NA	NA	-	T	15_81248089_T_C	No	0	0	0	0	#N/A
rs4128768	15	81250926	15	81543267	T	C	1.69259e-24	2.96339e-17	NA	NA	-	T	15_81250926_T_C	No	0	0	0	0	#N/A
rs66628172	15	81251482	15	81543823	T	C	1.69259e-24	2.96339e-17	NA	NA	-	T	15_81251482_T_C	No	0	0	0	0	#N/A
rs112797520	15	81262882	15	81555223	G	A	1.90854e-24	3.2354e-17	NA	NA	-	T	15_81262882_G_A	No	0	0	0	0	#N/A
rs60831942	15	81263775	15	81556116	C	T	1.90854e-24	3.2354e-17	NA	NA	-	T	15_81263775_C_T	No	0	0	0	0	#N/A
rs11072995	15	81234691	15	81527032	A	T	2.58041e-24	4.04808e-17	NA	NA	-	T	15_81234691_A_T	No	0	0	0	0	#N/A
rs11072997	15	81237294	15	81529635	C	T	2.58041e-24	4.04808e-17	NA	NA	-	T	15_81237294_C_T	No	0	0	0	0	#N/A
rs11856780	15	81237582	15	81529923	G	A	2.80488e-24	4.04808e-17	NA	NA	-	T	15_81237582_G_A	No	0	0	0	0	#N/A
rs11853619	15	81237696	15	81530037	T	C	2.80488e-24	4.04808e-17	NA	NA	-	T	15_81237696_T_C	No	0	0	0	0	#N/A
rs4587933	15	81239142	15	81531483	C	T	2.80488e-24	4.04808e-17	NA	NA	-	T	15_81239142_C_T	No	0	0	0	0	#N/A
rs4296216	15	81239143	15	81531484	A	T	2.80488e-24	4.04808e-17	NA	NA	-	T	15_81239143_A_T	No	0	0	0	0	#N/A
rs6495553	15	81239728	15	81532069	T	C	2.80488e-24	4.04808e-17	NA	NA	-	T	15_81239728_T_C	No	0	0	0	0	#N/A
rs28648707	15	81241693	15	81534034	G	A	2.80488e-24	4.04808e-17	NA	NA	-	T	15_81241693_G_A	No	0	0	0	0	#N/A
rs11638444	15	81242479	15	81534820	T	C	2.80488e-24	4.04808e-17	NA	NA	-	T	15_81242479_T_C	No	0	0	0	0	#N/A
rs7180245	15	81242808	15	81535149	G	A	2.80488e-24	4.04808e-17	NA	NA	-	T	15_81242808_G_A	No	0	0	0	0	#N/A
rs11636298	15	81245271	15	81537612	A	G	2.80488e-24	4.04808e-17	NA	NA	-	T	15_81245271_A_G	No	0	0	0	0	#N/A
rs57688280	15	81235269	15	81527610	A	G	3.16746e-24	4.45106e-17	NA	NA	-	T	15_81235269_A_G	No	0	0	0	0	#N/A
rs67645404	15	81236336	15	81528677	A	G	3.16746e-24	4.45106e-17	NA	NA	-	T	15_81236336_A_G	No	0	0	0	0	#N/A
rs60317813	15	81240659	15	81533000	T	G	3.4697e-24	4.69064e-17	NA	NA	-	T	15_81240659_T_G	No	0	0	0	0	#N/A
rs58854988	15	81240921	15	81533262	T	C	3.4697e-24	4.69064e-17	NA	NA	-	T	15_81240921_T_C	No	0	0	0	0	#N/A
rs7172689	15	81241354	15	81533695	C	T	3.4697e-24	4.69064e-17	NA	NA	-	T	15_81241354_C_T	No	0	0	0	0	#N/A
rs67093094	15	81238507	15	81530848	C	T	4.15064e-24	5.4059e-17	NA	NA	-	T	15_81238507_C_T	No	0	0	0	0	#N/A
rs11634673	15	81243448	15	81535789	G	A	4.15064e-24	5.4059e-17	NA	NA	-	T	15_81243448_G_A	No	0	0	0	0	#N/A
rs72746132	15	81245599	15	81537940	G	A	4.15064e-24	5.4059e-17	NA	NA	-	T	15_81245599_G_A	No	0	0	0	0	#N/A
rs61637497	15	81241104	15	81533445	C	A	5.11565e-24	6.50412e-17	NA	NA	-	T	15_81241104_C_A	No	0	0	0	0	#N/A
rs61219147	15	81241421	15	81533762	A	G	5.11565e-24	6.50412e-17	NA	NA	-	T	15_81241421_A_G	No	0	0	0	0	#N/A
rs11638115	15	81233777	15	81526118	G	A	8.85225e-24	1.11225e-16	NA	NA	-	T	15_81233777_G_A	No	0	0	0	0	#N/A
rs72746144	15	81258345	15	81550686	A	G	1.62737e-23	1.99771e-16	NA	NA	-	T	15_81258345_A_G	No	0	0	0	0	#N/A
rs11630877	15	81258656	15	81550997	C	A	1.62737e-23	1.99771e-16	NA	NA	-	T	15_81258656_C_A	No	0	0	0	0	#N/A
rs67117127	15	81253258	15	81545599	C	G	2.38184e-23	2.85818e-16	NA	NA	-	T	15_81253258_C_G	No	0	0	0	0	#N/A
rs67689826	15	81254032	15	81546373	A	G	2.38184e-23	2.85818e-16	NA	NA	-	T	15_81254032_A_G	No	0	0	0	0	#N/A
rs7167782	15	81286877	15	81579218	A	G	2.50082e-23	2.96761e-16	NA	NA	-	T	15_81286877_A_G	No	0	0	0	0	#N/A
rs12324786	15	81233961	15	81526302	C	T	2.76809e-23	3.24867e-16	NA	NA	-	T	15_81233961_C_T	No	0	0	0	0	#N/A
rs7179134	15	81241037	15	81533378	G	A	4.66815e-23	5.41905e-16	NA	NA	-	T	15_81241037_G_A	No	0	0	0	0	#N/A
rs28418832	15	81259307	15	81551648	T	G	6.07617e-23	6.9035e-16	NA	NA	-	T	15_81259307_T_G	No	0	0	0	0	#N/A
rs7163931	15	81259501	15	81551842	C	G	6.07617e-23	6.9035e-16	NA	NA	-	T	15_81259501_C_G	No	0	0	0	0	#N/A
rs72744156	15	81233938	15	81526279	C	T	1.4557e-22	1.6365e-15	NA	NA	-	T	15_81233938_C_T	No	0	0	0	0	#N/A
rs9271894	6	32628097	6	32595874	C	T	5.98064e-16	6.65339e-09	NA	NA	-	NA	No ID	No	0	0	0	0	#N/A
rs5006180	15	81263355	15	81555696	T	G	6.59632e-16	7.26268e-09	NA	NA	-	NA	15_81263355_T_G	No	0	0	0	0	#N/A
rs17875577	15	81293903	15	81586244	T	C	7.39506e-16	8.05903e-09	NA	NA	-	Forest only	15_81293903_T_C	No	0	0	0	0	#N/A
rs114969562	6	32626522	6	32594299	T	A	8.09925e-16	8.73729e-09	NA	NA	-	NA	No ID	No	0	0	0	0	#N/A
rs35130701	6	32626422	6	32594199	A	G	1.02239e-15	8.83131e-09	NA	NA	-	NA	No ID	No	0	0	0	0	#N/A
rs9271850	6	32627283	6	32595060	A	G	8.52099e-16	8.83131e-09	NA	NA	-	NA	No ID	No	0	0	0	0	#N/A
rs9271887	6	32627902	6	32595679	G	A	1.53162e-15	9.73939e-09	NA	NA	-	NA	No ID	No	0	0	0	0	#N/A
rs66500340	15	81275541	15	81567882	T	G	1.97898e-15	1.2288e-08	NA	NA	-	Forest only	15_81275541_T_G	No	0	0	0	0	#N/A
rs6929020	6	32629131	6	32596908	G	C	3.33041e-15	1.97602e-08	NA	NA	-	NA	No ID	No	0	0	0	0	#N/A
rs6928873	6	32629169	6	32596946	G	A	3.33041e-15	1.97602e-08	NA	NA	-	NA	No ID	No	0	0	0	0	#N/A
rs9271900	6	32628236	6	32596013	A	G	6.78044e-15	3.85183e-08	NA	NA	-	NA	No ID	No	0	0	0	0	#N/A
rs72848204	6	32626296	6	32594073	G	T	7.63482e-15	4.31423e-08	NA	NA	-	NA	No ID	No	0	0	0	0	#N/A
rs35366682	6	32626577	6	32594354	T	C	8.31768e-15	4.62666e-08	NA	NA	-	NA	No ID	No	0	0	0	0	#N/A
rs539509361	6	32626622	6	32594399	A	G	8.31768e-15	4.62666e-08	NA	NA	-	NA	No ID	No	0	0	0	0	#N/A
rs77114005	6	32626565	6	32594342	T	C	9.56333e-14	5.26471e-07	NA	NA	-	NA	No ID	No	0	0	0	0	#N/A
rs7758269	6	32631035	6	32598812	T	C	7.44197e-13	4.05507e-06	NA	NA	-	NA	No ID	No	0	0	0	0	#N/A
rs6908808	6	32629092	6	32596869	C	T	7.75876e-13	4.20623e-06	NA	NA	-	NA	No ID	No	0	0	0	0	#N/A
rs9270525	6	32591818	6	32559595	A	G	3.20743e-12	1.639e-05	NA	NA	-	NA	No ID	No	0	0	0	0	#N/A
rs9270526	6	32591820	6	32559597	G	A	3.20743e-12	1.639e-05	NA	NA	-	NA	No ID	No	0	0	0	0	#N/A
rs9270527	6	32591823	6	32559600	G	A	3.20743e-12	1.639e-05	NA	NA	-	NA	No ID	No	0	0	0	0	#N/A
rs9270528	6	32591826	6	32559603	T	C	3.39243e-12	1.69303e-05	NA	NA	-	NA	No ID	No	0	0	0	0	#N/A
rs9272294	6	32635983	6	32603760	C	T	8.58606e-12	3.82076e-05	NA	NA	-	NA	No ID	No	0	0	0	0	#N/A
rs73728637	6	32626643	6	32594420	A	C	9.58915e-12	4.19044e-05	NA	NA	-	NA	No ID	No	0	0	0	0	#N/A
rs9272052	6	32631378	6	32599155	A	G	9.64934e-12	4.19044e-05	NA	NA	-	NA	No ID	No	0	0	0	0	#N/A
rs9272100	6	32632037	6	32599814	C	T	9.61694e-12	4.19044e-05	NA	NA	-	NA	No ID	No	0	0	0	0	#N/A
rs9271790	6	32626998	6	32594775	G	A	1.27677e-11	5.38965e-05	NA	NA	-	NA	No ID	No	0	0	0	0	#N/A
rs9272260	6	32635459	6	32603236	T	A	1.46668e-11	6.11874e-05	NA	NA	-	NA	No ID	No	0	0	0	0	#N/A
rs9270565	6	32592997	6	32560774	C	T	1.50569e-11	6.23277e-05	NA	NA	-	NA	No ID	No	0	0	0	0	#N/A
rs114527826	6	32626383	6	32594160	G	T	1.69378e-11	6.90434e-05	NA	NA	-	NA	No ID	No	0	0	0	0	#N/A
rs9271792	6	32627066	6	32594843	C	T	1.69378e-11	6.90434e-05	NA	NA	-	NA	No ID	No	0	0	0	0	#N/A
rs9271895	6	32628129	6	32595906	T	C	1.7897e-11	7.21274e-05	NA	NA	-	NA	No ID	No	0	0	0	0	#N/A
rs9272296	6	32636033	6	32603810	A	T	1.78426e-11	7.21274e-05	NA	NA	-	NA	No ID	No	0	0	0	0	#N/A
rs9272238	6	32635000	6	32602777	C	T	2.29083e-11	8.82608e-05	NA	NA	-	NA	No ID	No	0	0	0	0	#N/A
rs9272240	6	32635002	6	32602779	G	A	2.29083e-11	8.82608e-05	NA	NA	-	NA	No ID	No	0	0	0	0	#N/A
rs9272241	6	32635010	6	32602787	G	A	2.29745e-11	8.82608e-05	NA	NA	-	NA	No ID	No	0	0	0	0	#N/A
rs9272285	6	32635911	6	32603688	T	G	2.34486e-11	8.95755e-05	NA	NA	-	NA	No ID	No	0	0	0	0	#N/A
rs9272213	6	32634262	6	32602039	T	A	2.45016e-11	9.22197e-05	NA	NA	-	NA	No ID	No	0	0	0	0	#N/A
rs9272256	6	32635392	6	32603169	T	C	2.48078e-11	9.29628e-05	NA	NA	-	NA	No ID	No	0	0	0	0	#N/A
rs9272233	6	32634909	6	32602686	G	A	2.50233e-11	9.31171e-05	NA	NA	-	NA	No ID	No	0	0	0	0	#N/A
rs9272234	6	32634914	6	32602691	G	A	2.50233e-11	9.31171e-05	NA	NA	-	NA	No ID	No	0	0	0	0	#N/A
rs9272275	6	32635826	6	32603603	C	T	2.60728e-11	9.63512e-05	NA	NA	-	NA	No ID	No	0	0	0	0	#N/A
rs9272351	6	32636646	6	32604423	G	A	2.6498e-11	9.65855e-05	NA	NA	-	NA	No ID	No	0	0	0	0	#N/A
rs7758465	6	32631254	6	32599031	T	A	2.66943e-11	9.68301e-05	NA	NA	-	NA	No ID	No	0	0	0	0	#N/A
rs9272145	6	32633104	6	32600881	A	G	2.69584e-11	9.72676e-05	NA	NA	-	NA	No ID	No	0	0	0	0	#N/A
rs9272176	6	32633556	6	32601333	C	T	2.91192e-11	0.000104711	NA	NA	-	NA	No ID	No	0	0	0	0	#N/A
rs9272190	6	32633983	6	32601760	A	G	3.03689e-11	0.000108474	NA	NA	-	NA	No ID	No	0	0	0	0	#N/A
rs9272191	6	32633992	6	32601769	G	T	3.03689e-11	0.000108474	NA	NA	-	NA	No ID	No	0	0	0	0	#N/A
rs6929044	6	32629174	6	32596951	T	C	3.098e-11	0.000109557	NA	NA	-	NA	No ID	No	0	0	0	0	#N/A
rs6929398	6	32629189	6	32596966	A	G	3.098e-11	0.000109557	NA	NA	-	NA	No ID	No	0	0	0	0	#N/A
rs9272262	6	32635514	6	32603291	A	T	3.19834e-11	0.000112361	NA	NA	-	NA	No ID	No	0	0	0	0	#N/A
rs9272264	6	32635532	6	32603309	A	G	3.19834e-11	0.000112361	NA	NA	-	NA	No ID	No	0	0	0	0	#N/A
rs9272215	6	32634328	6	32602105	G	T	3.3425e-11	0.000115245	NA	NA	-	NA	No ID	No	0	0	0	0	#N/A
rs9272220	6	32634529	6	32602306	G	A	3.3425e-11	0.000115245	NA	NA	-	NA	No ID	No	0	0	0	0	#N/A
rs9272230	6	32634825	6	32602602	C	A	3.3425e-11	0.000115245	NA	NA	-	NA	No ID	No	0	0	0	0	#N/A
rs9272253	6	32635251	6	32603028	G	T	3.3425e-11	0.000115245	NA	NA	-	NA	No ID	No	0	0	0	0	#N/A
rs4531696	15	81267275	15	81559616	G	A	3.44549e-11	0.00011832	NA	NA	-	T	15_81267275_G_A	No	0	0	0	0	#N/A
rs9272184	6	32633840	6	32601617	T	C	3.84574e-11	0.000129157	NA	NA	-	NA	No ID	No	0	0	0	0	#N/A
rs9272178	6	32633650	6	32601427	C	G	4.10191e-11	0.00013521	NA	NA	-	NA	No ID	No	0	0	0	0	#N/A
rs9272181	6	32633786	6	32601563	G	A	4.10191e-11	0.00013521	NA	NA	-	NA	No ID	No	0	0	0	0	#N/A
rs77559661	6	32631735	6	32599512	A	T	4.37044e-11	0.000142739	NA	NA	-	NA	No ID	No	0	0	0	0	#N/A
rs9272173	6	32633491	6	32601268	T	C	4.56488e-11	0.000148636	NA	NA	-	NA	No ID	No	0	0	0	0	#N/A
rs9272144	6	32633040	6	32600817	T	G	5.18307e-11	0.000167741	NA	NA	-	NA	No ID	No	0	0	0	0	#N/A
rs9272311	6	32636176	6	32603953	G	A	5.33952e-11	0.000171248	NA	NA	-	NA	No ID	No	0	0	0	0	#N/A
rs9270520	6	32591716	6	32559493	A	T	5.57436e-11	0.000178244	NA	NA	-	NA	No ID	No	0	0	0	0	#N/A
rs9272069	6	32631648	6	32599425	T	A	5.95384e-11	0.00018981	NA	NA	-	NA	No ID	No	0	0	0	0	#N/A
rs9272177	6	32633584	6	32601361	T	C	6.18649e-11	0.000196057	NA	NA	-	NA	No ID	No	0	0	0	0	#N/A
rs9272060	6	32631460	6	32599237	G	A	6.99177e-11	0.000218977	NA	NA	-	NA	No ID	No	0	0	0	0	#N/A
rs9272243	6	32635080	6	32602857	A	G	7.32122e-11	0.000227296	NA	NA	-	NA	No ID	No	0	0	0	0	#N/A
rs9272244	6	32635083	6	32602860	G	T	7.32122e-11	0.000227296	NA	NA	-	NA	No ID	No	0	0	0	0	#N/A
rs9272246	6	32635126	6	32602903	G	C	7.32122e-11	0.000227296	NA	NA	-	NA	No ID	No	0	0	0	0	#N/A
rs4344696	15	81251154	15	81543495	C	A	8.30524e-11	0.000257099	NA	NA	-	T	15_81251154_C_A	No	0	0	0	0	#N/A
rs74291249	6	32626321	6	32594098	G	A	8.64597e-11	0.000266104	NA	NA	-	NA	No ID	No	0	0	0	0	#N/A
rs9272321	6	32636350	6	32604127	C	T	9.04201e-11	0.000276698	NA	NA	-	NA	No ID	No	0	0	0	0	#N/A
rs9272322	6	32636351	6	32604128	T	G	9.04201e-11	0.000276698	NA	NA	-	NA	No ID	No	0	0	0	0	#N/A
rs7758472	6	32631262	6	32599039	G	A	9.26891e-11	0.000282831	NA	NA	-	NA	No ID	No	0	0	0	0	#N/A
rs9272123	6	32632796	6	32600573	C	T	1.055e-10	0.000320094	NA	NA	-	NA	No ID	No	0	0	0	0	#N/A
rs562462	6	32618660	6	32586437	T	C	1.08861e-10	0.000328423	NA	NA	-	NA	No ID	No	0	0	0	0	#N/A
rs9272058	6	32631420	6	32599197	T	C	1.24364e-10	0.000369972	NA	NA	-	NA	No ID	No	0	0	0	0	#N/A
rs9272188	6	32633911	6	32601688	C	G	1.35344e-10	0.000400403	NA	NA	-	NA	No ID	No	0	0	0	0	#N/A
rs9271902	6	32628259	6	32596036	C	A	1.47548e-10	0.000435304	NA	NA	-	NA	No ID	No	0	0	0	0	#N/A
rs68069968	15	81363266	15	81655607	A	T	1.91386e-10	0.000561533	NA	NA	-	Forest only for the first one	15_81363266_A_T/15_81363266_A_AT	No	0	0	0	0	#N/A
rs9272343	6	32636549	6	32604326	A	G	1.92715e-10	0.000563884	NA	NA	-	NA	No ID	No	0	0	0	0	#N/A
rs200889854	6	32594189	6	32561966	T	A	2.03913e-10	0.000595019	NA	NA	-	NA	No ID	No	0	0	0	0	#N/A
rs4128767	15	81251066	15	81543407	A	G	2.11638e-10	0.000614203	NA	NA	-	T	15_81251066_A_G	No	0	0	0	0	#N/A
rs4131083	15	81243305	15	81535646	G	A	2.43109e-10	0.000699831	NA	NA	-	T	15_81243305_G_A	No	0	0	0	0	#N/A
rs9272247	6	32635147	6	32602924	G	A	2.50346e-10	0.000718727	NA	NA	-	NA	No ID	No	0	0	0	0	#N/A
rs9272300	6	32636060	6	32603837	C	T	2.71563e-10	0.00077547	NA	NA	-	NA	No ID	No	0	0	0	0	#N/A
rs61112061	15	81335387	15	81627728	A	G	2.71429e-10	0.00077547	NA	NA	-	Forest only	15_81335387_A_G	No	0	0	0	0	#N/A
rs9272279	6	32635881	6	32603658	T	C	2.81073e-10	0.000800487	NA	NA	-	NA	No ID	No	0	0	0	0	#N/A
rs115787103	6	32635640	6	32603417	T	A	2.8304e-10	0.000803793	NA	NA	-	NA	No ID	No	0	0	0	0	#N/A
rs9272063	6	32631526	6	32599303	C	T	2.89514e-10	0.000813679	NA	NA	-	NA	No ID	No	0	0	0	0	#N/A
rs9272065	6	32631575	6	32599352	T	G	2.89514e-10	0.000813679	NA	NA	-	NA	No ID	No	0	0	0	0	#N/A
rs9272066	6	32631597	6	32599374	C	A	2.89514e-10	0.000813679	NA	NA	-	NA	No ID	No	0	0	0	0	#N/A
rs9272248	6	32635164	6	32602941	G	A	2.909e-10	0.000815429	NA	NA	-	NA	No ID	No	0	0	0	0	#N/A
rs11631809	15	81336426	15	81628767	G	C	4.49269e-10	0.00123346	NA	NA	-	Forest only	15_81336426_G_C	No	0	0	0	0	#N/A
rs9272101	6	32632047	6	32599824	C	T	4.58621e-10	0.0012559	NA	NA	-	NA	No ID	No	0	0	0	0	#N/A
rs9272133	6	32632917	6	32600694	G	A	4.69818e-10	0.00128328	NA	NA	-	NA	No ID	No	0	0	0	0	#N/A
rs114104101	6	32635676	6	32603453	T	C	4.82785e-10	0.00130865	NA	NA	-	NA	No ID	No	0	0	0	0	#N/A
rs9272269	6	32635677	6	32603454	G	A	4.82785e-10	0.00130865	NA	NA	-	NA	No ID	No	0	0	0	0	#N/A
rs115852844	6	32635679	6	32603456	G	A	4.82785e-10	0.00130865	NA	NA	-	NA	No ID	No	0	0	0	0	#N/A
rs9272301	6	32636070	6	32603847	A	G	5.03323e-10	0.00135401	NA	NA	-	NA	No ID	No	0	0	0	0	#N/A
rs9272283	6	32635894	6	32603671	T	A	6.58363e-10	0.00171076	NA	NA	-	NA	No ID	No	0	0	0	0	#N/A
rs9272326	6	32636392	6	32604169	C	T	9.84775e-10	0.00250412	NA	NA	-	NA	No ID	No	0	0	0	0	#N/A
rs76744036	15	81371495	15	81663836	G	C	1.57128e-09	0.0039485	NA	NA	-	T	15_81371495_G_C	No	0	0	0	0	#N/A
rs557048	6	32619224	6	32587001	C	T	1.71895e-09	0.00429934	NA	NA	-	NA	No ID	No	0	0	0	0	#N/A
rs112581165	12	95750137	12	96143915	C	T	1.71894e-09	0.00429934	NA	NA	-	Forest only	12_95750137_C_T	No	0	0	0	0	#N/A
rs566861	6	32608761	6	32576538	T	C	2.02104e-09	0.00501335	NA	NA	-	NA	No ID	No	0	0	0	0	#N/A
rs9271925	6	32628763	6	32596540	T	G	2.02429e-09	0.00501335	NA	NA	-	NA	No ID	No	0	0	0	0	#N/A
rs9271926	6	32628789	6	32596566	G	T	2.02429e-09	0.00501335	NA	NA	-	NA	No ID	No	0	0	0	0	#N/A
rs647455	6	32608944	6	32576721	G	A	2.17448e-09	0.00531424	NA	NA	-	NA	No ID	No	0	0	0	0	#N/A
rs647467	6	32608949	6	32576726	C	T	2.17448e-09	0.00531424	NA	NA	-	NA	No ID	No	0	0	0	0	#N/A
rs10444524	12	95739609	12	96133387	A	G	2.29968e-09	0.00558189	NA	NA	-	Forest only	12_95739609_A_G	No	0	0	0	0	#N/A
rs593635	6	32600286	6	32568063	G	A	2.76061e-09	0.00668549	NA	NA	-	NA	No ID	No	0	0	0	0	#N/A
rs9272192	6	32633998	6	32601775	A	G	2.92675e-09	0.0070718	NA	NA	-	NA	No ID	No	0	0	0	0	#N/A
rs9271903	6	32628261	6	32596038	C	G	3.58165e-09	0.00859588	NA	NA	-	NA	No ID	No	0	0	0	0	#N/A
rs9271904	6	32628263	6	32596040	A	G	3.58165e-09	0.00859588	NA	NA	-	NA	No ID	No	0	0	0	0	#N/A
rs9271905	6	32628264	6	32596041	G	A	3.58165e-09	0.00859588	NA	NA	-	NA	No ID	No	0	0	0	0	#N/A
rs9271924	6	32628721	6	32596498	G	A	3.72495e-09	0.00891974	NA	NA	-	NA	No ID	No	0	0	0	0	#N/A
rs9272271	6	32635749	6	32603526	A	T	3.96761e-09	0.00945841	NA	NA	-	NA	No ID	No	0	0	0	0	#N/A
rs9272272	6	32635753	6	32603530	G	A	3.96761e-09	0.00945841	NA	NA	-	NA	No ID	No	0	0	0	0	#N/A
rs9272204	6	32634138	6	32601915	G	A	4.48749e-09	0.0106502	NA	NA	-	NA	No ID	No	0	0	0	0	#N/A
rs680061	6	32603321	6	32571098	A	G	4.81718e-09	0.0113821	NA	NA	-	NA	No ID	No	0	0	0	0	#N/A
rs182836940	15	81258771	15	81551112	C	A	5.00738e-09	0.0118054	NA	NA	-	NA	No ID	No	0	0	0	0	#N/A
rs2395521	6	32633923	6	32601700	C	T	5.14249e-09	0.0120972	NA	NA	-	NA	No ID	No	0	0	0	0	#N/A
rs9272267	6	32635666	6	32603443	A	G	6.55597e-09	0.0152543	NA	NA	-	NA	No ID	No	0	0	0	0	#N/A
rs9272369	6	32636866	6	32604643	C	T	6.77628e-09	0.0157326	NA	NA	-	NA	No ID	No	0	0	0	0	#N/A
rs592362	6	32600018	6	32567795	A	G	7.76479e-09	0.0176817	NA	NA	-	NA	No ID	No	0	0	0	0	#N/A
rs9272206	6	32634156	6	32601933	C	T	7.73831e-09	0.0176817	NA	NA	-	NA	No ID	No	0	0	0	0	#N/A
rs28366320	6	32593774	6	32561551	G	A	9.84328e-09	0.0222723	NA	NA	-	NA	No ID	No	0	0	0	0	#N/A
rs9270612	6	32597329	6	32565106	T	C	1.06608e-08	0.0239696	NA	NA	-	NA	No ID	No	0	0	0	0	#N/A
rs9270614	6	32597338	6	32565115	C	A	1.06608e-08	0.0239696	NA	NA	-	NA	No ID	No	0	0	0	0	#N/A
rs9270616	6	32597377	6	32565154	C	G	1.06608e-08	0.0239696	NA	NA	-	NA	No ID	No	0	0	0	0	#N/A
rs72691418	14	81424439	14	81890783	A	C	1.06993e-08	0.0240058	NA	NA	-	Forest only	14_81424439_A_C	No	0	0	0	0	#N/A
rs9270772	6	32601190	6	32568967	T	C	1.35112e-08	0.0301248	NA	NA	-	NA	No ID	No	0	0	0	0	#N/A
rs9270657	6	32598244	6	32566021	T	G	1.43645e-08	0.0316312	NA	NA	-	NA	No ID	No	0	0	0	0	#N/A
rs9271787	6	32626941	6	32594718	T	C	1.85914e-08	0.0402746	NA	NA	-	NA	No ID	No	0	0	0	0	#N/A
rs9271788	6	32626957	6	32594734	A	G	1.85914e-08	0.0402746	NA	NA	-	NA	No ID	No	0	0	0	0	#N/A
rs9270599	6	32593879	6	32561656	G	A	1.91291e-08	0.0413557	NA	NA	-	NA	No ID	No	0	0	0	0	#N/A
rs9272423	6	32637387	6	32605164	T	G	1.92423e-08	0.0415163	NA	NA	-	NA	No ID	No	0	0	0	0	#N/A
rs9272356	6	32636739	6	32604516	C	T	2.18177e-08	0.046953	NA	NA	-	NA	No ID	No	0	0	0	0	#N/A

## Sheet: B
OTG_ID	Age-Related Traits		Age-Related Traits	# of SNVs
11_43613423_A_C	Body Mass Index		Body Mass Index	201
11_43613423_A_C	Diabetes Mellitus, Type 2		Diabetes Mellitus, Type 2	114
11_43613423_A_C	C-Reactive Protein		Hyperparathyroidism	107
11_43613423_A_C	Cholesterol, HDL		Thyroid Diseases	107
11_43613423_A_C	Coronary Artery Disease		Coronary Artery Disease	106
11_43613949_C_G	Body Mass Index		Hypothyroidism	104
11_43613949_C_G	C-Reactive Protein		Diabetes Mellitus	101
11_43613949_C_G	Cholesterol, HDL		Psoriasis	100
11_43613949_C_G	Coronary Artery Disease		Arthritis, Rheumatoid	100
11_43613949_C_G	Diabetes Mellitus, Type 2		Hemoglobinopathies	99
11_43614184_G_T	Body Mass Index		Skin Diseases, Vesiculobullous	94
11_43614184_G_T	Cholesterol, HDL		Lupus Erythematosus, Systemic	84
11_43614184_G_T	C-Reactive Protein		Arthritis	79
11_43614184_G_T	Coronary Artery Disease		Venous Thrombosis	79
11_43614184_G_T	Diabetes Mellitus, Type 2		Sjogren's Syndrome	78
11_43614828_T_A	Body Mass Index		Cardiovascular Diseases	76
11_43614828_T_A	Coronary Artery Disease		Precursor Cell Lymphoblastic Leukemia-Lymphoma	71
11_43614828_T_A	Diabetes Mellitus, Type 2		Cholesterol, LDL	68
11_43614828_T_A	Cholesterol, HDL		Diabetic Ketoacidosis	62
11_43614828_T_A	C-Reactive Protein		Leukemia, Lymphocytic, Chronic, B-Cell	56
11_43615028_A_G	Body Mass Index		Polymyositis	44
11_43615028_A_G	C-Reactive Protein		Metabolic Diseases	42
11_43615028_A_G	Cholesterol, HDL		Graves Disease	36
11_43615028_A_G	Coronary Artery Disease		Pulmonary Disease, Chronic Obstructive	35
11_43615028_A_G	Diabetes Mellitus, Type 2		Cholesterol, HDL	33
11_43617475_G_T	Body Mass Index		C-Reactive Protein	33
11_43617475_G_T	Cholesterol, HDL		Nephritis	30
11_43617475_G_T	C-Reactive Protein		Hearing Loss	27
11_43617475_G_T	Coronary Artery Disease		Lymphoma, Follicular	26
11_43617475_G_T	Diabetes Mellitus, Type 2		Hearing Loss, Sensorineural	25
11_43618565_C_T	Body Mass Index		Connective Tissue Diseases	21
11_43618565_C_T	Coronary Artery Disease		Diabetic Retinopathy	20
11_43618565_C_T	Diabetes Mellitus, Type 2		Spondylosis	19
11_43618565_C_T	Cholesterol, HDL		Hematuria	16
11_43618565_C_T	C-Reactive Protein		Anemia	15
11_43620580_T_G	Body Mass Index		Lung Diseases, Interstitial	10
11_43620580_T_G	C-Reactive Protein		Nasal Polyps	9
11_43620580_T_G	Cholesterol, HDL		Uterine Cervical Neoplasms	8
11_43620580_T_G	Coronary Artery Disease		Triglycerides	8
11_43620580_T_G	Diabetes Mellitus, Type 2		Neurodegenerative Diseases	7
11_43626818_T_G	Body Mass Index		Mean Platelet Volume	5
11_43626818_T_G	Cholesterol, HDL		Anxiety	4
11_43626818_T_G	C-Reactive Protein		Blood Pressure	4
11_43626818_T_G	Coronary Artery Disease		Diabetic Neuropathies	2
11_43626818_T_G	Diabetes Mellitus, Type 2		Blood Glucose	2
11_43627486_A_C	Body Mass Index		Lung Neoplasms	2
11_43627486_A_C	C-Reactive Protein		Choroid Diseases	2
11_43627486_A_C	Cholesterol, HDL		Gastrointestinal Diseases	2
11_43627486_A_C	Coronary Artery Disease		Diabetic Nephropathies	2
11_43627486_A_C	Diabetes Mellitus, Type 2		Joint Diseases	1
11_43632283_G_T	Body Mass Index		Cataract	1
11_43632283_G_T	C-Reactive Protein		Frailty	1
11_43632283_G_T	Coronary Artery Disease		Polymyalgia Rheumatica	1
11_43632283_G_T	Cholesterol, HDL		Lymphoma	1
11_43632283_G_T	Diabetes Mellitus, Type 2		Alzheimer Disease	1
11_43634985_G_A	Body Mass Index		Kidney Diseases	1
11_43634985_G_A	C-Reactive Protein		Liver Cirrhosis	1
11_43634985_G_A	Cholesterol, HDL		Arthritis, Psoriatic	1
11_43634985_G_A	Coronary Artery Disease		Essential Hypertension	1
11_43634985_G_A	Diabetes Mellitus, Type 2		Peripheral Nervous System Diseases	1
11_43638705_G_T	Body Mass Index		Peripheral Arterial Disease	1
11_43638705_G_T	Cholesterol, HDL		Leg Ulcer	1
11_43638705_G_T	C-Reactive Protein		Grand Total	2388
11_43638705_G_T	Coronary Artery Disease
11_43638705_G_T	Diabetes Mellitus, Type 2
11_43640890_A_G	Body Mass Index
11_43640890_A_G	C-Reactive Protein
11_43640890_A_G	Cholesterol, HDL
11_43640890_A_G	Coronary Artery Disease
11_43640890_A_G	Diabetes Mellitus, Type 2
11_43648951_C_A	Body Mass Index
11_43648951_C_A	Cholesterol, HDL
11_43648951_C_A	C-Reactive Protein
11_43648951_C_A	Coronary Artery Disease
11_43648951_C_A	Diabetes Mellitus, Type 2
11_43659699_C_T	Body Mass Index
11_43659699_C_T	Diabetes Mellitus, Type 2
11_43659699_C_T	C-Reactive Protein
11_43659699_C_T	Cholesterol, HDL
11_43659699_C_T	Coronary Artery Disease
11_43659822_G_A	Body Mass Index
11_43659822_G_A	Cholesterol, HDL
11_43659822_G_A	C-Reactive Protein
11_43659822_G_A	Coronary Artery Disease
11_43659822_G_A	Diabetes Mellitus, Type 2
11_43665068_G_A	Body Mass Index
11_43665068_G_A	C-Reactive Protein
11_43665068_G_A	Cholesterol, HDL
11_43665068_G_A	Coronary Artery Disease
11_43665068_G_A	Diabetes Mellitus, Type 2
11_43666290_A_G	Body Mass Index
11_43666290_A_G	Coronary Artery Disease
11_43666290_A_G	Diabetes Mellitus, Type 2
11_43666290_A_G	C-Reactive Protein
11_43666290_A_G	Cholesterol, HDL
11_43669167_C_T	Body Mass Index
11_43669167_C_T	Cholesterol, HDL
11_43669167_C_T	C-Reactive Protein
11_43669167_C_T	Coronary Artery Disease
11_43669167_C_T	Diabetes Mellitus, Type 2
11_43670833_T_C	Body Mass Index
11_43670833_T_C	Cholesterol, HDL
11_43670833_T_C	C-Reactive Protein
11_43670833_T_C	Coronary Artery Disease
11_43670833_T_C	Diabetes Mellitus, Type 2
11_43670834_A_T	Body Mass Index
11_43670834_A_T	Cholesterol, HDL
11_43670834_A_T	C-Reactive Protein
11_43670834_A_T	Coronary Artery Disease
11_43670834_A_T	Diabetes Mellitus, Type 2
11_43670872_A_T	Body Mass Index
11_43670872_A_T	Coronary Artery Disease
11_43670872_A_T	Diabetes Mellitus, Type 2
11_43670872_A_T	C-Reactive Protein
11_43670872_A_T	Cholesterol, HDL
11_43670873_A_G	Body Mass Index
11_43670873_A_G	C-Reactive Protein
11_43670873_A_G	Cholesterol, HDL
11_43670873_A_G	Diabetes Mellitus, Type 2
11_43670873_A_G	Coronary Artery Disease
11_43671560_G_A	Body Mass Index
11_43671560_G_A	Cholesterol, HDL
11_43671560_G_A	C-Reactive Protein
11_43671560_G_A	Coronary Artery Disease
11_43671560_G_A	Diabetes Mellitus, Type 2
11_43674766_C_T	Body Mass Index
11_43674766_C_T	Cholesterol, HDL
11_43674766_C_T	C-Reactive Protein
11_43674766_C_T	Coronary Artery Disease
11_43674766_C_T	Diabetes Mellitus, Type 2
11_43675367_T_G	Body Mass Index
11_43675367_T_G	Coronary Artery Disease
11_43675367_T_G	C-Reactive Protein
11_43675367_T_G	Cholesterol, HDL
11_43675367_T_G	Diabetes Mellitus, Type 2
11_43685814_C_T	Body Mass Index
11_43685814_C_T	Diabetes Mellitus, Type 2
11_43685814_C_T	C-Reactive Protein
11_43685814_C_T	Cholesterol, HDL
11_43685814_C_T	Coronary Artery Disease
11_43696893_C_T	Body Mass Index
11_43696893_C_T	Cholesterol, HDL
11_43696893_C_T	C-Reactive Protein
11_43696893_C_T	Coronary Artery Disease
11_43696893_C_T	Diabetes Mellitus, Type 2
11_43697551_C_T	Body Mass Index
11_43697551_C_T	C-Reactive Protein
11_43697551_C_T	Cholesterol, HDL
11_43697551_C_T	Coronary Artery Disease
11_43697551_C_T	Diabetes Mellitus, Type 2
11_43706984_A_T	Body Mass Index
11_43706984_A_T	Coronary Artery Disease
11_43706984_A_T	Diabetes Mellitus, Type 2
11_43706984_A_T	Cholesterol, HDL
11_43706984_A_T	C-Reactive Protein
11_43708303_G_A	Body Mass Index
11_43708303_G_A	Cholesterol, HDL
11_43708303_G_A	Coronary Artery Disease
11_43708303_G_A	Diabetes Mellitus, Type 2
11_43708303_G_A	C-Reactive Protein
11_43708437_A_G	Body Mass Index
11_43708437_A_G	Cholesterol, HDL
11_43708437_A_G	C-Reactive Protein
11_43708437_A_G	Coronary Artery Disease
11_43708437_A_G	Diabetes Mellitus, Type 2
11_43726362_A_G	Body Mass Index
11_43726362_A_G	Coronary Artery Disease
11_43726362_A_G	Diabetes Mellitus, Type 2
11_43730972_G_A	Body Mass Index
11_43730972_G_A	Coronary Artery Disease
11_43730972_G_A	Cardiovascular Diseases
11_43730972_G_A	Diabetes Mellitus, Type 2
11_43732175_G_C	Body Mass Index
11_43732175_G_C	Diabetes Mellitus, Type 2
11_43732175_G_C	Coronary Artery Disease
11_43732175_G_C	Cardiovascular Diseases
11_43732822_A_G	Body Mass Index
11_43732822_A_G	Coronary Artery Disease
11_43732822_A_G	Cardiovascular Diseases
11_43732822_A_G	Diabetes Mellitus, Type 2
11_43745352_T_C	Body Mass Index
11_43745352_T_C	Coronary Artery Disease
11_43745352_T_C	Cardiovascular Diseases
11_43745352_T_C	Diabetes Mellitus, Type 2
11_43746704_A_G	Body Mass Index
11_43746704_A_G	Coronary Artery Disease
11_43746704_A_G	Cardiovascular Diseases
11_43746704_A_G	Diabetes Mellitus, Type 2
11_43747745_C_T	Body Mass Index
11_43747745_C_T	Coronary Artery Disease
11_43747745_C_T	Cardiovascular Diseases
11_43747745_C_T	Diabetes Mellitus, Type 2
11_43752263_T_G	Body Mass Index
11_43752263_T_G	Coronary Artery Disease
11_43752263_T_G	Cardiovascular Diseases
11_43752263_T_G	Diabetes Mellitus, Type 2
11_43754184_A_G	Body Mass Index
11_43754184_A_G	Coronary Artery Disease
11_43754184_A_G	Cardiovascular Diseases
11_43754184_A_G	Diabetes Mellitus, Type 2
11_43754931_C_T	Body Mass Index
11_43754931_C_T	Coronary Artery Disease
11_43754931_C_T	Cardiovascular Diseases
11_43754931_C_T	Diabetes Mellitus, Type 2
11_43759003_C_A	Body Mass Index
11_43759003_C_A	Coronary Artery Disease
11_43759003_C_A	Cardiovascular Diseases
11_43759003_C_A	Diabetes Mellitus, Type 2
11_43764183_A_C	Body Mass Index
11_43764183_A_C	Coronary Artery Disease
11_43764183_A_C	Cardiovascular Diseases
11_43764183_A_C	Diabetes Mellitus, Type 2
11_43764763_A_G	Body Mass Index
11_43764763_A_G	Coronary Artery Disease
11_43764763_A_G	Cardiovascular Diseases
11_43764763_A_G	Diabetes Mellitus, Type 2
11_43767672_A_G	Body Mass Index
11_43767672_A_G	Coronary Artery Disease
11_43767672_A_G	Cardiovascular Diseases
11_43767672_A_G	Diabetes Mellitus, Type 2
11_43773042_T_C	Body Mass Index
11_43773042_T_C	Coronary Artery Disease
11_43773042_T_C	Cardiovascular Diseases
11_43773042_T_C	Diabetes Mellitus, Type 2
11_43781704_G_A	Body Mass Index
11_43781704_G_A	Coronary Artery Disease
11_43781704_G_A	Cardiovascular Diseases
11_43781704_G_A	Diabetes Mellitus, Type 2
11_43786724_T_C	Body Mass Index
11_43786724_T_C	Cardiovascular Diseases
11_43786724_T_C	Diabetes Mellitus, Type 2
11_43792226_T_G	Body Mass Index
11_43792226_T_G	Cardiovascular Diseases
11_43792226_T_G	Diabetes Mellitus, Type 2
11_43794650_C_T	Body Mass Index
11_43794650_C_T	Coronary Artery Disease
11_43794650_C_T	Cardiovascular Diseases
11_43794650_C_T	Diabetes Mellitus, Type 2
11_43795575_C_T	Body Mass Index
11_43795575_C_T	Coronary Artery Disease
11_43795575_C_T	Cardiovascular Diseases
11_43795575_C_T	Diabetes Mellitus, Type 2
11_43795770_C_G	Body Mass Index
11_43795770_C_G	Coronary Artery Disease
11_43795770_C_G	Cardiovascular Diseases
11_43795770_C_G	Diabetes Mellitus, Type 2
11_43796180_C_A	Body Mass Index
11_43796180_C_A	Coronary Artery Disease
11_43796180_C_A	Cardiovascular Diseases
11_43796180_C_A	Diabetes Mellitus, Type 2
11_43798926_T_C	Body Mass Index
11_43798926_T_C	Coronary Artery Disease
11_43798926_T_C	Cardiovascular Diseases
11_43798926_T_C	Diabetes Mellitus, Type 2
11_43798974_C_T	Body Mass Index
11_43798974_C_T	Coronary Artery Disease
11_43798974_C_T	Cardiovascular Diseases
11_43798974_C_T	Diabetes Mellitus, Type 2
11_43799454_G_T	Body Mass Index
11_43799454_G_T	Diabetes Mellitus, Type 2
11_43799454_G_T	Coronary Artery Disease
11_43799454_G_T	Cardiovascular Diseases
11_43801207_T_C	Body Mass Index
11_43801207_T_C	Coronary Artery Disease
11_43801207_T_C	Cardiovascular Diseases
11_43801207_T_C	Diabetes Mellitus, Type 2
11_43801335_A_G	Body Mass Index
11_43801335_A_G	Coronary Artery Disease
11_43801335_A_G	Cardiovascular Diseases
11_43801335_A_G	Diabetes Mellitus, Type 2
11_43802413_A_T	Body Mass Index
11_43802413_A_T	Cardiovascular Diseases
11_43802413_A_T	Diabetes Mellitus, Type 2
11_43802413_A_T	Coronary Artery Disease
11_43803083_A_T	Body Mass Index
11_43803083_A_T	Coronary Artery Disease
11_43803083_A_T	Cardiovascular Diseases
11_43803083_A_T	Diabetes Mellitus, Type 2
11_43803488_C_T	Body Mass Index
11_43803488_C_T	Coronary Artery Disease
11_43803488_C_T	Cardiovascular Diseases
11_43803488_C_T	Diabetes Mellitus, Type 2
11_43803931_C_T	Body Mass Index
11_43803931_C_T	Coronary Artery Disease
11_43803931_C_T	Cardiovascular Diseases
11_43803931_C_T	Diabetes Mellitus, Type 2
11_43810226_A_G	Body Mass Index
11_43810226_A_G	Coronary Artery Disease
11_43810226_A_G	Cardiovascular Diseases
11_43810226_A_G	Diabetes Mellitus, Type 2
11_43810955_G_A	Body Mass Index
11_43810955_G_A	Coronary Artery Disease
11_43810955_G_A	Cardiovascular Diseases
11_43810955_G_A	Diabetes Mellitus, Type 2
11_43815046_T_C	Body Mass Index
11_43815046_T_C	Coronary Artery Disease
11_43815046_T_C	Cardiovascular Diseases
11_43815046_T_C	Diabetes Mellitus, Type 2
11_43816001_A_G	Body Mass Index
11_43816001_A_G	Coronary Artery Disease
11_43816001_A_G	Cardiovascular Diseases
11_43816001_A_G	Diabetes Mellitus, Type 2
11_43816767_T_C	Body Mass Index
11_43816767_T_C	Coronary Artery Disease
11_43816767_T_C	Cardiovascular Diseases
11_43816767_T_C	Diabetes Mellitus, Type 2
11_43817104_A_G	Body Mass Index
11_43817104_A_G	Coronary Artery Disease
11_43817104_A_G	Cardiovascular Diseases
11_43817104_A_G	Diabetes Mellitus, Type 2
11_43818385_G_A	Body Mass Index
11_43818385_G_A	Coronary Artery Disease
11_43818385_G_A	Cardiovascular Diseases
11_43818385_G_A	Diabetes Mellitus, Type 2
11_43821651_T_C	Body Mass Index
11_43821651_T_C	Coronary Artery Disease
11_43821651_T_C	Cardiovascular Diseases
11_43821651_T_C	Diabetes Mellitus, Type 2
11_43822029_C_G	Body Mass Index
11_43822029_C_G	Coronary Artery Disease
11_43822029_C_G	Cardiovascular Diseases
11_43822029_C_G	Diabetes Mellitus, Type 2
11_43822950_C_T	Body Mass Index
11_43822950_C_T	Coronary Artery Disease
11_43822950_C_T	Cardiovascular Diseases
11_43822950_C_T	Diabetes Mellitus, Type 2
11_43825155_A_G	Body Mass Index
11_43825155_A_G	Coronary Artery Disease
11_43825155_A_G	Cardiovascular Diseases
11_43825155_A_G	Diabetes Mellitus, Type 2
11_43825300_T_C	Body Mass Index
11_43825300_T_C	Coronary Artery Disease
11_43825300_T_C	Cardiovascular Diseases
11_43825300_T_C	Diabetes Mellitus, Type 2
11_43826361_G_A	Body Mass Index
11_43826361_G_A	Coronary Artery Disease
11_43826361_G_A	Cardiovascular Diseases
11_43826361_G_A	Diabetes Mellitus, Type 2
11_43826788_G_A	Body Mass Index
11_43826788_G_A	Coronary Artery Disease
11_43826788_G_A	Cardiovascular Diseases
11_43826788_G_A	Diabetes Mellitus, Type 2
11_43827204_C_A	Body Mass Index
11_43827204_C_A	Coronary Artery Disease
11_43827204_C_A	Cardiovascular Diseases
11_43827204_C_A	Diabetes Mellitus, Type 2
11_43827743_C_T	Body Mass Index
11_43827743_C_T	Coronary Artery Disease
11_43827743_C_T	Cardiovascular Diseases
11_43827743_C_T	Diabetes Mellitus, Type 2
11_43829924_A_C	Body Mass Index
11_43829924_A_C	Coronary Artery Disease
11_43829924_A_C	Cardiovascular Diseases
11_43829924_A_C	Diabetes Mellitus, Type 2
11_43830253_G_A	Body Mass Index
11_43830253_G_A	Coronary Artery Disease
11_43830253_G_A	Cardiovascular Diseases
11_43830253_G_A	Diabetes Mellitus, Type 2
11_43832359_T_C	Body Mass Index
11_43832359_T_C	Diabetes Mellitus, Type 2
11_43832359_T_C	Coronary Artery Disease
11_43832359_T_C	Cardiovascular Diseases
11_43833060_G_C	Body Mass Index
11_43834805_G_T	Body Mass Index
11_43834805_G_T	Coronary Artery Disease
11_43834805_G_T	Cardiovascular Diseases
11_43834805_G_T	Diabetes Mellitus, Type 2
11_43835868_A_G	Body Mass Index
11_43835868_A_G	Coronary Artery Disease
11_43835868_A_G	Cardiovascular Diseases
11_43835868_A_G	Diabetes Mellitus, Type 2
11_43836378_G_C	Body Mass Index
11_43836378_G_C	Coronary Artery Disease
11_43836378_G_C	Cardiovascular Diseases
11_43836378_G_C	Diabetes Mellitus, Type 2
11_43837004_G_A	Body Mass Index
11_43837004_G_A	Coronary Artery Disease
11_43837004_G_A	Cardiovascular Diseases
11_43837004_G_A	Diabetes Mellitus, Type 2
11_43837132_A_G	Body Mass Index
11_43837132_A_G	Coronary Artery Disease
11_43837132_A_G	Cardiovascular Diseases
11_43837132_A_G	Diabetes Mellitus, Type 2
11_43840198_G_A	Body Mass Index
11_43840198_G_A	Coronary Artery Disease
11_43840198_G_A	Cardiovascular Diseases
11_43840198_G_A	Diabetes Mellitus, Type 2
11_43840775_T_C	Body Mass Index
11_43840775_T_C	Coronary Artery Disease
11_43840775_T_C	Cardiovascular Diseases
11_43840775_T_C	Diabetes Mellitus, Type 2
11_43841480_G_A	Body Mass Index
11_43841480_G_A	Coronary Artery Disease
11_43841480_G_A	Cardiovascular Diseases
11_43841480_G_A	Diabetes Mellitus, Type 2
11_43842728_T_C	Body Mass Index
11_43842728_T_C	Cardiovascular Diseases
11_43842728_T_C	Diabetes Mellitus, Type 2
11_43844744_T_A	Body Mass Index
11_43844744_T_A	Coronary Artery Disease
11_43844744_T_A	Cardiovascular Diseases
11_43844744_T_A	Diabetes Mellitus, Type 2
11_43846102_G_A	Body Mass Index
11_43846102_G_A	Coronary Artery Disease
11_43846102_G_A	Cardiovascular Diseases
11_43846102_G_A	Diabetes Mellitus, Type 2
11_43846493_G_A	Body Mass Index
11_43846493_G_A	Coronary Artery Disease
11_43846493_G_A	Cardiovascular Diseases
11_43846493_G_A	Diabetes Mellitus, Type 2
11_43846818_C_G	Body Mass Index
11_43846818_C_G	Cardiovascular Diseases
11_43846818_C_G	Diabetes Mellitus, Type 2
11_43847101_T_C	Body Mass Index
11_43847101_T_C	Diabetes Mellitus, Type 2
11_43847101_T_C	Coronary Artery Disease
11_43847101_T_C	Cardiovascular Diseases
11_43848310_C_G	Body Mass Index
11_43848310_C_G	Cardiovascular Diseases
11_43848310_C_G	Diabetes Mellitus, Type 2
11_43848389_G_A	Body Mass Index
11_43848389_G_A	Diabetes Mellitus, Type 2
11_43848389_G_A	Coronary Artery Disease
11_43848389_G_A	Cardiovascular Diseases
11_43848430_C_T	Body Mass Index
11_43848430_C_T	Coronary Artery Disease
11_43848430_C_T	Cardiovascular Diseases
11_43848430_C_T	Diabetes Mellitus, Type 2
11_43849662_C_G	Body Mass Index
11_43849662_C_G	Coronary Artery Disease
11_43849662_C_G	Cardiovascular Diseases
11_43849662_C_G	Diabetes Mellitus, Type 2
11_43850247_G_A	Body Mass Index
11_43850247_G_A	Diabetes Mellitus, Type 2
11_43850247_G_A	Coronary Artery Disease
11_43850247_G_A	Cardiovascular Diseases
11_43850446_A_C	Body Mass Index
11_43850446_A_C	Coronary Artery Disease
11_43850446_A_C	Cardiovascular Diseases
11_43850446_A_C	Diabetes Mellitus, Type 2
11_43850905_T_C	Body Mass Index
11_43850905_T_C	Coronary Artery Disease
11_43850905_T_C	Cardiovascular Diseases
11_43850905_T_C	Diabetes Mellitus, Type 2
11_43853766_G_A	Body Mass Index
11_43853766_G_A	Coronary Artery Disease
11_43853766_G_A	Cardiovascular Diseases
11_43853766_G_A	Diabetes Mellitus, Type 2
11_43854164_T_C	Body Mass Index
11_43854164_T_C	Coronary Artery Disease
11_43854164_T_C	Cardiovascular Diseases
11_43854164_T_C	Diabetes Mellitus, Type 2
11_43854885_A_G	Body Mass Index
11_43854885_A_G	Coronary Artery Disease
11_43854885_A_G	Cardiovascular Diseases
11_43854885_A_G	Diabetes Mellitus, Type 2
11_43855148_C_T	Body Mass Index
11_43855148_C_T	Coronary Artery Disease
11_43855148_C_T	Cardiovascular Diseases
11_43855148_C_T	Diabetes Mellitus, Type 2
11_43856384_C_A	Body Mass Index
11_43856384_C_A	Coronary Artery Disease
11_43856384_C_A	Diabetes Mellitus, Type 2
11_43856909_G_A	Body Mass Index
11_43856909_G_A	Coronary Artery Disease
11_43856909_G_A	Diabetes Mellitus, Type 2
11_43856935_G_A	Body Mass Index
11_43856935_G_A	Coronary Artery Disease
11_43856935_G_A	Diabetes Mellitus, Type 2
11_43856984_A_C	Body Mass Index
11_43856984_A_C	Cardiovascular Diseases
11_43856984_A_C	Diabetes Mellitus, Type 2
6_32413684_C_T	Hyperparathyroidism
6_32413684_C_T	Hemoglobinopathies
6_32413684_C_T	Hypothyroidism
6_32413684_C_T	Arthritis, Rheumatoid
6_32413684_C_T	Psoriasis
6_32413684_C_T	Thyroid Diseases
6_32413684_C_T	Arthritis
6_32413684_C_T	Body Mass Index
6_32413684_C_T	Venous Thrombosis
6_32413684_C_T	Diabetes Mellitus
6_32413684_C_T	Precursor Cell Lymphoblastic Leukemia-Lymphoma
6_32413684_C_T	Cholesterol, LDL
6_32413684_C_T	Lung Diseases, Interstitial
6_32413684_C_T	Spondylosis
6_32413684_C_T	Skin Diseases, Vesiculobullous
6_32413684_C_T	Lupus Erythematosus, Systemic
6_32413684_C_T	Graves Disease
6_32413684_C_T	Nephritis
6_32413695_T_C	Hypothyroidism
6_32413695_T_C	Arthritis, Rheumatoid
6_32413695_T_C	Hyperparathyroidism
6_32413695_T_C	Thyroid Diseases
6_32413695_T_C	Arthritis
6_32413695_T_C	Venous Thrombosis
6_32413695_T_C	Psoriasis
6_32413695_T_C	Body Mass Index
6_32413695_T_C	Skin Diseases, Vesiculobullous
6_32413695_T_C	Hemoglobinopathies
6_32413695_T_C	Diabetes Mellitus
6_32413695_T_C	Spondylosis
6_32413695_T_C	Lung Diseases, Interstitial
6_32413695_T_C	Precursor Cell Lymphoblastic Leukemia-Lymphoma
6_32413695_T_C	Lupus Erythematosus, Systemic
6_32413695_T_C	Cholesterol, LDL
6_32413695_T_C	Graves Disease
6_32413695_T_C	Nephritis
6_32421871_A_G	Hyperparathyroidism
6_32421871_A_G	Arthritis, Rheumatoid
6_32421871_A_G	Sjogren's Syndrome
6_32421871_A_G	Hemoglobinopathies
6_32421871_A_G	Body Mass Index
6_32421871_A_G	Precursor Cell Lymphoblastic Leukemia-Lymphoma
6_32421871_A_G	Psoriasis
6_32421871_A_G	Cholesterol, LDL
6_32421871_A_G	Hypothyroidism
6_32421871_A_G	Spondylosis
6_32421871_A_G	Diabetes Mellitus
6_32421871_A_G	Thyroid Diseases
6_32421871_A_G	Arthritis
6_32421871_A_G	Skin Diseases, Vesiculobullous
6_32421871_A_G	Hematuria
6_32421871_A_G	Graves Disease
6_32421871_A_G	Nephritis
6_32421871_A_G	Liver Cirrhosis
6_32545699_A_G	Psoriasis
6_32545699_A_G	Hypothyroidism
6_32545699_A_G	Hemoglobinopathies
6_32545699_A_G	Diabetes Mellitus
6_32545699_A_G	Pulmonary Disease, Chronic Obstructive
6_32545699_A_G	Hyperparathyroidism
6_32545699_A_G	Body Mass Index
6_32545699_A_G	Venous Thrombosis
6_32545699_A_G	Thyroid Diseases
6_32545699_A_G	Neurodegenerative Diseases
6_32545699_A_G	Lupus Erythematosus, Systemic
6_32591404_C_G	Hyperparathyroidism
6_32591404_C_G	Sjogren's Syndrome
6_32591404_C_G	Thyroid Diseases
6_32591404_C_G	Psoriasis
6_32591404_C_G	Lymphoma, Follicular
6_32591404_C_G	Arthritis, Rheumatoid
6_32591404_C_G	Hemoglobinopathies
6_32591404_C_G	Neurodegenerative Diseases
6_32591404_C_G	Arthritis
6_32591404_C_G	Hypothyroidism
6_32591404_C_G	Skin Diseases, Vesiculobullous
6_32591404_C_G	Diabetes Mellitus
6_32591404_C_G	Hearing Loss, Sensorineural
6_32591404_C_G	Diabetic Ketoacidosis
6_32591404_C_G	Hearing Loss
6_32591404_C_G	Lupus Erythematosus, Systemic
6_32591404_C_G	Venous Thrombosis
6_32591404_C_G	Body Mass Index
6_32591407_C_A	Thyroid Diseases
6_32591407_C_A	Psoriasis
6_32591407_C_A	Arthritis, Rheumatoid
6_32591407_C_A	Arthritis
6_32591407_C_A	Hyperparathyroidism
6_32591407_C_A	Hypothyroidism
6_32591407_C_A	Hemoglobinopathies
6_32591407_C_A	Neurodegenerative Diseases
6_32591407_C_A	Skin Diseases, Vesiculobullous
6_32591407_C_A	Diabetes Mellitus
6_32591407_C_A	Sjogren's Syndrome
6_32591407_C_A	Lupus Erythematosus, Systemic
6_32591407_C_A	Lymphoma, Follicular
6_32591407_C_A	Hearing Loss, Sensorineural
6_32591407_C_A	Diabetic Ketoacidosis
6_32591407_C_A	Hearing Loss
6_32591407_C_A	Venous Thrombosis
6_32591407_C_A	Body Mass Index
6_32591739_C_T	Hemoglobinopathies
6_32591739_C_T	Arthritis, Rheumatoid
6_32591739_C_T	Thyroid Diseases
6_32591739_C_T	Hypothyroidism
6_32591739_C_T	Hyperparathyroidism
6_32591739_C_T	Diabetes Mellitus
6_32591739_C_T	Neurodegenerative Diseases
6_32591811_G_A	Hyperparathyroidism
6_32591811_G_A	Venous Thrombosis
6_32591811_G_A	Arthritis, Rheumatoid
6_32591811_G_A	Thyroid Diseases
6_32591811_G_A	Psoriasis
6_32591811_G_A	Hemoglobinopathies
6_32591811_G_A	Body Mass Index
6_32591811_G_A	Precursor Cell Lymphoblastic Leukemia-Lymphoma
6_32591811_G_A	Hypothyroidism
6_32591811_G_A	Diabetes Mellitus
6_32591881_C_T	Thyroid Diseases
6_32591881_C_T	Psoriasis
6_32591881_C_T	Venous Thrombosis
6_32591881_C_T	Lymphoma, Follicular
6_32591881_C_T	Arthritis, Rheumatoid
6_32591881_C_T	Hemoglobinopathies
6_32591881_C_T	Body Mass Index
6_32591881_C_T	Precursor Cell Lymphoblastic Leukemia-Lymphoma
6_32591881_C_T	Arthritis
6_32591881_C_T	Hyperparathyroidism
6_32591881_C_T	Skin Diseases, Vesiculobullous
6_32591881_C_T	Hypothyroidism
6_32591881_C_T	Diabetes Mellitus
6_32591881_C_T	Sjogren's Syndrome
6_32591881_C_T	Hearing Loss, Sensorineural
6_32591881_C_T	Diabetic Ketoacidosis
6_32591881_C_T	Hearing Loss
6_32591909_G_A	Hyperparathyroidism
6_32591909_G_A	Arthritis, Rheumatoid
6_32591909_G_A	Psoriasis
6_32591909_G_A	Hypothyroidism
6_32591909_G_A	Arthritis
6_32591909_G_A	Body Mass Index
6_32591909_G_A	Diabetes Mellitus
6_32591909_G_A	Skin Diseases, Vesiculobullous
6_32591909_G_A	Sjogren's Syndrome
6_32591909_G_A	Venous Thrombosis
6_32591909_G_A	Thyroid Diseases
6_32591909_G_A	Lymphoma, Follicular
6_32591909_G_A	Hemoglobinopathies
6_32591909_G_A	Precursor Cell Lymphoblastic Leukemia-Lymphoma
6_32591909_G_A	Hearing Loss, Sensorineural
6_32591909_G_A	Diabetic Ketoacidosis
6_32591909_G_A	Hearing Loss
6_32591932_C_T	Skin Diseases, Vesiculobullous
6_32591932_C_T	Hyperparathyroidism
6_32591932_C_T	Arthritis, Rheumatoid
6_32591932_C_T	Thyroid Diseases
6_32591932_C_T	Psoriasis
6_32591932_C_T	Arthritis
6_32591932_C_T	Venous Thrombosis
6_32591932_C_T	Lymphoma, Follicular
6_32591932_C_T	Hypothyroidism
6_32591932_C_T	Hemoglobinopathies
6_32591932_C_T	Body Mass Index
6_32591932_C_T	Precursor Cell Lymphoblastic Leukemia-Lymphoma
6_32591932_C_T	Diabetes Mellitus
6_32591932_C_T	Sjogren's Syndrome
6_32591932_C_T	Hearing Loss, Sensorineural
6_32591932_C_T	Diabetic Ketoacidosis
6_32591932_C_T	Hearing Loss
6_32591937_G_A	Arthritis, Rheumatoid
6_32591937_G_A	Arthritis
6_32591937_G_A	Hyperparathyroidism
6_32591937_G_A	Skin Diseases, Vesiculobullous
6_32591937_G_A	Psoriasis
6_32591937_G_A	Hypothyroidism
6_32591937_G_A	Body Mass Index
6_32591937_G_A	Diabetes Mellitus
6_32591937_G_A	Thyroid Diseases
6_32591937_G_A	Sjogren's Syndrome
6_32591937_G_A	Venous Thrombosis
6_32591937_G_A	Lymphoma, Follicular
6_32591937_G_A	Hemoglobinopathies
6_32591937_G_A	Precursor Cell Lymphoblastic Leukemia-Lymphoma
6_32591937_G_A	Hearing Loss, Sensorineural
6_32591937_G_A	Diabetic Ketoacidosis
6_32591937_G_A	Hearing Loss
6_32591981_C_A	Hemoglobinopathies
6_32591981_C_A	Body Mass Index
6_32591981_C_A	Precursor Cell Lymphoblastic Leukemia-Lymphoma
6_32591981_C_A	Arthritis, Rheumatoid
6_32591981_C_A	Sjogren's Syndrome
6_32591981_C_A	Hyperparathyroidism
6_32591981_C_A	Venous Thrombosis
6_32591981_C_A	Psoriasis
6_32591981_C_A	Hypothyroidism
6_32591981_C_A	Lymphoma, Follicular
6_32591981_C_A	Diabetes Mellitus
6_32591981_C_A	Arthritis
6_32591981_C_A	Skin Diseases, Vesiculobullous
6_32591981_C_A	Hearing Loss, Sensorineural
6_32591981_C_A	Diabetic Ketoacidosis
6_32591981_C_A	Hearing Loss
6_32591981_C_A	Thyroid Diseases
6_32591981_C_A	Lupus Erythematosus, Systemic
6_32592071_T_C	Diabetes Mellitus
6_32592071_T_C	Hemoglobinopathies
6_32592071_T_C	Hypothyroidism
6_32592071_T_C	Body Mass Index
6_32592071_T_C	Hyperparathyroidism
6_32592071_T_C	Arthritis, Rheumatoid
6_32592071_T_C	Venous Thrombosis
6_32592071_T_C	Thyroid Diseases
6_32592071_T_C	Psoriasis
6_32592071_T_C	Precursor Cell Lymphoblastic Leukemia-Lymphoma
6_32592087_G_T	Arthritis, Rheumatoid
6_32592087_G_T	Sjogren's Syndrome
6_32592087_G_T	Venous Thrombosis
6_32592087_G_T	Lymphoma, Follicular
6_32592087_G_T	Hemoglobinopathies
6_32592087_G_T	Body Mass Index
6_32592087_G_T	Precursor Cell Lymphoblastic Leukemia-Lymphoma
6_32592087_G_T	Diabetes Mellitus
6_32592087_G_T	Arthritis
6_32592087_G_T	Hyperparathyroidism
6_32592087_G_T	Skin Diseases, Vesiculobullous
6_32592087_G_T	Lupus Erythematosus, Systemic
6_32592087_G_T	Graves Disease
6_32592087_G_T	Hypothyroidism
6_32592087_G_T	Psoriasis
6_32592087_G_T	Thyroid Diseases
6_32592087_G_T	Hearing Loss, Sensorineural
6_32592087_G_T	Diabetic Ketoacidosis
6_32592087_G_T	Hearing Loss
6_32592104_C_A	Body Mass Index
6_32592104_C_A	Precursor Cell Lymphoblastic Leukemia-Lymphoma
6_32592104_C_A	Arthritis, Rheumatoid
6_32592104_C_A	Hyperparathyroidism
6_32592104_C_A	Psoriasis
6_32592104_C_A	Hypothyroidism
6_32592104_C_A	Diabetes Mellitus
6_32592104_C_A	Sjogren's Syndrome
6_32592104_C_A	Hemoglobinopathies
6_32592104_C_A	Venous Thrombosis
6_32592104_C_A	Lymphoma, Follicular
6_32592104_C_A	Arthritis
6_32592104_C_A	Skin Diseases, Vesiculobullous
6_32592104_C_A	Thyroid Diseases
6_32592104_C_A	Hearing Loss, Sensorineural
6_32592104_C_A	Diabetic Ketoacidosis
6_32592104_C_A	Hearing Loss
6_32592105_C_T	Body Mass Index
6_32592105_C_T	Diabetes Mellitus
6_32592105_C_T	Arthritis, Rheumatoid
6_32592105_C_T	Sjogren's Syndrome
6_32592105_C_T	Hemoglobinopathies
6_32592105_C_T	Venous Thrombosis
6_32592105_C_T	Hyperparathyroidism
6_32592105_C_T	Lymphoma, Follicular
6_32592105_C_T	Hypothyroidism
6_32592105_C_T	Skin Diseases, Vesiculobullous
6_32592105_C_T	Precursor Cell Lymphoblastic Leukemia-Lymphoma
6_32592105_C_T	Psoriasis
6_32592105_C_T	Thyroid Diseases
6_32592105_C_T	Arthritis
6_32592105_C_T	Hearing Loss, Sensorineural
6_32592105_C_T	Diabetic Ketoacidosis
6_32592105_C_T	Hearing Loss
6_32592174_A_G	Psoriasis
6_32592174_A_G	Hypothyroidism
6_32592174_A_G	Body Mass Index
6_32592174_A_G	Diabetes Mellitus
6_32592174_A_G	Hemoglobinopathies
6_32592174_A_G	Arthritis, Rheumatoid
6_32592174_A_G	Hyperparathyroidism
6_32592174_A_G	Venous Thrombosis
6_32592174_A_G	Thyroid Diseases
6_32592174_A_G	Precursor Cell Lymphoblastic Leukemia-Lymphoma
6_32592174_A_G	Lupus Erythematosus, Systemic
6_32592183_C_T	Venous Thrombosis
6_32592183_C_T	Arthritis, Rheumatoid
6_32592183_C_T	Hemoglobinopathies
6_32592183_C_T	Body Mass Index
6_32592183_C_T	Precursor Cell Lymphoblastic Leukemia-Lymphoma
6_32592183_C_T	Psoriasis
6_32592183_C_T	Hypothyroidism
6_32592183_C_T	Hyperparathyroidism
6_32592183_C_T	Diabetes Mellitus
6_32592183_C_T	Thyroid Diseases
6_32592183_C_T	Lupus Erythematosus, Systemic
6_32592663_G_A	Arthritis, Rheumatoid
6_32592663_G_A	Sjogren's Syndrome
6_32592663_G_A	Lymphoma, Follicular
6_32592663_G_A	Body Mass Index
6_32592663_G_A	Hemoglobinopathies
6_32592663_G_A	Hyperparathyroidism
6_32592663_G_A	Psoriasis
6_32592663_G_A	Hypothyroidism
6_32592663_G_A	Neurodegenerative Diseases
6_32592663_G_A	Diabetes Mellitus
6_32592663_G_A	Hearing Loss, Sensorineural
6_32592663_G_A	Diabetic Ketoacidosis
6_32592663_G_A	Hearing Loss
6_32592663_G_A	Arthritis
6_32592663_G_A	Skin Diseases, Vesiculobullous
6_32592663_G_A	Lupus Erythematosus, Systemic
6_32592663_G_A	Graves Disease
6_32592663_G_A	Thyroid Diseases
6_32592664_A_G	Venous Thrombosis
6_32592664_A_G	Lymphoma, Follicular
6_32592664_A_G	Arthritis, Rheumatoid
6_32592664_A_G	Hemoglobinopathies
6_32592664_A_G	Hypothyroidism
6_32592664_A_G	Body Mass Index
6_32592664_A_G	Precursor Cell Lymphoblastic Leukemia-Lymphoma
6_32592664_A_G	Diabetes Mellitus
6_32592664_A_G	Hearing Loss, Sensorineural
6_32592664_A_G	Diabetic Ketoacidosis
6_32592664_A_G	Hearing Loss
6_32592664_A_G	Sjogren's Syndrome
6_32592664_A_G	Hyperparathyroidism
6_32592664_A_G	Psoriasis
6_32592664_A_G	Arthritis
6_32592664_A_G	Skin Diseases, Vesiculobullous
6_32592664_A_G	Thyroid Diseases
6_32592807_C_T	Lymphoma, Follicular
6_32592807_C_T	Arthritis, Rheumatoid
6_32592807_C_T	Hemoglobinopathies
6_32592807_C_T	Precursor Cell Lymphoblastic Leukemia-Lymphoma
6_32592807_C_T	Neurodegenerative Diseases
6_32592807_C_T	Essential Hypertension
6_32592807_C_T	Diabetic Retinopathy
6_32592807_C_T	Hypothyroidism
6_32592807_C_T	Peripheral Arterial Disease
6_32592807_C_T	Diabetes Mellitus, Type 2
6_32592807_C_T	Diabetes Mellitus
6_32592807_C_T	Hyperparathyroidism
6_32592807_C_T	Diabetic Nephropathies
6_32592807_C_T	Blood Glucose
6_32592807_C_T	Spondylosis
6_32592807_C_T	Psoriasis
6_32592807_C_T	Diabetic Neuropathies
6_32592807_C_T	Lymphoma
6_32592807_C_T	Thyroid Diseases
6_32592807_C_T	Skin Diseases, Vesiculobullous
6_32592807_C_T	Diabetic Ketoacidosis
6_32592807_C_T	Arthritis
6_32592807_C_T	Leg Ulcer
6_32592807_C_T	Polymyalgia Rheumatica
6_32592807_C_T	Metabolic Diseases
6_32592807_C_T	Alzheimer Disease
6_32592807_C_T	Kidney Diseases
6_32592807_C_T	Venous Thrombosis
6_32592807_C_T	Connective Tissue Diseases
6_32592807_C_T	Pulmonary Disease, Chronic Obstructive
6_32592807_C_T	Cataract
6_32592807_C_T	Choroid Diseases
6_32592829_G_A	Arthritis, Rheumatoid
6_32592829_G_A	Sjogren's Syndrome
6_32592829_G_A	Venous Thrombosis
6_32592829_G_A	Lymphoma, Follicular
6_32592829_G_A	Hemoglobinopathies
6_32592829_G_A	Body Mass Index
6_32592829_G_A	Precursor Cell Lymphoblastic Leukemia-Lymphoma
6_32592829_G_A	Hyperparathyroidism
6_32592829_G_A	Psoriasis
6_32592829_G_A	Hypothyroidism
6_32592829_G_A	Diabetes Mellitus
6_32592829_G_A	Arthritis
6_32592829_G_A	Skin Diseases, Vesiculobullous
6_32592829_G_A	Thyroid Diseases
6_32592829_G_A	Lupus Erythematosus, Systemic
6_32592829_G_A	Hearing Loss, Sensorineural
6_32592829_G_A	Diabetic Ketoacidosis
6_32592829_G_A	Hearing Loss
6_32592890_G_A	Arthritis, Rheumatoid
6_32592890_G_A	Sjogren's Syndrome
6_32592890_G_A	Diabetes Mellitus
6_32592890_G_A	Venous Thrombosis
6_32592890_G_A	Lymphoma, Follicular
6_32592890_G_A	Hemoglobinopathies
6_32592890_G_A	Hyperparathyroidism
6_32592890_G_A	Precursor Cell Lymphoblastic Leukemia-Lymphoma
6_32592890_G_A	Hypothyroidism
6_32592890_G_A	Body Mass Index
6_32592890_G_A	Psoriasis
6_32592890_G_A	Arthritis
6_32592890_G_A	Skin Diseases, Vesiculobullous
6_32592890_G_A	Thyroid Diseases
6_32592890_G_A	Hearing Loss, Sensorineural
6_32592890_G_A	Diabetic Ketoacidosis
6_32592890_G_A	Hearing Loss
6_32592890_G_A	Lupus Erythematosus, Systemic
6_32592921_T_G	Arthritis, Rheumatoid
6_32592921_T_G	Sjogren's Syndrome
6_32592921_T_G	Hemoglobinopathies
6_32592921_T_G	Venous Thrombosis
6_32592921_T_G	Lymphoma, Follicular
6_32592921_T_G	Hyperparathyroidism
6_32592921_T_G	Body Mass Index
6_32592921_T_G	Precursor Cell Lymphoblastic Leukemia-Lymphoma
6_32592921_T_G	Hypothyroidism
6_32592921_T_G	Diabetes Mellitus
6_32592921_T_G	Thyroid Diseases
6_32592921_T_G	Psoriasis
6_32592921_T_G	Arthritis
6_32592921_T_G	Hearing Loss, Sensorineural
6_32592921_T_G	Diabetic Ketoacidosis
6_32592921_T_G	Hearing Loss
6_32592921_T_G	Skin Diseases, Vesiculobullous
6_32592921_T_G	Lupus Erythematosus, Systemic
6_32592975_C_T	Lymphoma, Follicular
6_32592975_C_T	Arthritis, Rheumatoid
6_32592975_C_T	Hyperparathyroidism
6_32592975_C_T	Hemoglobinopathies
6_32592975_C_T	Hypothyroidism
6_32592975_C_T	Precursor Cell Lymphoblastic Leukemia-Lymphoma
6_32592975_C_T	Cholesterol, LDL
6_32592975_C_T	Diabetes Mellitus
6_32592975_C_T	Thyroid Diseases
6_32592975_C_T	Psoriasis
6_32592975_C_T	Arthritis
6_32592975_C_T	Hearing Loss, Sensorineural
6_32592975_C_T	Diabetic Ketoacidosis
6_32592975_C_T	Sjogren's Syndrome
6_32592975_C_T	Hearing Loss
6_32592975_C_T	Skin Diseases, Vesiculobullous
6_32592975_C_T	Lupus Erythematosus, Systemic
6_32592980_G_T	Hemoglobinopathies
6_32592980_G_T	Body Mass Index
6_32592980_G_T	Precursor Cell Lymphoblastic Leukemia-Lymphoma
6_32592980_G_T	Hypothyroidism
6_32592980_G_T	Arthritis, Rheumatoid
6_32592980_G_T	Diabetes Mellitus
6_32592980_G_T	Hyperparathyroidism
6_32592980_G_T	Psoriasis
6_32592980_G_T	Arthritis
6_32592980_G_T	Skin Diseases, Vesiculobullous
6_32592980_G_T	Sjogren's Syndrome
6_32592980_G_T	Thyroid Diseases
6_32592980_G_T	Lymphoma, Follicular
6_32592980_G_T	Hearing Loss, Sensorineural
6_32592980_G_T	Diabetic Ketoacidosis
6_32592980_G_T	Hearing Loss
6_32592980_G_T	Graves Disease
6_32592998_A_ATG	Arthritis, Rheumatoid
6_32592998_A_ATG	Sjogren's Syndrome
6_32592998_A_ATG	Lymphoma, Follicular
6_32592998_A_ATG	Hyperparathyroidism
6_32592998_A_ATG	Skin Diseases, Vesiculobullous
6_32592998_A_ATG	Diabetes Mellitus
6_32592998_A_ATG	Arthritis
6_32592998_A_ATG	Hearing Loss, Sensorineural
6_32592998_A_ATG	Diabetic Ketoacidosis
6_32592998_A_ATG	Hearing Loss
6_32592998_A_ATG	Thyroid Diseases
6_32593024_T_G	Arthritis, Rheumatoid
6_32593024_T_G	Hyperparathyroidism
6_32593024_T_G	Psoriasis
6_32593024_T_G	Hypothyroidism
6_32593024_T_G	Arthritis
6_32593024_T_G	Diabetes Mellitus
6_32593024_T_G	Skin Diseases, Vesiculobullous
6_32593024_T_G	Hemoglobinopathies
6_32593024_T_G	Sjogren's Syndrome
6_32593024_T_G	Thyroid Diseases
6_32593024_T_G	Lymphoma, Follicular
6_32593024_T_G	Precursor Cell Lymphoblastic Leukemia-Lymphoma
6_32593024_T_G	Hearing Loss, Sensorineural
6_32593024_T_G	Diabetic Ketoacidosis
6_32593024_T_G	Hearing Loss
6_32593024_T_G	Lupus Erythematosus, Systemic
6_32593024_T_G	Venous Thrombosis
6_32593024_T_G	Body Mass Index
6_32593201_A_G	Arthritis, Rheumatoid
6_32593201_A_G	Sjogren's Syndrome
6_32593201_A_G	Hemoglobinopathies
6_32593201_A_G	Venous Thrombosis
6_32593201_A_G	Lymphoma, Follicular
6_32593201_A_G	Hyperparathyroidism
6_32593201_A_G	Hypothyroidism
6_32593201_A_G	Body Mass Index
6_32593201_A_G	Precursor Cell Lymphoblastic Leukemia-Lymphoma
6_32593201_A_G	Arthritis
6_32593201_A_G	Skin Diseases, Vesiculobullous
6_32593201_A_G	Thyroid Diseases
6_32593201_A_G	Psoriasis
6_32593201_A_G	Diabetes Mellitus
6_32593201_A_G	Hearing Loss, Sensorineural
6_32593201_A_G	Diabetic Ketoacidosis
6_32593201_A_G	Hearing Loss
6_32593207_C_T	Hemoglobinopathies
6_32593207_C_T	Body Mass Index
6_32593207_C_T	Precursor Cell Lymphoblastic Leukemia-Lymphoma
6_32593207_C_T	Cholesterol, LDL
6_32593207_C_T	Hyperparathyroidism
6_32593207_C_T	Psoriasis
6_32593207_C_T	Hypothyroidism
6_32593207_C_T	Sjogren's Syndrome
6_32593207_C_T	Thyroid Diseases
6_32593207_C_T	Diabetes Mellitus
6_32593207_C_T	Venous Thrombosis
6_32593207_C_T	Pulmonary Disease, Chronic Obstructive
6_32593207_C_T	Leukemia, Lymphocytic, Chronic, B-Cell
6_32593207_C_T	Skin Diseases, Vesiculobullous
6_32593233_G_T	Sjogren's Syndrome
6_32593233_G_T	Hemoglobinopathies
6_32593233_G_T	Lymphoma, Follicular
6_32593233_G_T	Arthritis, Rheumatoid
6_32593233_G_T	Hyperparathyroidism
6_32593233_G_T	Hypothyroidism
6_32593233_G_T	Body Mass Index
6_32593233_G_T	Precursor Cell Lymphoblastic Leukemia-Lymphoma
6_32593233_G_T	Thyroid Diseases
6_32593233_G_T	Psoriasis
6_32593233_G_T	Diabetes Mellitus
6_32593233_G_T	Hearing Loss, Sensorineural
6_32593233_G_T	Diabetic Ketoacidosis
6_32593233_G_T	Hearing Loss
6_32593233_G_T	Arthritis
6_32593233_G_T	Skin Diseases, Vesiculobullous
6_32593237_T_G	Pulmonary Disease, Chronic Obstructive
6_32593237_T_G	Lupus Erythematosus, Systemic
6_32593237_T_G	Hemoglobinopathies
6_32593237_T_G	Body Mass Index
6_32593237_T_G	Precursor Cell Lymphoblastic Leukemia-Lymphoma
6_32593237_T_G	Cholesterol, LDL
6_32593237_T_G	Arthritis, Rheumatoid
6_32593237_T_G	Hypothyroidism
6_32593237_T_G	Sjogren's Syndrome
6_32593237_T_G	Connective Tissue Diseases
6_32593237_T_G	Hyperparathyroidism
6_32593237_T_G	Psoriasis
6_32593237_T_G	Skin Diseases, Vesiculobullous
6_32593237_T_G	Diabetes Mellitus
6_32593237_T_G	Polymyositis
6_32593237_T_G	Thyroid Diseases
6_32593237_T_G	Metabolic Diseases
6_32593237_T_G	Diabetic Ketoacidosis
6_32593237_T_G	Arthritis
6_32593237_T_G	Venous Thrombosis
6_32593237_T_G	Gastrointestinal Diseases
6_32593237_T_G	Leukemia, Lymphocytic, Chronic, B-Cell
6_32593251_G_T	Hyperparathyroidism
6_32593251_G_T	Psoriasis
6_32593251_G_T	Hypothyroidism
6_32593251_G_T	Body Mass Index
6_32593251_G_T	Diabetes Mellitus
6_32593251_G_T	Arthritis, Rheumatoid
6_32593251_G_T	Sjogren's Syndrome
6_32593251_G_T	Hemoglobinopathies
6_32593251_G_T	Lymphoma, Follicular
6_32593251_G_T	Precursor Cell Lymphoblastic Leukemia-Lymphoma
6_32593251_G_T	Arthritis
6_32593251_G_T	Skin Diseases, Vesiculobullous
6_32593251_G_T	Thyroid Diseases
6_32593251_G_T	Lupus Erythematosus, Systemic
6_32593251_G_T	Hearing Loss, Sensorineural
6_32593251_G_T	Diabetic Ketoacidosis
6_32593251_G_T	Hearing Loss
6_32593291_C_T	Arthritis, Rheumatoid
6_32593291_C_T	Body Mass Index
6_32593316_G_A	Arthritis, Rheumatoid
6_32593316_G_A	Sjogren's Syndrome
6_32593316_G_A	Lymphoma, Follicular
6_32593316_G_A	Hemoglobinopathies
6_32593316_G_A	Body Mass Index
6_32593316_G_A	Precursor Cell Lymphoblastic Leukemia-Lymphoma
6_32593316_G_A	Hyperparathyroidism
6_32593316_G_A	Psoriasis
6_32593316_G_A	Hypothyroidism
6_32593316_G_A	Diabetes Mellitus
6_32593316_G_A	Arthritis
6_32593316_G_A	Skin Diseases, Vesiculobullous
6_32593316_G_A	Thyroid Diseases
6_32593316_G_A	Hearing Loss, Sensorineural
6_32593316_G_A	Diabetic Ketoacidosis
6_32593316_G_A	Hearing Loss
6_32593316_G_A	Lupus Erythematosus, Systemic
6_32593316_G_A	Graves Disease
6_32593346_T_C	Lymphoma, Follicular
6_32593346_T_C	Hemoglobinopathies
6_32593346_T_C	Body Mass Index
6_32593346_T_C	Precursor Cell Lymphoblastic Leukemia-Lymphoma
6_32593346_T_C	Hyperparathyroidism
6_32593346_T_C	Hypothyroidism
6_32593346_T_C	Diabetes Mellitus
6_32593346_T_C	Arthritis, Rheumatoid
6_32593346_T_C	Arthritis
6_32593346_T_C	Skin Diseases, Vesiculobullous
6_32593346_T_C	Psoriasis
6_32593346_T_C	Thyroid Diseases
6_32593346_T_C	Sjogren's Syndrome
6_32593346_T_C	Venous Thrombosis
6_32593346_T_C	Hearing Loss, Sensorineural
6_32593346_T_C	Diabetic Ketoacidosis
6_32593346_T_C	Hearing Loss
6_32593346_T_C	Lupus Erythematosus, Systemic
6_32593346_T_C	Graves Disease
6_32598455_G_T	Hypothyroidism
6_32598455_G_T	Arthritis, Rheumatoid
6_32598455_G_T	Venous Thrombosis
6_32598455_G_T	Hemoglobinopathies
6_32598455_G_T	Diabetes Mellitus
6_32598455_G_T	Connective Tissue Diseases
6_32598455_G_T	Hematuria
6_32598455_G_T	Hyperparathyroidism
6_32598455_G_T	Psoriasis
6_32598455_G_T	Lupus Erythematosus, Systemic
6_32598455_G_T	Sjogren's Syndrome
6_32598455_G_T	Pulmonary Disease, Chronic Obstructive
6_32598455_G_T	Body Mass Index
6_32598455_G_T	Cholesterol, LDL
6_32598455_G_T	Anemia
6_32598455_G_T	Thyroid Diseases
6_32598455_G_T	Skin Diseases, Vesiculobullous
6_32598455_G_T	Metabolic Diseases
6_32598455_G_T	Diabetic Ketoacidosis
6_32598455_G_T	Arthritis
6_32598455_G_T	Polymyositis
6_32598455_G_T	Graves Disease
6_32598455_G_T	Nephritis
6_32598455_G_T	Leukemia, Lymphocytic, Chronic, B-Cell
6_32598517_T_C	Hypothyroidism
6_32598517_T_C	Anemia
6_32598517_T_C	Arthritis, Rheumatoid
6_32598517_T_C	Hyperparathyroidism
6_32598517_T_C	Lupus Erythematosus, Systemic
6_32598517_T_C	Thyroid Diseases
6_32598517_T_C	Skin Diseases, Vesiculobullous
6_32598517_T_C	Metabolic Diseases
6_32598517_T_C	Diabetic Ketoacidosis
6_32598517_T_C	Arthritis
6_32598517_T_C	Polymyositis
6_32598517_T_C	Graves Disease
6_32598517_T_C	Hematuria
6_32598517_T_C	Connective Tissue Diseases
6_32598517_T_C	Sjogren's Syndrome
6_32598517_T_C	Leukemia, Lymphocytic, Chronic, B-Cell
6_32598720_G_A	Hypothyroidism
6_32598720_G_A	Arthritis, Rheumatoid
6_32598720_G_A	Sjogren's Syndrome
6_32598720_G_A	Lupus Erythematosus, Systemic
6_32598720_G_A	Hyperparathyroidism
6_32598720_G_A	Thyroid Diseases
6_32598720_G_A	Connective Tissue Diseases
6_32598720_G_A	Metabolic Diseases
6_32598720_G_A	Diabetic Ketoacidosis
6_32598720_G_A	Skin Diseases, Vesiculobullous
6_32598720_G_A	Arthritis
6_32598720_G_A	Polymyositis
6_32598720_G_A	Leukemia, Lymphocytic, Chronic, B-Cell
6_32598872_T_C	Hyperparathyroidism
6_32598872_T_C	Skin Diseases, Vesiculobullous
6_32598872_T_C	Hearing Loss, Sensorineural
6_32598872_T_C	Hearing Loss
6_32598872_T_C	Arthritis, Rheumatoid
6_32598872_T_C	Arthritis
6_32598872_T_C	Thyroid Diseases
6_32598872_T_C	Lupus Erythematosus, Systemic
6_32598872_T_C	Sjogren's Syndrome
6_32598872_T_C	Spondylosis
6_32598872_T_C	Body Mass Index
6_32605762_G_C	Pulmonary Disease, Chronic Obstructive
6_32605762_G_C	Lupus Erythematosus, Systemic
6_32605762_G_C	Hypothyroidism
6_32605762_G_C	Arthritis, Rheumatoid
6_32605762_G_C	Diabetes Mellitus
6_32605762_G_C	Sjogren's Syndrome
6_32605762_G_C	Hemoglobinopathies
6_32605762_G_C	Body Mass Index
6_32605762_G_C	Cholesterol, LDL
6_32605762_G_C	Hyperparathyroidism
6_32605762_G_C	Thyroid Diseases
6_32605762_G_C	Gastrointestinal Diseases
6_32605762_G_C	Anemia
6_32605762_G_C	Skin Diseases, Vesiculobullous
6_32605762_G_C	Psoriasis
6_32605762_G_C	Metabolic Diseases
6_32605762_G_C	Graves Disease
6_32605762_G_C	Nephritis
6_32605762_G_C	Diabetic Ketoacidosis
6_32605762_G_C	Arthritis
6_32605762_G_C	Connective Tissue Diseases
6_32605762_G_C	Polymyositis
6_32605762_G_C	Venous Thrombosis
6_32605762_G_C	Hematuria
6_32605762_G_C	Leukemia, Lymphocytic, Chronic, B-Cell
6_32605852_A_G	Arthritis, Rheumatoid
6_32605852_A_G	Sjogren's Syndrome
6_32605852_A_G	Hemoglobinopathies
6_32605852_A_G	Hypothyroidism
6_32605852_A_G	Pulmonary Disease, Chronic Obstructive
6_32605852_A_G	Hyperparathyroidism
6_32605852_A_G	Psoriasis
6_32605852_A_G	Cholesterol, LDL
6_32605852_A_G	Anemia
6_32605852_A_G	Lupus Erythematosus, Systemic
6_32605852_A_G	Diabetes Mellitus
6_32605852_A_G	Thyroid Diseases
6_32605852_A_G	Arthritis
6_32605852_A_G	Skin Diseases, Vesiculobullous
6_32605852_A_G	Graves Disease
6_32605852_A_G	Nephritis
6_32605852_A_G	Metabolic Diseases
6_32605852_A_G	Spondylosis
6_32605852_A_G	Venous Thrombosis
6_32605852_A_G	Leukemia, Lymphocytic, Chronic, B-Cell
6_32606702_G_T	Hypothyroidism
6_32606702_G_T	Diabetes Mellitus
6_32606702_G_T	Hemoglobinopathies
6_32606702_G_T	Psoriasis
6_32606702_G_T	Lupus Erythematosus, Systemic
6_32606702_G_T	Pulmonary Disease, Chronic Obstructive
6_32606702_G_T	Hyperparathyroidism
6_32606702_G_T	Cholesterol, LDL
6_32606702_G_T	Anemia
6_32606702_G_T	Arthritis, Rheumatoid
6_32606702_G_T	Graves Disease
6_32606702_G_T	Nephritis
6_32606702_G_T	Triglycerides
6_32606702_G_T	Sjogren's Syndrome
6_32606702_G_T	Thyroid Diseases
6_32606702_G_T	Venous Thrombosis
6_32606702_G_T	Leukemia, Lymphocytic, Chronic, B-Cell
6_32606702_G_T	Skin Diseases, Vesiculobullous
6_32607010_G_A	Hemoglobinopathies
6_32607010_G_A	Venous Thrombosis
6_32607010_G_A	Arthritis, Rheumatoid
6_32607010_G_A	Hypothyroidism
6_32607010_G_A	Precursor Cell Lymphoblastic Leukemia-Lymphoma
6_32607010_G_A	Diabetes Mellitus
6_32607010_G_A	Hyperparathyroidism
6_32607010_G_A	Psoriasis
6_32607010_G_A	Thyroid Diseases
6_32607010_G_A	Lupus Erythematosus, Systemic
6_32607010_G_A	Body Mass Index
6_32609864_G_T	Leukemia, Lymphocytic, Chronic, B-Cell
6_32609864_G_T	Skin Diseases, Vesiculobullous
6_32610081_G_A	Body Mass Index
6_32610081_G_A	Diabetes Mellitus
6_32610081_G_A	Hypothyroidism
6_32610081_G_A	Hemoglobinopathies
6_32610081_G_A	Psoriasis
6_32610081_G_A	Hyperparathyroidism
6_32610081_G_A	Arthritis, Rheumatoid
6_32610081_G_A	Precursor Cell Lymphoblastic Leukemia-Lymphoma
6_32610081_G_A	Thyroid Diseases
6_32610081_G_A	Lupus Erythematosus, Systemic
6_32610081_G_A	Leukemia, Lymphocytic, Chronic, B-Cell
6_32611596_G_A	Hemoglobinopathies
6_32611596_G_A	Psoriasis
6_32611596_G_A	Hypothyroidism
6_32611596_G_A	Lupus Erythematosus, Systemic
6_32611596_G_A	Diabetes Mellitus
6_32611596_G_A	Pulmonary Disease, Chronic Obstructive
6_32611596_G_A	Hearing Loss
6_32611596_G_A	Hyperparathyroidism
6_32611596_G_A	Sjogren's Syndrome
6_32611596_G_A	Thyroid Diseases
6_32611596_G_A	Venous Thrombosis
6_32611596_G_A	Cholesterol, LDL
6_32611596_G_A	Leukemia, Lymphocytic, Chronic, B-Cell
6_32611596_G_A	Skin Diseases, Vesiculobullous
6_32614298_G_A	Arthritis, Rheumatoid
6_32614298_G_A	Arthritis
6_32614298_G_A	Hyperparathyroidism
6_32614298_G_A	Diabetes Mellitus
6_32614298_G_A	Hypothyroidism
6_32614298_G_A	Psoriasis
6_32614298_G_A	Metabolic Diseases
6_32614298_G_A	Lupus Erythematosus, Systemic
6_32614298_G_A	Hemoglobinopathies
6_32614298_G_A	Cholesterol, LDL
6_32614298_G_A	Anemia
6_32614298_G_A	Sjogren's Syndrome
6_32614298_G_A	Pulmonary Disease, Chronic Obstructive
6_32614298_G_A	Spondylosis
6_32614298_G_A	Hearing Loss
6_32614298_G_A	Thyroid Diseases
6_32614298_G_A	Skin Diseases, Vesiculobullous
6_32614298_G_A	Graves Disease
6_32614298_G_A	Nephritis
6_32614298_G_A	Triglycerides
6_32614298_G_A	Venous Thrombosis
6_32614901_C_T	Hyperparathyroidism
6_32614901_C_T	Diabetes Mellitus
6_32614901_C_T	Hypothyroidism
6_32614901_C_T	Lupus Erythematosus, Systemic
6_32614901_C_T	Graves Disease
6_32614901_C_T	Nephritis
6_32614901_C_T	Arthritis, Rheumatoid
6_32614901_C_T	Hemoglobinopathies
6_32614901_C_T	Arthritis
6_32614901_C_T	Psoriasis
6_32614901_C_T	Sjogren's Syndrome
6_32614901_C_T	Spondylosis
6_32614901_C_T	Blood Pressure
6_32614901_C_T	Thyroid Diseases
6_32614901_C_T	Body Mass Index
6_32614901_C_T	Cholesterol, LDL
6_32614901_C_T	Venous Thrombosis
6_32614901_C_T	Skin Diseases, Vesiculobullous
6_32614901_C_T	Leukemia, Lymphocytic, Chronic, B-Cell
6_32615421_T_A	Hypothyroidism
6_32615421_T_A	Hyperparathyroidism
6_32615421_T_A	Skin Diseases, Vesiculobullous
6_32615421_T_A	Arthritis, Rheumatoid
6_32615421_T_A	Arthritis
6_32615421_T_A	Sjogren's Syndrome
6_32615421_T_A	Metabolic Diseases
6_32615421_T_A	Spondylosis
6_32615421_T_A	Thyroid Diseases
6_32615421_T_A	Leukemia, Lymphocytic, Chronic, B-Cell
6_32616161_T_C	Hypothyroidism
6_32616161_T_C	Metabolic Diseases
6_32616161_T_C	Diabetic Ketoacidosis
6_32616161_T_C	Arthritis, Rheumatoid
6_32616161_T_C	Arthritis
6_32616161_T_C	Hyperparathyroidism
6_32616161_T_C	Diabetes Mellitus
6_32616161_T_C	Polymyositis
6_32616161_T_C	Connective Tissue Diseases
6_32616161_T_C	Lupus Erythematosus, Systemic
6_32616161_T_C	Graves Disease
6_32616161_T_C	Nephritis
6_32616161_T_C	Hemoglobinopathies
6_32616161_T_C	Body Mass Index
6_32616161_T_C	Psoriasis
6_32616161_T_C	Cholesterol, LDL
6_32616161_T_C	Anemia
6_32616161_T_C	Sjogren's Syndrome
6_32616161_T_C	Thyroid Diseases
6_32616161_T_C	Pulmonary Disease, Chronic Obstructive
6_32616161_T_C	Blood Pressure
6_32616161_T_C	Skin Diseases, Vesiculobullous
6_32616161_T_C	Venous Thrombosis
6_32616161_T_C	Hematuria
6_32616161_T_C	Leukemia, Lymphocytic, Chronic, B-Cell
6_32616663_C_T	Arthritis, Rheumatoid
6_32616663_C_T	Hypothyroidism
6_32616663_C_T	Lupus Erythematosus, Systemic
6_32616663_C_T	Arthritis
6_32616663_C_T	Metabolic Diseases
6_32616663_C_T	Diabetes Mellitus
6_32616663_C_T	Hyperparathyroidism
6_32616663_C_T	Sjogren's Syndrome
6_32616663_C_T	Spondylosis
6_32616663_C_T	Pulmonary Disease, Chronic Obstructive
6_32616663_C_T	Hemoglobinopathies
6_32616663_C_T	Cholesterol, LDL
6_32616663_C_T	Thyroid Diseases
6_32616663_C_T	Skin Diseases, Vesiculobullous
6_32616663_C_T	Psoriasis
6_32616663_C_T	Venous Thrombosis
6_32616663_C_T	Leukemia, Lymphocytic, Chronic, B-Cell
6_32619556_C_T	Hypothyroidism
6_32619556_C_T	Hemoglobinopathies
6_32619556_C_T	Hyperparathyroidism
6_32619556_C_T	Psoriasis
6_32619556_C_T	Lupus Erythematosus, Systemic
6_32619556_C_T	Anxiety
6_32619556_C_T	Body Mass Index
6_32619556_C_T	Diabetes Mellitus
6_32619556_C_T	Precursor Cell Lymphoblastic Leukemia-Lymphoma
6_32619556_C_T	Arthritis, Rheumatoid
6_32619556_C_T	Cholesterol, LDL
6_32619556_C_T	Sjogren's Syndrome
6_32619556_C_T	Skin Diseases, Vesiculobullous
6_32619556_C_T	Thyroid Diseases
6_32619556_C_T	Diabetic Ketoacidosis
6_32619556_C_T	Diabetic Retinopathy
6_32619556_C_T	Arthritis
6_32619556_C_T	Metabolic Diseases
6_32619556_C_T	Polymyositis
6_32619556_C_T	Venous Thrombosis
6_32619556_C_T	Leukemia, Lymphocytic, Chronic, B-Cell
6_32619631_C_T	Arthritis, Rheumatoid
6_32619631_C_T	Hemoglobinopathies
6_32619631_C_T	Psoriasis
6_32619631_C_T	Hypothyroidism
6_32619631_C_T	Diabetes Mellitus
6_32619631_C_T	Precursor Cell Lymphoblastic Leukemia-Lymphoma
6_32619631_C_T	Cholesterol, LDL
6_32619631_C_T	Lupus Erythematosus, Systemic
6_32619631_C_T	Hyperparathyroidism
6_32619631_C_T	Thyroid Diseases
6_32619679_A_G	Body Mass Index
6_32619679_A_G	Arthritis, Rheumatoid
6_32619679_A_G	Hemoglobinopathies
6_32619679_A_G	Psoriasis
6_32619679_A_G	Hypothyroidism
6_32619679_A_G	Lupus Erythematosus, Systemic
6_32619679_A_G	Diabetes Mellitus
6_32619679_A_G	Precursor Cell Lymphoblastic Leukemia-Lymphoma
6_32619679_A_G	Cholesterol, LDL
6_32619679_A_G	Venous Thrombosis
6_32619679_A_G	Hyperparathyroidism
6_32619679_A_G	Thyroid Diseases
6_32619679_A_G	Leukemia, Lymphocytic, Chronic, B-Cell
6_32619679_A_G	Skin Diseases, Vesiculobullous
6_32619748_A_G	Body Mass Index
6_32619748_A_G	Arthritis, Rheumatoid
6_32619748_A_G	Hemoglobinopathies
6_32619748_A_G	Hypothyroidism
6_32619748_A_G	Hyperparathyroidism
6_32619748_A_G	Psoriasis
6_32619748_A_G	Lupus Erythematosus, Systemic
6_32619748_A_G	Diabetes Mellitus
6_32619748_A_G	Sjogren's Syndrome
6_32619748_A_G	Precursor Cell Lymphoblastic Leukemia-Lymphoma
6_32619748_A_G	Cholesterol, LDL
6_32619748_A_G	Thyroid Diseases
6_32619748_A_G	Skin Diseases, Vesiculobullous
6_32619748_A_G	Metabolic Diseases
6_32619748_A_G	Diabetic Ketoacidosis
6_32619748_A_G	Arthritis
6_32619748_A_G	Polymyositis
6_32619748_A_G	Leukemia, Lymphocytic, Chronic, B-Cell
6_32619807_T_C	Hemoglobinopathies
6_32619807_T_C	Body Mass Index
6_32619807_T_C	Lupus Erythematosus, Systemic
6_32619807_T_C	Diabetes Mellitus
6_32619807_T_C	Hyperparathyroidism
6_32619807_T_C	Arthritis, Rheumatoid
6_32619807_T_C	Hypothyroidism
6_32619807_T_C	Sjogren's Syndrome
6_32619807_T_C	Thyroid Diseases
6_32619807_T_C	Psoriasis
6_32619807_T_C	Precursor Cell Lymphoblastic Leukemia-Lymphoma
6_32619807_T_C	Cholesterol, LDL
6_32619807_T_C	Skin Diseases, Vesiculobullous
6_32619807_T_C	Polymyositis
6_32619807_T_C	Metabolic Diseases
6_32619807_T_C	Diabetic Ketoacidosis
6_32619807_T_C	Diabetic Retinopathy
6_32619807_T_C	Arthritis
6_32619807_T_C	Venous Thrombosis
6_32619807_T_C	Leukemia, Lymphocytic, Chronic, B-Cell
6_32619811_A_G	Arthritis
6_32619811_A_G	Arthritis, Rheumatoid
6_32619811_A_G	Psoriasis
6_32619811_A_G	Diabetes Mellitus
6_32619811_A_G	Diabetic Nephropathies
6_32619811_A_G	Blood Glucose
6_32619811_A_G	Joint Diseases
6_32619811_A_G	Body Mass Index
6_32619811_A_G	Frailty
6_32619811_A_G	Diabetic Retinopathy
6_32619811_A_G	Diabetes Mellitus, Type 2
6_32619811_A_G	Cholesterol, LDL
6_32619811_A_G	Hyperparathyroidism
6_32619811_A_G	Spondylosis
6_32619811_A_G	Arthritis, Psoriatic
6_32619811_A_G	Sjogren's Syndrome
6_32619811_A_G	Diabetic Neuropathies
6_32619811_A_G	Diabetic Ketoacidosis
6_32619811_A_G	Lymphoma, Follicular
6_32619811_A_G	Nasal Polyps
6_32619811_A_G	Skin Diseases, Vesiculobullous
6_32619811_A_G	Precursor Cell Lymphoblastic Leukemia-Lymphoma
6_32619811_A_G	Peripheral Nervous System Diseases
6_32619811_A_G	Neurodegenerative Diseases
6_32619811_A_G	Lupus Erythematosus, Systemic
6_32619811_A_G	Venous Thrombosis
6_32619811_A_G	Cardiovascular Diseases
6_32619811_A_G	Metabolic Diseases
6_32619811_A_G	Graves Disease
6_32619811_A_G	Nephritis
6_32619811_A_G	Hematuria
6_32619811_A_G	Hypothyroidism
6_32619811_A_G	Choroid Diseases
6_32619811_A_G	Thyroid Diseases
6_32619828_C_T	Arthritis, Rheumatoid
6_32619828_C_T	Sjogren's Syndrome
6_32619828_C_T	Hemoglobinopathies
6_32619828_C_T	Hypothyroidism
6_32619828_C_T	Psoriasis
6_32619828_C_T	Lupus Erythematosus, Systemic
6_32619828_C_T	Body Mass Index
6_32619828_C_T	Thyroid Diseases
6_32619828_C_T	Precursor Cell Lymphoblastic Leukemia-Lymphoma
6_32619828_C_T	Cholesterol, LDL
6_32619828_C_T	Metabolic Diseases
6_32619828_C_T	Hyperparathyroidism
6_32619828_C_T	Diabetic Ketoacidosis
6_32619828_C_T	Diabetic Retinopathy
6_32619828_C_T	Skin Diseases, Vesiculobullous
6_32619828_C_T	Arthritis
6_32619828_C_T	Diabetes Mellitus
6_32619828_C_T	Polymyositis
6_32619828_C_T	Venous Thrombosis
6_32619828_C_T	Leukemia, Lymphocytic, Chronic, B-Cell
6_32619868_A_G	Hemoglobinopathies
6_32619868_A_G	Hypothyroidism
6_32619868_A_G	Lupus Erythematosus, Systemic
6_32619868_A_G	Body Mass Index
6_32619868_A_G	Hyperparathyroidism
6_32619868_A_G	Diabetes Mellitus
6_32619868_A_G	Arthritis, Rheumatoid
6_32619868_A_G	Sjogren's Syndrome
6_32619868_A_G	Thyroid Diseases
6_32619868_A_G	Psoriasis
6_32619868_A_G	Precursor Cell Lymphoblastic Leukemia-Lymphoma
6_32619868_A_G	Cholesterol, LDL
6_32619868_A_G	Skin Diseases, Vesiculobullous
6_32619868_A_G	Metabolic Diseases
6_32619868_A_G	Polymyositis
6_32619868_A_G	Diabetic Ketoacidosis
6_32619868_A_G	Diabetic Retinopathy
6_32619868_A_G	Arthritis
6_32619868_A_G	Venous Thrombosis
6_32619868_A_G	Leukemia, Lymphocytic, Chronic, B-Cell
6_32619908_C_T	Hemoglobinopathies
6_32619908_C_T	Hypothyroidism
6_32619908_C_T	Lupus Erythematosus, Systemic
6_32619908_C_T	Psoriasis
6_32619908_C_T	Arthritis, Rheumatoid
6_32619908_C_T	Body Mass Index
6_32619908_C_T	Precursor Cell Lymphoblastic Leukemia-Lymphoma
6_32619908_C_T	Cholesterol, LDL
6_32619908_C_T	Hyperparathyroidism
6_32619908_C_T	Diabetes Mellitus
6_32619908_C_T	Thyroid Diseases
6_32619908_C_T	Skin Diseases, Vesiculobullous
6_32619908_C_T	Sjogren's Syndrome
6_32619908_C_T	Diabetic Retinopathy
6_32619908_C_T	Arthritis
6_32619908_C_T	Metabolic Diseases
6_32619908_C_T	Diabetic Ketoacidosis
6_32619908_C_T	Polymyositis
6_32619908_C_T	Venous Thrombosis
6_32619908_C_T	Leukemia, Lymphocytic, Chronic, B-Cell
6_32620041_T_C	Body Mass Index
6_32620041_T_C	Diabetes Mellitus
6_32620041_T_C	Arthritis, Rheumatoid
6_32620041_T_C	Hemoglobinopathies
6_32620041_T_C	Sjogren's Syndrome
6_32620041_T_C	Hypothyroidism
6_32620041_T_C	Lupus Erythematosus, Systemic
6_32620041_T_C	Precursor Cell Lymphoblastic Leukemia-Lymphoma
6_32620041_T_C	Cholesterol, LDL
6_32620041_T_C	Thyroid Diseases
6_32620041_T_C	Psoriasis
6_32620041_T_C	Hyperparathyroidism
6_32620041_T_C	Skin Diseases, Vesiculobullous
6_32620041_T_C	Metabolic Diseases
6_32620041_T_C	Venous Thrombosis
6_32620041_T_C	Diabetic Ketoacidosis
6_32620041_T_C	Diabetic Retinopathy
6_32620041_T_C	Arthritis
6_32620041_T_C	Polymyositis
6_32620041_T_C	Leukemia, Lymphocytic, Chronic, B-Cell
6_32620145_T_C	Hypothyroidism
6_32620145_T_C	Psoriasis
6_32620145_T_C	Arthritis, Rheumatoid
6_32620145_T_C	Hemoglobinopathies
6_32620145_T_C	Body Mass Index
6_32620145_T_C	Precursor Cell Lymphoblastic Leukemia-Lymphoma
6_32620145_T_C	Cholesterol, LDL
6_32620145_T_C	Thyroid Diseases
6_32620145_T_C	Hyperparathyroidism
6_32620145_T_C	Skin Diseases, Vesiculobullous
6_32620145_T_C	Lupus Erythematosus, Systemic
6_32620145_T_C	Diabetes Mellitus
6_32620145_T_C	Metabolic Diseases
6_32620145_T_C	Diabetic Ketoacidosis
6_32620145_T_C	Diabetic Retinopathy
6_32620145_T_C	Arthritis
6_32620145_T_C	Polymyositis
6_32620145_T_C	Graves Disease
6_32620145_T_C	Nephritis
6_32620145_T_C	Venous Thrombosis
6_32620145_T_C	Sjogren's Syndrome
6_32620145_T_C	Leukemia, Lymphocytic, Chronic, B-Cell
6_32620146_A_G	Hemoglobinopathies
6_32620146_A_G	Body Mass Index
6_32620146_A_G	Hypothyroidism
6_32620146_A_G	Arthritis, Rheumatoid
6_32620146_A_G	Psoriasis
6_32620146_A_G	Hyperparathyroidism
6_32620146_A_G	Lupus Erythematosus, Systemic
6_32620146_A_G	Diabetes Mellitus
6_32620146_A_G	Mean Platelet Volume
6_32620146_A_G	Sjogren's Syndrome
6_32620146_A_G	Precursor Cell Lymphoblastic Leukemia-Lymphoma
6_32620146_A_G	Cholesterol, LDL
6_32620146_A_G	Thyroid Diseases
6_32620146_A_G	Skin Diseases, Vesiculobullous
6_32620146_A_G	Polymyositis
6_32620146_A_G	Graves Disease
6_32620146_A_G	Nephritis
6_32620146_A_G	Metabolic Diseases
6_32620146_A_G	Diabetic Ketoacidosis
6_32620146_A_G	Diabetic Retinopathy
6_32620146_A_G	Arthritis
6_32620146_A_G	Venous Thrombosis
6_32620146_A_G	Leukemia, Lymphocytic, Chronic, B-Cell
6_32620206_A_G	Hypothyroidism
6_32620206_A_G	Connective Tissue Diseases
6_32620206_A_G	Hyperparathyroidism
6_32620206_A_G	Lupus Erythematosus, Systemic
6_32620206_A_G	Arthritis, Rheumatoid
6_32620206_A_G	Thyroid Diseases
6_32620206_A_G	Sjogren's Syndrome
6_32620206_A_G	Skin Diseases, Vesiculobullous
6_32620206_A_G	Metabolic Diseases
6_32620206_A_G	Diabetic Ketoacidosis
6_32620206_A_G	Arthritis
6_32620206_A_G	Polymyositis
6_32620206_A_G	Leukemia, Lymphocytic, Chronic, B-Cell
6_32620207_C_T	Hemoglobinopathies
6_32620207_C_T	Arthritis, Rheumatoid
6_32620207_C_T	Sjogren's Syndrome
6_32620207_C_T	Lupus Erythematosus, Systemic
6_32620207_C_T	Diabetes Mellitus
6_32620207_C_T	Pulmonary Disease, Chronic Obstructive
6_32620207_C_T	Body Mass Index
6_32620207_C_T	Hypothyroidism
6_32620207_C_T	Connective Tissue Diseases
6_32620207_C_T	Thyroid Diseases
6_32620207_C_T	Precursor Cell Lymphoblastic Leukemia-Lymphoma
6_32620207_C_T	Cholesterol, LDL
6_32620207_C_T	Hyperparathyroidism
6_32620207_C_T	Psoriasis
6_32620207_C_T	Skin Diseases, Vesiculobullous
6_32620207_C_T	Metabolic Diseases
6_32620207_C_T	Diabetic Ketoacidosis
6_32620207_C_T	Arthritis
6_32620207_C_T	Venous Thrombosis
6_32620207_C_T	Polymyositis
6_32620207_C_T	Leukemia, Lymphocytic, Chronic, B-Cell
6_32620389_G_A	Hemoglobinopathies
6_32620389_G_A	Hypothyroidism
6_32620389_G_A	Psoriasis
6_32620389_G_A	Lupus Erythematosus, Systemic
6_32620389_G_A	Hyperparathyroidism
6_32620389_G_A	Arthritis, Rheumatoid
6_32620389_G_A	Body Mass Index
6_32620389_G_A	Precursor Cell Lymphoblastic Leukemia-Lymphoma
6_32620389_G_A	Cholesterol, LDL
6_32620389_G_A	Diabetes Mellitus
6_32620389_G_A	Sjogren's Syndrome
6_32620389_G_A	Metabolic Diseases
6_32620389_G_A	Diabetic Ketoacidosis
6_32620389_G_A	Diabetic Retinopathy
6_32620389_G_A	Thyroid Diseases
6_32620389_G_A	Arthritis
6_32620389_G_A	Skin Diseases, Vesiculobullous
6_32620389_G_A	Venous Thrombosis
6_32620389_G_A	Polymyositis
6_32620389_G_A	Graves Disease
6_32620389_G_A	Nephritis
6_32620389_G_A	Leukemia, Lymphocytic, Chronic, B-Cell
6_32620457_A_G	Hemoglobinopathies
6_32620457_A_G	Hypothyroidism
6_32620457_A_G	Diabetes Mellitus
6_32620457_A_G	Psoriasis
6_32620457_A_G	Cholesterol, LDL
6_32620457_A_G	Hyperparathyroidism
6_32620457_A_G	Lupus Erythematosus, Systemic
6_32620457_A_G	Arthritis, Rheumatoid
6_32620457_A_G	Sjogren's Syndrome
6_32620457_A_G	Arthritis
6_32620457_A_G	Diabetic Retinopathy
6_32620457_A_G	Skin Diseases, Vesiculobullous
6_32620457_A_G	Thyroid Diseases
6_32620457_A_G	Polymyositis
6_32620457_A_G	Metabolic Diseases
6_32620457_A_G	Diabetic Ketoacidosis
6_32620457_A_G	Venous Thrombosis
6_32620457_A_G	Leukemia, Lymphocytic, Chronic, B-Cell
6_32620486_A_C	Hemoglobinopathies
6_32620486_A_C	Hypothyroidism
6_32620486_A_C	Connective Tissue Diseases
6_32620486_A_C	Hyperparathyroidism
6_32620486_A_C	Psoriasis
6_32620486_A_C	Lupus Erythematosus, Systemic
6_32620486_A_C	Arthritis, Rheumatoid
6_32620486_A_C	Diabetes Mellitus
6_32620486_A_C	Sjogren's Syndrome
6_32620486_A_C	Pulmonary Disease, Chronic Obstructive
6_32620486_A_C	Diabetic Retinopathy
6_32620486_A_C	Thyroid Diseases
6_32620486_A_C	Cholesterol, LDL
6_32620486_A_C	Venous Thrombosis
6_32620486_A_C	Metabolic Diseases
6_32620486_A_C	Diabetic Ketoacidosis
6_32620486_A_C	Arthritis
6_32620486_A_C	Skin Diseases, Vesiculobullous
6_32620486_A_C	Polymyositis
6_32620486_A_C	Leukemia, Lymphocytic, Chronic, B-Cell
6_32620604_A_T	Hemoglobinopathies
6_32620604_A_T	Anxiety
6_32620604_A_T	Body Mass Index
6_32620604_A_T	Pulmonary Disease, Chronic Obstructive
6_32620604_A_T	Hyperparathyroidism
6_32620604_A_T	Psoriasis
6_32620604_A_T	Hypothyroidism
6_32620604_A_T	Diabetes Mellitus
6_32620604_A_T	Cholesterol, LDL
6_32620604_A_T	Venous Thrombosis
6_32620604_A_T	Thyroid Diseases
6_32620604_A_T	Leukemia, Lymphocytic, Chronic, B-Cell
6_32620604_A_T	Skin Diseases, Vesiculobullous
6_32620605_A_T	Hemoglobinopathies
6_32620605_A_T	Anxiety
6_32620605_A_T	Body Mass Index
6_32620605_A_T	Psoriasis
6_32620605_A_T	Hypothyroidism
6_32620605_A_T	Diabetes Mellitus
6_32620605_A_T	Pulmonary Disease, Chronic Obstructive
6_32620605_A_T	Venous Thrombosis
6_32620605_A_T	Cholesterol, LDL
6_32620605_A_T	Hyperparathyroidism
6_32620605_A_T	Thyroid Diseases
6_32620605_A_T	Leukemia, Lymphocytic, Chronic, B-Cell
6_32620605_A_T	Skin Diseases, Vesiculobullous
6_32620686_G_A	Psoriasis
6_32620686_G_A	Hypothyroidism
6_32620686_G_A	Body Mass Index
6_32620686_G_A	Hemoglobinopathies
6_32620686_G_A	Anxiety
6_32620686_G_A	Diabetes Mellitus
6_32620686_G_A	Pulmonary Disease, Chronic Obstructive
6_32620686_G_A	Cholesterol, LDL
6_32620686_G_A	Venous Thrombosis
6_32620686_G_A	Hyperparathyroidism
6_32620686_G_A	Thyroid Diseases
6_32620686_G_A	Lupus Erythematosus, Systemic
6_32620724_T_C	Arthritis, Rheumatoid
6_32620724_T_C	Hemoglobinopathies
6_32620724_T_C	Hypothyroidism
6_32620724_T_C	Psoriasis
6_32620724_T_C	Hyperparathyroidism
6_32620724_T_C	Lupus Erythematosus, Systemic
6_32620724_T_C	Body Mass Index
6_32620724_T_C	Sjogren's Syndrome
6_32620724_T_C	Diabetes Mellitus
6_32620724_T_C	Thyroid Diseases
6_32620724_T_C	Precursor Cell Lymphoblastic Leukemia-Lymphoma
6_32620724_T_C	Metabolic Diseases
6_32620724_T_C	Cholesterol, LDL
6_32620724_T_C	Diabetic Ketoacidosis
6_32620724_T_C	Diabetic Retinopathy
6_32620724_T_C	Arthritis
6_32620724_T_C	Skin Diseases, Vesiculobullous
6_32620724_T_C	Polymyositis
6_32620724_T_C	Leukemia, Lymphocytic, Chronic, B-Cell
6_32620888_C_G	Body Mass Index
6_32620888_C_G	Arthritis, Rheumatoid
6_32620888_C_G	Hypothyroidism
6_32620888_C_G	Diabetes Mellitus
6_32620888_C_G	Psoriasis
6_32620888_C_G	Hyperparathyroidism
6_32620888_C_G	Hemoglobinopathies
6_32620888_C_G	Lupus Erythematosus, Systemic
6_32620888_C_G	Sjogren's Syndrome
6_32620888_C_G	Thyroid Diseases
6_32620888_C_G	Precursor Cell Lymphoblastic Leukemia-Lymphoma
6_32620888_C_G	Metabolic Diseases
6_32620888_C_G	Cholesterol, LDL
6_32620888_C_G	Diabetic Ketoacidosis
6_32620888_C_G	Diabetic Retinopathy
6_32620888_C_G	Arthritis
6_32620888_C_G	Polymyositis
6_32620888_C_G	Venous Thrombosis
6_32620888_C_G	Skin Diseases, Vesiculobullous
6_32620888_C_G	Leukemia, Lymphocytic, Chronic, B-Cell
6_32620926_G_C	Hemoglobinopathies
6_32620926_G_C	Body Mass Index
6_32620926_G_C	Hypothyroidism
6_32620926_G_C	Pulmonary Disease, Chronic Obstructive
6_32620926_G_C	Lupus Erythematosus, Systemic
6_32620926_G_C	Connective Tissue Diseases
6_32620926_G_C	Hyperparathyroidism
6_32620926_G_C	Psoriasis
6_32620926_G_C	Cholesterol, LDL
6_32620926_G_C	Diabetes Mellitus
6_32620926_G_C	Arthritis, Rheumatoid
6_32620926_G_C	Sjogren's Syndrome
6_32620926_G_C	Thyroid Diseases
6_32620926_G_C	Venous Thrombosis
6_32620926_G_C	Metabolic Diseases
6_32620926_G_C	Skin Diseases, Vesiculobullous
6_32620926_G_C	Diabetic Ketoacidosis
6_32620926_G_C	Arthritis
6_32620926_G_C	Polymyositis
6_32620926_G_C	Leukemia, Lymphocytic, Chronic, B-Cell
6_32621128_G_T	Psoriasis
6_32621128_G_T	Hemoglobinopathies
6_32621128_G_T	Hyperparathyroidism
6_32621128_G_T	Hypothyroidism
6_32621128_G_T	Lupus Erythematosus, Systemic
6_32621128_G_T	Body Mass Index
6_32621128_G_T	Cholesterol, LDL
6_32621128_G_T	Diabetes Mellitus
6_32621128_G_T	Arthritis, Rheumatoid
6_32621128_G_T	Sjogren's Syndrome
6_32621128_G_T	Precursor Cell Lymphoblastic Leukemia-Lymphoma
6_32621128_G_T	Skin Diseases, Vesiculobullous
6_32621128_G_T	Thyroid Diseases
6_32621128_G_T	Polymyositis
6_32621128_G_T	Metabolic Diseases
6_32621128_G_T	Venous Thrombosis
6_32621128_G_T	Diabetic Ketoacidosis
6_32621128_G_T	Diabetic Retinopathy
6_32621128_G_T	Arthritis
6_32621128_G_T	Leukemia, Lymphocytic, Chronic, B-Cell
6_32621274_C_A	Arthritis, Rheumatoid
6_32621274_C_A	Hemoglobinopathies
6_32621274_C_A	Psoriasis
6_32621274_C_A	Mean Platelet Volume
6_32621274_C_A	Hyperparathyroidism
6_32621274_C_A	Hypothyroidism
6_32621274_C_A	Spondylosis
6_32621274_C_A	Body Mass Index
6_32621274_C_A	Diabetes Mellitus
6_32621274_C_A	Uterine Cervical Neoplasms
6_32621274_C_A	Arthritis
6_32621274_C_A	Thyroid Diseases
6_32621274_C_A	Lung Diseases, Interstitial
6_32621274_C_A	Nasal Polyps
6_32621274_C_A	Precursor Cell Lymphoblastic Leukemia-Lymphoma
6_32621274_C_A	Cholesterol, LDL
6_32621274_C_A	Skin Diseases, Vesiculobullous
6_32621274_C_A	Polymyositis
6_32621274_C_A	Hematuria
6_32621274_C_A	Lupus Erythematosus, Systemic
6_32621274_C_A	Graves Disease
6_32621274_C_A	Nephritis
6_32621345_A_C	Arthritis, Rheumatoid
6_32621345_A_C	Uterine Cervical Neoplasms
6_32621345_A_C	Hemoglobinopathies
6_32621345_A_C	Psoriasis
6_32621345_A_C	Hyperparathyroidism
6_32621345_A_C	Venous Thrombosis
6_32621345_A_C	Hypothyroidism
6_32621345_A_C	Body Mass Index
6_32621345_A_C	Precursor Cell Lymphoblastic Leukemia-Lymphoma
6_32621345_A_C	Diabetes Mellitus
6_32621345_A_C	Nasal Polyps
6_32621345_A_C	Arthritis
6_32621345_A_C	Spondylosis
6_32621345_A_C	Skin Diseases, Vesiculobullous
6_32621345_A_C	Polymyositis
6_32621345_A_C	Thyroid Diseases
6_32621345_A_C	Graves Disease
6_32621345_A_C	Nephritis
6_32621345_A_C	Lung Diseases, Interstitial
6_32621633_C_T	Arthritis, Rheumatoid
6_32621633_C_T	Uterine Cervical Neoplasms
6_32621633_C_T	Diabetes Mellitus
6_32621633_C_T	Hemoglobinopathies
6_32621633_C_T	Hyperparathyroidism
6_32621633_C_T	Spondylosis
6_32621633_C_T	Arthritis
6_32621633_C_T	Body Mass Index
6_32621633_C_T	Thyroid Diseases
6_32621633_C_T	Psoriasis
6_32621633_C_T	Lung Diseases, Interstitial
6_32621633_C_T	Nasal Polyps
6_32621633_C_T	Skin Diseases, Vesiculobullous
6_32621633_C_T	Polymyositis
6_32621633_C_T	Lupus Erythematosus, Systemic
6_32621633_C_T	Precursor Cell Lymphoblastic Leukemia-Lymphoma
6_32621633_C_T	Cholesterol, LDL
6_32621633_C_T	Hypothyroidism
6_32622014_T_C	Body Mass Index
6_32622014_T_C	Precursor Cell Lymphoblastic Leukemia-Lymphoma
6_32622014_T_C	Cholesterol, LDL
6_32622014_T_C	Arthritis, Rheumatoid
6_32622014_T_C	Psoriasis
6_32622014_T_C	Hypothyroidism
6_32622014_T_C	Hemoglobinopathies
6_32622014_T_C	Diabetes Mellitus
6_32622014_T_C	Hyperparathyroidism
6_32622014_T_C	Thyroid Diseases
6_32622014_T_C	Hematuria
6_32622014_T_C	Lupus Erythematosus, Systemic
6_32622014_T_C	Graves Disease
6_32622014_T_C	Nephritis
6_32622043_A_C	Pulmonary Disease, Chronic Obstructive
6_32622043_A_C	Hemoglobinopathies
6_32622043_A_C	Body Mass Index
6_32622043_A_C	Hypothyroidism
6_32622043_A_C	Precursor Cell Lymphoblastic Leukemia-Lymphoma
6_32622043_A_C	Cholesterol, LDL
6_32622043_A_C	Hyperparathyroidism
6_32622043_A_C	Diabetes Mellitus
6_32622043_A_C	Psoriasis
6_32622043_A_C	Lupus Erythematosus, Systemic
6_32622043_A_C	Arthritis, Rheumatoid
6_32622043_A_C	Venous Thrombosis
6_32622043_A_C	Sjogren's Syndrome
6_32622043_A_C	Thyroid Diseases
6_32622043_A_C	Leukemia, Lymphocytic, Chronic, B-Cell
6_32622043_A_C	Skin Diseases, Vesiculobullous
6_32622085_G_A	Hemoglobinopathies
6_32622085_G_A	Psoriasis
6_32622085_G_A	Hypothyroidism
6_32622085_G_A	Body Mass Index
6_32622085_G_A	Diabetes Mellitus
6_32622085_G_A	Arthritis, Rheumatoid
6_32622085_G_A	Thyroid Diseases
6_32622085_G_A	Hyperparathyroidism
6_32622085_G_A	Venous Thrombosis
6_32622085_G_A	Lupus Erythematosus, Systemic
6_32622085_G_A	Graves Disease
6_32622085_G_A	Nephritis
6_32622085_G_A	Precursor Cell Lymphoblastic Leukemia-Lymphoma
6_32622085_G_A	Cholesterol, LDL
6_32622085_G_A	Leukemia, Lymphocytic, Chronic, B-Cell
6_32622085_G_A	Skin Diseases, Vesiculobullous
6_32622090_C_T	Arthritis, Rheumatoid
6_32622090_C_T	Hemoglobinopathies
6_32622090_C_T	Body Mass Index
6_32622090_C_T	Precursor Cell Lymphoblastic Leukemia-Lymphoma
6_32622090_C_T	Cholesterol, LDL
6_32622090_C_T	Psoriasis
6_32622090_C_T	Hypothyroidism
6_32622090_C_T	Diabetes Mellitus
6_32622090_C_T	Hyperparathyroidism
6_32622090_C_T	Thyroid Diseases
6_32622090_C_T	Lupus Erythematosus, Systemic
6_32622146_C_T	Arthritis, Rheumatoid
6_32622146_C_T	Sjogren's Syndrome
6_32622146_C_T	Pulmonary Disease, Chronic Obstructive
6_32622146_C_T	Lupus Erythematosus, Systemic
6_32622146_C_T	Hemoglobinopathies
6_32622146_C_T	Body Mass Index
6_32622146_C_T	Connective Tissue Diseases
6_32622146_C_T	Hyperparathyroidism
6_32622146_C_T	Psoriasis
6_32622146_C_T	Hypothyroidism
6_32622146_C_T	Diabetes Mellitus
6_32622146_C_T	Thyroid Diseases
6_32622146_C_T	Metabolic Diseases
6_32622146_C_T	Diabetic Ketoacidosis
6_32622146_C_T	Arthritis
6_32622146_C_T	Skin Diseases, Vesiculobullous
6_32622146_C_T	Polymyositis
6_32622146_C_T	Graves Disease
6_32622146_C_T	Nephritis
6_32622146_C_T	Venous Thrombosis
6_32622146_C_T	Hematuria
6_32622146_C_T	Cholesterol, LDL
6_32622146_C_T	Anemia
6_32622146_C_T	Leukemia, Lymphocytic, Chronic, B-Cell
6_32622175_G_T	Arthritis, Rheumatoid
6_32622175_G_T	Diabetes Mellitus
6_32622175_G_T	Uterine Cervical Neoplasms
6_32622175_G_T	Hemoglobinopathies
6_32622175_G_T	Arthritis
6_32622175_G_T	Hyperparathyroidism
6_32622175_G_T	Thyroid Diseases
6_32622175_G_T	Psoriasis
6_32622175_G_T	Spondylosis
6_32622175_G_T	Body Mass Index
6_32622175_G_T	Precursor Cell Lymphoblastic Leukemia-Lymphoma
6_32622175_G_T	Cholesterol, LDL
6_32622175_G_T	Lung Diseases, Interstitial
6_32622175_G_T	Nasal Polyps
6_32622175_G_T	Polymyositis
6_32622175_G_T	Hypothyroidism
6_32622175_G_T	Skin Diseases, Vesiculobullous
6_32622182_C_T	Arthritis, Rheumatoid
6_32622182_C_T	Precursor Cell Lymphoblastic Leukemia-Lymphoma
6_32622182_C_T	Psoriasis
6_32622182_C_T	Hyperparathyroidism
6_32622182_C_T	Uterine Cervical Neoplasms
6_32622182_C_T	Lung Diseases, Interstitial
6_32622182_C_T	Thyroid Diseases
6_32622182_C_T	Nasal Polyps
6_32622182_C_T	Spondylosis
6_32622182_C_T	Arthritis
6_32622182_C_T	Skin Diseases, Vesiculobullous
6_32622182_C_T	Polymyositis
6_32622182_C_T	Lupus Erythematosus, Systemic
6_32622206_G_A	Arthritis, Rheumatoid
6_32622206_G_A	Sjogren's Syndrome
6_32622206_G_A	Lupus Erythematosus, Systemic
6_32622206_G_A	Hyperparathyroidism
6_32622206_G_A	Psoriasis
6_32622206_G_A	Hypothyroidism
6_32622206_G_A	Thyroid Diseases
6_32622206_G_A	Hemoglobinopathies
6_32622206_G_A	Body Mass Index
6_32622206_G_A	Precursor Cell Lymphoblastic Leukemia-Lymphoma
6_32622206_G_A	Cholesterol, LDL
6_32622206_G_A	Skin Diseases, Vesiculobullous
6_32622206_G_A	Diabetes Mellitus
6_32622206_G_A	Diabetic Ketoacidosis
6_32622206_G_A	Diabetic Retinopathy
6_32622206_G_A	Metabolic Diseases
6_32622206_G_A	Arthritis
6_32622206_G_A	Polymyositis
6_32622206_G_A	Venous Thrombosis
6_32622206_G_A	Leukemia, Lymphocytic, Chronic, B-Cell
6_32622251_G_A	Cholesterol, LDL
6_32622251_G_A	Arthritis, Rheumatoid
6_32622251_G_A	Thyroid Diseases
6_32622251_G_A	Psoriasis
6_32622251_G_A	Uterine Cervical Neoplasms
6_32622251_G_A	Body Mass Index
6_32622251_G_A	Diabetes Mellitus
6_32622251_G_A	Hyperparathyroidism
6_32622251_G_A	Lung Diseases, Interstitial
6_32622251_G_A	Nasal Polyps
6_32622251_G_A	Arthritis
6_32622251_G_A	Hypothyroidism
6_32622251_G_A	Hemoglobinopathies
6_32622251_G_A	Precursor Cell Lymphoblastic Leukemia-Lymphoma
6_32622251_G_A	Polymyositis
6_32622251_G_A	Skin Diseases, Vesiculobullous
6_32622251_G_A	Lupus Erythematosus, Systemic
6_32622251_G_A	Graves Disease
6_32622251_G_A	Spondylosis
6_32622251_G_A	Nephritis
6_32622251_G_A	Hematuria
6_32622293_A_C	Arthritis, Rheumatoid
6_32622293_A_C	Sjogren's Syndrome
6_32622293_A_C	Pulmonary Disease, Chronic Obstructive
6_32622293_A_C	Lupus Erythematosus, Systemic
6_32622293_A_C	Hypothyroidism
6_32622293_A_C	Hemoglobinopathies
6_32622293_A_C	Body Mass Index
6_32622293_A_C	Cholesterol, LDL
[truncated: 389 more rows]

## Sheet: C
Cohort	Biological_Group	Sex_Group	Age_Group	Summary_Group	Average_Concentration
2020_11_19_Aging_31	4m_Female	Female	Young	Young_Female	2583.7
2020_11_19_Aging_31	4m_Female	Female	Young	Young_Female	3151.81
2020_11_19_Aging_31	4m_Female	Female	Young	Young_Female	2149.78
2020_11_19_Aging_31	4m_Female	Female	Young	Young_Female	2740.15
2020_11_19_Aging_31	4m_Female	Female	Young	Young_Female	1038.36
2020_11_19_Aging_31	4m_Male	Male	Young	Young_Male	1315.68
2020_11_19_Aging_31	4m_Male	Male	Young	Young_Male	1903.17
2020_11_19_Aging_31	4m_Male	Male	Young	Young_Male	1401.1
2020_11_19_Aging_31	4m_Male	Male	Young	Young_Male	3195.01
2020_11_19_Aging_31	4m_Male	Male	Young	Young_Male	1708.68
2020_11_19_Aging_31	20m_Female	Female	Old	Old_Female	2496.06
2020_11_19_Aging_31	20m_Female	Female	Old	Old_Female	6497.28
2020_11_19_Aging_31	20m_Female	Female	Old	Old_Female	1559.92
2020_11_19_Aging_31	20m_Female	Female	Old	Old_Female	5408.81
2020_11_19_Aging_31	20m_Male	Male	Old	Old_Male	1769.53
2020_11_19_Aging_31	20m_Male	Male	Old	Old_Male	1338.85
2020_11_19_Aging_31	20m_Male	Male	Old	Old_Male	7281.03
2020_11_19_Aging_31	20m_Male	Male	Old	Old_Male	3768.28
2020_11_19_Aging_31	20m_Male	Male	Old	Old_Male	3687.68
2020_12_02_Aging_33	6m_Female	Female	Young	Young_Female	1430.14
2020_12_02_Aging_33	6m_Female	Female	Young	Young_Female	1291.67
2020_12_02_Aging_33	6m_Female	Female	Young	Young_Female	2194.38
2020_12_02_Aging_33	6m_Female	Female	Young	Young_Female	1855.14
2020_12_02_Aging_33	6m_Female	Female	Young	Young_Female	1632.4
2020_12_02_Aging_33	6m_Male	Male	Young	Young_Male	5444.4
2020_12_02_Aging_33	6m_Male	Male	Young	Young_Male	4508.9
2020_12_02_Aging_33	6m_Male	Male	Young	Young_Male	2483.44
2020_12_02_Aging_33	6m_Male	Male	Young	Young_Male	2540.24
2020_12_02_Aging_33	6m_Male	Male	Young	Young_Male	2283.49
2020_12_02_Aging_33	24m_Female	Female	Old	Old_Female	1208.63
2020_12_02_Aging_33	24m_Female	Female	Old	Old_Female	2119.69
2020_12_02_Aging_33	24m_Female	Female	Old	Old_Female	2837.72
2020_12_02_Aging_33	24m_Female	Female	Old	Old_Female	3030.8
2020_12_02_Aging_33	24m_Male	Male	Old	Old_Male	3484.92
2020_12_02_Aging_33	24m_Male	Male	Old	Old_Male	1771.27
2020_12_02_Aging_33	24m_Male	Male	Old	Old_Male	4667.67
2020_12_02_Aging_33	24m_Male	Male	Old	Old_Male	1757.62
2020_12_02_Aging_33	24m_Male	Male	Old	Old_Male	5246.97
Aging Cohort 12	4m_Female	Female	Young	Young_Female	1422.12
Aging Cohort 12	4m_Female	Female	Young	Young_Female	1363.48
Aging Cohort 12	20m_Female	Female	Old	Old_Female	1526.76
Aging Cohort 12	20m_Female	Female	Old	Old_Female	1468.05
Aging Cohort 12	4m_Male	Male	Young	Young_Male	5830.65
Aging Cohort 12	4m_Male	Male	Young	Young_Male	1631.99
Aging Cohort 12	20m_Male	Male	Old	Old_Male	3247.53
Aging Cohort 12	20m_Male	Male	Old	Old_Male	1926.32
Aging Cohort 32	4m_Female	Female	Young	Young_Female	2097.95
Aging Cohort 32	4m_Female	Female	Young	Young_Female	1497.83
Aging Cohort 32	4m_Female	Female	Young	Young_Female	1842.5
Aging Cohort 32	4m_Female	Female	Young	Young_Female	2579.26
Aging Cohort 32	4m_Female	Female	Young	Young_Female	2249.39
Aging Cohort 32	21m_Female	Female	Old	Old_Female	4952.22
Aging Cohort 32	21m_Female	Female	Old	Old_Female	2109.44
Aging Cohort 32	21m_Female	Female	Old	Old_Female	2580.19
Aging Cohort 32	21m_Female	Female	Old	Old_Female	9262.38
Aging Cohort 32	21m_Female	Female	Old	Old_Female	3383.22
Aging Cohort 32	4m_Male	Male	Young	Young_Male	1809.2
Aging Cohort 32	4m_Male	Male	Young	Young_Male	2133.79
Aging Cohort 32	4m_Male	Male	Young	Young_Male	2285.31
Aging Cohort 32	4m_Male	Male	Young	Young_Male	2203.37
Aging Cohort 32	4m_Male	Male	Young	Young_Male	1400.82
Aging Cohort 32	21m_Male	Male	Old	Old_Male	4083.17
Aging Cohort 32	21m_Male	Male	Old	Old_Male	1754.01
Aging Cohort 32	21m_Male	Male	Old	Old_Male	3357.63
Aging Cohort 32	21m_Male	Male	Old	Old_Male	6282.1
Aging Cohort 32	21m_Male	Male	Old	Old_Male	1896.07
